# Supplementary material for: A spatiotemporal atlas of organogenesis in the development of orchid flowers
Source: Nucleic Acids Res. 2022 Sep 12;50(17):9724–37. doi: 10.1093/nar/gkac773 (PMC9508851; doi:10.1093/nar/gkac773)
Supplement: gkac773_Supplemental_Files [file gkac773_supplemental_files.zip]

Archive with 5 entries (5 files):
- Supplementary_Figure_S14-20.pdf
- Supplementary_Table_S2_marker_genes_slide1.xlsx
- Supplementary_Table_S3_marker_genes_slide2.xlsx
- Supplementary_Table_S4_marker_genes_slide3.xlsx
- supporting_information_20220817.pdf
