# Supplementary material for: A spatiotemporal atlas of organogenesis in the development of orchid flowers
Source: Nucleic Acids Res. 2022 Sep 12;50(17):9724–37. doi: 10.1093/nar/gkac773 (PMC9508851; doi:10.1093/nar/gkac773)
Supplement: gkac773_Supplemental_Files [file gkac773_supplemental_files.zip › Supplementary_Table_S2_marker_genes_slide1.xlsx]

## Sheet: tepal
Gene ID	Clusters	Homolog in A.thaliana	Common Name	MapMan Annotation	GO Annotation
PAXXG086720	1	N.A.	N.A.	not assigned.annotated	N.A.
PAXXG134180	1	N.A.	N.A.	not assigned.annotated	N.A.
PAXXG048200	28	N.A.	N.A.	not assigned.not annotated	N.A.
PAXXG110990	28	AT2G44480	BGLU17	Enzyme classification.EC_3 hydrolases.EC_3.2 glycosylase	GO:0003674,GO:0003824,GO:0004553,GO:0005575,GO:0005622,GO:0005623,GO:0005737,GO:0008422,GO:0009507,GO:0009536,GO:0015923,GO:0015925,GO:0015926,GO:0015928,GO:0016162,GO:0016787,GO:0016798,GO:0043226,GO:0043227,GO:0043229,GO:0043231,GO:0044424,GO:0044444,GO:0044464,GO:0097599
PAXXG111230	28	AT5G65380	MNA5.11	Solute transport.carrier-mediated transport.MOP superfamily.MATE family.metabolite transporter (DTX)	GO:0003674,GO:0005215,GO:0006810,GO:0006855,GO:0008150,GO:0015238,GO:0015893,GO:0022857,GO:0042221,GO:0042493,GO:0050896,GO:0051179,GO:0051234,GO:0055085
PAXXG111660	28	AT1G49780	PUB26	Protein homeostasis.ubiquitin-proteasome system.ubiquitin-fold protein conjugation.ubiquitin conjugation (ubiquitylation).ubiquitin-ligase E3 activities.U-Box E3 ligase activities.group-III ligase	GO:0002376,GO:0003674,GO:0003824,GO:0004842,GO:0006464,GO:0006807,GO:0006950,GO:0006952,GO:0006955,GO:0008150,GO:0008152,GO:0009605,GO:0009607,GO:0009814,GO:0009987,GO:0010033,GO:0010200,GO:0010243,GO:0016567,GO:0016740,GO:0019538,GO:0019787,GO:0032446,GO:0036211,GO:0042221,GO:0042493,GO:0043170,GO:0043207,GO:0043412,GO:0044237,GO:0044238,GO:0044260,GO:0044267,GO:0045087,GO:0050896,GO:0051704,GO:…
PAXXG118160	28	N.A.	N.A.	not assigned.not annotated	N.A.
PAXXG182010	28	AT1G74320	F1O17.1	Lipid metabolism.glycerolipid metabolism.phosphatidylcholine biosynthesis.choline homeostasis.choline kinase	N.A.
PAXXG242550	28	AT1G75450	CKX5	Phytohormone action.cytokinin.conjugation and degradation.cytokinin dehydrogenase (CKX)	GO:0000003,GO:0003006,GO:0003674,GO:0003824,GO:0005575,GO:0005576,GO:0005615,GO:0007275,GO:0008150,GO:0008152,GO:0009791,GO:0010229,GO:0016491,GO:0016645,GO:0019139,GO:0022414,GO:0032501,GO:0032502,GO:0044421,GO:0048367,GO:0048608,GO:0048731,GO:0048856,GO:0055114,GO:0061458,GO:0090567
PAXXG017940	39	AT5G57800	CER3	Cell wall organisation.cutin and suberin.cuticular lipid formation.alkane-forming pathway.CER1-CER3 alkane-forming complex.aldehyde-generating component CER3	GO:0000003,GO:0003006,GO:0003674,GO:0003824,GO:0005575,GO:0005622,GO:0005623,GO:0005737,GO:0005783,GO:0005789,GO:0005886,GO:0006629,GO:0006723,GO:0007275,GO:0007276,GO:0008150,GO:0008152,GO:0009058,GO:0009555,GO:0009987,GO:0010025,GO:0010166,GO:0012505,GO:0016020,GO:0016491,GO:0019953,GO:0022412,GO:0022414,GO:0030154,GO:0031984,GO:0032501,GO:0032502,GO:0032504,GO:0042175,GO:0042335,GO:0043226,GO:…
PAXXG050740	39	AT1G09310	T31J12.3	Multi-process regulation.UPR (Unfolded Protein Response) signalling.IRE1-bZIP60 pathway.regulatory mediator (SVB)	N.A.
PAXXG055060	39	AT5G57800	CER3	Cell wall organisation.cutin and suberin.cuticular lipid formation.alkane-forming pathway.CER1-CER3 alkane-forming complex.aldehyde-generating component CER3	GO:0000003,GO:0003006,GO:0003674,GO:0003824,GO:0005575,GO:0005622,GO:0005623,GO:0005737,GO:0005783,GO:0005789,GO:0005886,GO:0006629,GO:0006723,GO:0007275,GO:0007276,GO:0008150,GO:0008152,GO:0009058,GO:0009555,GO:0009987,GO:0010025,GO:0010166,GO:0012505,GO:0016020,GO:0016491,GO:0019953,GO:0022412,GO:0022414,GO:0030154,GO:0031984,GO:0032501,GO:0032502,GO:0032504,GO:0042175,GO:0042335,GO:0043226,GO:…
PAXXG055960	39	AT2G45130	SPX3	Nutrient uptake.phosphorus assimilation.phosphate signalling.regulatory protein (SPX)	GO:0005575,GO:0005622,GO:0005623,GO:0005737,GO:0005783,GO:0006950,GO:0007154,GO:0008150,GO:0009267,GO:0009605,GO:0009987,GO:0009991,GO:0010646,GO:0010647,GO:0012505,GO:0016036,GO:0031667,GO:0031668,GO:0031669,GO:0032101,GO:0032103,GO:0032104,GO:0032106,GO:0032107,GO:0032109,GO:0033554,GO:0042594,GO:0043226,GO:0043227,GO:0043229,GO:0043231,GO:0044424,GO:0044444,GO:0044464,GO:0048518,GO:0048522,GO:…
PAXXG073940	39	N.A.	N.A.	not assigned.annotated	N.A.
PAXXG077430	39	N.A.	N.A.	not assigned.not annotated	N.A.
PAXXG079250	39	AT3G03990	T11I18.10	Phytohormone action.strigolactone.perception and signal transduction.receptor protein (D14)	GO:0001763,GO:0006629,GO:0006714,GO:0006720,GO:0006721,GO:0007275,GO:0008150,GO:0008152,GO:0008299,GO:0008610,GO:0009058,GO:0009653,GO:0009719,GO:0009725,GO:0009987,GO:0010016,GO:0010033,GO:0010223,GO:0010346,GO:0010817,GO:0014070,GO:0016106,GO:0016114,GO:0018130,GO:0032501,GO:0032502,GO:0032870,GO:0033993,GO:0042221,GO:0042445,GO:0042446,GO:0044237,GO:0044238,GO:0044249,GO:0044255,GO:0046483,GO:…
PAXXG080560	39	AT1G73270	scpl6	Enzyme classification.EC_3 hydrolases.EC_3.4 hydrolase acting on peptide bond (peptidase)	GO:0003674,GO:0003824,GO:0008150,GO:0008152,GO:0016740,GO:0016746,GO:0016747,GO:0016752,GO:0019748
PAXXG110380	39	AT1G08470	SSL3	Enzyme classification.EC_4 lyases.EC_4.3 carbon-nitrogen lyase	GO:0003674,GO:0003824,GO:0005575,GO:0005622,GO:0005623,GO:0005737,GO:0005773,GO:0005774,GO:0005783,GO:0012505,GO:0016020,GO:0016787,GO:0016788,GO:0031090,GO:0043226,GO:0043227,GO:0043229,GO:0043231,GO:0044422,GO:0044424,GO:0044437,GO:0044444,GO:0044446,GO:0044464,GO:0098588,GO:0098805
PAXXG123380	39	AT5G61430	NAC100	RNA biosynthesis.transcriptional regulation.transcription factor (NAC)	N.A.
PAXXG126870	39	AT5G54250	CNGC4	Solute transport.channels.VIC superfamily.cyclic nucleotide-gated cation channel (CNGC)	N.A.
PAXXG141800	39	AT1G69040	ACR4	not assigned.annotated	N.A.
PAXXG144060	39	AT1G30380	PSAK	Photosynthesis.photophosphorylation.photosystem I.PS-I complex.component PsaK	GO:0005575,GO:0005622,GO:0005623,GO:0005737,GO:0009507,GO:0009534,GO:0009535,GO:0009536,GO:0009579,GO:0016020,GO:0031976,GO:0031984,GO:0034357,GO:0042651,GO:0043226,GO:0043227,GO:0043229,GO:0043231,GO:0044422,GO:0044424,GO:0044434,GO:0044435,GO:0044436,GO:0044444,GO:0044446,GO:0044464,GO:0055035
PAXXG146790	39	AT5G13180	NAC083	RNA biosynthesis.transcriptional regulation.transcription factor (NAC)	N.A.
PAXXG200120	39	AT1G67090	RBCS1A	Photosynthesis.calvin cycle.ribulose-1,5-bisphosphat carboxylase/oxygenase (RuBisCo) activity.RuBisCo heterodimer.small subunit	GO:0003674,GO:0005488,GO:0005507,GO:0005515,GO:0005575,GO:0005576,GO:0005622,GO:0005623,GO:0005737,GO:0005829,GO:0005840,GO:0006950,GO:0008150,GO:0008152,GO:0009266,GO:0009314,GO:0009409,GO:0009416,GO:0009507,GO:0009526,GO:0009532,GO:0009534,GO:0009535,GO:0009536,GO:0009570,GO:0009579,GO:0009628,GO:0009637,GO:0009639,GO:0009941,GO:0009987,GO:0010114,GO:0010218,GO:0015979,GO:0016020,GO:0016043,GO:…
PAXXG290630	39	AT4G37990	ELI3-2	Enzyme classification.EC_1 oxidoreductases.EC_1.1 oxidoreductase acting on CH-OH group of donor	GO:0006725,GO:0008150,GO:0008152,GO:0009058,GO:0009698,GO:0009699,GO:0009808,GO:0009809,GO:0009987,GO:0019438,GO:0019748,GO:0044237,GO:0044249,GO:0044550,GO:0071704,GO:1901360,GO:1901362,GO:1901576
PAXXG314420	39	AT4G24540	AGL24	not assigned.annotated	GO:0000003,GO:0000900,GO:0003006,GO:0003674,GO:0003676,GO:0003677,GO:0003700,GO:0005488,GO:0005575,GO:0005622,GO:0005623,GO:0005634,GO:0006355,GO:0006417,GO:0007275,GO:0008150,GO:0009266,GO:0009628,GO:0009791,GO:0009889,GO:0009890,GO:0009892,GO:0009908,GO:0009909,GO:0009910,GO:0009987,GO:0010468,GO:0010556,GO:0010558,GO:0010605,GO:0010608,GO:0010629,GO:0017148,GO:0019219,GO:0019222,GO:0022414,GO:…
PAXXG005130	39	AT1G80360	F5I6.11	Amino acid metabolism.amino acid degradation.aromatic amino acids.aromatic-amino-acid aminotransferase	GO:0000096,GO:0003674,GO:0003824,GO:0005575,GO:0005622,GO:0005623,GO:0005737,GO:0005829,GO:0006082,GO:0006520,GO:0006521,GO:0006555,GO:0006558,GO:0006568,GO:0006569,GO:0006570,GO:0006576,GO:0006586,GO:0006725,GO:0006790,GO:0006807,GO:0008150,GO:0008152,GO:0008483,GO:0009056,GO:0009058,GO:0009063,GO:0009066,GO:0009072,GO:0009074,GO:0009308,GO:0009310,GO:0009314,GO:0009416,GO:0009628,GO:0009639,GO:…
PAXXG005680	39	AT5G25610	RD22	not assigned.annotated	GO:0005575,GO:0005622,GO:0005623,GO:0005737,GO:0005768,GO:0005794,GO:0005802,GO:0006950,GO:0006970,GO:0008150,GO:0009628,GO:0009651,GO:0012505,GO:0031410,GO:0031982,GO:0031984,GO:0043226,GO:0043227,GO:0043229,GO:0043231,GO:0044422,GO:0044424,GO:0044431,GO:0044444,GO:0044446,GO:0044464,GO:0050896,GO:0097708,GO:0098791
PAXXG008770	39	N.A.	N.A.	not assigned.not annotated	N.A.
PAXXG008950	39	AT1G56150	F14G9.23	not assigned.not annotated	GO:0003002,GO:0005575,GO:0005622,GO:0005623,GO:0005737,GO:0006810,GO:0007275,GO:0007389,GO:0008150,GO:0009605,GO:0009606,GO:0009628,GO:0009629,GO:0009630,GO:0009914,GO:0009956,GO:0009958,GO:0010817,GO:0022622,GO:0032501,GO:0032502,GO:0044424,GO:0044464,GO:0048364,GO:0048731,GO:0048856,GO:0050896,GO:0051179,GO:0051234,GO:0060918,GO:0065007,GO:0065008,GO:0090057,GO:0099402
PAXXG010560	39	AT4G04890	PDF2	RNA biosynthesis.transcriptional regulation.Homeobox transcription factor superfamily.transcription factor (HD-ZIP IV)	N.A.
PAXXG010660	39	AT4G21960	PRXR1	not assigned.annotated	GO:0003674,GO:0003824,GO:0004601,GO:0005575,GO:0005618,GO:0005623,GO:0005911,GO:0008150,GO:0008152,GO:0009505,GO:0009506,GO:0009636,GO:0009664,GO:0009987,GO:0016043,GO:0016209,GO:0016491,GO:0016684,GO:0030054,GO:0030312,GO:0042221,GO:0044464,GO:0045229,GO:0050896,GO:0051716,GO:0055044,GO:0055114,GO:0070887,GO:0071554,GO:0071555,GO:0071669,GO:0071840,GO:0071944,GO:0097237,GO:0098754,GO:0098869,GO:…
PAXXG011170	39	AT1G09750	F21M12.13	Protein homeostasis.proteolysis.aspartic-type peptidase activities.A1-class protease (Pepsin)	GO:0002376,GO:0003674,GO:0003824,GO:0004175,GO:0004190,GO:0005575,GO:0005576,GO:0005618,GO:0005623,GO:0006508,GO:0006807,GO:0006950,GO:0006952,GO:0006955,GO:0008150,GO:0008152,GO:0008233,GO:0009056,GO:0009057,GO:0009505,GO:0009605,GO:0009607,GO:0009627,GO:0009814,GO:0010941,GO:0016787,GO:0019538,GO:0030163,GO:0030312,GO:0043067,GO:0043170,GO:0043207,GO:0044238,GO:0044464,GO:0045087,GO:0048046,GO:…
PAXXG013360	39	AT1G73360	HDG11	RNA biosynthesis.transcriptional regulation.Homeobox transcription factor superfamily.transcription factor (HD-ZIP IV)	GO:0000003,GO:0000902,GO:0000904,GO:0000976,GO:0001067,GO:0003006,GO:0003674,GO:0003676,GO:0003677,GO:0003690,GO:0003700,GO:0005488,GO:0005575,GO:0005622,GO:0005623,GO:0005634,GO:0006355,GO:0007275,GO:0008150,GO:0009653,GO:0009664,GO:0009791,GO:0009827,GO:0009828,GO:0009888,GO:0009889,GO:0009908,GO:0009987,GO:0010026,GO:0010090,GO:0010091,GO:0010468,GO:0010556,GO:0016043,GO:0019219,GO:0019222,GO:…
PAXXG013860	39	AT2G26250	KCS10	Lipid metabolism.fatty acid metabolism.endoplasmic reticulum-localized fatty acid elongase (FAE) system.fatty acid elongation complex.condensing enzyme activities.3-ketoacyl-CoA synthase (KCS)	GO:0005575,GO:0005622,GO:0005623,GO:0005737,GO:0005783,GO:0006950,GO:0008150,GO:0009266,GO:0009314,GO:0009409,GO:0009416,GO:0009628,GO:0012505,GO:0016020,GO:0043226,GO:0043227,GO:0043229,GO:0043231,GO:0044424,GO:0044444,GO:0044464,GO:0050896,GO:0080167
PAXXG013960	39	AT3G43190	SUS4	Carbohydrate metabolism.sucrose metabolism.degradation.sucrose synthase	GO:0001101,GO:0001666,GO:0003674,GO:0003824,GO:0005575,GO:0005622,GO:0005623,GO:0005737,GO:0005773,GO:0005829,GO:0005886,GO:0005911,GO:0006950,GO:0006970,GO:0008150,GO:0008194,GO:0009266,GO:0009409,GO:0009413,GO:0009414,GO:0009415,GO:0009506,GO:0009628,GO:0009743,GO:0009744,GO:0009746,GO:0009749,GO:0010033,GO:0010035,GO:0010037,GO:0010038,GO:0010555,GO:0016020,GO:0016157,GO:0016740,GO:0016757,GO:…
PAXXG014440	39	AT1G56020	F14J16.33	not assigned.not annotated	N.A.
PAXXG015800	39	AT2G23610	MES3	not assigned.annotated	GO:0003674,GO:0003824,GO:0006950,GO:0008150,GO:0008152,GO:0009056,GO:0009611,GO:0016137,GO:0016139,GO:0016787,GO:0016829,GO:0016830,GO:0016832,GO:0046593,GO:0050896,GO:0071704,GO:1901135,GO:1901136,GO:1901575,GO:1901657,GO:1901658
PAXXG015870	39	N.A.	N.A.	RNA biosynthesis.transcriptional regulation.Homeobox transcription factor superfamily.transcription factor (HD-ZIP I/II)	N.A.
PAXXG018120	39	AT5G57660	COL5	RNA biosynthesis.transcriptional regulation.C2C2 transcription factor superfamily.transcription factor (BBX-CO)	N.A.
PAXXG018240	39	AT1G61520	LHCA3	Photosynthesis.photophosphorylation.photosystem I.LHC-I complex.component LHCa3	GO:0003674,GO:0005488,GO:0005575,GO:0005622,GO:0005623,GO:0005737,GO:0006091,GO:0008150,GO:0008152,GO:0009314,GO:0009416,GO:0009507,GO:0009526,GO:0009532,GO:0009534,GO:0009535,GO:0009536,GO:0009570,GO:0009579,GO:0009628,GO:0009765,GO:0009768,GO:0009941,GO:0009987,GO:0010287,GO:0015979,GO:0016020,GO:0016168,GO:0019684,GO:0031409,GO:0031967,GO:0031975,GO:0031976,GO:0031984,GO:0034357,GO:0042651,GO:…
PAXXG025930	39	AT4G18100	F15J5.70	Protein biosynthesis.ribosome biogenesis.large ribosomal subunit (LSU).LSU proteome.component eL32	N.A.
PAXXG026380	39	AT3G62030	ROC4	Protein modification.protein folding.protein folding catalyst (Cyclophilin)	GO:0005575,GO:0005622,GO:0005623,GO:0005737,GO:0009507,GO:0009532,GO:0009536,GO:0009570,GO:0043226,GO:0043227,GO:0043229,GO:0043231,GO:0044422,GO:0044424,GO:0044434,GO:0044435,GO:0044444,GO:0044446,GO:0044464
PAXXG026760	39	AT3G16910	AAE7	Lipid metabolism.fatty acid metabolism.fatty acid degradation.glyoxylate cycle.acetate-malate shunt.peroxisomal acetyl-CoA synthetase (ACN/BZU)	GO:0003674,GO:0003824,GO:0003987,GO:0005575,GO:0005622,GO:0005623,GO:0005737,GO:0005777,GO:0005975,GO:0006081,GO:0006082,GO:0006083,GO:0006097,GO:0006629,GO:0006631,GO:0008150,GO:0008152,GO:0009987,GO:0016405,GO:0016874,GO:0016877,GO:0016878,GO:0016999,GO:0017144,GO:0019605,GO:0019752,GO:0032787,GO:0042579,GO:0043226,GO:0043227,GO:0043229,GO:0043231,GO:0043436,GO:0044237,GO:0044238,GO:0044255,GO:…
PAXXG027340	39	N.A.	N.A.	not assigned.annotated	GO:0003674,GO:0005215,GO:0005216,GO:0005244,GO:0005249,GO:0005261,GO:0005267,GO:0005575,GO:0005623,GO:0005886,GO:0005887,GO:0006810,GO:0006811,GO:0006812,GO:0006813,GO:0008150,GO:0008324,GO:0009987,GO:0015075,GO:0015077,GO:0015079,GO:0015267,GO:0015318,GO:0015672,GO:0016020,GO:0016021,GO:0022803,GO:0022832,GO:0022836,GO:0022838,GO:0022839,GO:0022843,GO:0022857,GO:0022890,GO:0030001,GO:0031224,GO:…
PAXXG027600	39	N.A.	N.A.	not assigned.not annotated	N.A.
PAXXG028630	39	AT5G51970	MSG15.7	Carbohydrate metabolism.sorbitol metabolism.sorbitol dehydrogenase	GO:0003674,GO:0003824,GO:0003939,GO:0005575,GO:0005622,GO:0005623,GO:0005737,GO:0005829,GO:0005911,GO:0008150,GO:0008152,GO:0009506,GO:0016491,GO:0016614,GO:0016616,GO:0030054,GO:0044424,GO:0044444,GO:0044464,GO:0055044,GO:0055114
PAXXG029030	39	AT4G38680	GRP2	RNA processing.RNA homeostasis.mRNA quality control.RNA chaperone (CSP)	N.A.
PAXXG030800	39	N.A.	N.A.	not assigned.annotated	GO:0003674,GO:0005488,GO:0005575,GO:0005622,GO:0005623,GO:0005634,GO:0005737,GO:0006950,GO:0006952,GO:0008150,GO:0009605,GO:0009607,GO:0009617,GO:0009987,GO:0010118,GO:0030246,GO:0042742,GO:0043207,GO:0043226,GO:0043227,GO:0043229,GO:0043231,GO:0044424,GO:0044464,GO:0050896,GO:0051704,GO:0051707,GO:0090332,GO:0098542
PAXXG031020	39	N.A.	N.A.	not assigned.annotated	GO:0001101,GO:0005575,GO:0005622,GO:0005623,GO:0005737,GO:0006950,GO:0008150,GO:0009314,GO:0009414,GO:0009415,GO:0009416,GO:0009605,GO:0009607,GO:0009617,GO:0009628,GO:0009642,GO:0009644,GO:0010035,GO:0042221,GO:0043207,GO:0044424,GO:0044464,GO:0050896,GO:0051704,GO:0051707,GO:1901700
PAXXG031130	39	AT3G12490	CYSB	Protein homeostasis.proteolysis.protease inhibitor activities.Cystatin protease inhibitor	GO:0002020,GO:0003674,GO:0004857,GO:0004866,GO:0004869,GO:0005488,GO:0005515,GO:0008150,GO:0009892,GO:0010466,GO:0010605,GO:0010951,GO:0019222,GO:0019899,GO:0030162,GO:0030234,GO:0030414,GO:0031323,GO:0031324,GO:0032268,GO:0032269,GO:0043086,GO:0044092,GO:0045861,GO:0048519,GO:0048523,GO:0050789,GO:0050790,GO:0050794,GO:0051171,GO:0051172,GO:0051246,GO:0051248,GO:0051336,GO:0051346,GO:0052547,GO:…
PAXXG033010	39	N.A.	N.A.	not assigned.not annotated	N.A.
PAXXG033870	39	AT3G02700	F16B3.33	not assigned.annotated	N.A.
PAXXG034570	39	AT1G65290	mtACP2	Lipid metabolism.fatty acid metabolism.mitochondrial fatty acid synthase (mtFAS) system.acyl carrier protein (mtACP)	GO:0000035,GO:0000036,GO:0003674,GO:0005488,GO:0005575,GO:0005622,GO:0005623,GO:0005737,GO:0005739,GO:0005759,GO:0005829,GO:0005975,GO:0006082,GO:0006629,GO:0006631,GO:0006633,GO:0006643,GO:0006644,GO:0006664,GO:0006793,GO:0006796,GO:0008150,GO:0008152,GO:0008610,GO:0008654,GO:0009058,GO:0009245,GO:0009247,GO:0009311,GO:0009312,GO:0009987,GO:0016051,GO:0016053,GO:0019637,GO:0019752,GO:0019842,GO:…
PAXXG034660	39	AT3G24090	AT3G24090	Carbohydrate metabolism.nucleotide sugar biosynthesis.UDP-N-acetylglucosamine biosynthesis.de novo biosynthesis.glutamine:fructose-6-phosphate amidotransferase	GO:0003674,GO:0003824,GO:0004360,GO:0006002,GO:0006040,GO:0006047,GO:0006139,GO:0006464,GO:0006486,GO:0006487,GO:0006725,GO:0006793,GO:0006796,GO:0006807,GO:0008150,GO:0008152,GO:0008483,GO:0009058,GO:0009059,GO:0009100,GO:0009101,GO:0009225,GO:0009987,GO:0016740,GO:0016769,GO:0019538,GO:0019637,GO:0034641,GO:0034645,GO:0036211,GO:0043170,GO:0043412,GO:0043413,GO:0044237,GO:0044238,GO:0044249,GO:…
PAXXG034950	39	AT1G23800	ALDH2B7	Carbohydrate metabolism.fermentation.acetic acid biosynthesis.aldehyde dehydrogenase (ALDH2B)	N.A.
PAXXG035220	39	AT1G56220	F14G9.17	not assigned.annotated	N.A.
PAXXG035500	39	AT5G49230	HRB1	not assigned.annotated	GO:0005575,GO:0005622,GO:0005623,GO:0005634,GO:0007154,GO:0007165,GO:0008150,GO:0009314,GO:0009416,GO:0009628,GO:0009637,GO:0009639,GO:0009785,GO:0009987,GO:0010017,GO:0010114,GO:0010161,GO:0023052,GO:0030522,GO:0043226,GO:0043227,GO:0043229,GO:0043231,GO:0044424,GO:0044464,GO:0050789,GO:0050794,GO:0050896,GO:0051716,GO:0065007,GO:0071214,GO:0071478,GO:0071482,GO:0071483,GO:0071489,GO:0071491,GO:…
PAXXG036690	39	AT2G36460	F1O11.9	Cellular respiration.glycolysis.cytosolic glycolysis.fructose-bisphosphate aldolase (FBA)	N.A.
PAXXG038550	39	N.A.	N.A.	not assigned.annotated	N.A.
PAXXG039020	39	AT2G25950	F17H15.2	not assigned.not annotated	N.A.
PAXXG039580	39	AT1G77120	ADH1	Carbohydrate metabolism.fermentation.acetic acid biosynthesis.alcohol dehydrogenase (ADH)	N.A.
PAXXG040850	39	AT1G67785	AT1G67785	Cellular respiration.oxidative phosphorylation.NADH dehydrogenase complex.non-core modules.beta subcomplex.component NDUFB5/SGDH	N.A.
PAXXG040860	39	AT5G63160	BT1	Protein homeostasis.ubiquitin-proteasome system.ubiquitin-fold protein conjugation.Cullin-based ubiquitylation complexes.CUL3-BTB E3 ubiquitin ligase complexes.BTB/POZ substrate adaptor activities.substate adaptor (BT)	GO:0000151,GO:0000302,GO:0001101,GO:0003674,GO:0005488,GO:0005515,GO:0005516,GO:0005575,GO:0005622,GO:0005623,GO:0005634,GO:0005737,GO:0006355,GO:0006508,GO:0006511,GO:0006807,GO:0006950,GO:0006970,GO:0006979,GO:0007154,GO:0007165,GO:0007275,GO:0007623,GO:0008150,GO:0008152,GO:0009056,GO:0009057,GO:0009266,GO:0009409,GO:0009553,GO:0009555,GO:0009611,GO:0009628,GO:0009636,GO:0009651,GO:0009719,GO:…
PAXXG040930	39	AT5G63190	MDC12.16	Multi-process regulation.TOR (Target Of Rapamycin) signalling.TOR kinase substrates.TOR-dependent regulatory protein (MRF) of protein translation	N.A.
PAXXG041440	39	AT4G13940	MEE58	Coenzyme metabolism.S-adenosyl methionine (SAM) cycle.S-adenosyl homocysteine hydrolase (SAHH)	GO:0000096,GO:0003674,GO:0003824,GO:0004013,GO:0005575,GO:0005622,GO:0005623,GO:0005737,GO:0005829,GO:0006082,GO:0006139,GO:0006520,GO:0006534,GO:0006555,GO:0006575,GO:0006725,GO:0006732,GO:0006790,GO:0006807,GO:0008150,GO:0008152,GO:0009066,GO:0009069,GO:0009116,GO:0009119,GO:0009987,GO:0016787,GO:0016801,GO:0016802,GO:0017144,GO:0019752,GO:0033353,GO:0034641,GO:0042278,GO:0043436,GO:0044237,GO:…
PAXXG041620	39	AT1G17710	F11A6.5	Lipid metabolism.glycerolipid metabolism.phosphatidylcholine biosynthesis.choline homeostasis.phosphocholine phosphatase	N.A.
PAXXG041710	39	AT1G33120	AT1G33120	Protein biosynthesis.ribosome biogenesis.large ribosomal subunit (LSU).LSU proteome.component uL6	GO:0002181,GO:0003674,GO:0003676,GO:0003723,GO:0003735,GO:0005198,GO:0005488,GO:0005575,GO:0005622,GO:0005623,GO:0005737,GO:0005829,GO:0005840,GO:0006412,GO:0006518,GO:0006807,GO:0008150,GO:0008152,GO:0009058,GO:0009059,GO:0009987,GO:0010467,GO:0015934,GO:0019538,GO:0022625,GO:0022626,GO:0032991,GO:0034641,GO:0034645,GO:0043043,GO:0043170,GO:0043226,GO:0043228,GO:0043229,GO:0043232,GO:0043603,GO:…
PAXXG044020	39	AT1G11910	APA1	Protein homeostasis.proteolysis.aspartic-type peptidase activities.A1-class protease (Pepsin)	GO:0003674,GO:0003824,GO:0004175,GO:0004190,GO:0005575,GO:0005622,GO:0005623,GO:0005737,GO:0005773,GO:0005829,GO:0005911,GO:0006508,GO:0006807,GO:0006950,GO:0006970,GO:0008150,GO:0008152,GO:0008233,GO:0009056,GO:0009057,GO:0009506,GO:0009628,GO:0009651,GO:0009719,GO:0009725,GO:0009735,GO:0010033,GO:0010035,GO:0010038,GO:0016787,GO:0019538,GO:0030054,GO:0030163,GO:0042221,GO:0043170,GO:0043226,GO:…
PAXXG044060	39	AT1G29930	CAB1	Photosynthesis.photophosphorylation.photosystem II.LHC-II complex.component LHCb1/2/3	GO:0003674,GO:0005488,GO:0005575,GO:0005622,GO:0005623,GO:0005737,GO:0006091,GO:0008150,GO:0008152,GO:0009314,GO:0009416,GO:0009507,GO:0009526,GO:0009532,GO:0009534,GO:0009535,GO:0009536,GO:0009570,GO:0009579,GO:0009628,GO:0009765,GO:0009768,GO:0009941,GO:0009987,GO:0010287,GO:0015979,GO:0016020,GO:0016168,GO:0019684,GO:0031409,GO:0031967,GO:0031975,GO:0031976,GO:0031984,GO:0034357,GO:0042651,GO:…
PAXXG044160	39	N.A.	N.A.	Multi-process regulation.ROP-GTPase regulatory system.ROP GTPase effector activities.GTPase effector (RIP)	GO:0005575,GO:0005622,GO:0005623,GO:0005634,GO:0005886,GO:0008150,GO:0010817,GO:0016020,GO:0030427,GO:0032879,GO:0035838,GO:0042995,GO:0043226,GO:0043227,GO:0043229,GO:0043231,GO:0044424,GO:0044463,GO:0044464,GO:0050789,GO:0051049,GO:0051286,GO:0065007,GO:0065008,GO:0071944,GO:0090404,GO:0090406,GO:0120025,GO:0120038,GO:2000012
PAXXG044910	39	N.A.	N.A.	not assigned.not annotated	GO:0003674,GO:0003676,GO:0003677,GO:0005488,GO:0005575,GO:0005622,GO:0005623,GO:0005634,GO:0005730,GO:0008150,GO:0031974,GO:0031981,GO:0043226,GO:0043227,GO:0043228,GO:0043229,GO:0043231,GO:0043232,GO:0043233,GO:0043565,GO:0044422,GO:0044424,GO:0044428,GO:0044446,GO:0044464,GO:0048580,GO:0050789,GO:0050793,GO:0051239,GO:0065007,GO:0070013,GO:0080050,GO:0097159,GO:1901363,GO:2000014,GO:2000026,GO:…
PAXXG045540	39	AT5G19780	TUA5	Cytoskeleton organisation.microtubular network.alpha-beta-Tubulin heterodimer.component alpha-Tubulin	GO:0005575,GO:0005622,GO:0005623,GO:0005856,GO:0043226,GO:0043228,GO:0043229,GO:0043232,GO:0044424,GO:0044464
PAXXG045630	39	AT2G32150	F22D22.10	not assigned.not annotated	N.A.
PAXXG047890	39	AT4G14900	DL3490C	not assigned.annotated	N.A.
PAXXG048000	39	AT1G36160	ACC1	Lipid metabolism.fatty acid metabolism.acetyl-CoA carboxylation.monomeric acetyl-CoA carboxylase (ACC)	GO:0000003,GO:0003006,GO:0003674,GO:0003824,GO:0003989,GO:0005575,GO:0005623,GO:0005886,GO:0006082,GO:0006629,GO:0006631,GO:0006633,GO:0007275,GO:0008150,GO:0008152,GO:0008610,GO:0009058,GO:0009653,GO:0009719,GO:0009725,GO:0009735,GO:0009790,GO:0009791,GO:0009793,GO:0009888,GO:0009933,GO:0009987,GO:0010014,GO:0010016,GO:0010033,GO:0010072,GO:0010154,GO:0016020,GO:0016053,GO:0016421,GO:0016874,GO:…
PAXXG049540	39	AT4G36360	BGAL3	Cell wall organisation.pectin.rhamnogalacturonan I.modification and degradation.beta-galactosidase (BGAL)	GO:0003674,GO:0003824,GO:0004553,GO:0004565,GO:0005575,GO:0005618,GO:0005622,GO:0005623,GO:0005737,GO:0005773,GO:0009505,GO:0015925,GO:0016787,GO:0016798,GO:0030312,GO:0043226,GO:0043227,GO:0043229,GO:0043231,GO:0044424,GO:0044444,GO:0044464,GO:0071944
PAXXG049950	39	AT1G09200	T12M4.9	Chromatin organisation.chromatin structure.DNA wrapping.histone (H3)	N.A.
PAXXG050070	39	AT2G41900	T6D20.20	RNA processing.RNA homeostasis.mRNA stress granule formation.regulatory factor (TZF)	N.A.
PAXXG050490	39	N.A.	N.A.	not assigned.not annotated	N.A.
PAXXG053260	39	AT5G01530	LHCB4.1	Photosynthesis.photophosphorylation.photosystem II.LHC-II complex.component LHCb4	N.A.
PAXXG054000	39	AT2G14910	T26I20.7	not assigned.not annotated	N.A.
PAXXG054820	39	AT3G05530	RPT5A	Protein homeostasis.ubiquitin-proteasome system.26S proteasome.19S regulatory particle.base subcomplex.regulatory component RPT5	GO:0000502,GO:0001678,GO:0003674,GO:0003824,GO:0005488,GO:0005515,GO:0005575,GO:0005622,GO:0005623,GO:0005634,GO:0005737,GO:0005829,GO:0005838,GO:0005886,GO:0006355,GO:0006357,GO:0006508,GO:0006511,GO:0006807,GO:0006950,GO:0007154,GO:0007165,GO:0007275,GO:0008134,GO:0008150,GO:0008152,GO:0008540,GO:0009056,GO:0009057,GO:0009553,GO:0009555,GO:0009743,GO:0009746,GO:0009749,GO:0009756,GO:0009757,GO:…
PAXXG054880	39	AT1G23870	TPS9	Enzyme classification.EC_2 transferases.EC_2.4 glycosyltransferase	GO:0003674,GO:0003824,GO:0005575,GO:0005622,GO:0005623,GO:0005737,GO:0005739,GO:0005829,GO:0005975,GO:0005984,GO:0005991,GO:0005992,GO:0006793,GO:0006796,GO:0006950,GO:0008150,GO:0008152,GO:0009058,GO:0009311,GO:0009312,GO:0009987,GO:0016051,GO:0016311,GO:0016787,GO:0016788,GO:0016791,GO:0033554,GO:0034637,GO:0042578,GO:0043226,GO:0043227,GO:0043229,GO:0043231,GO:0044237,GO:0044238,GO:0044249,GO:…
PAXXG055820	39	AT1G72370	P40	Protein biosynthesis.ribosome biogenesis.small ribosomal subunit (SSU).SSU proteome.component uS2	GO:0000028,GO:0000447,GO:0000460,GO:0000461,GO:0000462,GO:0000466,GO:0000469,GO:0000478,GO:0000479,GO:0003674,GO:0003676,GO:0003723,GO:0003729,GO:0003735,GO:0005198,GO:0005488,GO:0005575,GO:0005622,GO:0005623,GO:0005634,GO:0005737,GO:0005829,GO:0005840,GO:0005844,GO:0005886,GO:0005911,GO:0006139,GO:0006364,GO:0006396,GO:0006403,GO:0006405,GO:0006407,GO:0006412,GO:0006518,GO:0006611,GO:0006725,GO:…
PAXXG056580	39	AT4G03210	XTH9	Enzyme classification.EC_2 transferases.EC_2.4 glycosyltransferase	GO:0003674,GO:0003824,GO:0016740,GO:0016757,GO:0016758,GO:0016762,GO:0046527
PAXXG056930	39	AT1G62040	ATG8C	Protein homeostasis.autophagy.phagophore expansion.ATG8-phosphatidylethanolamine conjugation system.ubiquitin-fold protein (ATG8)	N.A.
PAXXG057660	39	AT2G06520	PSBX	Photosynthesis.photophosphorylation.photosystem II.PS-II complex.component PsbX	N.A.
PAXXG058490	39	N.A.	N.A.	not assigned.not annotated	N.A.
PAXXG059440	39	AT2G28380	DRB2	RNA processing.mRNA silencing.miRNA pathway.miRNA biogenesis.regulatory protein (DRB2)	N.A.
PAXXG059450	39	AT1G30330	ARF6	RNA biosynthesis.transcriptional regulation.B3 transcription factor superfamily.transcription factor (ARF)	N.A.
PAXXG059720	39	AT3G19910	AT3G19910	Protein homeostasis.ubiquitin-proteasome system.ubiquitin-fold protein conjugation.ubiquitin conjugation (ubiquitylation).ubiquitin-ligase E3 activities.RING-domain E3 ligase activities.RING-H2-class ligase activities.CTL-subclass ligase	GO:0003674,GO:0003824,GO:0004842,GO:0006464,GO:0006508,GO:0006511,GO:0006807,GO:0008150,GO:0008152,GO:0009056,GO:0009057,GO:0009987,GO:0010498,GO:0016567,GO:0016740,GO:0019538,GO:0019787,GO:0019941,GO:0030163,GO:0032446,GO:0036211,GO:0043161,GO:0043170,GO:0043412,GO:0043632,GO:0044237,GO:0044238,GO:0044248,GO:0044257,GO:0044260,GO:0044265,GO:0044267,GO:0051603,GO:0051865,GO:0061630,GO:0061659,GO:…
PAXXG060670	39	AT1G10290	ADL6	Vesicle trafficking.multi-pathway trafficking regulation.clathrin coated vesicle (CCV) machinery.CCV plasma membrane detachment.dynamin (DRP2)	GO:0000266,GO:0000902,GO:0000904,GO:0001101,GO:0003674,GO:0003824,GO:0003924,GO:0005488,GO:0005515,GO:0005575,GO:0005622,GO:0005623,GO:0005737,GO:0005773,GO:0005774,GO:0005794,GO:0005829,GO:0005886,GO:0005911,GO:0006810,GO:0006892,GO:0006896,GO:0006897,GO:0006898,GO:0006996,GO:0007005,GO:0007034,GO:0007275,GO:0008017,GO:0008092,GO:0008150,GO:0009504,GO:0009506,GO:0009653,GO:0009719,GO:0009725,GO:…
PAXXG062200	39	AT3G18080	BGLU44	Enzyme classification.EC_3 hydrolases.EC_3.2 glycosylase	GO:0003674,GO:0003824,GO:0004553,GO:0004567,GO:0005575,GO:0005618,GO:0005622,GO:0005623,GO:0005737,GO:0005829,GO:0005840,GO:0008150,GO:0008152,GO:0008422,GO:0009505,GO:0015923,GO:0015926,GO:0016787,GO:0016798,GO:0022626,GO:0030312,GO:0032991,GO:0043226,GO:0043228,GO:0043229,GO:0043232,GO:0044424,GO:0044444,GO:0044445,GO:0044464,GO:0047668,GO:0071704,GO:0071944,GO:0080079,GO:0080081,GO:0080082,GO:…
PAXXG062480	39	AT5G24800	BZIP9	RNA biosynthesis.transcriptional regulation.bZIP transcription factor superfamily.transcription factor (bZIP)	GO:0001678,GO:0003674,GO:0003700,GO:0005488,GO:0005515,GO:0005575,GO:0005622,GO:0005623,GO:0005634,GO:0006355,GO:0008150,GO:0009743,GO:0009746,GO:0009749,GO:0009889,GO:0009987,GO:0010033,GO:0010468,GO:0010556,GO:0019219,GO:0019222,GO:0019725,GO:0031323,GO:0031326,GO:0033500,GO:0034284,GO:0042221,GO:0042592,GO:0042593,GO:0042802,GO:0042803,GO:0043226,GO:0043227,GO:0043229,GO:0043231,GO:0044424,GO:…
PAXXG063290	39	AT1G78580	TPS1	Carbohydrate metabolism.trehalose metabolism.trehalose-6-phosphate synthase	GO:0000003,GO:0003006,GO:0003674,GO:0003824,GO:0003825,GO:0005575,GO:0005622,GO:0005623,GO:0005737,GO:0005975,GO:0005984,GO:0005991,GO:0005992,GO:0006793,GO:0006796,GO:0006950,GO:0007154,GO:0007165,GO:0007275,GO:0008150,GO:0008152,GO:0008194,GO:0009058,GO:0009311,GO:0009312,GO:0009743,GO:0009756,GO:0009790,GO:0009791,GO:0009793,GO:0009832,GO:0009987,GO:0010033,GO:0010154,GO:0010182,GO:0016051,GO:…
PAXXG063370	39	AT1G28280	F3H9.7	RNA biosynthesis.transcriptional regulation.WRKY transcription factor activity.regulatory protein (VQ) of WRKY activity	GO:0006355,GO:0008150,GO:0009889,GO:0010185,GO:0010468,GO:0010556,GO:0019219,GO:0019222,GO:0031323,GO:0031326,GO:0031347,GO:0031348,GO:0043433,GO:0044092,GO:0048519,GO:0048583,GO:0048585,GO:0050789,GO:0050794,GO:0051090,GO:0051171,GO:0051245,GO:0051252,GO:0060255,GO:0065007,GO:0065009,GO:0080090,GO:0080134,GO:1903506,GO:2000112,GO:2001141
PAXXG063430	39	AT1G06410	TPS7	Enzyme classification.EC_2 transferases.EC_2.4 glycosyltransferase	N.A.
PAXXG066320	39	N.A.	N.A.	Cell wall organisation.pectin.homogalacturonan.modification and degradation.pectin methylesterase inhibitor	N.A.
PAXXG067200	39	AT2G38110	GPAT6	Lipid metabolism.glycerolipid metabolism.phosphatidate biosynthesis.endoplasmic reticulum phosphatidate biosynthesis.glycerol-3-phosphate acyltransferase (GPAT4-8)	GO:0000003,GO:0003006,GO:0003674,GO:0003824,GO:0005575,GO:0006793,GO:0006796,GO:0007275,GO:0008150,GO:0008152,GO:0008374,GO:0009058,GO:0009059,GO:0009791,GO:0009908,GO:0009987,GO:0010143,GO:0016020,GO:0016311,GO:0016740,GO:0016746,GO:0016747,GO:0016787,GO:0016788,GO:0016791,GO:0022414,GO:0032501,GO:0032502,GO:0042578,GO:0043170,GO:0044237,GO:0048367,GO:0048608,GO:0048731,GO:0048856,GO:0061458,GO:…
PAXXG068050	39	AT4G12800	PSAL	Photosynthesis.photophosphorylation.photosystem I.PS-I complex.component PsaL	N.A.
PAXXG068450	39	AT4G04950	T1J1.6	Coenzyme metabolism.iron-sulfur cluster assembly machinery.cytosolic CIA system.assembly phase.glutaredoxin maturation factor (GRXS17)	GO:0005575,GO:0005622,GO:0005623,GO:0005737,GO:0005829,GO:0006810,GO:0006950,GO:0006974,GO:0008150,GO:0008152,GO:0009266,GO:0009408,GO:0009628,GO:0009914,GO:0009926,GO:0009987,GO:0010817,GO:0033554,GO:0044237,GO:0044424,GO:0044444,GO:0044464,GO:0050789,GO:0050794,GO:0050896,GO:0051179,GO:0051234,GO:0051716,GO:0051726,GO:0060918,GO:0065007,GO:0065008,GO:0072593
PAXXG069550	39	AT4G30210	ATR2	Cell wall organisation.lignin.monolignol biosynthesis.Cyt-P450 hydroxylase electron supply.NADPH:cytochrome P450 reductase (ATR)	N.A.
PAXXG069680	39	AT2G18960	HA1	Solute transport.primary active transport.P-type ATPase superfamily.P3 family.P3A-type proton-translocating ATPase (AHA)	N.A.
PAXXG070250	39	N.A.	N.A.	Protein homeostasis.autophagy.phagophore expansion.ATG8-binding cargo receptor activities.cargo receptor protein (NBR1)	GO:0003674,GO:0005488,GO:0005515,GO:0005575,GO:0005622,GO:0005623,GO:0005737,GO:0005768,GO:0005770,GO:0005773,GO:0005829,GO:0006914,GO:0008150,GO:0008152,GO:0009056,GO:0009987,GO:0012505,GO:0016043,GO:0016236,GO:0022607,GO:0031410,GO:0031982,GO:0032182,GO:0034622,GO:0043130,GO:0043226,GO:0043227,GO:0043229,GO:0043231,GO:0043933,GO:0044085,GO:0044237,GO:0044248,GO:0044424,GO:0044444,GO:0044464,GO:…
PAXXG072050	39	AT1G24450	NFD2	not assigned.annotated	GO:0000741,GO:0003674,GO:0003676,GO:0003723,GO:0003725,GO:0003824,GO:0004518,GO:0004519,GO:0004521,GO:0004525,GO:0004540,GO:0005488,GO:0005575,GO:0005622,GO:0005623,GO:0005737,GO:0005773,GO:0006139,GO:0006396,GO:0006725,GO:0006807,GO:0006996,GO:0006997,GO:0007275,GO:0008150,GO:0008152,GO:0009553,GO:0009559,GO:0009561,GO:0009987,GO:0010197,GO:0010467,GO:0016043,GO:0016070,GO:0016787,GO:0016788,GO:…
PAXXG075070	39	AT1G60690	F8A5.21	Enzyme classification.EC_1 oxidoreductases.EC_1.1 oxidoreductase acting on CH-OH group of donor	N.A.
PAXXG076740	39	N.A.	N.A.	not assigned.not annotated	N.A.
PAXXG077250	39	AT3G55040	GSTL2	Redox homeostasis.glutathione-based redox regulation.glutathione S-transferase activities.class lambda glutathione S-transferase	GO:0003674,GO:0003824,GO:0004364,GO:0005575,GO:0005622,GO:0005623,GO:0005737,GO:0005829,GO:0006464,GO:0006518,GO:0006575,GO:0006749,GO:0006790,GO:0006807,GO:0008150,GO:0008152,GO:0009507,GO:0009532,GO:0009536,GO:0009570,GO:0009987,GO:0010035,GO:0010038,GO:0010731,GO:0016740,GO:0016765,GO:0019538,GO:0034641,GO:0036211,GO:0042221,GO:0043170,GO:0043226,GO:0043227,GO:0043229,GO:0043231,GO:0043412,GO:…
PAXXG078330	39	AT2G29290	F16P2.33	Enzyme classification.EC_1 oxidoreductases.EC_1.1 oxidoreductase acting on CH-OH group of donor	GO:0005575,GO:0005622,GO:0005623,GO:0005634,GO:0005694,GO:0043226,GO:0043227,GO:0043228,GO:0043229,GO:0043231,GO:0043232,GO:0044424,GO:0044464
PAXXG080600	39	AT1G73280	scpl3	Enzyme classification.EC_3 hydrolases.EC_3.4 hydrolase acting on peptide bond (peptidase)	GO:0003674,GO:0003824,GO:0008150,GO:0008152,GO:0016740,GO:0016746,GO:0016747,GO:0016752,GO:0019748
PAXXG080730	39	AT1G73300	scpl2	Enzyme classification.EC_3 hydrolases.EC_3.4 hydrolase acting on peptide bond (peptidase)	GO:0003674,GO:0003824,GO:0008150,GO:0008152,GO:0016740,GO:0016746,GO:0016747,GO:0016752,GO:0019748
PAXXG080960	39	N.A.	N.A.	RNA biosynthesis.transcriptional regulation.transcription factor (bHLH)	GO:0000003,GO:0003006,GO:0003674,GO:0003700,GO:0005575,GO:0005622,GO:0005623,GO:0005634,GO:0006355,GO:0007275,GO:0008150,GO:0009653,GO:0009791,GO:0009889,GO:0009908,GO:0010468,GO:0010556,GO:0019219,GO:0019222,GO:0022414,GO:0031323,GO:0031326,GO:0032501,GO:0032502,GO:0043226,GO:0043227,GO:0043229,GO:0043231,GO:0044424,GO:0044464,GO:0048367,GO:0048437,GO:0048438,GO:0048441,GO:0048444,GO:0048446,GO:…
PAXXG081540	39	AT5G24318	AT5G24318	Enzyme classification.EC_3 hydrolases.EC_3.2 glycosylase	N.A.
PAXXG081990	39	N.A.	N.A.	RNA biosynthesis.transcriptional regulation.transcription factor (S1Fa)	N.A.
PAXXG082050	39	AT3G11130	F11B9.30	Vesicle trafficking.multi-pathway trafficking regulation.clathrin coated vesicle (CCV) machinery.clathrin triskelion structure.heavy chain	N.A.
PAXXG082130	39	N.A.	N.A.	not assigned.annotated	N.A.
PAXXG082690	39	AT1G01490	F22L4.5	not assigned.not annotated	N.A.
PAXXG082820	39	AT2G45470	FLA8	Cell wall organisation.cell wall proteins.hydroxyproline-rich glycoprotein activities.arabinogalactan-protein activities.Fasciclin-type arabinogalactan protein (FLA)	GO:0005575,GO:0005576,GO:0005618,GO:0005623,GO:0005886,GO:0009505,GO:0016020,GO:0030312,GO:0031224,GO:0031225,GO:0031226,GO:0044425,GO:0044459,GO:0044464,GO:0046658,GO:0048046,GO:0071944
PAXXG083270	39	AT3G61150	HDG1	RNA biosynthesis.transcriptional regulation.Homeobox transcription factor superfamily.transcription factor (HD-ZIP IV)	GO:0000003,GO:0003006,GO:0003674,GO:0003700,GO:0006355,GO:0007275,GO:0008150,GO:0009314,GO:0009411,GO:0009416,GO:0009605,GO:0009628,GO:0009653,GO:0009664,GO:0009791,GO:0009827,GO:0009888,GO:0009889,GO:0009908,GO:0009987,GO:0010015,GO:0010053,GO:0010054,GO:0010468,GO:0010556,GO:0016043,GO:0019219,GO:0019222,GO:0021700,GO:0022414,GO:0022622,GO:0030154,GO:0031323,GO:0031326,GO:0032501,GO:0032502,GO:…
PAXXG083510	39	AT5G24400	EMB2024	Carbohydrate metabolism.oxidative pentose phosphate pathway.oxidative phase.6-phosphogluconolactonase	GO:0002229,GO:0002239,GO:0003674,GO:0003824,GO:0005575,GO:0005622,GO:0005623,GO:0005737,GO:0005773,GO:0005774,GO:0005777,GO:0005829,GO:0006081,GO:0006082,GO:0006098,GO:0006139,GO:0006725,GO:0006732,GO:0006733,GO:0006739,GO:0006753,GO:0006793,GO:0006796,GO:0006807,GO:0006950,GO:0006952,GO:0008150,GO:0008152,GO:0009051,GO:0009117,GO:0009507,GO:0009532,GO:0009536,GO:0009570,GO:0009605,GO:0009607,GO:…
PAXXG083890	39	AT3G53990	AT3G53990	not assigned.not annotated	N.A.
PAXXG087580	39	AT4G26000	PEP	not assigned.annotated	GO:0000003,GO:0003006,GO:0005575,GO:0005622,GO:0005623,GO:0005634,GO:0006139,GO:0006351,GO:0006396,GO:0006725,GO:0006807,GO:0007275,GO:0008150,GO:0008152,GO:0009058,GO:0009059,GO:0009299,GO:0009791,GO:0009908,GO:0009987,GO:0010467,GO:0016070,GO:0016071,GO:0018130,GO:0019438,GO:0022414,GO:0032501,GO:0032502,GO:0032774,GO:0034641,GO:0034645,GO:0034654,GO:0043170,GO:0043226,GO:0043227,GO:0043229,GO:…
PAXXG087820	39	AT1G48480	RKL1	Protein modification.phosphorylation.TKL protein kinase superfamily.protein kinase (LRR-III)	GO:0001101,GO:0005575,GO:0005618,GO:0005622,GO:0005623,GO:0005737,GO:0005773,GO:0005774,GO:0005886,GO:0005911,GO:0008150,GO:0009505,GO:0009506,GO:0009605,GO:0009607,GO:0009608,GO:0009610,GO:0009620,GO:0009719,GO:0009725,GO:0009737,GO:0010033,GO:0016020,GO:0030054,GO:0030312,GO:0031090,GO:0031224,GO:0031225,GO:0031226,GO:0033993,GO:0042221,GO:0043207,GO:0043226,GO:0043227,GO:0043229,GO:0043231,GO:…
PAXXG088140	39	AT4G14716	ARD1	Amino acid metabolism.aspartate group amino acid biosynthesis.aspartate-derived amino acids.methionine.salvage pathway.acireductone dioxygenase (ARD)	GO:0000096,GO:0003674,GO:0003824,GO:0006082,GO:0006520,GO:0006555,GO:0006790,GO:0006807,GO:0008150,GO:0008152,GO:0009066,GO:0009987,GO:0010309,GO:0016491,GO:0016701,GO:0016702,GO:0019752,GO:0043436,GO:0044237,GO:0044238,GO:0044281,GO:0051213,GO:0055114,GO:0071704,GO:1901564,GO:1901605
PAXXG088670	39	AT5G56530	MKN22.4	not assigned.not annotated	N.A.
PAXXG088720	39	AT1G55020	LOX1	Enzyme classification.EC_1 oxidoreductases.EC_1.13 oxidoreductase acting on single donor with incorporation of molecular oxygen (oxygenase)	GO:0003674,GO:0003824,GO:0005575,GO:0005622,GO:0005623,GO:0005737,GO:0006629,GO:0007275,GO:0008150,GO:0008152,GO:0009507,GO:0009536,GO:0009653,GO:0009791,GO:0009987,GO:0010015,GO:0010101,GO:0010102,GO:0010311,GO:0016165,GO:0016491,GO:0016701,GO:0016702,GO:0022622,GO:0030258,GO:0031347,GO:0031348,GO:0032501,GO:0032502,GO:0034440,GO:0043226,GO:0043227,GO:0043229,GO:0043231,GO:0044237,GO:0044238,GO:…
PAXXG088900	39	AT1G74050	F2P9.8	Protein biosynthesis.ribosome biogenesis.large ribosomal subunit (LSU).LSU proteome.component eL6	GO:0000027,GO:0002181,GO:0003674,GO:0003676,GO:0003723,GO:0003729,GO:0003735,GO:0005198,GO:0005488,GO:0005575,GO:0005622,GO:0005623,GO:0005634,GO:0005730,GO:0005737,GO:0005783,GO:0005829,GO:0005840,GO:0005886,GO:0005911,GO:0006412,GO:0006518,GO:0006807,GO:0006996,GO:0008150,GO:0008152,GO:0009058,GO:0009059,GO:0009506,GO:0009507,GO:0009536,GO:0009719,GO:0009725,GO:0009735,GO:0009987,GO:0010033,GO:…
PAXXG089090	39	AT5G55230	MAP65-1	Cell division.cytokinesis.phragmoplast microtubule organization.microtubule-associated protein (MAP65-2)	GO:0000226,GO:0000278,GO:0000281,GO:0000910,GO:0000911,GO:0000922,GO:0003674,GO:0005488,GO:0005515,GO:0005575,GO:0005622,GO:0005623,GO:0005634,GO:0005737,GO:0005819,GO:0005856,GO:0005874,GO:0005881,GO:0005938,GO:0006996,GO:0007010,GO:0007017,GO:0007049,GO:0007275,GO:0008150,GO:0008283,GO:0009524,GO:0009574,GO:0009791,GO:0009987,GO:0015630,GO:0016043,GO:0022402,GO:0022622,GO:0030863,GO:0030865,GO:…
PAXXG092950	39	AT2G06925	PLA2-ALPHA	Lipid metabolism.glycerolipid metabolism.glycerolipid degradation.phospholipase activities.phospholipase A2 activities.phospholipase A2 (sPLA2)	GO:0003674,GO:0003824,GO:0004620,GO:0004623,GO:0005488,GO:0005509,GO:0005575,GO:0005622,GO:0005623,GO:0005737,GO:0005773,GO:0005794,GO:0008289,GO:0012505,GO:0016298,GO:0016787,GO:0016788,GO:0043167,GO:0043169,GO:0043226,GO:0043227,GO:0043229,GO:0043231,GO:0044424,GO:0044444,GO:0044464,GO:0046872,GO:0052689
PAXXG092960	39	N.A.	N.A.	Secondary metabolism.phenolics.flavonoid biosynthesis.aurones.aureusidin synthase	GO:0005575,GO:0005622,GO:0005623,GO:0005737,GO:0009507,GO:0009534,GO:0009536,GO:0009543,GO:0009579,GO:0031976,GO:0031977,GO:0031978,GO:0031984,GO:0043226,GO:0043227,GO:0043229,GO:0043231,GO:0044422,GO:0044424,GO:0044434,GO:0044435,GO:0044436,GO:0044444,GO:0044446,GO:0044464
PAXXG093620	39	AT2G45190	AFO	RNA biosynthesis.transcriptional regulation.C2C2 transcription factor superfamily.transcription factor (YABBY)	GO:0000003,GO:0001708,GO:0003002,GO:0003006,GO:0003674,GO:0003700,GO:0005575,GO:0005622,GO:0005623,GO:0005634,GO:0006355,GO:0007275,GO:0007389,GO:0008150,GO:0009653,GO:0009791,GO:0009798,GO:0009888,GO:0009889,GO:0009908,GO:0009909,GO:0009933,GO:0009943,GO:0009944,GO:0009955,GO:0009987,GO:0010093,GO:0010154,GO:0010158,GO:0010229,GO:0010450,GO:0010468,GO:0010556,GO:0019219,GO:0019222,GO:0022414,GO:…
PAXXG093900	39	AT2G45140	PVA12	Cytoskeleton organisation.endoplasmic reticulum-cytoskeleton-plasma membrane interface.contact site protein (VAP27)	N.A.
PAXXG094140	39	AT5G08570	MAH20.13	Cellular respiration.glycolysis.cytosolic glycolysis.pyruvate kinase	GO:0003674,GO:0003824,GO:0004743,GO:0005575,GO:0005622,GO:0005623,GO:0005737,GO:0005975,GO:0006082,GO:0006090,GO:0006091,GO:0006096,GO:0006139,GO:0006163,GO:0006164,GO:0006165,GO:0006725,GO:0006732,GO:0006733,GO:0006753,GO:0006754,GO:0006757,GO:0006793,GO:0006796,GO:0006807,GO:0008150,GO:0008152,GO:0009056,GO:0009058,GO:0009108,GO:0009117,GO:0009123,GO:0009124,GO:0009126,GO:0009127,GO:0009132,GO:…
PAXXG094210	39	AT3G49010	BBC1	Protein biosynthesis.ribosome biogenesis.large ribosomal subunit (LSU).LSU proteome.component eL13	N.A.
PAXXG094420	39	AT1G62020	F8K4.21	Vesicle trafficking.retrograde trafficking.Coat protein I (COPI) coatomer machinery.coat protein complex.subunit alpha	GO:0005575,GO:0005622,GO:0005623,GO:0005737,GO:0005794,GO:0005798,GO:0005829,GO:0005886,GO:0006810,GO:0006886,GO:0006888,GO:0006890,GO:0006891,GO:0008104,GO:0008150,GO:0012505,GO:0012506,GO:0015031,GO:0015833,GO:0016020,GO:0016192,GO:0030117,GO:0030120,GO:0030126,GO:0030135,GO:0030137,GO:0030659,GO:0030660,GO:0030662,GO:0030663,GO:0031090,GO:0031410,GO:0031982,GO:0032991,GO:0033036,GO:0034613,GO:…
PAXXG095530	39	N.A.	N.A.	not assigned.not annotated	N.A.
PAXXG096870	39	AT1G18330	EPR1	RNA biosynthesis.transcriptional regulation.MYB transcription factor superfamily.transcription factor (REVEILLE)	GO:0003674,GO:0003676,GO:0003677,GO:0003700,GO:0005488,GO:0006355,GO:0006950,GO:0006970,GO:0007623,GO:0008150,GO:0009628,GO:0009651,GO:0009719,GO:0009723,GO:0009725,GO:0009889,GO:0010033,GO:0010035,GO:0010038,GO:0010468,GO:0010556,GO:0019219,GO:0019222,GO:0031323,GO:0031326,GO:0042221,GO:0046686,GO:0048511,GO:0050789,GO:0050794,GO:0050896,GO:0051171,GO:0051252,GO:0060255,GO:0065007,GO:0080090,GO:…
PAXXG097130	39	AT2G47730	GSTF8	Redox homeostasis.glutathione-based redox regulation.glutathione S-transferase activities.class phi glutathione S-transferase	N.A.
PAXXG097230	39	N.A.	N.A.	not assigned.not annotated	N.A.
PAXXG097910	39	AT3G21510	AHP1	Phytohormone action.cytokinin.perception and signal transduction.signal transducer (AHP)	GO:0000160,GO:0003674,GO:0003824,GO:0004672,GO:0005488,GO:0005515,GO:0005575,GO:0005622,GO:0005623,GO:0005634,GO:0005737,GO:0006464,GO:0006468,GO:0006793,GO:0006796,GO:0006807,GO:0007154,GO:0007165,GO:0008150,GO:0008152,GO:0009719,GO:0009725,GO:0009735,GO:0009736,GO:0009755,GO:0009927,GO:0009987,GO:0010033,GO:0016301,GO:0016310,GO:0016740,GO:0016772,GO:0016773,GO:0019538,GO:0019899,GO:0019900,GO:…
PAXXG098150	39	AT5G13640	PDAT	Lipid metabolism.glycerolipid metabolism.triacylglycerol biosynthesis.phospholipid:diacylglycerol acyltransferase activities.phospholipid:diacylglycerol acyltransferase (PDAT)	GO:0003674,GO:0003824,GO:0005575,GO:0005622,GO:0005623,GO:0005737,GO:0005773,GO:0005783,GO:0006629,GO:0006638,GO:0006639,GO:0006641,GO:0008080,GO:0008150,GO:0008152,GO:0008610,GO:0009058,GO:0009987,GO:0012505,GO:0016407,GO:0016410,GO:0016740,GO:0016746,GO:0016747,GO:0019432,GO:0043226,GO:0043227,GO:0043229,GO:0043231,GO:0044237,GO:0044238,GO:0044249,GO:0044255,GO:0044424,GO:0044444,GO:0044464,GO:…
PAXXG099280	39	N.A.	N.A.	RNA biosynthesis.RNA polymerase II-dependent transcription.transcription termination.R-loop removal.ribonuclease (RNH1)	N.A.
PAXXG099710	39	AT4G16720	DL4385C	Protein biosynthesis.ribosome biogenesis.large ribosomal subunit (LSU).LSU proteome.component eL15	N.A.
PAXXG100230	39	AT1G04120	MRP5	Solute transport.primary active transport.ABC superfamily.ABC1 family.subfamily ABCC transporter	GO:0000325,GO:0001101,GO:0003674,GO:0003824,GO:0004888,GO:0005215,GO:0005575,GO:0005622,GO:0005623,GO:0005737,GO:0005773,GO:0005774,GO:0006810,GO:0006873,GO:0006875,GO:0006950,GO:0006970,GO:0007154,GO:0007165,GO:0008150,GO:0008281,GO:0009628,GO:0009651,GO:0009719,GO:0009725,GO:0009737,GO:0009738,GO:0009755,GO:0009987,GO:0010033,GO:0010118,GO:0015399,GO:0015405,GO:0016020,GO:0016462,GO:0016787,GO:…
PAXXG100310	39	AT1G15250	F9L1.46	Protein biosynthesis.ribosome biogenesis.large ribosomal subunit (LSU).LSU proteome.component eL37	N.A.
PAXXG101690	39	N.A.	N.A.	not assigned.not annotated	N.A.
PAXXG102340	39	AT3G43720	AT3G43720	Cell wall organisation.cell wall proteins.hydroxyproline-rich glycoprotein activities.arabinogalactan-protein activities.Xylogen-type arabinogalactan protein (XYP/XYLP)	GO:0003674,GO:0005488,GO:0005575,GO:0005623,GO:0005886,GO:0006810,GO:0006869,GO:0007275,GO:0008150,GO:0008289,GO:0010876,GO:0016020,GO:0031224,GO:0031225,GO:0031226,GO:0032501,GO:0032502,GO:0033036,GO:0042335,GO:0044425,GO:0044459,GO:0044464,GO:0046658,GO:0048856,GO:0051179,GO:0051234,GO:0071702,GO:0071944
PAXXG102820	39	AT3G50820	PSBO2	Photosynthesis.photophosphorylation.photosystem II.PS-II complex.oxygen-evolving center (OEC) extrinsic components.component OEC33/PsbO	GO:0005575,GO:0005622,GO:0005623,GO:0005737,GO:0009507,GO:0009534,GO:0009535,GO:0009536,GO:0009579,GO:0016020,GO:0031976,GO:0031984,GO:0034357,GO:0042651,GO:0043226,GO:0043227,GO:0043229,GO:0043231,GO:0044422,GO:0044424,GO:0044434,GO:0044435,GO:0044436,GO:0044444,GO:0044446,GO:0044464,GO:0055035
PAXXG103340	39	AT3G15630	AT3G15630	not assigned.not annotated	N.A.
PAXXG103430	39	AT3G15730	PLDALPHA1	Lipid metabolism.glycerolipid metabolism.glycerolipid degradation.phospholipase activities.phospholipase D activities.phospholipase D (PLD-alpha)	N.A.
PAXXG113400	39	AT5G09810	ACT7	Cytoskeleton organisation.microfilament network.actin filament protein	GO:0005575,GO:0005622,GO:0005623,GO:0005737,GO:0005856,GO:0005858,GO:0005875,GO:0005929,GO:0005930,GO:0015630,GO:0030286,GO:0032838,GO:0032991,GO:0036156,GO:0042995,GO:0043226,GO:0043228,GO:0043229,GO:0043232,GO:0044422,GO:0044424,GO:0044430,GO:0044441,GO:0044444,GO:0044446,GO:0044447,GO:0044463,GO:0044464,GO:0097014,GO:0099568,GO:0120025,GO:0120038,GO:1902494
PAXXG114810	39	AT5G53560	CB5-E	Lipid metabolism.fatty acid metabolism.fatty acid desaturation.electron supply.cytochrome electron shuttle hemoprotein (Cyt-b5)	GO:0005575,GO:0005622,GO:0005623,GO:0005737,GO:0005773,GO:0005774,GO:0005783,GO:0005789,GO:0005886,GO:0009507,GO:0009526,GO:0009527,GO:0009534,GO:0009535,GO:0009536,GO:0009579,GO:0009707,GO:0009941,GO:0010319,GO:0012505,GO:0016020,GO:0019867,GO:0031090,GO:0031967,GO:0031968,GO:0031969,GO:0031975,GO:0031976,GO:0031984,GO:0034357,GO:0042170,GO:0042175,GO:0042651,GO:0043226,GO:0043227,GO:0043229,GO:…
PAXXG116730	39	N.A.	N.A.	RNA biosynthesis.transcriptional regulation.transcriptional repression.transcriptional co-repressor (AFP/NINJA)	GO:0001101,GO:0005575,GO:0005622,GO:0005623,GO:0005634,GO:0006950,GO:0007154,GO:0007165,GO:0008150,GO:0009414,GO:0009415,GO:0009628,GO:0009719,GO:0009725,GO:0009737,GO:0009738,GO:0009755,GO:0009987,GO:0010033,GO:0010035,GO:0023052,GO:0032870,GO:0033993,GO:0042221,GO:0043226,GO:0043227,GO:0043229,GO:0043231,GO:0044424,GO:0044464,GO:0050789,GO:0050794,GO:0050896,GO:0051716,GO:0065007,GO:0070887,GO:…
PAXXG116750	39	AT3G24830	AT3G24830	Protein biosynthesis.ribosome biogenesis.large ribosomal subunit (LSU).LSU proteome.component uL13	GO:0003674,GO:0003676,GO:0003723,GO:0003729,GO:0003735,GO:0005198,GO:0005488,GO:0005575,GO:0005622,GO:0005623,GO:0005737,GO:0005829,GO:0005840,GO:0006412,GO:0006518,GO:0006807,GO:0008150,GO:0008152,GO:0009058,GO:0009059,GO:0009987,GO:0010467,GO:0015934,GO:0019538,GO:0022625,GO:0022626,GO:0032991,GO:0034641,GO:0034645,GO:0043043,GO:0043170,GO:0043226,GO:0043228,GO:0043229,GO:0043232,GO:0043603,GO:…
PAXXG117100	39	N.A.	N.A.	not assigned.annotated	N.A.
PAXXG118640	39	N.A.	N.A.	not assigned.annotated	N.A.
PAXXG118770	39	N.A.	N.A.	not assigned.annotated	N.A.
PAXXG119380	39	AT1G04820	TUA4	Cytoskeleton organisation.microtubular network.alpha-beta-Tubulin heterodimer.component alpha-Tubulin	GO:0005575,GO:0005622,GO:0005623,GO:0005856,GO:0043226,GO:0043228,GO:0043229,GO:0043232,GO:0044424,GO:0044464
PAXXG119650	39	AT1G31330	PSAF	Photosynthesis.photophosphorylation.photosystem I.PS-I complex.component PsaF	GO:0005575,GO:0005622,GO:0005623,GO:0005737,GO:0009507,GO:0009534,GO:0009536,GO:0009543,GO:0009579,GO:0031976,GO:0031977,GO:0031978,GO:0031984,GO:0043226,GO:0043227,GO:0043229,GO:0043231,GO:0044422,GO:0044424,GO:0044434,GO:0044435,GO:0044436,GO:0044444,GO:0044446,GO:0044464
PAXXG119800	39	AT4G14990	DL3535C	RNA processing.RNA homeostasis.mRNA deadenylation-dependent decay.mRNA decay factor (PAT1)	GO:0000288,GO:0000290,GO:0000932,GO:0000956,GO:0002376,GO:0003674,GO:0003676,GO:0003723,GO:0003729,GO:0005488,GO:0005575,GO:0005622,GO:0005623,GO:0005737,GO:0006139,GO:0006401,GO:0006402,GO:0006725,GO:0006807,GO:0006950,GO:0006952,GO:0006955,GO:0006996,GO:0008150,GO:0008152,GO:0009056,GO:0009057,GO:0009892,GO:0009987,GO:0010468,GO:0010605,GO:0010629,GO:0016043,GO:0016070,GO:0016071,GO:0019222,GO:…
PAXXG119890	39	AT1G06680	PSBP-1	Photosynthesis.photophosphorylation.photosystem II.PS-II complex.oxygen-evolving center (OEC) extrinsic components.component OEC23/PsbP	GO:0003674,GO:0003676,GO:0003723,GO:0003727,GO:0005488,GO:0005515,GO:0005575,GO:0005576,GO:0005622,GO:0005623,GO:0005737,GO:0006091,GO:0006950,GO:0006952,GO:0008150,GO:0008152,GO:0008187,GO:0008266,GO:0009507,GO:0009526,GO:0009532,GO:0009534,GO:0009535,GO:0009536,GO:0009543,GO:0009570,GO:0009579,GO:0009605,GO:0009607,GO:0009617,GO:0009941,GO:0009987,GO:0015979,GO:0016020,GO:0019684,GO:0019898,GO:…
PAXXG124280	39	AT4G22670	HIP1	not assigned.annotated	GO:0005575,GO:0005622,GO:0005623,GO:0005737,GO:0005829,GO:0008150,GO:0010035,GO:0010038,GO:0042221,GO:0044424,GO:0044444,GO:0044464,GO:0046686,GO:0050896
PAXXG124650	39	AT4G23400	PIP1;5	Solute transport.channels.MIP family.plasma membrane intrinsic protein (PIP)	GO:0003674,GO:0005215,GO:0005372,GO:0005575,GO:0005622,GO:0005623,GO:0005737,GO:0005829,GO:0005886,GO:0005887,GO:0006810,GO:0006811,GO:0006833,GO:0008150,GO:0009987,GO:0015250,GO:0015267,GO:0015318,GO:0016020,GO:0016021,GO:0016043,GO:0022607,GO:0022803,GO:0022838,GO:0022857,GO:0031224,GO:0031226,GO:0032991,GO:0034220,GO:0042044,GO:0043933,GO:0044085,GO:0044424,GO:0044425,GO:0044444,GO:0044459,GO:…
PAXXG124700	39	N.A.	N.A.	Cell division.cell cycle organisation.cell cycle control.CYCLIN-dependent protein kinase inhibitor activities.inhibitor (SIM)	N.A.
PAXXG125550	39	N.A.	N.A.	RNA biosynthesis.transcriptional regulation.transcription factor (Trihelix)	GO:0003674,GO:0003700,GO:0006355,GO:0008150,GO:0009889,GO:0010468,GO:0010556,GO:0019219,GO:0019222,GO:0031323,GO:0031326,GO:0050789,GO:0050794,GO:0051171,GO:0051252,GO:0060255,GO:0065007,GO:0080090,GO:0140110,GO:1903506,GO:2000112,GO:2001141
PAXXG126090	39	AT1G20340	DRT112	Photosynthesis.photophosphorylation.Cytb6/f to PS-I electron carriers.plastocyanin copper-protein (PetE)	GO:0003674,GO:0003824,GO:0005488,GO:0005515,GO:0005575,GO:0005622,GO:0005623,GO:0005737,GO:0006091,GO:0006417,GO:0008150,GO:0008152,GO:0009055,GO:0009507,GO:0009532,GO:0009534,GO:0009536,GO:0009570,GO:0009579,GO:0009889,GO:0009890,GO:0009892,GO:0009987,GO:0010035,GO:0010038,GO:0010468,GO:0010556,GO:0010558,GO:0010605,GO:0010608,GO:0010629,GO:0016020,GO:0016491,GO:0017148,GO:0019222,GO:0019904,GO:…
PAXXG128490	39	AT5G36230	T30G6.9	Protein biosynthesis.translation initiation.Pre-Initiation Complex (PIC) module.eIF2 Met-tRNA binding factor activity.regulatory factor (eIF5C)	N.A.
PAXXG129130	39	AT1G80300	NTT1	Solute transport.carrier-mediated transport.MFS superfamily.ATP:ADP antiporter (NTT)	N.A.
PAXXG136640	39	AT5G67360	ARA12	not assigned.annotated	N.A.
PAXXG140600	39	AT3G54220	SCR	RNA biosynthesis.transcriptional regulation.transcription factor (GRAS)	GO:0001708,GO:0003002,GO:0003674,GO:0003676,GO:0003677,GO:0003700,GO:0005488,GO:0005575,GO:0005622,GO:0005623,GO:0005634,GO:0006355,GO:0007275,GO:0007389,GO:0008104,GO:0008150,GO:0008356,GO:0009605,GO:0009606,GO:0009628,GO:0009629,GO:0009630,GO:0009889,GO:0009956,GO:0009987,GO:0010468,GO:0010556,GO:0019219,GO:0019222,GO:0030154,GO:0031323,GO:0031326,GO:0032501,GO:0032502,GO:0032507,GO:0033036,GO:…
PAXXG140770	39	AT1G09780	F21M12.16	Enzyme classification.EC_5 isomerases.EC_5.4 intramolecular transferase	GO:0005575,GO:0005622,GO:0005623,GO:0005737,GO:0044424,GO:0044464
PAXXG141870	39	AT2G43970	F6E13.10	RNA processing.RNA homeostasis.mRNA quality control.regulatory protein (LARP6)	GO:0003674,GO:0003676,GO:0003723,GO:0003729,GO:0005488,GO:0097159,GO:1901363
PAXXG141970	39	AT2G17390	AKR2B	Protein translocation.chloroplast.outer envelope insertion system.chaperone (AKR2)	GO:0003674,GO:0005048,GO:0005488,GO:0005575,GO:0005622,GO:0005623,GO:0005634,GO:0005737,GO:0005886,GO:0006355,GO:0006605,GO:0006810,GO:0006886,GO:0008104,GO:0008150,GO:0008289,GO:0009507,GO:0009526,GO:0009527,GO:0009536,GO:0009707,GO:0009889,GO:0009941,GO:0010468,GO:0010556,GO:0015031,GO:0015833,GO:0016020,GO:0016021,GO:0019219,GO:0019222,GO:0019867,GO:0030941,GO:0031090,GO:0031224,GO:0031300,GO:…
PAXXG145540	39	AT5G22500	FAR1	Cell wall organisation.cutin and suberin.cuticular lipid formation.acyl-reduction pathway.fatty acyl CoA reductase	N.A.
PAXXG145810	39	AT1G23410	F26F24.28	Protein biosynthesis.ribosome biogenesis.small ribosomal subunit (SSU).SSU proteome.component eS31	N.A.
PAXXG146180	39	AT5G42300	UBL5	Protein homeostasis.ubiquitin-proteasome system.ubiquitin-fold protein conjugation.HUB conjugation.ubiquitin-fold protein (HUB)	N.A.
PAXXG146290	39	AT1G08650	PPCK1	Photosynthesis.CAM/C4 photosynthesis.phosphoenolpyruvate (PEP) carboxylase activity.regulatory PPC-phosphorylating kinase (PPCK)	GO:0003674,GO:0003824,GO:0004672,GO:0004674,GO:0004683,GO:0005488,GO:0005515,GO:0005516,GO:0005575,GO:0005622,GO:0005623,GO:0005634,GO:0005737,GO:0006464,GO:0006468,GO:0006793,GO:0006796,GO:0006807,GO:0007154,GO:0007165,GO:0008150,GO:0008152,GO:0009314,GO:0009416,GO:0009628,GO:0009636,GO:0009931,GO:0009987,GO:0010033,GO:0010243,GO:0010857,GO:0014070,GO:0016301,GO:0016310,GO:0016740,GO:0016772,GO:…
PAXXG147370	39	AT4G39730	T19P19.120	not assigned.annotated	GO:0001101,GO:0005575,GO:0005622,GO:0005623,GO:0005737,GO:0005773,GO:0005774,GO:0005783,GO:0005886,GO:0006950,GO:0006970,GO:0008150,GO:0009266,GO:0009409,GO:0009414,GO:0009415,GO:0009507,GO:0009534,GO:0009535,GO:0009536,GO:0009579,GO:0009628,GO:0009651,GO:0010035,GO:0012505,GO:0016020,GO:0031090,GO:0031976,GO:0031984,GO:0034357,GO:0042221,GO:0042651,GO:0043226,GO:0043227,GO:0043229,GO:0043231,GO:…
PAXXG149410	39	AT2G32670	VAMP725	Cell division.cytokinesis.cell-plate formation.SNARE cell-plate vesicle fusion complex.R-SNARE component VAMP721/VAMP722	N.A.
PAXXG150520	39	AT1G32640	MYC2	RNA biosynthesis.transcriptional regulation.transcription factor (bHLH)	GO:0001101,GO:0003674,GO:0003676,GO:0003677,GO:0003700,GO:0005488,GO:0005509,GO:0005515,GO:0005575,GO:0005622,GO:0005623,GO:0005634,GO:0006355,GO:0006950,GO:0006952,GO:0006970,GO:0006972,GO:0008134,GO:0008150,GO:0008152,GO:0009058,GO:0009628,GO:0009651,GO:0009718,GO:0009719,GO:0009725,GO:0009753,GO:0009812,GO:0009813,GO:0009889,GO:0009891,GO:0009893,GO:0010033,GO:0010468,GO:0010556,GO:0010557,GO:…
PAXXG154330	39	AT1G72160	T9N14.8	not assigned.annotated	GO:0000003,GO:0000902,GO:0000904,GO:0002020,GO:0003006,GO:0003674,GO:0005488,GO:0005515,GO:0005575,GO:0005576,GO:0005622,GO:0005623,GO:0005737,GO:0005773,GO:0005794,GO:0005886,GO:0005911,GO:0008150,GO:0009506,GO:0009507,GO:0009536,GO:0009653,GO:0009826,GO:0009856,GO:0009860,GO:0009932,GO:0009987,GO:0012505,GO:0016020,GO:0016043,GO:0016049,GO:0019899,GO:0022414,GO:0030054,GO:0030154,GO:0032501,GO:…
PAXXG155320	39	AT3G16170	AT3G16170	Lipid metabolism.fatty acid metabolism.mitochondrial fatty acid synthase (mtFAS) system.malonyl-CoA synthetase (mtMCS)	N.A.
PAXXG158160	39	AT3G23820	GAE6	Carbohydrate metabolism.nucleotide sugar biosynthesis.UDP-D-galacturonic acid biosynthesis.UDP-D-glucuronic acid 4-epimerase	GO:0005575,GO:0005622,GO:0005623,GO:0005737,GO:0005768,GO:0005794,GO:0005802,GO:0005975,GO:0005996,GO:0006063,GO:0006082,GO:0006950,GO:0006952,GO:0008150,GO:0008152,GO:0009058,GO:0009605,GO:0009607,GO:0009617,GO:0009620,GO:0009987,GO:0012505,GO:0016051,GO:0016053,GO:0019586,GO:0019752,GO:0031410,GO:0031982,GO:0031984,GO:0032787,GO:0033481,GO:0042742,GO:0043207,GO:0043226,GO:0043227,GO:0043229,GO:…
PAXXG159210	39	AT4G27230	HTA2	Chromatin organisation.chromatin structure.DNA wrapping.histone (H2A)	GO:0000228,GO:0000785,GO:0000790,GO:0003674,GO:0003676,GO:0003677,GO:0005488,GO:0005575,GO:0005622,GO:0005623,GO:0005634,GO:0005694,GO:0006325,GO:0006342,GO:0006355,GO:0006996,GO:0008150,GO:0009889,GO:0009890,GO:0009892,GO:0009987,GO:0010468,GO:0010556,GO:0010558,GO:0010605,GO:0010629,GO:0016043,GO:0016458,GO:0019219,GO:0019222,GO:0031323,GO:0031324,GO:0031326,GO:0031327,GO:0031974,GO:0031981,GO:…
PAXXG159360	39	N.A.	N.A.	not assigned.not annotated	N.A.
PAXXG159810	39	N.A.	N.A.	not assigned.annotated	N.A.
PAXXG159830	39	N.A.	N.A.	not assigned.annotated	N.A.
PAXXG160530	39	AT4G26850	VTC2	Redox homeostasis.ascorbate-based redox regulation.ascorbate metabolism.L-galactose biosynthesis pathway.GDP-L-galactose phosphorylase (VTC2/5)	N.A.
PAXXG160690	39	AT5G64040	PSAN	Photosynthesis.photophosphorylation.photosystem I.PS-I complex.component PsaN	GO:0003674,GO:0005488,GO:0005515,GO:0005575,GO:0005622,GO:0005623,GO:0005737,GO:0009507,GO:0009534,GO:0009535,GO:0009536,GO:0009579,GO:0016020,GO:0019904,GO:0031976,GO:0031984,GO:0034357,GO:0042651,GO:0043226,GO:0043227,GO:0043229,GO:0043231,GO:0044422,GO:0044424,GO:0044434,GO:0044435,GO:0044436,GO:0044444,GO:0044446,GO:0044464,GO:0055035
PAXXG161090	39	AT1G17980	PAPS1	RNA processing.RNA modification.mRNA polyadenylation.poly(A) RNA polymerase activity.poly(A) RNA polymerase	GO:0000003,GO:0002682,GO:0002683,GO:0003006,GO:0003674,GO:0003824,GO:0004652,GO:0005575,GO:0005622,GO:0005623,GO:0005634,GO:0005654,GO:0005847,GO:0005849,GO:0006139,GO:0006378,GO:0006396,GO:0006397,GO:0006725,GO:0006807,GO:0007275,GO:0008150,GO:0008152,GO:0008285,GO:0009653,GO:0009791,GO:0009908,GO:0009987,GO:0010467,GO:0016070,GO:0016071,GO:0016740,GO:0016772,GO:0016779,GO:0022414,GO:0031123,GO:…
PAXXG163610	39	AT1G31710	F27M3.9	Polyamine metabolism.polyamine degradation.copper-containing amine oxidase (CuAO)	GO:0003674,GO:0003824,GO:0008150,GO:0008152,GO:0009987,GO:0010035,GO:0016491,GO:0016638,GO:0016641,GO:0042221,GO:0050896,GO:0051716,GO:0052597,GO:0055114,GO:0070887,GO:0071241,GO:0097184,GO:0097185,GO:1901698,GO:1901699
PAXXG163640	39	N.A.	N.A.	Protein modification.phosphorylation.TKL protein kinase superfamily.protein kinase (LRR-VII)	GO:0005575,GO:0005623,GO:0005886,GO:0016020,GO:0044464,GO:0071944
PAXXG163750	39	AT5G58380	SIP1	Protein modification.phosphorylation.CAMK protein kinase superfamily.SNF1-related protein kinase (SnRK3)	GO:0001101,GO:0003674,GO:0003824,GO:0004672,GO:0004674,GO:0005575,GO:0005622,GO:0005623,GO:0006464,GO:0006468,GO:0006793,GO:0006796,GO:0006807,GO:0007154,GO:0007165,GO:0008150,GO:0008152,GO:0009719,GO:0009725,GO:0009737,GO:0009738,GO:0009755,GO:0009787,GO:0009788,GO:0009966,GO:0009968,GO:0009987,GO:0010033,GO:0010646,GO:0010648,GO:0016301,GO:0016310,GO:0016740,GO:0016772,GO:0016773,GO:0018105,GO:…
PAXXG165320	39	AT2G01830	WOL	Phytohormone action.cytokinin.perception and signal transduction.receptor protein (AHK)	GO:0000155,GO:0000160,GO:0003674,GO:0003824,GO:0004672,GO:0004673,GO:0005488,GO:0005515,GO:0006464,GO:0006468,GO:0006793,GO:0006796,GO:0006807,GO:0007154,GO:0007165,GO:0008150,GO:0008152,GO:0009987,GO:0016301,GO:0016310,GO:0016740,GO:0016772,GO:0016773,GO:0016775,GO:0018106,GO:0018193,GO:0018202,GO:0019538,GO:0019955,GO:0023014,GO:0023052,GO:0035556,GO:0036211,GO:0043170,GO:0043412,GO:0044237,GO:…
PAXXG166100	39	AT3G12760	AT3G12760	Protein homeostasis.ubiquitin-proteasome system.ubiquitin-fold protein conjugation.RUB/NEDD8 conjugation (neddylation).RUB ligase E3 activities.RUB ligase E3 protein (DCN1)	N.A.
PAXXG168390	39	AT5G38900	K15E6.80	not assigned.not annotated	N.A.
PAXXG170410	39	AT1G68020	ATTPS6	Enzyme classification.EC_2 transferases.EC_2.4 glycosyltransferase	GO:0003674,GO:0003824,GO:0003825,GO:0004805,GO:0005575,GO:0005622,GO:0005623,GO:0005737,GO:0005975,GO:0005984,GO:0005991,GO:0005992,GO:0006793,GO:0006796,GO:0006950,GO:0008150,GO:0008152,GO:0008194,GO:0009058,GO:0009311,GO:0009312,GO:0009987,GO:0016051,GO:0016311,GO:0016740,GO:0016757,GO:0016758,GO:0016787,GO:0016788,GO:0016791,GO:0019203,GO:0033554,GO:0034637,GO:0035251,GO:0042578,GO:0044237,GO:…
PAXXG171250	39	AT3G12920	AT3G12920	Protein homeostasis.ubiquitin-proteasome system.ubiquitin-fold protein conjugation.ubiquitin conjugation (ubiquitylation).ubiquitin-ligase E3 activities.RING-domain E3 ligase activities.E3 ubiquitin ligase (BRG)	GO:0001101,GO:0003674,GO:0003824,GO:0004842,GO:0004857,GO:0004866,GO:0004869,GO:0005575,GO:0005622,GO:0005623,GO:0005634,GO:0005737,GO:0006464,GO:0006807,GO:0006915,GO:0006950,GO:0006952,GO:0008150,GO:0008152,GO:0008219,GO:0009605,GO:0009607,GO:0009617,GO:0009620,GO:0009719,GO:0009725,GO:0009739,GO:0009892,GO:0009987,GO:0010033,GO:0010466,GO:0010605,GO:0010941,GO:0010951,GO:0012501,GO:0016567,GO:…
PAXXG171730	39	AT4G37540	LBD39	RNA biosynthesis.transcriptional regulation.transcription factor (AS2/LOB)	GO:0006807,GO:0007275,GO:0008150,GO:0008152,GO:0009653,GO:0009965,GO:0010016,GO:0032501,GO:0032502,GO:0048366,GO:0048367,GO:0048731,GO:0048827,GO:0048856,GO:0060776,GO:0099402,GO:1905392
PAXXG172620	39	AT5G16110	AT5G16110	not assigned.not annotated	N.A.
PAXXG173750	39	N.A.	N.A.	Photosynthesis.photophosphorylation.photosystem I.PS-I complex.component PsaE	N.A.
PAXXG176640	39	AT1G79930	HSP91	Protein homeostasis.protein quality control.ER Quality Control (ERQC) machinery.BiP chaperone system.ERdj3B-BiP-SDF2 chaperone complex.chaperone component BiP	N.A.
PAXXG178120	39	AT2G17880	T13L16.10	not assigned.annotated	GO:0005575,GO:0005622,GO:0005623,GO:0005634,GO:0005737,GO:0009507,GO:0009536,GO:0043226,GO:0043227,GO:0043229,GO:0043231,GO:0044424,GO:0044444,GO:0044464
PAXXG179530	39	AT3G50700	IDD2	RNA biosynthesis.transcriptional regulation.transcription factor (C2H2-ZF)	N.A.
PAXXG179660	39	AT5G13700	PAO1	Polyamine metabolism.polyamine degradation.FAD-dependent polyamine oxidase activities.cytosolic polyamine oxidase (PAO1)	N.A.
PAXXG180740	39	AT1G23740	F5O8.29	Redox homeostasis.reactive carbonyl scavenging.oxylipin carbonyl degradation.plastidial alkenal/alkenone oxidoreductase (AOR)	GO:0003674,GO:0003824,GO:0005575,GO:0005576,GO:0005622,GO:0005623,GO:0005737,GO:0006950,GO:0008150,GO:0008152,GO:0009266,GO:0009409,GO:0009507,GO:0009526,GO:0009532,GO:0009536,GO:0009570,GO:0009579,GO:0009628,GO:0009941,GO:0010319,GO:0016491,GO:0016627,GO:0016628,GO:0031967,GO:0031975,GO:0035671,GO:0035798,GO:0043226,GO:0043227,GO:0043229,GO:0043231,GO:0044422,GO:0044424,GO:0044434,GO:0044435,GO:…
PAXXG181770	39	N.A.	N.A.	Cytoskeleton organisation.nuclear dynamics.nuclear shape determination.lamin-like protein (CRWN)	GO:0000229,GO:0000785,GO:0000789,GO:0005575,GO:0005622,GO:0005623,GO:0005634,GO:0005635,GO:0005652,GO:0005654,GO:0005694,GO:0005730,GO:0005737,GO:0005829,GO:0005911,GO:0006996,GO:0006997,GO:0008150,GO:0009506,GO:0009987,GO:0012505,GO:0016043,GO:0030054,GO:0031967,GO:0031974,GO:0031975,GO:0031981,GO:0032535,GO:0034399,GO:0043226,GO:0043227,GO:0043228,GO:0043229,GO:0043231,GO:0043232,GO:0043233,GO:…
PAXXG181970	39	AT3G52300	ATPQ	Cellular respiration.oxidative phosphorylation.ATP synthase complex.membrane MF0 subcomplex.subunit d	GO:0000274,GO:0000276,GO:0003674,GO:0003735,GO:0005198,GO:0005488,GO:0005507,GO:0005575,GO:0005622,GO:0005623,GO:0005634,GO:0005730,GO:0005737,GO:0005739,GO:0005740,GO:0005743,GO:0005753,GO:0005773,GO:0005774,GO:0005829,GO:0005840,GO:0005844,GO:0006139,GO:0006163,GO:0006164,GO:0006725,GO:0006753,GO:0006754,GO:0006793,GO:0006796,GO:0006807,GO:0006810,GO:0006811,GO:0006812,GO:0006950,GO:0006970,GO:…
PAXXG182060	39	N.A.	N.A.	RNA biosynthesis.transcriptional regulation.Homeobox transcription factor superfamily.transcription factor (HD-ZIP I/II)	GO:0003674,GO:0003676,GO:0003677,GO:0003700,GO:0005488,GO:0005515,GO:0005575,GO:0005622,GO:0005623,GO:0005634,GO:0006355,GO:0006417,GO:0006950,GO:0006970,GO:0007275,GO:0008150,GO:0009314,GO:0009416,GO:0009628,GO:0009637,GO:0009651,GO:0009653,GO:0009889,GO:0009890,GO:0009891,GO:0009892,GO:0009893,GO:0009965,GO:0010016,GO:0010468,GO:0010556,GO:0010557,GO:0010558,GO:0010604,GO:0010605,GO:0010608,GO:…
PAXXG182450	39	AT5G46030	MCL19.8	not assigned.annotated	GO:0000993,GO:0001098,GO:0001099,GO:0003674,GO:0005488,GO:0005515,GO:0005575,GO:0005622,GO:0005623,GO:0005634,GO:0005654,GO:0006139,GO:0006325,GO:0006338,GO:0006351,GO:0006354,GO:0006355,GO:0006366,GO:0006368,GO:0006725,GO:0006807,GO:0006996,GO:0008023,GO:0008150,GO:0008152,GO:0009058,GO:0009059,GO:0009889,GO:0009891,GO:0009893,GO:0009987,GO:0010467,GO:0010468,GO:0010556,GO:0010557,GO:0010604,GO:…
PAXXG182620	39	AT1G70330	ENT1	Solute transport.carrier-mediated transport.nucleoside transporter (ENT)	GO:0005575,GO:0005622,GO:0005623,GO:0005737,GO:0005773,GO:0005774,GO:0016020,GO:0031090,GO:0043226,GO:0043227,GO:0043229,GO:0043231,GO:0044422,GO:0044424,GO:0044437,GO:0044444,GO:0044446,GO:0044464,GO:0098588,GO:0098805
PAXXG182880	39	AT3G26744	ICE1	RNA biosynthesis.transcriptional regulation.transcription factor (bHLH)	GO:0003674,GO:0003676,GO:0003677,GO:0003700,GO:0005488,GO:0005575,GO:0005622,GO:0005623,GO:0005634,GO:0006355,GO:0006950,GO:0007275,GO:0008150,GO:0009266,GO:0009409,GO:0009628,GO:0009791,GO:0009888,GO:0009889,GO:0009891,GO:0009893,GO:0009987,GO:0010374,GO:0010440,GO:0010444,GO:0010468,GO:0010556,GO:0010557,GO:0010604,GO:0010628,GO:0019219,GO:0019222,GO:0030154,GO:0031323,GO:0031325,GO:0031326,GO:…
PAXXG185120	39	AT4G34710	ADC2	Polyamine metabolism.putrescine biosynthesis.plastidial/nuclear pathway.arginine decarboxylase	GO:0001101,GO:0003674,GO:0003824,GO:0005488,GO:0005515,GO:0005575,GO:0005622,GO:0005623,GO:0005737,GO:0005829,GO:0006576,GO:0006595,GO:0006596,GO:0006807,GO:0006950,GO:0006970,GO:0006979,GO:0008150,GO:0008152,GO:0008792,GO:0009058,GO:0009266,GO:0009308,GO:0009309,GO:0009409,GO:0009445,GO:0009446,GO:0009507,GO:0009536,GO:0009611,GO:0009628,GO:0009651,GO:0009719,GO:0009725,GO:0009737,GO:0009753,GO:…
PAXXG186700	39	AT5G53160	RCAR3	Phytohormone action.abscisic acid.perception and signalling.receptor activities.cytoplasm-localized receptor complex.receptor component PYL/RCAR	GO:0001101,GO:0003674,GO:0004857,GO:0004864,GO:0005488,GO:0005515,GO:0005575,GO:0005622,GO:0005623,GO:0005634,GO:0005737,GO:0005829,GO:0006950,GO:0007154,GO:0007165,GO:0007275,GO:0008150,GO:0008289,GO:0009266,GO:0009409,GO:0009414,GO:0009415,GO:0009628,GO:0009719,GO:0009725,GO:0009737,GO:0009738,GO:0009755,GO:0009791,GO:0009845,GO:0009892,GO:0009987,GO:0010033,GO:0010035,GO:0010427,GO:0010563,GO:…
PAXXG189790	39	AT5G50920	CLPC1	not assigned.annotated	N.A.
PAXXG192570	39	N.A.	N.A.	Cell division.cytokinesis.preprophase microtubule organization.TON1-TRM-PP2A (TTP) preprophase band formation complex.PP2A-phosphatase subcomplex.scaffold component	N.A.
PAXXG194590	39	AT4G00360	CYP86A2	Cell wall organisation.cutin and suberin.cuticular lipid formation.fatty acyl omega-hydroxylase (CYP86A)	GO:0003674,GO:0003824,GO:0004497,GO:0006082,GO:0006629,GO:0006631,GO:0008150,GO:0008152,GO:0009987,GO:0016491,GO:0016705,GO:0016713,GO:0018685,GO:0019752,GO:0032787,GO:0043436,GO:0044237,GO:0044238,GO:0044255,GO:0044281,GO:0055114,GO:0071704
PAXXG194830	39	AT4G24660	HB22	RNA biosynthesis.transcriptional regulation.Homeobox transcription factor superfamily.transcription factor (zf-HD)	GO:0000003,GO:0003006,GO:0003674,GO:0003676,GO:0003677,GO:0005488,GO:0005515,GO:0005575,GO:0005622,GO:0005623,GO:0005634,GO:0007275,GO:0008150,GO:0009790,GO:0009791,GO:0009793,GO:0010154,GO:0022414,GO:0032501,GO:0032502,GO:0042802,GO:0042803,GO:0043226,GO:0043227,GO:0043229,GO:0043231,GO:0044424,GO:0044464,GO:0046983,GO:0048316,GO:0048608,GO:0048731,GO:0048856,GO:0061458,GO:0097159,GO:1901363
PAXXG194930	39	AT4G40040	T5J17.210	Chromatin organisation.chromatin structure.DNA wrapping.histone (H3)	GO:0000785,GO:0000786,GO:0003674,GO:0003676,GO:0003677,GO:0003682,GO:0005488,GO:0005575,GO:0005622,GO:0005623,GO:0005634,GO:0005694,GO:0006323,GO:0006325,GO:0006333,GO:0006334,GO:0006996,GO:0008150,GO:0009987,GO:0016043,GO:0022607,GO:0031490,GO:0031491,GO:0031492,GO:0031497,GO:0032991,GO:0032993,GO:0034622,GO:0034728,GO:0043226,GO:0043227,GO:0043228,GO:0043229,GO:0043231,GO:0043232,GO:0043933,GO:…
PAXXG201880	39	AT5G26220	T19G15.70	Redox homeostasis.glutathione-based redox regulation.glutathione degradation.gamma-glutamyl cyclotransferase	GO:0003674,GO:0003824,GO:0003839,GO:0005575,GO:0005622,GO:0005623,GO:0005737,GO:0006518,GO:0006575,GO:0006749,GO:0006751,GO:0006790,GO:0006807,GO:0008150,GO:0008152,GO:0009056,GO:0009987,GO:0010035,GO:0010038,GO:0010288,GO:0016829,GO:0016840,GO:0016842,GO:0034641,GO:0042219,GO:0042221,GO:0043171,GO:0043603,GO:0044237,GO:0044248,GO:0044273,GO:0044424,GO:0044464,GO:0046686,GO:0050896,GO:0051186,GO:…
PAXXG202570	39	AT3G61460	BRH1	Protein homeostasis.ubiquitin-proteasome system.ubiquitin-fold protein conjugation.ubiquitin conjugation (ubiquitylation).ubiquitin-ligase E3 activities.RING-domain E3 ligase activities.RING-H2-class ligase activities.ubiquitin protein ligase (BRH)	N.A.
PAXXG202790	39	AT3G14240	AT3G14240	not assigned.annotated	N.A.
PAXXG202810	39	AT3G47420	PS3	Solute transport.carrier-mediated transport.MFS superfamily.organic phosphate/glycerol-3-phosphate permease (G3P)	N.A.
PAXXG207940	39	AT5G13180	NAC083	RNA biosynthesis.transcriptional regulation.transcription factor (NAC)	N.A.
PAXXG209130	39	N.A.	N.A.	Enzyme classification.EC_4 lyases.EC_4.3 carbon-nitrogen lyase	GO:0003674,GO:0003824,GO:0004064,GO:0005575,GO:0005622,GO:0005623,GO:0005737,GO:0005783,GO:0009986,GO:0012505,GO:0016020,GO:0016787,GO:0016788,GO:0043226,GO:0043227,GO:0043229,GO:0043231,GO:0044424,GO:0044444,GO:0044464,GO:0052689
PAXXG209620	39	AT1G78870	UBC35	N.A.	GO:0000209,GO:0003674,GO:0003824,GO:0004842,GO:0005488,GO:0005515,GO:0005575,GO:0005622,GO:0005623,GO:0005634,GO:0005737,GO:0006139,GO:0006259,GO:0006281,GO:0006301,GO:0006464,GO:0006508,GO:0006511,GO:0006725,GO:0006807,GO:0006950,GO:0006974,GO:0007275,GO:0008150,GO:0008152,GO:0009056,GO:0009057,GO:0009653,GO:0009888,GO:0009987,GO:0010015,GO:0010035,GO:0010038,GO:0010039,GO:0010053,GO:0016567,GO:…
PAXXG209640	39	AT2G42590	GRF9	Multi-process regulation.14-3-3 regulatory system.14-3-3 phosphoprotein-binding protein (GRF)	N.A.
PAXXG210070	39	AT1G71950	F17M19.10	not assigned.not annotated	N.A.
PAXXG214800	39	AT5G20570	RBX1	Protein homeostasis.ubiquitin-proteasome system.ubiquitin-fold protein conjugation.RUB/NEDD8 conjugation (neddylation).RUB ligase E3 activities.RUB ligase E3 protein (RBX1)	N.A.
PAXXG214980	39	N.A.	N.A.	not assigned.not annotated	N.A.
PAXXG215230	39	AT4G14310	DL3195C	not assigned.annotated	GO:0005575,GO:0005618,GO:0005623,GO:0030312,GO:0044464,GO:0071944
PAXXG215260	39	AT3G27740	CARA	Amino acid metabolism.glutamate group amino acid biosynthesis.glutamate-derived amino acids.arginine.carbamoyl phosphate synthetase heterodimer.small subunit	GO:0000050,GO:0003674,GO:0003824,GO:0004088,GO:0005575,GO:0005622,GO:0005623,GO:0005737,GO:0005951,GO:0006082,GO:0006520,GO:0006525,GO:0006526,GO:0006807,GO:0006950,GO:0007154,GO:0008150,GO:0008152,GO:0008652,GO:0009058,GO:0009064,GO:0009084,GO:0009267,GO:0009507,GO:0009532,GO:0009536,GO:0009570,GO:0009605,GO:0009987,GO:0009991,GO:0016036,GO:0016053,GO:0016874,GO:0016879,GO:0016884,GO:0019627,GO:…
PAXXG215600	39	AT1G29930	CAB1	Photosynthesis.photophosphorylation.photosystem II.LHC-II complex.component LHCb1/2/3	GO:0003674,GO:0005488,GO:0005575,GO:0005622,GO:0005623,GO:0005737,GO:0006091,GO:0008150,GO:0008152,GO:0009314,GO:0009416,GO:0009507,GO:0009526,GO:0009532,GO:0009534,GO:0009535,GO:0009536,GO:0009570,GO:0009579,GO:0009628,GO:0009765,GO:0009768,GO:0009941,GO:0009987,GO:0010287,GO:0015979,GO:0016020,GO:0016168,GO:0019684,GO:0031409,GO:0031967,GO:0031975,GO:0031976,GO:0031984,GO:0034357,GO:0042651,GO:…
PAXXG217960	39	AT1G71691	F14O23.4	not assigned.annotated	N.A.
PAXXG218020	39	AT1G71480	F26A9.14	not assigned.not annotated	N.A.
PAXXG218080	39	AT1G10650	F20B24.9	not assigned.annotated	N.A.
PAXXG218140	39	N.A.	N.A.	Phytohormone action.signalling peptides.NCRP (non-cysteine-rich-peptide) category.CEP-peptide activity.CEP-peptide receptor (CEPR)	N.A.
PAXXG218940	39	AT2G42320	MHK10.4	not assigned.not annotated	N.A.
PAXXG219080	39	AT1G73390	T9L24.40	not assigned.not annotated	N.A.
PAXXG219790	39	N.A.	N.A.	RNA biosynthesis.transcriptional regulation.AP2/ERF transcription factor superfamily.transcription factor (ERF)	GO:0000160,GO:0003674,GO:0003676,GO:0003677,GO:0003700,GO:0005488,GO:0005575,GO:0006082,GO:0006355,GO:0006790,GO:0006807,GO:0007154,GO:0007165,GO:0008150,GO:0008152,GO:0009719,GO:0009723,GO:0009725,GO:0009755,GO:0009873,GO:0009889,GO:0009987,GO:0010033,GO:0010468,GO:0010556,GO:0016020,GO:0016143,GO:0019219,GO:0019222,GO:0019748,GO:0019757,GO:0019760,GO:0023052,GO:0031323,GO:0031326,GO:0032870,GO:…
PAXXG220400	39	AT2G25970	F17H15.1	not assigned.not annotated	GO:0001505,GO:0003674,GO:0003676,GO:0003723,GO:0003729,GO:0003730,GO:0005488,GO:0005575,GO:0005622,GO:0005623,GO:0005634,GO:0005654,GO:0005737,GO:0005829,GO:0006139,GO:0006401,GO:0006402,GO:0006417,GO:0006725,GO:0006807,GO:0008150,GO:0008152,GO:0009056,GO:0009057,GO:0009889,GO:0009890,GO:0009892,GO:0009893,GO:0009894,GO:0009896,GO:0009987,GO:0010033,GO:0010468,GO:0010494,GO:0010556,GO:0010558,GO:…
PAXXG220510	39	AT4G27130	T24A18.80	Protein biosynthesis.translation initiation.Pre-Initiation Complex (PIC) module.eIF1 PIC assembly factor activity.assembly factor (eIF1)	N.A.
PAXXG220540	39	N.A.	N.A.	RNA biosynthesis.transcriptional regulation.C2C2 transcription factor superfamily.transcription factor (DOF)	GO:0001067,GO:0003674,GO:0003676,GO:0003677,GO:0003700,GO:0005488,GO:0006355,GO:0008150,GO:0009889,GO:0010033,GO:0010200,GO:0010243,GO:0010468,GO:0010556,GO:0019219,GO:0019222,GO:0031323,GO:0031326,GO:0042221,GO:0042493,GO:0044212,GO:0050789,GO:0050794,GO:0050896,GO:0051171,GO:0051252,GO:0060255,GO:0065007,GO:0080090,GO:0097159,GO:0140110,GO:1901363,GO:1901698,GO:1901700,GO:1903506,GO:2000112,GO:…
PAXXG220620	39	AT5G56890	AT5G56890	Protein modification.phosphorylation.TKL protein kinase superfamily.protein kinase (Extensin)	GO:0000003,GO:0003006,GO:0003674,GO:0003824,GO:0004672,GO:0004674,GO:0004675,GO:0004888,GO:0005575,GO:0005623,GO:0005886,GO:0006464,GO:0006468,GO:0006793,GO:0006796,GO:0006807,GO:0007154,GO:0007165,GO:0007166,GO:0007167,GO:0007178,GO:0007275,GO:0008150,GO:0008152,GO:0009653,GO:0009790,GO:0009791,GO:0009793,GO:0009888,GO:0009987,GO:0010065,GO:0010068,GO:0010154,GO:0016020,GO:0016301,GO:0016310,GO:…
PAXXG220850	39	AT4G10340	LHCB5	Photosynthesis.photophosphorylation.photosystem II.LHC-II complex.component LHCb5	GO:0003674,GO:0005488,GO:0005515,GO:0005575,GO:0005622,GO:0005623,GO:0005737,GO:0006091,GO:0008150,GO:0008152,GO:0009314,GO:0009416,GO:0009503,GO:0009507,GO:0009517,GO:0009521,GO:0009523,GO:0009526,GO:0009532,GO:0009534,GO:0009535,GO:0009536,GO:0009570,GO:0009579,GO:0009628,GO:0009637,GO:0009639,GO:0009765,GO:0009768,GO:0009783,GO:0009941,GO:0009987,GO:0010114,GO:0010196,GO:0010207,GO:0010218,GO:…
PAXXG220950	39	AT4G02600	MLO1	not assigned.annotated	GO:0005575,GO:0005623,GO:0005886,GO:0006950,GO:0006952,GO:0008150,GO:0016020,GO:0044464,GO:0050896,GO:0071944
PAXXG221060	39	AT4G24740	FC2	Protein modification.phosphorylation.CMGC protein kinase superfamily.protein kinase (CLK/LAMMER)	N.A.
PAXXG221220	39	AT1G70610	TAP1	Solute transport.primary active transport.ABC superfamily.ABC1 family.subfamily ABCB transporter	GO:0003674,GO:0005215,GO:0005575,GO:0005622,GO:0005623,GO:0005737,GO:0009507,GO:0009526,GO:0009536,GO:0009941,GO:0031967,GO:0031975,GO:0043226,GO:0043227,GO:0043229,GO:0043231,GO:0044422,GO:0044424,GO:0044434,GO:0044435,GO:0044444,GO:0044446,GO:0044464
PAXXG221770	39	AT5G12330	LRP1	RNA biosynthesis.transcriptional regulation.transcription factor (SRS)	GO:0000003,GO:0003006,GO:0003674,GO:0005488,GO:0005515,GO:0005575,GO:0005622,GO:0005623,GO:0005634,GO:0007275,GO:0008150,GO:0009555,GO:0009719,GO:0009725,GO:0009733,GO:0009791,GO:0009908,GO:0010033,GO:0022414,GO:0022622,GO:0032501,GO:0032502,GO:0042221,GO:0042802,GO:0042803,GO:0043226,GO:0043227,GO:0043229,GO:0043231,GO:0044424,GO:0044464,GO:0046983,GO:0048229,GO:0048364,GO:0048367,GO:0048437,GO:…
PAXXG222120	39	AT2G47240	LACS1	Enzyme classification.EC_6 ligases.EC_6.2 ligase forming carbon-sulfur bond	GO:0001676,GO:0003674,GO:0003824,GO:0004467,GO:0005575,GO:0005622,GO:0005623,GO:0005737,GO:0005783,GO:0006082,GO:0006629,GO:0006631,GO:0008150,GO:0008152,GO:0009058,GO:0009059,GO:0009987,GO:0010025,GO:0010143,GO:0010166,GO:0012505,GO:0015645,GO:0016405,GO:0016874,GO:0016877,GO:0016878,GO:0019752,GO:0031957,GO:0032787,GO:0043170,GO:0043226,GO:0043227,GO:0043229,GO:0043231,GO:0043436,GO:0044237,GO:…
PAXXG222920	39	AT4G34670	T4L20.250	Protein biosynthesis.ribosome biogenesis.small ribosomal subunit (SSU).SSU proteome.component eS1	GO:0002181,GO:0003674,GO:0003676,GO:0003723,GO:0003729,GO:0003735,GO:0005198,GO:0005488,GO:0005575,GO:0005618,GO:0005622,GO:0005623,GO:0005634,GO:0005730,GO:0005737,GO:0005829,GO:0005840,GO:0005844,GO:0005886,GO:0005911,GO:0006412,GO:0006518,GO:0006807,GO:0008150,GO:0008152,GO:0009058,GO:0009059,GO:0009506,GO:0009507,GO:0009536,GO:0009987,GO:0010467,GO:0015935,GO:0016020,GO:0019538,GO:0022626,GO:…
PAXXG223010	39	AT1G47740	T2E6.19	Protein homeostasis.proteolysis.cysteine-type peptidase activities.C97-class peptidase (PPPDE)	N.A.
PAXXG223030	39	AT5G66730	MSN2.12	RNA biosynthesis.transcriptional regulation.transcription factor (C2H2-ZF)	N.A.
PAXXG223100	39	AT1G27350	F17L21.31	not assigned.not annotated	N.A.
PAXXG223930	39	AT4G10850	F25I24.60	Solute transport.carrier-mediated transport.TOC superfamily.sugar efflux transporter (SWEET)	GO:0003674,GO:0005215,GO:0005575,GO:0005622,GO:0005623,GO:0005737,GO:0005886,GO:0005887,GO:0006810,GO:0008150,GO:0008643,GO:0009507,GO:0009536,GO:0009987,GO:0015144,GO:0016020,GO:0016021,GO:0016043,GO:0022607,GO:0022857,GO:0031224,GO:0031226,GO:0034219,GO:0043226,GO:0043227,GO:0043229,GO:0043231,GO:0043933,GO:0044085,GO:0044424,GO:0044425,GO:0044444,GO:0044459,GO:0044464,GO:0051119,GO:0051179,GO:…
PAXXG224040	39	AT2G04520	T1O3.7	Protein biosynthesis.translation initiation.Pre-Initiation Complex (PIC) module.eIF1 PIC assembly factor activity.assembly factor (eIF1A)	N.A.
PAXXG224100	39	AT4G23980	ARF9	RNA biosynthesis.transcriptional regulation.B3 transcription factor superfamily.transcription factor (ARF)	GO:0003674,GO:0003700,GO:0005575,GO:0005622,GO:0005623,GO:0005634,GO:0005911,GO:0006355,GO:0008150,GO:0009506,GO:0009889,GO:0010468,GO:0010556,GO:0019219,GO:0019222,GO:0030054,GO:0031323,GO:0031326,GO:0043226,GO:0043227,GO:0043229,GO:0043231,GO:0044424,GO:0044464,GO:0050789,GO:0050794,GO:0051171,GO:0051252,GO:0055044,GO:0060255,GO:0065007,GO:0080090,GO:0140110,GO:1903506,GO:2000112,GO:2001141
PAXXG228090	39	N.A.	N.A.	not assigned.not annotated	N.A.
PAXXG229030	39	AT1G79850	RPS17	Protein biosynthesis.organelle machinery.plastidial ribosome biogenesis.small ribosomal subunit proteome.component uS17c	GO:0000312,GO:0000313,GO:0000314,GO:0003674,GO:0003735,GO:0005198,GO:0005575,GO:0005622,GO:0005623,GO:0005737,GO:0005829,GO:0005840,GO:0006412,GO:0006518,GO:0006807,GO:0006996,GO:0008150,GO:0008152,GO:0009058,GO:0009059,GO:0009507,GO:0009526,GO:0009532,GO:0009534,GO:0009536,GO:0009547,GO:0009570,GO:0009579,GO:0009657,GO:0009941,GO:0009987,GO:0010467,GO:0015935,GO:0016043,GO:0019538,GO:0022626,GO:…
PAXXG229120	39	N.A.	N.A.	not assigned.not annotated	N.A.
PAXXG230690	39	AT3G48140	AT3G48140	not assigned.not annotated	N.A.
PAXXG230710	39	AT3G51850	CPK13	Protein modification.phosphorylation.CAMK protein kinase superfamily.protein kinase (CDPK)	GO:0001101,GO:0003674,GO:0003824,GO:0004672,GO:0004674,GO:0004683,GO:0005488,GO:0005515,GO:0005516,GO:0005575,GO:0005622,GO:0005623,GO:0005634,GO:0005737,GO:0005886,GO:0006464,GO:0006468,GO:0006793,GO:0006796,GO:0006807,GO:0007154,GO:0007165,GO:0008150,GO:0008152,GO:0009719,GO:0009725,GO:0009737,GO:0009738,GO:0009755,GO:0009931,GO:0009987,GO:0010033,GO:0010857,GO:0016020,GO:0016301,GO:0016310,GO:…
PAXXG233330	39	AT1G22410	F12K8.24	Amino acid metabolism.shikimate group amino acid biosynthesis.shikimate pathway.3-deoxy-D-arabino-heptulosonate 7-phosphate (DAHP) synthase	N.A.
PAXXG233800	39	AT1G06070	T21E18.12	RNA biosynthesis.transcriptional regulation.bZIP transcription factor superfamily.transcription factor (bZIP)	N.A.
PAXXG236600	39	AT3G03440	T21P5.14	not assigned.annotated	GO:0005575,GO:0005622,GO:0005623,GO:0005634,GO:0043226,GO:0043227,GO:0043229,GO:0043231,GO:0044424,GO:0044464
PAXXG239030	39	AT5G39850	MYH19.10	Protein biosynthesis.ribosome biogenesis.small ribosomal subunit (SSU).SSU proteome.component uS4	GO:0003674,GO:0003676,GO:0003723,GO:0003735,GO:0005198,GO:0005488,GO:0005575,GO:0005622,GO:0005623,GO:0005737,GO:0005829,GO:0005840,GO:0005911,GO:0006417,GO:0006450,GO:0008150,GO:0009506,GO:0009889,GO:0009891,GO:0009893,GO:0010468,GO:0010556,GO:0010557,GO:0010604,GO:0010608,GO:0010628,GO:0015935,GO:0016020,GO:0019222,GO:0019843,GO:0022626,GO:0022627,GO:0030054,GO:0031323,GO:0031325,GO:0031326,GO:…
PAXXG240020	39	AT2G33830	AT2G33830	not assigned.annotated	N.A.
PAXXG241380	39	AT1G24260	2022-09-03	RNA biosynthesis.transcriptional regulation.transcription factor (MADS/AGL)	GO:0000003,GO:0001708,GO:0003002,GO:0003006,GO:0003674,GO:0003676,GO:0003677,GO:0003700,GO:0005488,GO:0005575,GO:0005622,GO:0005623,GO:0005634,GO:0006355,GO:0007275,GO:0007389,GO:0008150,GO:0009653,GO:0009791,GO:0009889,GO:0009908,GO:0009987,GO:0010093,GO:0010468,GO:0010556,GO:0019219,GO:0019222,GO:0022414,GO:0030154,GO:0031323,GO:0031326,GO:0032501,GO:0032502,GO:0035670,GO:0043226,GO:0043227,GO:…
PAXXG241410	39	AT3G61470	LHCA2	Photosynthesis.photophosphorylation.photosystem I.LHC-I complex.component LHCa2	GO:0003674,GO:0005488,GO:0005575,GO:0005622,GO:0005623,GO:0005737,GO:0006091,GO:0008150,GO:0008152,GO:0009314,GO:0009416,GO:0009507,GO:0009526,GO:0009532,GO:0009534,GO:0009535,GO:0009536,GO:0009570,GO:0009579,GO:0009628,GO:0009765,GO:0009768,GO:0009941,GO:0009987,GO:0010287,GO:0015979,GO:0016020,GO:0016168,GO:0019684,GO:0031409,GO:0031967,GO:0031975,GO:0031976,GO:0031984,GO:0034357,GO:0042651,GO:…
PAXXG242290	39	AT4G16830	DL4440W	RNA processing.RNA homeostasis.mRNA quality control.regulatory protein (RGG)	N.A.
PAXXG242470	39	AT1G20960	emb1507	RNA processing.pre-RNA splicing.spliceosome assembly and disassembly.RNA helicase activities.RNA helicase (Brr2)	GO:0005575,GO:0005911,GO:0009506,GO:0030054,GO:0055044
PAXXG242730	39	AT2G15890	MEE14	RNA biosynthesis.RNA polymerase I-dependent transcription.regulatory protein (CBP) of CCG/MEE12 activity	GO:0000003,GO:0003006,GO:0003674,GO:0005488,GO:0005575,GO:0005622,GO:0005623,GO:0005634,GO:0005737,GO:0005829,GO:0006935,GO:0006950,GO:0006952,GO:0007275,GO:0008150,GO:0009507,GO:0009536,GO:0009605,GO:0009607,GO:0009620,GO:0009790,GO:0009791,GO:0009793,GO:0009856,GO:0010154,GO:0010183,GO:0022414,GO:0032501,GO:0032502,GO:0036033,GO:0040011,GO:0042221,GO:0042330,GO:0043207,GO:0043226,GO:0043227,GO:…
PAXXG242860	39	AT5G19760	T29J13.180	Lipid metabolism.fatty acid metabolism.citrate shuttle.mitochondrial dicarboxylate transporter	GO:0003674,GO:0005215,GO:0005310,GO:0005342,GO:0005575,GO:0005618,GO:0005622,GO:0005623,GO:0005737,GO:0005739,GO:0005740,GO:0005743,GO:0005773,GO:0005774,GO:0005911,GO:0006810,GO:0006811,GO:0006820,GO:0006835,GO:0006839,GO:0006842,GO:0008150,GO:0008509,GO:0008514,GO:0009506,GO:0009507,GO:0009526,GO:0009536,GO:0009941,GO:0015075,GO:0015140,GO:0015142,GO:0015291,GO:0015297,GO:0015301,GO:0015318,GO:…
PAXXG242960	39	AT1G53310	PPC1	Photosynthesis.CAM/C4 photosynthesis.phosphoenolpyruvate (PEP) carboxylase activity.PEP carboxylase (PPC)	GO:0003674,GO:0003824,GO:0004611,GO:0005575,GO:0005576,GO:0005622,GO:0005623,GO:0005737,GO:0005829,GO:0005886,GO:0005911,GO:0006950,GO:0007154,GO:0007275,GO:0008150,GO:0008152,GO:0008964,GO:0009267,GO:0009506,GO:0009507,GO:0009536,GO:0009605,GO:0009987,GO:0009991,GO:0015977,GO:0016020,GO:0016036,GO:0016043,GO:0016829,GO:0016830,GO:0016831,GO:0022607,GO:0030054,GO:0031667,GO:0031668,GO:0031669,GO:…
PAXXG246130	39	AT1G07930	T6D22.31	Protein biosynthesis.translation elongation.eEF1 aminoacyl-tRNA binding factor activity.aminoacyl-tRNA binding factor (eEF1A)	N.A.
PAXXG246160	39	AT1G07930	T6D22.31	Protein biosynthesis.translation elongation.eEF1 aminoacyl-tRNA binding factor activity.aminoacyl-tRNA binding factor (eEF1A)	N.A.
PAXXG248680	39	N.A.	N.A.	Photosynthesis.photophosphorylation.photosystem II.PS-II complex.component PsbTn	N.A.
PAXXG249740	39	AT4G39780	T19P19.170	RNA biosynthesis.transcriptional regulation.AP2/ERF transcription factor superfamily.transcription factor (DREB)	GO:0000160,GO:0001101,GO:0003674,GO:0003676,GO:0003677,GO:0003700,GO:0005488,GO:0005575,GO:0005622,GO:0005623,GO:0005634,GO:0006355,GO:0006950,GO:0006970,GO:0007154,GO:0007165,GO:0008150,GO:0009266,GO:0009314,GO:0009409,GO:0009414,GO:0009415,GO:0009416,GO:0009611,GO:0009628,GO:0009651,GO:0009719,GO:0009723,GO:0009725,GO:0009735,GO:0009736,GO:0009755,GO:0009873,GO:0009889,GO:0009987,GO:0010033,GO:…
PAXXG253010	39	AT5G25280	F18G18.20	not assigned.not annotated	N.A.
PAXXG253070	39	AT2G36620	RPL24A	Protein biosynthesis.ribosome biogenesis.large ribosomal subunit (LSU).LSU proteome.component eL24	N.A.
PAXXG257250	39	AT2G33860	ETT	RNA biosynthesis.transcriptional regulation.B3 transcription factor superfamily.transcription factor (ARF)	GO:0000003,GO:0001708,GO:0003006,GO:0003674,GO:0003676,GO:0003677,GO:0003700,GO:0005488,GO:0005575,GO:0005622,GO:0005623,GO:0005634,GO:0006355,GO:0007275,GO:0008150,GO:0008152,GO:0009719,GO:0009725,GO:0009733,GO:0009791,GO:0009850,GO:0009888,GO:0009889,GO:0009908,GO:0009987,GO:0010022,GO:0010033,GO:0010050,GO:0010073,GO:0010158,GO:0010468,GO:0010556,GO:0010582,GO:0010817,GO:0019219,GO:0019222,GO:…
PAXXG259830	39	N.A.	N.A.	not assigned.annotated	N.A.
PAXXG277330	39	AT5G48385	AT5G48385	not assigned.annotated	N.A.
PAXXG280330	39	N.A.	N.A.	Phytohormone action.signalling peptides.CRP (cysteine-rich-peptide) category.EPF/EPFL-peptide activity.EPF/EPFL-precursor polypeptide	GO:0003002,GO:0003674,GO:0005102,GO:0005488,GO:0005515,GO:0007154,GO:0007267,GO:0007275,GO:0007389,GO:0008150,GO:0009653,GO:0009791,GO:0009888,GO:0009987,GO:0010016,GO:0010052,GO:0010103,GO:0010374,GO:0010375,GO:0019899,GO:0019900,GO:0019901,GO:0023052,GO:0030154,GO:0032501,GO:0032502,GO:0033612,GO:0048367,GO:0048518,GO:0048580,GO:0048582,GO:0048731,GO:0048856,GO:0048869,GO:0050789,GO:0050793,GO:…
PAXXG282480	39	AT2G28000	CPN60A	Photosynthesis.photophosphorylation.chlororespiration.NADH dehydrogenase-like (NDH) complex.assembly and maintenance.Cpn60 chaperonin heterodimer.subunit alpha	GO:0000003,GO:0003006,GO:0003674,GO:0005488,GO:0005515,GO:0005575,GO:0005576,GO:0005622,GO:0005623,GO:0005737,GO:0005739,GO:0005829,GO:0005840,GO:0006457,GO:0006458,GO:0006996,GO:0007005,GO:0007275,GO:0008150,GO:0009507,GO:0009526,GO:0009532,GO:0009536,GO:0009570,GO:0009579,GO:0009657,GO:0009658,GO:0009790,GO:0009791,GO:0009793,GO:0009941,GO:0009987,GO:0010154,GO:0016020,GO:0016043,GO:0022414,GO:…
PAXXG283830	39	AT5G54770	THI1	Coenzyme metabolism.thiamine pyrophosphate biosynthesis.thiazole moiety.thiazole synthase (Thi1)	N.A.
PAXXG284810	39	AT4G24280	cpHsc70-1	Protein homeostasis.protein quality control.plastidial Hsp70 chaperone system.chaperone (cpHsc70)	GO:0005575,GO:0005576,GO:0005622,GO:0005623,GO:0005737,GO:0006605,GO:0006810,GO:0006886,GO:0006950,GO:0008104,GO:0008150,GO:0009266,GO:0009408,GO:0009507,GO:0009526,GO:0009532,GO:0009536,GO:0009570,GO:0009579,GO:0009628,GO:0009941,GO:0010035,GO:0010038,GO:0015031,GO:0015833,GO:0031967,GO:0031975,GO:0033036,GO:0033365,GO:0034613,GO:0042221,GO:0042886,GO:0043226,GO:0043227,GO:0043229,GO:0043231,GO:…
PAXXG285980	39	AT2G37170	PIP2B	Solute transport.channels.MIP family.plasma membrane intrinsic protein (PIP)	GO:0003674,GO:0005215,GO:0005372,GO:0005575,GO:0006810,GO:0006833,GO:0008150,GO:0015250,GO:0015267,GO:0015318,GO:0016020,GO:0016021,GO:0022803,GO:0022838,GO:0022857,GO:0031224,GO:0042044,GO:0044425,GO:0051179,GO:0051234,GO:0055085
PAXXG286110	39	AT4G37870	PCK1	Carbohydrate metabolism.gluconeogenesis.phosphoenolpyruvate carboxykinase	GO:0002376,GO:0003674,GO:0003824,GO:0004611,GO:0004612,GO:0005575,GO:0005622,GO:0005623,GO:0005634,GO:0005730,GO:0005737,GO:0005829,GO:0005975,GO:0005996,GO:0006006,GO:0006094,GO:0006950,GO:0006952,GO:0006955,GO:0007154,GO:0008150,GO:0008152,GO:0009058,GO:0009267,GO:0009605,GO:0009607,GO:0009620,GO:0009814,GO:0009817,GO:0009987,GO:0009991,GO:0010035,GO:0010038,GO:0016020,GO:0016036,GO:0016051,GO:…
PAXXG288240	39	AT4G18910	NIP1;2	Solute transport.channels.MIP family.Nodulin-26-like intrinsic protein (NIP)	GO:0003674,GO:0005215,GO:0005372,GO:0005575,GO:0005623,GO:0005886,GO:0005887,GO:0006810,GO:0006811,GO:0006833,GO:0008150,GO:0015250,GO:0015267,GO:0015318,GO:0016020,GO:0016021,GO:0022803,GO:0022838,GO:0022857,GO:0031224,GO:0031226,GO:0034220,GO:0042044,GO:0044425,GO:0044459,GO:0044464,GO:0051179,GO:0051234,GO:0055085,GO:0071944
PAXXG291050	39	AT3G16770	EBP	RNA biosynthesis.transcriptional regulation.AP2/ERF transcription factor superfamily.transcription factor (ERF)	N.A.
PAXXG291140	39	AT1G02780	emb2386	Protein biosynthesis.ribosome biogenesis.large ribosomal subunit (LSU).LSU proteome.component eL19	GO:0003674,GO:0003676,GO:0003723,GO:0003729,GO:0003735,GO:0005198,GO:0005488,GO:0005575,GO:0005622,GO:0005623,GO:0005634,GO:0005730,GO:0005737,GO:0005829,GO:0005840,GO:0005844,GO:0005886,GO:0005911,GO:0006412,GO:0006518,GO:0006807,GO:0008150,GO:0008152,GO:0009058,GO:0009059,GO:0009506,GO:0009987,GO:0010467,GO:0015934,GO:0016020,GO:0019538,GO:0022625,GO:0022626,GO:0030054,GO:0031974,GO:0031981,GO:…
PAXXG291970	39	AT3G05540	F18C1.20	not assigned.annotated	N.A.
PAXXG292920	39	AT3G54890	LHCA1	Photosynthesis.photophosphorylation.photosystem I.LHC-I complex.component LHCa1	GO:0003674,GO:0005488,GO:0005515,GO:0005575,GO:0005622,GO:0005623,GO:0005737,GO:0006091,GO:0006950,GO:0008150,GO:0008152,GO:0009266,GO:0009314,GO:0009409,GO:0009416,GO:0009507,GO:0009526,GO:0009532,GO:0009534,GO:0009535,GO:0009536,GO:0009570,GO:0009579,GO:0009628,GO:0009637,GO:0009639,GO:0009642,GO:0009644,GO:0009645,GO:0009765,GO:0009768,GO:0009941,GO:0009987,GO:0010114,GO:0010218,GO:0010287,GO:…
PAXXG295790	39	AT2G30360	SIP4	Protein modification.phosphorylation.CAMK protein kinase superfamily.SNF1-related protein kinase (SnRK3)	GO:0003674,GO:0003824,GO:0004672,GO:0004674,GO:0005575,GO:0005622,GO:0005623,GO:0006464,GO:0006468,GO:0006793,GO:0006796,GO:0006807,GO:0007154,GO:0007165,GO:0008150,GO:0008152,GO:0009987,GO:0016301,GO:0016310,GO:0016740,GO:0016772,GO:0016773,GO:0018105,GO:0018107,GO:0018193,GO:0018209,GO:0018210,GO:0019538,GO:0023052,GO:0035556,GO:0036211,GO:0043170,GO:0043412,GO:0044237,GO:0044238,GO:0044260,GO:…
PAXXG298620	39	AT2G32520	T26B15.8	not assigned.not annotated	N.A.
PAXXG301780	39	AT2G45650	AGL6	RNA biosynthesis.transcriptional regulation.transcription factor (MADS/AGL)	GO:0000003,GO:0003002,GO:0003006,GO:0003674,GO:0003676,GO:0003677,GO:0005488,GO:0005515,GO:0006355,GO:0007275,GO:0007389,GO:0008150,GO:0009553,GO:0009653,GO:0009791,GO:0009888,GO:0009889,GO:0009891,GO:0009893,GO:0009908,GO:0010016,GO:0010022,GO:0010073,GO:0010093,GO:0010094,GO:0010154,GO:0010468,GO:0010556,GO:0010557,GO:0010582,GO:0010604,GO:0010628,GO:0019219,GO:0019222,GO:0022414,GO:0031323,GO:…
PAXXG302080	39	AT1G02850	BGLU11	Enzyme classification.EC_3 hydrolases.EC_3.2 glycosylase	GO:0003674,GO:0003824,GO:0004553,GO:0005575,GO:0005622,GO:0005623,GO:0005737,GO:0005773,GO:0005777,GO:0008150,GO:0008152,GO:0008422,GO:0009628,GO:0009812,GO:0015926,GO:0016787,GO:0016798,GO:0042440,GO:0042579,GO:0043226,GO:0043227,GO:0043229,GO:0043231,GO:0044424,GO:0044444,GO:0044464,GO:0046283,GO:0050896,GO:0071704,GO:0080167,GO:1901135,GO:1901657
PAXXG308680	39	AT1G13280	AOC4	Phytohormone action.jasmonic acid.biosynthesis.allene oxidase cyclase (AOC)	GO:0000003,GO:0000302,GO:0001101,GO:0002218,GO:0002252,GO:0002253,GO:0002376,GO:0002682,GO:0002684,GO:0003006,GO:0003674,GO:0003824,GO:0005575,GO:0005622,GO:0005623,GO:0005737,GO:0005886,GO:0006082,GO:0006950,GO:0006952,GO:0006955,GO:0006970,GO:0006979,GO:0007154,GO:0007165,GO:0007275,GO:0007584,GO:0007623,GO:0008150,GO:0008152,GO:0009058,GO:0009314,GO:0009416,GO:0009507,GO:0009536,GO:0009605,GO:…
PAXXG316730	39	AT5G54190	PORA	Coenzyme metabolism.chlorophyll metabolism.chlorophyll biosynthesis.protochlorophyllide oxidoreductase (POR) activities.light-dependent POR	GO:0003674,GO:0003824,GO:0003959,GO:0005488,GO:0005515,GO:0005575,GO:0005622,GO:0005623,GO:0005737,GO:0007275,GO:0008150,GO:0008152,GO:0009314,GO:0009416,GO:0009507,GO:0009526,GO:0009527,GO:0009534,GO:0009535,GO:0009536,GO:0009579,GO:0009628,GO:0009639,GO:0009640,GO:0009642,GO:0009646,GO:0009647,GO:0009707,GO:0009719,GO:0009723,GO:0009725,GO:0009791,GO:0009941,GO:0010033,GO:0016020,GO:0016491,GO:…
PAXXG317650	39	AT1G51760	IAR3	Protein homeostasis.proteolysis.metallopeptidase activities.aminopeptidase activities.M20-class IAA-amino acid hydrolase	GO:0002682,GO:0002831,GO:0003674,GO:0003824,GO:0005575,GO:0005622,GO:0005623,GO:0005737,GO:0005783,GO:0005794,GO:0005886,GO:0006950,GO:0008150,GO:0008152,GO:0009611,GO:0009850,GO:0009987,GO:0010112,GO:0010178,GO:0010179,GO:0010817,GO:0012505,GO:0016020,GO:0016787,GO:0016810,GO:0031347,GO:0032101,GO:0042445,GO:0043226,GO:0043227,GO:0043229,GO:0043231,GO:0043900,GO:0044237,GO:0044424,GO:0044444,GO:…
PAXXG328970	39	AT1G03600	PSB27	Photosynthesis.photophosphorylation.photosystem II.assembly.regulatory protein (Psb27)	GO:0005575,GO:0005622,GO:0005623,GO:0005737,GO:0006091,GO:0006807,GO:0008150,GO:0008152,GO:0009314,GO:0009416,GO:0009507,GO:0009534,GO:0009535,GO:0009536,GO:0009543,GO:0009579,GO:0009628,GO:0009642,GO:0009765,GO:0009987,GO:0010206,GO:0015979,GO:0016020,GO:0019538,GO:0019684,GO:0030091,GO:0031976,GO:0031977,GO:0031978,GO:0031984,GO:0034357,GO:0042651,GO:0043170,GO:0043226,GO:0043227,GO:0043229,GO:…
PAXXG330280	39	N.A.	N.A.	not assigned.not annotated	N.A.
PAXXG342890	39	AT5G19140	AILP1	not assigned.annotated	N.A.
PAXXG345330	39	AT4G30210	ATR2	Cell wall organisation.lignin.monolignol biosynthesis.Cyt-P450 hydroxylase electron supply.NADPH:cytochrome P450 reductase (ATR)	N.A.
PAXXG351040	39	AT4G22220	ISU1	Coenzyme metabolism.iron-sulfur cluster assembly machinery.mitochondrial ISC system.assembly phase.scaffold protein (ISU)	GO:0003674,GO:0003824,GO:0005198,GO:0005488,GO:0005506,GO:0005575,GO:0005622,GO:0005623,GO:0005737,GO:0005739,GO:0005759,GO:0006807,GO:0006873,GO:0006875,GO:0006879,GO:0008150,GO:0008152,GO:0008198,GO:0009987,GO:0010467,GO:0016740,GO:0016782,GO:0019538,GO:0019725,GO:0030003,GO:0031974,GO:0036455,GO:0042592,GO:0043167,GO:0043169,GO:0043170,GO:0043226,GO:0043227,GO:0043229,GO:0043231,GO:0043233,GO:…
PAXXG351960	39	AT5G06870	PGIP2	External stimuli response.pathogen.defense mechanisms.pathogen polygalacturonase inhibitor (PGIP)	N.A.
PAXXG353740	39	AT5G63030	MJH22.9	Protein modification.S-glutathionylation.glutaredoxin	N.A.
PAXXG359550	39	AT5G38480	GRF3	Multi-process regulation.14-3-3 regulatory system.14-3-3 phosphoprotein-binding protein (GRF)	GO:0000166,GO:0003674,GO:0005488,GO:0005524,GO:0005575,GO:0005618,GO:0005622,GO:0005623,GO:0005634,GO:0005737,GO:0005739,GO:0005794,GO:0005829,GO:0005886,GO:0005911,GO:0008144,GO:0008150,GO:0009506,GO:0009507,GO:0009536,GO:0010035,GO:0010038,GO:0012505,GO:0016020,GO:0017076,GO:0030054,GO:0030312,GO:0030554,GO:0032553,GO:0032555,GO:0032559,GO:0035639,GO:0036094,GO:0042221,GO:0043167,GO:0043168,GO:…
PAXXG363690	39	AT1G05870	T20M3.14	not assigned.not annotated	N.A.
PAXXG262430	39	AT3G46430	AT3G46430	Cellular respiration.oxidative phosphorylation.ATP synthase complex.membrane MF0 subcomplex.subunit 6kDa/ATP6	N.A.
PAXXG225240	1,2,28,31,32,39	ATCG00900	N.A.	Protein biosynthesis.organelle machinery.plastidial ribosome biogenesis.small ribosomal subunit proteome.component uS7c	GO:0005575,GO:0005622,GO:0005623,GO:0005737,GO:0009507,GO:0009536,GO:0043226,GO:0043227,GO:0043229,GO:0043231,GO:0044424,GO:0044444,GO:0044464
PAXXG252030	1,2,28,39	AT3G04070	NAC047	RNA biosynthesis.transcriptional regulation.transcription factor (NAC)	N.A.
PAXXG070935	1,2,31,39	N.A.	N.A.	not assigned.not annotated	N.A.
PAXXG335290	1,2,32,39	AT3G04070	NAC047	RNA biosynthesis.transcriptional regulation.transcription factor (NAC)	N.A.
PAXXG179490	1,2,39	AT4G36740	HB40	RNA biosynthesis.transcriptional regulation.Homeobox transcription factor superfamily.transcription factor (HD-ZIP I/II)	GO:0003674,GO:0003676,GO:0003677,GO:0003700,GO:0005488,GO:0006355,GO:0007275,GO:0008150,GO:0009719,GO:0009725,GO:0009733,GO:0009889,GO:0010033,GO:0010468,GO:0010556,GO:0019219,GO:0019222,GO:0022622,GO:0031323,GO:0031326,GO:0032501,GO:0032502,GO:0042221,GO:0048364,GO:0048731,GO:0048856,GO:0050789,GO:0050794,GO:0050896,GO:0051171,GO:0051252,GO:0060255,GO:0065007,GO:0080090,GO:0097159,GO:0099402,GO:…
PAXXG017830	1,28	AT2G24100	F27D4.1	not assigned.not annotated	N.A.
PAXXG055800	1,28	N.A.	N.A.	RNA biosynthesis.transcriptional regulation.AP2/ERF transcription factor superfamily.transcription factor (ERF)	GO:0001666,GO:0003032,GO:0003674,GO:0003676,GO:0003677,GO:0003700,GO:0005488,GO:0005575,GO:0005622,GO:0005623,GO:0005634,GO:0005886,GO:0006355,GO:0006950,GO:0008150,GO:0009593,GO:0009628,GO:0009889,GO:0010468,GO:0010556,GO:0016020,GO:0019219,GO:0019222,GO:0031323,GO:0031326,GO:0036293,GO:0042221,GO:0043226,GO:0043227,GO:0043229,GO:0043231,GO:0043565,GO:0044424,GO:0044464,GO:0050789,GO:0050793,GO:…
PAXXG104050	1,28	N.A.	N.A.	not assigned.not annotated	N.A.
PAXXG193450	1,28	AT5G20240	PI	RNA biosynthesis.transcriptional regulation.transcription factor (MADS/AGL)	GO:0000003,GO:0003002,GO:0003006,GO:0003674,GO:0003676,GO:0003677,GO:0003700,GO:0005488,GO:0005575,GO:0005622,GO:0005623,GO:0005634,GO:0005737,GO:0006355,GO:0007275,GO:0007389,GO:0008150,GO:0009653,GO:0009791,GO:0009889,GO:0009908,GO:0010093,GO:0010097,GO:0010468,GO:0010556,GO:0019219,GO:0019222,GO:0022414,GO:0031323,GO:0031326,GO:0032501,GO:0032502,GO:0043226,GO:0043227,GO:0043229,GO:0043231,GO:…
PAXXG203860	1,28	AT3G14440	NCED3	Phytohormone action.abscisic acid.biosynthesis.neoxanthin cleavage protein	GO:0000003,GO:0001101,GO:0003006,GO:0003674,GO:0003824,GO:0005575,GO:0005622,GO:0005623,GO:0005737,GO:0006066,GO:0006082,GO:0006629,GO:0006714,GO:0006720,GO:0006721,GO:0006950,GO:0006970,GO:0006972,GO:0007275,GO:0008150,GO:0008152,GO:0008299,GO:0008610,GO:0009058,GO:0009414,GO:0009415,GO:0009507,GO:0009532,GO:0009534,GO:0009535,GO:0009536,GO:0009570,GO:0009579,GO:0009628,GO:0009651,GO:0009687,GO:…
PAXXG221130	1,28	N.A.	N.A.	not assigned.not annotated	N.A.
PAXXG229570	1,28	N.A.	N.A.	not assigned.not annotated	N.A.
PAXXG052310	1,28,31	N.A.	N.A.	not assigned.not annotated	N.A.
PAXXG052590	1,28,31	AT5G28050	F15F15.120	Nucleotide metabolism.purines.catabolism.guanosine deaminase (GSDA)	N.A.
PAXXG055220	1,28,31	AT2G24940	MAPR2	Cell wall organisation.lignin.monolignol biosynthesis.Cyt-P450 hydroxylase scaffold protein (MSBP)	GO:0003674,GO:0005488,GO:0005575,GO:0005622,GO:0005623,GO:0005737,GO:0005829,GO:0012505,GO:0016020,GO:0020037,GO:0044424,GO:0044444,GO:0044464,GO:0046906,GO:0048037,GO:0097159,GO:1901363
PAXXG055930	1,28,31	N.A.	N.A.	Phytohormone action.jasmonic acid.perception and signal transduction.receptor complex.component JAZ	N.A.
PAXXG242370	1,28,31,32,39	AT2G19810	F6F22.16	RNA processing.RNA homeostasis.mRNA stress granule formation.regulatory factor (TZF)	GO:0001101,GO:0003674,GO:0003676,GO:0003677,GO:0003700,GO:0003723,GO:0003727,GO:0005488,GO:0005575,GO:0005622,GO:0005623,GO:0005634,GO:0005737,GO:0005886,GO:0006355,GO:0006417,GO:0006950,GO:0006979,GO:0007154,GO:0007165,GO:0007275,GO:0007568,GO:0008150,GO:0008270,GO:0009719,GO:0009725,GO:0009753,GO:0009755,GO:0009867,GO:0009889,GO:0009890,GO:0009892,GO:0009893,GO:0009894,GO:0009896,GO:0009987,GO:…
PAXXG247900	1,28,31,32,39	AT2G23790	F27L4.3	Solute transport.channels.MCU calcium uniporter complex.channel component MCU	GO:0003674,GO:0005215,GO:0005575,GO:0005622,GO:0005623,GO:0005737,GO:0005739,GO:0006810,GO:0008150,GO:0015291,GO:0015292,GO:0022804,GO:0022857,GO:0043226,GO:0043227,GO:0043229,GO:0043231,GO:0044424,GO:0044444,GO:0044464,GO:0051179,GO:0051234,GO:0055085
PAXXG253090	1,28,31,32,39	N.A.	N.A.	not assigned.not annotated	N.A.
PAXXG276000	1,28,31,32,39	AT4G32940	GAMMA-VPE	Protein homeostasis.proteolysis.cysteine-type peptidase activities.C13-class asparaginyl endopeptidase (Legumain)	N.A.
PAXXG054690	1,28,31,39	AT4G30960	SIP3	Protein modification.phosphorylation.CAMK protein kinase superfamily.SNF1-related protein kinase (SnRK3)	N.A.
PAXXG073920	1,28,31,39	N.A.	N.A.	not assigned.annotated	N.A.
PAXXG077950	1,28,31,39	N.A.	N.A.	Nutrient uptake.transition metal homeostasis.metallochaperone activities.metallothionein (MT)	GO:0003674,GO:0005488,GO:0005507,GO:0006873,GO:0006875,GO:0006878,GO:0008150,GO:0009987,GO:0019725,GO:0030003,GO:0042592,GO:0043167,GO:0043169,GO:0046872,GO:0046914,GO:0046916,GO:0048878,GO:0050801,GO:0055065,GO:0055070,GO:0055076,GO:0055080,GO:0055082,GO:0065007,GO:0065008,GO:0098771
PAXXG118200	1,28,31,39	N.A.	N.A.	not assigned.not annotated	N.A.
PAXXG207310	1,28,31,39	N.A.	N.A.	not assigned.not annotated	N.A.
PAXXG297280	1,28,31,39	N.A.	N.A.	not assigned.not annotated	GO:0001101,GO:0003674,GO:0005488,GO:0005515,GO:0005575,GO:0005622,GO:0005623,GO:0005634,GO:0006950,GO:0008150,GO:0008270,GO:0009414,GO:0009415,GO:0009628,GO:0010035,GO:0032991,GO:0042221,GO:0042802,GO:0042803,GO:0043167,GO:0043169,GO:0043226,GO:0043227,GO:0043229,GO:0043231,GO:0044424,GO:0044464,GO:0046872,GO:0046914,GO:0046983,GO:0050896,GO:1901700
PAXXG012930	1,28,31,39	AT4G05320	UBQ10	Protein homeostasis.ubiquitin-proteasome system.ubiquitin-fold protein conjugation.ubiquitin conjugation (ubiquitylation).ubiquitin-fold protein (UBQ)	N.A.
PAXXG017900	1,28,31,39	AT3G02470	SAMDC	Polyamine metabolism.spermidine biosynthesis.S-adenosyl methionine decarboxylase	GO:0003674,GO:0003824,GO:0004014,GO:0005575,GO:0005622,GO:0005623,GO:0005737,GO:0005829,GO:0006576,GO:0006595,GO:0006596,GO:0006597,GO:0006807,GO:0008150,GO:0008152,GO:0008215,GO:0008216,GO:0008295,GO:0009058,GO:0009308,GO:0009309,GO:0009987,GO:0016829,GO:0016830,GO:0016831,GO:0017144,GO:0034641,GO:0042401,GO:0044106,GO:0044237,GO:0044249,GO:0044271,GO:0044424,GO:0044444,GO:0044464,GO:0071704,GO:…
PAXXG022660	1,28,31,39	AT4G15560	CLA1	Secondary metabolism.terpenoids.methylerythritol phosphate (MEP) pathway.1-deoxy-D-xylulose 5-phosphate synthase (DXS)	N.A.
PAXXG046700	1,28,31,39	AT5G05580	FAD8	Lipid metabolism.fatty acid metabolism.fatty acid desaturation.methyl-end desaturation.delta-12/delta-15 fatty acid desaturase (FAD2/3/6-8)	GO:0003674,GO:0003824,GO:0005575,GO:0005622,GO:0005623,GO:0005737,GO:0006082,GO:0006629,GO:0006631,GO:0006633,GO:0006950,GO:0008150,GO:0008152,GO:0008610,GO:0009058,GO:0009266,GO:0009409,GO:0009507,GO:0009526,GO:0009536,GO:0009628,GO:0009941,GO:0009987,GO:0016020,GO:0016053,GO:0016491,GO:0016705,GO:0019752,GO:0031090,GO:0031967,GO:0031975,GO:0032787,GO:0042170,GO:0042389,GO:0043226,GO:0043227,GO:…
PAXXG093040	1,28,31,39	AT4G21960	PRXR1	not assigned.annotated	GO:0003674,GO:0003824,GO:0004601,GO:0005575,GO:0005618,GO:0005623,GO:0005911,GO:0008150,GO:0008152,GO:0009505,GO:0009506,GO:0009636,GO:0009664,GO:0009987,GO:0016043,GO:0016209,GO:0016491,GO:0016684,GO:0030054,GO:0030312,GO:0042221,GO:0044464,GO:0045229,GO:0050896,GO:0051716,GO:0055044,GO:0055114,GO:0070887,GO:0071554,GO:0071555,GO:0071669,GO:0071840,GO:0071944,GO:0097237,GO:0098754,GO:0098869,GO:…
PAXXG119060	1,28,31,39	AT2G34340	F13P17.18	not assigned.not annotated	N.A.
PAXXG120895	1,28,31,39	N.A.	N.A.	Photosynthesis.photophosphorylation.ATP synthase complex.membrane CF0 subcomplex.subunit b	N.A.
PAXXG122510	1,28,31,39	AT1G68840	RAV2	RNA biosynthesis.transcriptional regulation.B3 transcription factor superfamily.transcription factor (RAV/NGATHA)	GO:0000003,GO:0001067,GO:0003006,GO:0003674,GO:0003676,GO:0003677,GO:0003700,GO:0005488,GO:0005575,GO:0005622,GO:0005623,GO:0005634,GO:0006355,GO:0007275,GO:0008150,GO:0009314,GO:0009416,GO:0009628,GO:0009648,GO:0009719,GO:0009725,GO:0009741,GO:0009791,GO:0009889,GO:0009890,GO:0009892,GO:0009909,GO:0009910,GO:0010033,GO:0010228,GO:0010468,GO:0010556,GO:0010558,GO:0010605,GO:0010629,GO:0014070,GO:…
PAXXG139140	1,28,31,39	AT5G63790	NAC102	RNA biosynthesis.transcriptional regulation.transcription factor (NAC)	GO:0003674,GO:0003676,GO:0003677,GO:0005488,GO:0005515,GO:0006355,GO:0008150,GO:0009889,GO:0010468,GO:0010556,GO:0019219,GO:0019222,GO:0031323,GO:0031326,GO:0042802,GO:0042803,GO:0043565,GO:0046983,GO:0047484,GO:0048518,GO:0048583,GO:0048584,GO:0050789,GO:0050794,GO:0051171,GO:0051252,GO:0060255,GO:0065007,GO:0080090,GO:0080134,GO:0097159,GO:1901000,GO:1901002,GO:1901363,GO:1902584,GO:1903506,GO:…
PAXXG252040	1,28,32,39	AT5G08790	ATAF2	RNA biosynthesis.transcriptional regulation.transcription factor (NAC)	GO:0003674,GO:0003676,GO:0003677,GO:0005488,GO:0005515,GO:0006355,GO:0008150,GO:0009889,GO:0010468,GO:0010556,GO:0019219,GO:0019222,GO:0031323,GO:0031326,GO:0042802,GO:0042803,GO:0043565,GO:0046983,GO:0047484,GO:0048518,GO:0048583,GO:0048584,GO:0050789,GO:0050794,GO:0051171,GO:0051252,GO:0060255,GO:0065007,GO:0080090,GO:0080134,GO:0097159,GO:1901000,GO:1901002,GO:1901363,GO:1902584,GO:1903506,GO:…
PAXXG178220	1,28,39	AT2G16600	ROC3	Protein modification.protein folding.protein folding catalyst (Cyclophilin)	GO:0000413,GO:0003674,GO:0003755,GO:0003824,GO:0005575,GO:0005622,GO:0005623,GO:0005737,GO:0005794,GO:0005829,GO:0005886,GO:0005911,GO:0006464,GO:0006807,GO:0007154,GO:0007165,GO:0008150,GO:0008152,GO:0009506,GO:0009507,GO:0009536,GO:0009987,GO:0012505,GO:0016020,GO:0016853,GO:0016859,GO:0018193,GO:0018208,GO:0019538,GO:0023052,GO:0030054,GO:0036211,GO:0043170,GO:0043226,GO:0043227,GO:0043229,GO:…
PAXXG178700	1,28,39	AT4G23400	PIP1;5	Solute transport.channels.MIP family.plasma membrane intrinsic protein (PIP)	GO:0003674,GO:0005215,GO:0005372,GO:0005575,GO:0005622,GO:0005623,GO:0005737,GO:0005829,GO:0005886,GO:0005887,GO:0006810,GO:0006811,GO:0006833,GO:0008150,GO:0009987,GO:0015250,GO:0015267,GO:0015318,GO:0016020,GO:0016021,GO:0016043,GO:0022607,GO:0022803,GO:0022838,GO:0022857,GO:0031224,GO:0031226,GO:0032991,GO:0034220,GO:0042044,GO:0043933,GO:0044085,GO:0044424,GO:0044425,GO:0044444,GO:0044459,GO:…
PAXXG183150	1,28,39	AT4G23400	PIP1;5	Solute transport.channels.MIP family.plasma membrane intrinsic protein (PIP)	GO:0003674,GO:0005215,GO:0005372,GO:0005575,GO:0005622,GO:0005623,GO:0005737,GO:0005829,GO:0005886,GO:0005887,GO:0006810,GO:0006811,GO:0006833,GO:0008150,GO:0009987,GO:0015250,GO:0015267,GO:0015318,GO:0016020,GO:0016021,GO:0016043,GO:0022607,GO:0022803,GO:0022838,GO:0022857,GO:0031224,GO:0031226,GO:0032991,GO:0034220,GO:0042044,GO:0043933,GO:0044085,GO:0044424,GO:0044425,GO:0044444,GO:0044459,GO:…
PAXXG199850	1,28,39	AT1G11580	PMEPCRA	Cell wall organisation.pectin.homogalacturonan.modification and degradation.pectin methylesterase	GO:0003674,GO:0003824,GO:0004857,GO:0005575,GO:0005618,GO:0005622,GO:0005623,GO:0005737,GO:0005773,GO:0005774,GO:0005829,GO:0008150,GO:0009605,GO:0009607,GO:0009617,GO:0016020,GO:0016787,GO:0016788,GO:0030234,GO:0030312,GO:0030599,GO:0031090,GO:0043086,GO:0043207,GO:0043226,GO:0043227,GO:0043229,GO:0043231,GO:0044092,GO:0044422,GO:0044424,GO:0044437,GO:0044444,GO:0044446,GO:0044464,GO:0046910,GO:…
PAXXG237140	1,28,39	N.A.	N.A.	not assigned.annotated	N.A.
PAXXG276000	1,28,39	AT4G32940	GAMMA-VPE	Protein homeostasis.proteolysis.cysteine-type peptidase activities.C13-class asparaginyl endopeptidase (Legumain)	N.A.
PAXXG282820	1,28,39	AT5G43060	MMG4.7	Protein homeostasis.proteolysis.cysteine-type peptidase activities.C1-class protease (Papain)	GO:0000323,GO:0003674,GO:0003824,GO:0004175,GO:0004197,GO:0005575,GO:0005576,GO:0005615,GO:0005622,GO:0005623,GO:0005737,GO:0005764,GO:0005773,GO:0006508,GO:0006807,GO:0008150,GO:0008152,GO:0008233,GO:0008234,GO:0009056,GO:0009057,GO:0009987,GO:0016787,GO:0019538,GO:0030163,GO:0043170,GO:0043226,GO:0043227,GO:0043229,GO:0043231,GO:0044237,GO:0044238,GO:0044248,GO:0044257,GO:0044260,GO:0044265,GO:…
PAXXG023160	1,28,39	AT2G33620	F4P9.39	RNA biosynthesis.transcriptional regulation.AHL transcription factor superfamily.clade-B transcription factor (AHL)	GO:0005575,GO:0005622,GO:0005623,GO:0005737,GO:0005829,GO:0044424,GO:0044444,GO:0044464
PAXXG034960	1,28,39	AT1G60160	T13D8.5	Solute transport.carrier-mediated transport.APC superfamily.potassium cation transporter (HAK/KUP/KT)	GO:0003674,GO:0005215,GO:0005575,GO:0005622,GO:0005623,GO:0005737,GO:0006810,GO:0006811,GO:0006812,GO:0006813,GO:0008150,GO:0008324,GO:0009507,GO:0009536,GO:0009987,GO:0015075,GO:0015077,GO:0015079,GO:0015318,GO:0015672,GO:0016020,GO:0022857,GO:0022890,GO:0030001,GO:0034220,GO:0043226,GO:0043227,GO:0043229,GO:0043231,GO:0044424,GO:0044444,GO:0044464,GO:0046873,GO:0051179,GO:0051234,GO:0055085,GO:…
PAXXG039140	1,28,39	AT5G53300	UBC10	Protein homeostasis.ubiquitin-proteasome system.ubiquitin-fold protein conjugation.MUB conjugation.conjugation E2 protein	N.A.
PAXXG040620	1,28,39	AT3G44590	AT3G44590	Protein biosynthesis.ribosome biogenesis.large ribosomal subunit (LSU).LSU proteome.component RPP2	GO:0003674,GO:0003735,GO:0005198,GO:0005488,GO:0005575,GO:0005622,GO:0005623,GO:0005737,GO:0005829,GO:0005840,GO:0015934,GO:0022625,GO:0022626,GO:0032991,GO:0043226,GO:0043228,GO:0043229,GO:0043232,GO:0044391,GO:0044422,GO:0044424,GO:0044444,GO:0044445,GO:0044446,GO:0044464,GO:0044877,GO:1990904
PAXXG062080	1,28,39	AT5G20010	RAN-1	Protein translocation.nucleus.nucleocytoplasmic transport.RAN GTPase cycle.GTPase (Ran)	GO:0000054,GO:0000166,GO:0001882,GO:0001883,GO:0003674,GO:0003824,GO:0003924,GO:0005488,GO:0005525,GO:0005575,GO:0005622,GO:0005623,GO:0005634,GO:0005730,GO:0005737,GO:0005794,GO:0006403,GO:0006405,GO:0006606,GO:0006611,GO:0006810,GO:0006886,GO:0006913,GO:0008104,GO:0008150,GO:0010035,GO:0010038,GO:0012505,GO:0015031,GO:0015833,GO:0015931,GO:0016462,GO:0016787,GO:0016817,GO:0016818,GO:0017038,GO:…
PAXXG066470	1,28,39	AT1G07790	HTB1	Chromatin organisation.chromatin structure.DNA wrapping.histone (H2B)	N.A.
PAXXG066830	1,28,39	AT3G09390	MT2A	Nutrient uptake.transition metal homeostasis.metallochaperone activities.metallothionein (MT)	GO:0003674,GO:0005488,GO:0005507,GO:0006873,GO:0006875,GO:0006878,GO:0008150,GO:0009987,GO:0019725,GO:0030003,GO:0042592,GO:0043167,GO:0043169,GO:0046872,GO:0046914,GO:0046916,GO:0048878,GO:0050801,GO:0055065,GO:0055070,GO:0055076,GO:0055080,GO:0055082,GO:0065007,GO:0065008,GO:0098771
PAXXG070750	1,28,39	N.A.	N.A.	RNA biosynthesis.transcriptional regulation.Homeobox transcription factor superfamily.transcription factor (HD-ZIP I/II)	GO:0001101,GO:0003674,GO:0003676,GO:0003677,GO:0003700,GO:0005488,GO:0005575,GO:0005622,GO:0005623,GO:0005634,GO:0006355,GO:0006950,GO:0006970,GO:0008150,GO:0009414,GO:0009415,GO:0009605,GO:0009607,GO:0009615,GO:0009628,GO:0009719,GO:0009725,GO:0009737,GO:0009889,GO:0009891,GO:0009893,GO:0010033,GO:0010035,GO:0010468,GO:0010556,GO:0010557,GO:0010604,GO:0010628,GO:0019219,GO:0019222,GO:0031323,GO:…
PAXXG073670	1,28,39	N.A.	N.A.	not assigned.not annotated	N.A.
PAXXG074850	1,28,39	AT5G28840	GME	Redox homeostasis.ascorbate-based redox regulation.ascorbate metabolism.L-galactose biosynthesis pathway.GDP-D-mannose-epimerase (GME)	N.A.
PAXXG075710	1,28,39	AT2G02760	UBC2	Protein homeostasis.ubiquitin-proteasome system.ubiquitin-fold protein conjugation.ubiquitin conjugation (ubiquitylation).ubiquitin-conjugating E2 protein (UBC)	N.A.
PAXXG077410	1,28,39	AT5G09810	ACT7	Cytoskeleton organisation.microfilament network.actin filament protein	N.A.
PAXXG077850	1,28,39	AT3G12580	HSP70	Protein homeostasis.protein quality control.cytosolic Hsp70 chaperone system.chaperone (Hsp70)	N.A.
PAXXG078340	1,28,39	AT1G07430	HAI2	Protein modification.phosphorylation.protein serine/threonine phosphatase superfamily.PPM/PP2C Mn/Mg-dependent phosphatase families.clade A phosphatase	GO:0001101,GO:0003674,GO:0003824,GO:0004721,GO:0004722,GO:0005575,GO:0005622,GO:0005623,GO:0005634,GO:0006464,GO:0006470,GO:0006793,GO:0006796,GO:0006807,GO:0007154,GO:0007165,GO:0007275,GO:0008150,GO:0008152,GO:0009719,GO:0009725,GO:0009737,GO:0009738,GO:0009755,GO:0009791,GO:0009845,GO:0009987,GO:0010033,GO:0016311,GO:0016787,GO:0016788,GO:0016791,GO:0019538,GO:0023052,GO:0032501,GO:0032502,GO:…
PAXXG079630	1,28,39	AT1G13950	ELF5A-1	Protein biosynthesis.translation elongation.eEF5 poly-P/G elongation factor activity.poly-P/G elongation factor (eEF5/eIF5A)	N.A.
PAXXG081710	1,28,39	AT2G28720	T11P11.3	Chromatin organisation.chromatin structure.DNA wrapping.histone (H2B)	GO:0005575,GO:0005622,GO:0005623,GO:0005634,GO:0005694,GO:0043226,GO:0043227,GO:0043228,GO:0043229,GO:0043231,GO:0043232,GO:0044424,GO:0044464
PAXXG092210	1,28,39	N.A.	N.A.	RNA biosynthesis.transcriptional regulation.Homeobox transcription factor superfamily.transcription factor (HD-ZIP I/II)	GO:0003674,GO:0003700,GO:0006355,GO:0008150,GO:0009889,GO:0010468,GO:0010556,GO:0019219,GO:0019222,GO:0031323,GO:0031326,GO:0050789,GO:0050794,GO:0051171,GO:0051252,GO:0060255,GO:0065007,GO:0080090,GO:0140110,GO:1903506,GO:2000112,GO:2001141
PAXXG092940	1,28,39	AT1G14920	GAI	Phytohormone action.gibberellin.perception and signal transduction.signal transducer (DELLA)	GO:0000003,GO:0000910,GO:0001067,GO:0001101,GO:0003674,GO:0003676,GO:0003677,GO:0003700,GO:0005488,GO:0005575,GO:0005622,GO:0005623,GO:0005634,GO:0006355,GO:0006808,GO:0006810,GO:0006950,GO:0006970,GO:0006972,GO:0007049,GO:0007154,GO:0007165,GO:0008150,GO:0009314,GO:0009416,GO:0009628,GO:0009639,GO:0009651,GO:0009719,GO:0009723,GO:0009725,GO:0009737,GO:0009739,GO:0009740,GO:0009751,GO:0009753,GO:…
PAXXG094130	1,28,39	AT5G43330	MWF20.2	Photosynthesis.CAM/C4 photosynthesis.NAD-dependent malate dehydrogenase	GO:0003674,GO:0003824,GO:0005575,GO:0005576,GO:0005622,GO:0005623,GO:0005634,GO:0005737,GO:0005773,GO:0005774,GO:0005829,GO:0005886,GO:0005911,GO:0006082,GO:0006091,GO:0006099,GO:0006101,GO:0006107,GO:0006108,GO:0006139,GO:0006725,GO:0006732,GO:0006733,GO:0006734,GO:0006753,GO:0006793,GO:0006796,GO:0006807,GO:0006950,GO:0006970,GO:0008150,GO:0008152,GO:0009060,GO:0009117,GO:0009506,GO:0009507,GO:…
PAXXG095050	1,28,39	AT2G36060	MMZ3	Protein homeostasis.ubiquitin-proteasome system.ubiquitin-fold protein conjugation.ubiquitin conjugation (ubiquitylation).polyubiquitination.Ubc13-Uev1 conjugating E2 complex.component Uev1	N.A.
PAXXG095080	1,28,39	AT5G54130	AT5G54130	not assigned.annotated	GO:0005575,GO:0005622,GO:0005623,GO:0005634,GO:0006950,GO:0008150,GO:0009266,GO:0009409,GO:0009628,GO:0043226,GO:0043227,GO:0043229,GO:0043231,GO:0044424,GO:0044464,GO:0050896
PAXXG097420	1,28,39	AT1G54580	ACP2	Lipid metabolism.fatty acid metabolism.plastidial fatty acid synthase (ptFAS) system.acyl carrier protein (ptACP)	GO:0000035,GO:0000036,GO:0003674,GO:0005488,GO:0005575,GO:0005622,GO:0005623,GO:0005737,GO:0005829,GO:0005975,GO:0006082,GO:0006629,GO:0006631,GO:0006633,GO:0006643,GO:0006644,GO:0006664,GO:0006793,GO:0006796,GO:0006950,GO:0006970,GO:0008150,GO:0008152,GO:0008610,GO:0008654,GO:0009058,GO:0009245,GO:0009247,GO:0009311,GO:0009312,GO:0009507,GO:0009536,GO:0009628,GO:0009651,GO:0009987,GO:0016051,GO:…
PAXXG098520	1,28,39	AT1G70600	F24J13.17	Protein biosynthesis.ribosome biogenesis.large ribosomal subunit (LSU).LSU proteome.component uL15	N.A.
PAXXG098670	1,28,39	N.A.	N.A.	RNA biosynthesis.transcriptional regulation.transcription factor (TIFY)	GO:0003674,GO:0003712,GO:0003714,GO:0005575,GO:0005622,GO:0005623,GO:0005634,GO:0006950,GO:0008150,GO:0009611,GO:0009889,GO:0009890,GO:0009892,GO:0009966,GO:0010556,GO:0010558,GO:0010605,GO:0010646,GO:0019219,GO:0019222,GO:0023051,GO:0031323,GO:0031324,GO:0031326,GO:0031327,GO:0031347,GO:0043226,GO:0043227,GO:0043229,GO:0043231,GO:0044424,GO:0044464,GO:0045934,GO:0048519,GO:0048523,GO:0048583,GO:…
PAXXG100090	1,28,39	AT2G33150	PKT3	Lipid metabolism.fatty acid metabolism.fatty acid degradation.core beta-oxidation.3-ketoacyl-CoA thiolase (KAT)	GO:0003674,GO:0003824,GO:0003988,GO:0005575,GO:0005622,GO:0005623,GO:0005634,GO:0005730,GO:0005737,GO:0005739,GO:0005773,GO:0005774,GO:0005777,GO:0006082,GO:0006629,GO:0006631,GO:0006635,GO:0006950,GO:0006996,GO:0007031,GO:0008150,GO:0008152,GO:0009056,GO:0009058,GO:0009062,GO:0009507,GO:0009514,GO:0009536,GO:0009611,GO:0009657,GO:0009694,GO:0009695,GO:0009787,GO:0009789,GO:0009966,GO:0009967,GO:…
PAXXG100330	1,28,39	AT2G33370	F4P9.14	Protein biosynthesis.ribosome biogenesis.large ribosomal subunit (LSU).LSU proteome.component uL14	GO:0003674,GO:0003676,GO:0003723,GO:0003735,GO:0005198,GO:0005488,GO:0005575,GO:0005622,GO:0005623,GO:0005634,GO:0005730,GO:0005737,GO:0005829,GO:0005840,GO:0015934,GO:0019843,GO:0022625,GO:0022626,GO:0031974,GO:0031981,GO:0032991,GO:0043226,GO:0043227,GO:0043228,GO:0043229,GO:0043231,GO:0043232,GO:0043233,GO:0044391,GO:0044422,GO:0044424,GO:0044428,GO:0044444,GO:0044445,GO:0044446,GO:0044464,GO:…
PAXXG101780	1,28,39	AT5G59890	ADF4	Cytoskeleton organisation.microfilament network.actin polymerisation.actin-depolymerizing factor (ADF)	N.A.
PAXXG115110	1,28,39	N.A.	N.A.	not assigned.not annotated	N.A.
PAXXG123240	1,28,39	AT1G26800	T24P13.19	Protein homeostasis.ubiquitin-proteasome system.ubiquitin-fold protein conjugation.ubiquitin conjugation (ubiquitylation).ubiquitin-ligase E3 activities.RING-domain E3 ligase activities.E3 ubiquitin ligase (SNIPER)	GO:0000003,GO:0000209,GO:0000902,GO:0000904,GO:0003006,GO:0003674,GO:0003824,GO:0004842,GO:0005488,GO:0005515,GO:0005575,GO:0005622,GO:0005623,GO:0005737,GO:0005829,GO:0006464,GO:0006508,GO:0006511,GO:0006515,GO:0006807,GO:0006950,GO:0007275,GO:0008150,GO:0008152,GO:0009056,GO:0009057,GO:0009653,GO:0009791,GO:0009826,GO:0009888,GO:0009987,GO:0010026,GO:0010033,GO:0010154,GO:0010498,GO:0016043,GO:…
PAXXG124200	1,28,39	AT1G01490	F22L4.5	not assigned.not annotated	N.A.
PAXXG139520	1,28,39	AT5G21090	AT5G21090	not assigned.annotated	GO:0003674,GO:0003824,GO:0004672,GO:0004674,GO:0004675,GO:0004888,GO:0005575,GO:0005623,GO:0005886,GO:0006464,GO:0006468,GO:0006793,GO:0006796,GO:0006807,GO:0007154,GO:0007165,GO:0007166,GO:0007167,GO:0007178,GO:0008150,GO:0008152,GO:0009987,GO:0016020,GO:0016301,GO:0016310,GO:0016740,GO:0016772,GO:0016773,GO:0019199,GO:0019538,GO:0023052,GO:0036211,GO:0038023,GO:0043170,GO:0043412,GO:0044237,GO:…
PAXXG145640	1,28,39	AT4G37260	MYB73	RNA biosynthesis.transcriptional regulation.MYB transcription factor superfamily.transcription factor (MYB)	N.A.
PAXXG147670	1,28,39	AT1G24510	F21J9.17	Cytoskeleton organisation.actin and tubulin folding.CCT chaperonin folding complex.subunit epsilon (CCT5)	GO:0003674,GO:0005488,GO:0005515,GO:0005575,GO:0005622,GO:0005623,GO:0005737,GO:0005829,GO:0005832,GO:0005886,GO:0005911,GO:0006457,GO:0006458,GO:0008150,GO:0009506,GO:0009987,GO:0016020,GO:0030054,GO:0032991,GO:0044183,GO:0044424,GO:0044444,GO:0044445,GO:0044464,GO:0051082,GO:0055044,GO:0061077,GO:0071944,GO:0101031
PAXXG150830	1,28,39	AT4G40040	T5J17.210	Chromatin organisation.chromatin structure.DNA wrapping.histone (H3)	GO:0000785,GO:0000786,GO:0003674,GO:0003676,GO:0003677,GO:0003682,GO:0005488,GO:0005575,GO:0005622,GO:0005623,GO:0005634,GO:0005694,GO:0006323,GO:0006325,GO:0006333,GO:0006334,GO:0006996,GO:0008150,GO:0009987,GO:0016043,GO:0022607,GO:0031490,GO:0031491,GO:0031492,GO:0031497,GO:0032991,GO:0032993,GO:0034622,GO:0034728,GO:0043226,GO:0043227,GO:0043228,GO:0043229,GO:0043231,GO:0043232,GO:0043933,GO:…
PAXXG165970	1,28,39	AT3G30390	AT3G30390	Solute transport.carrier-mediated transport.APC superfamily.AAAP family.solute transporter (AAAP)	GO:0000302,GO:0003333,GO:0003674,GO:0005215,GO:0005342,GO:0005575,GO:0005622,GO:0005623,GO:0005737,GO:0005773,GO:0005774,GO:0006810,GO:0006811,GO:0006820,GO:0006865,GO:0006950,GO:0006979,GO:0008150,GO:0008509,GO:0008514,GO:0009719,GO:0009723,GO:0009725,GO:0009987,GO:0010033,GO:0010035,GO:0010038,GO:0010039,GO:0015075,GO:0015171,GO:0015318,GO:0015711,GO:0015849,GO:0016020,GO:0022857,GO:0031090,GO:…
PAXXG212030	1,28,39	N.A.	N.A.	not assigned.not annotated	N.A.
PAXXG212520	1,28,39	AT2G39770	CYT1	Carbohydrate metabolism.nucleotide sugar biosynthesis.GDP-D-mannose biosynthesis.GDP-D-mannose pyrophosphorylase (VTC1)	GO:0000271,GO:0000302,GO:0001101,GO:0003674,GO:0003824,GO:0004475,GO:0005575,GO:0005622,GO:0005623,GO:0005634,GO:0005737,GO:0005829,GO:0005975,GO:0005976,GO:0005996,GO:0006073,GO:0006082,GO:0006732,GO:0006766,GO:0006767,GO:0006950,GO:0006952,GO:0006970,GO:0006979,GO:0008150,GO:0008152,GO:0008905,GO:0009058,GO:0009059,GO:0009108,GO:0009110,GO:0009250,GO:0009266,GO:0009408,GO:0009605,GO:0009607,GO:…
PAXXG215030	1,28,39	AT1G75290	F22H5.18	Enzyme classification.EC_1 oxidoreductases.EC_1.3 oxidoreductase acting on CH-CH group of donor	GO:0003674,GO:0003824,GO:0005575,GO:0005623,GO:0005886,GO:0006725,GO:0006950,GO:0006979,GO:0008150,GO:0008152,GO:0009058,GO:0009698,GO:0009699,GO:0009806,GO:0009807,GO:0009987,GO:0010035,GO:0010038,GO:0016020,GO:0016491,GO:0016651,GO:0019438,GO:0019748,GO:0042221,GO:0044237,GO:0044249,GO:0044464,GO:0044550,GO:0046686,GO:0050664,GO:0050896,GO:0055114,GO:0071704,GO:0071944,GO:1901360,GO:1901362,GO:…
PAXXG216270	1,28,39	AT2G35260	T4C15.7	Coenzyme metabolism.chlorophyll metabolism.chlorophyll homeostasis.regulatory protein (BCM)	N.A.
PAXXG216590	1,28,39	AT3G51300	ROP1	Multi-process regulation.ROP-GTPase regulatory system.small GTPase (ROP)	N.A.
PAXXG219300	1,28,39	AT5G06770	MPH15.13	RNA biosynthesis.transcriptional regulation.transcription factor (C3H-ZF)	GO:0006950,GO:0006952,GO:0008150,GO:0009605,GO:0009607,GO:0009620,GO:0043207,GO:0050832,GO:0050896,GO:0051704,GO:0051707,GO:0098542
PAXXG226180	1,28,39	AT1G10500	CPISCA	Coenzyme metabolism.iron-sulfur cluster assembly machinery.plastidial SUF system.transfer phase.scaffold protein (SUF-A)	GO:0003674,GO:0005198,GO:0005488,GO:0005506,GO:0005575,GO:0005622,GO:0005623,GO:0005737,GO:0005739,GO:0005759,GO:0006790,GO:0006807,GO:0008150,GO:0008152,GO:0008198,GO:0009507,GO:0009532,GO:0009536,GO:0009570,GO:0009987,GO:0010467,GO:0016043,GO:0016226,GO:0019538,GO:0022607,GO:0031163,GO:0031974,GO:0043167,GO:0043169,GO:0043170,GO:0043226,GO:0043227,GO:0043229,GO:0043231,GO:0043233,GO:0044085,GO:…
PAXXG227360	1,28,39	AT5G27320	GID1C	Phytohormone action.gibberellin.perception and signal transduction.receptor protein (GID1)	GO:0000003,GO:0001101,GO:0003006,GO:0003674,GO:0003824,GO:0005488,GO:0005575,GO:0005622,GO:0005623,GO:0005634,GO:0005737,GO:0005975,GO:0007154,GO:0007165,GO:0007275,GO:0008150,GO:0008152,GO:0008289,GO:0009056,GO:0009058,GO:0009311,GO:0009312,GO:0009653,GO:0009719,GO:0009725,GO:0009739,GO:0009755,GO:0009791,GO:0009892,GO:0009908,GO:0009937,GO:0009939,GO:0009966,GO:0009967,GO:0009987,GO:0010033,GO:…
PAXXG232000	1,28,39	AT5G56550	OXS3	not assigned.not annotated	N.A.
PAXXG249830	1,28,39	AT1G78140	T11I11.8	not assigned.annotated	GO:0005575,GO:0005622,GO:0005623,GO:0005737,GO:0009507,GO:0009532,GO:0009536,GO:0009570,GO:0010287,GO:0043226,GO:0043227,GO:0043229,GO:0043231,GO:0044422,GO:0044424,GO:0044434,GO:0044435,GO:0044444,GO:0044446,GO:0044464
PAXXG268550	1,28,39	AT5G37600	ARABIDOPSIS	Nutrient uptake.nitrogen assimilation.ammonium assimilation.glutamine synthetase activities.cytosolic glutamine synthetase (GLN1)	GO:0005575,GO:0005622,GO:0005623,GO:0005737,GO:0044424,GO:0044464
PAXXG283880	1,28,39	AT4G35100	PIP3	Solute transport.channels.MIP family.plasma membrane intrinsic protein (PIP)	GO:0003674,GO:0005215,GO:0005372,GO:0005575,GO:0005623,GO:0005886,GO:0005887,GO:0006810,GO:0006811,GO:0006833,GO:0008150,GO:0015250,GO:0015267,GO:0015318,GO:0016020,GO:0016021,GO:0022803,GO:0022838,GO:0022857,GO:0031224,GO:0031226,GO:0034220,GO:0042044,GO:0044425,GO:0044459,GO:0044464,GO:0051179,GO:0051234,GO:0055085,GO:0071944
PAXXG298810	1,28,39	AT1G35720	ANNAT1	not assigned.annotated	GO:0001101,GO:0005575,GO:0005576,GO:0005622,GO:0005623,GO:0005634,GO:0005737,GO:0005829,GO:0006810,GO:0006950,GO:0006970,GO:0008150,GO:0008643,GO:0009266,GO:0009314,GO:0009408,GO:0009409,GO:0009414,GO:0009415,GO:0009416,GO:0009579,GO:0009628,GO:0009639,GO:0009651,GO:0010035,GO:0015774,GO:0016020,GO:0033036,GO:0033037,GO:0042221,GO:0043226,GO:0043227,GO:0043229,GO:0043231,GO:0044424,GO:0044444,GO:…
PAXXG300950	1,28,39	AT1G01720	ATAF1	RNA biosynthesis.transcriptional regulation.transcription factor (NAC)	GO:0000003,GO:0003006,GO:0003674,GO:0003700,GO:0005575,GO:0005622,GO:0005623,GO:0005634,GO:0006355,GO:0006950,GO:0007275,GO:0008150,GO:0009611,GO:0009787,GO:0009788,GO:0009790,GO:0009791,GO:0009793,GO:0009889,GO:0009891,GO:0009893,GO:0009966,GO:0009968,GO:0010154,GO:0010468,GO:0010556,GO:0010557,GO:0010604,GO:0010628,GO:0010646,GO:0010648,GO:0019219,GO:0019222,GO:0022414,GO:0023051,GO:0023057,GO:…
PAXXG316460	1,28,39	AT5G53300	UBC10	Protein homeostasis.ubiquitin-proteasome system.ubiquitin-fold protein conjugation.MUB conjugation.conjugation E2 protein	N.A.
PAXXG332790	1,28,39	AT2G43180	F14B2.12	Enzyme classification.EC_5 isomerases.EC_5.4 intramolecular transferase	N.A.
PAXXG357590	1,28,39	AT2G19810	F6F22.16	RNA processing.RNA homeostasis.mRNA stress granule formation.regulatory factor (TZF)	GO:0001101,GO:0003674,GO:0003676,GO:0003677,GO:0003700,GO:0003723,GO:0003727,GO:0005488,GO:0005575,GO:0005622,GO:0005623,GO:0005634,GO:0005737,GO:0005886,GO:0006355,GO:0006417,GO:0006950,GO:0006979,GO:0007154,GO:0007165,GO:0007275,GO:0007568,GO:0008150,GO:0008270,GO:0009719,GO:0009725,GO:0009753,GO:0009755,GO:0009867,GO:0009889,GO:0009890,GO:0009892,GO:0009893,GO:0009894,GO:0009896,GO:0009987,GO:…
PAXXG361250	1,28,39	AT4G35090	CAT2	Redox homeostasis.enzymatic reactive oxygen scavenging.catalase	GO:0000302,GO:0003674,GO:0003824,GO:0004096,GO:0004601,GO:0005488,GO:0005575,GO:0005622,GO:0005623,GO:0005737,GO:0005739,GO:0005777,GO:0006950,GO:0006979,GO:0007623,GO:0008150,GO:0008152,GO:0009056,GO:0009266,GO:0009409,GO:0009410,GO:0009628,GO:0009631,GO:0009636,GO:0009719,GO:0009725,GO:0009733,GO:0009987,GO:0010033,GO:0010035,GO:0016043,GO:0016209,GO:0016491,GO:0016684,GO:0016999,GO:0017001,GO:…
PAXXG032480	1,31,39	N.A.	N.A.	not assigned.not annotated	N.A.
PAXXG059820	1,31,39	N.A.	N.A.	not assigned.annotated	N.A.
PAXXG046700	1,39	AT5G05580	FAD8	Lipid metabolism.fatty acid metabolism.fatty acid desaturation.methyl-end desaturation.delta-12/delta-15 fatty acid desaturase (FAD2/3/6-8)	GO:0003674,GO:0003824,GO:0005575,GO:0005622,GO:0005623,GO:0005737,GO:0006082,GO:0006629,GO:0006631,GO:0006633,GO:0006950,GO:0008150,GO:0008152,GO:0008610,GO:0009058,GO:0009266,GO:0009409,GO:0009507,GO:0009526,GO:0009536,GO:0009628,GO:0009941,GO:0009987,GO:0016020,GO:0016053,GO:0016491,GO:0016705,GO:0019752,GO:0031090,GO:0031967,GO:0031975,GO:0032787,GO:0042170,GO:0042389,GO:0043226,GO:0043227,GO:…
PAXXG054200	1,39	AT2G30570	PSBW	Photosynthesis.photophosphorylation.photosystem II.PS-II complex.component PsbW	GO:0005575,GO:0005622,GO:0005623,GO:0005737,GO:0008150,GO:0009507,GO:0009534,GO:0009535,GO:0009536,GO:0009579,GO:0010109,GO:0016020,GO:0019222,GO:0031323,GO:0031976,GO:0031984,GO:0034357,GO:0042548,GO:0042549,GO:0042651,GO:0043226,GO:0043227,GO:0043229,GO:0043231,GO:0043467,GO:0044422,GO:0044424,GO:0044434,GO:0044435,GO:0044436,GO:0044444,GO:0044446,GO:0044464,GO:0050789,GO:0050794,GO:0055035,GO:…
PAXXG069280	1,39	AT4G17770	TPS5	Enzyme classification.EC_2 transferases.EC_2.4 glycosyltransferase	GO:0003674,GO:0003824,GO:0005575,GO:0005622,GO:0005623,GO:0005737,GO:0005739,GO:0005829,GO:0005975,GO:0005984,GO:0005991,GO:0005992,GO:0006793,GO:0006796,GO:0006950,GO:0008150,GO:0008152,GO:0009058,GO:0009311,GO:0009312,GO:0009987,GO:0016051,GO:0016311,GO:0016787,GO:0016788,GO:0016791,GO:0033554,GO:0034637,GO:0042578,GO:0043226,GO:0043227,GO:0043229,GO:0043231,GO:0044237,GO:0044238,GO:0044249,GO:…
PAXXG098500	1,39	AT3G45310	AT3G45310	Protein homeostasis.proteolysis.cysteine-type peptidase activities.C1-class protease (Papain)	GO:0000323,GO:0002376,GO:0003674,GO:0003824,GO:0004175,GO:0004197,GO:0005575,GO:0005576,GO:0005615,GO:0005622,GO:0005623,GO:0005737,GO:0005764,GO:0005773,GO:0006508,GO:0006807,GO:0006955,GO:0008150,GO:0008152,GO:0008233,GO:0008234,GO:0009056,GO:0009057,GO:0009987,GO:0016787,GO:0019538,GO:0030163,GO:0043170,GO:0043226,GO:0043227,GO:0043229,GO:0043231,GO:0044237,GO:0044238,GO:0044248,GO:0044257,GO:…
PAXXG199670	1,39	AT3G27090	AT3G27090	not assigned.annotated	N.A.
PAXXG258630	1,39	N.A.	N.A.	Protein homeostasis.ubiquitin-proteasome system.ubiquitin-fold protein conjugation.Cullin-based ubiquitylation complexes.SKP1-CUL1-FBX (SCF) E3 ubiquitin ligase complexes.F-BOX substrate adaptor activities.substrate adaptor (FBX)	GO:0001101,GO:0006950,GO:0006970,GO:0008150,GO:0009605,GO:0009607,GO:0009611,GO:0009617,GO:0009628,GO:0009651,GO:0009719,GO:0009725,GO:0009737,GO:0009751,GO:0009753,GO:0009961,GO:0010033,GO:0010243,GO:0014070,GO:0033993,GO:0042221,GO:0042493,GO:0043200,GO:0043207,GO:0046677,GO:0050896,GO:0051704,GO:0051707,GO:0097305,GO:1901698,GO:1901700
PAXXG354990	1,39	AT1G55020	LOX1	Enzyme classification.EC_1 oxidoreductases.EC_1.13 oxidoreductase acting on single donor with incorporation of molecular oxygen (oxygenase)	GO:0003674,GO:0003824,GO:0005575,GO:0005622,GO:0005623,GO:0005737,GO:0006629,GO:0007275,GO:0008150,GO:0008152,GO:0009507,GO:0009536,GO:0009653,GO:0009791,GO:0009987,GO:0010015,GO:0010101,GO:0010102,GO:0010311,GO:0016165,GO:0016491,GO:0016701,GO:0016702,GO:0022622,GO:0030258,GO:0031347,GO:0031348,GO:0032501,GO:0032502,GO:0034440,GO:0043226,GO:0043227,GO:0043229,GO:0043231,GO:0044237,GO:0044238,GO:…
PAXXG379760	1,39	N.A.	N.A.	not assigned.annotated	N.A.
PAXXG002130	1,39	AT4G38250	F22I13.20	Solute transport.carrier-mediated transport.APC superfamily.AAAP family.amino acid transporter (ANT)	GO:0003333,GO:0003674,GO:0005215,GO:0005342,GO:0005575,GO:0005622,GO:0005623,GO:0005737,GO:0005773,GO:0005774,GO:0006810,GO:0006811,GO:0006820,GO:0006865,GO:0008150,GO:0008509,GO:0008514,GO:0015075,GO:0015171,GO:0015173,GO:0015175,GO:0015318,GO:0015711,GO:0015801,GO:0015804,GO:0015849,GO:0016020,GO:0022857,GO:0031090,GO:0034220,GO:0043226,GO:0043227,GO:0043229,GO:0043231,GO:0044422,GO:0044424,GO:…
PAXXG013660	1,39	AT1G79040	PSBR	Photosynthesis.photophosphorylation.photosystem II.PS-II complex.component PsbR	GO:0005575,GO:0005622,GO:0005623,GO:0005737,GO:0009507,GO:0009534,GO:0009535,GO:0009536,GO:0009579,GO:0016020,GO:0031976,GO:0031984,GO:0034357,GO:0042651,GO:0043226,GO:0043227,GO:0043229,GO:0043231,GO:0044422,GO:0044424,GO:0044434,GO:0044435,GO:0044436,GO:0044444,GO:0044446,GO:0044464,GO:0055035
PAXXG017240	1,39	AT3G51030	TRX1	Redox homeostasis.thiol-based redox regulation.thioredoxin activities.H-type thioredoxin	GO:0003674,GO:0003824,GO:0004791,GO:0005575,GO:0005576,GO:0005622,GO:0005623,GO:0005737,GO:0005829,GO:0006950,GO:0006979,GO:0008047,GO:0008150,GO:0008152,GO:0009636,GO:0009987,GO:0015035,GO:0015036,GO:0016209,GO:0016491,GO:0016651,GO:0016667,GO:0016668,GO:0016671,GO:0019725,GO:0030234,GO:0033554,GO:0034599,GO:0042221,GO:0042592,GO:0043085,GO:0044093,GO:0044424,GO:0044444,GO:0044464,GO:0045454,GO:…
PAXXG017300	1,39	AT2G16430	PAP10	not assigned.annotated	GO:0003674,GO:0003824,GO:0003993,GO:0005488,GO:0005506,GO:0005575,GO:0005576,GO:0005615,GO:0005618,GO:0005622,GO:0005623,GO:0005737,GO:0005829,GO:0005911,GO:0006793,GO:0006796,GO:0006950,GO:0007154,GO:0008150,GO:0008152,GO:0008199,GO:0008270,GO:0009267,GO:0009505,GO:0009506,GO:0009605,GO:0009987,GO:0009991,GO:0016036,GO:0016311,GO:0016787,GO:0016788,GO:0016791,GO:0030054,GO:0030145,GO:0030312,GO:…
PAXXG018510	1,39	AT4G25810	XTR6	Enzyme classification.EC_2 transferases.EC_2.4 glycosyltransferase	N.A.
PAXXG020040	1,39	AT5G13750	ZIFL1	Solute transport.carrier-mediated transport.MFS superfamily.DHA-1 family.metal chelator transporter (ZIF/TOM)	N.A.
PAXXG023250	1,39	AT3G12120	FAD2	Lipid metabolism.fatty acid metabolism.fatty acid desaturation.methyl-end desaturation.delta-12/delta-15 fatty acid desaturase (FAD2/3/6-8)	GO:0003674,GO:0003824,GO:0004497,GO:0005575,GO:0005622,GO:0005623,GO:0005737,GO:0005783,GO:0005789,GO:0008150,GO:0008152,GO:0012505,GO:0016020,GO:0016021,GO:0016491,GO:0016705,GO:0016709,GO:0030176,GO:0031224,GO:0031227,GO:0031984,GO:0042175,GO:0043226,GO:0043227,GO:0043229,GO:0043231,GO:0044422,GO:0044424,GO:0044425,GO:0044432,GO:0044444,GO:0044446,GO:0044464,GO:0045485,GO:0050183,GO:0055114,GO:…
PAXXG027840	1,39	AT4G22920	NYE1	Coenzyme metabolism.chlorophyll metabolism.chlorophyll catabolism.PAO-phyllobilin pathway.magnesium dechelatase (SGR)	GO:0005575,GO:0005622,GO:0005623,GO:0005737,GO:0009507,GO:0009526,GO:0009532,GO:0009536,GO:0009570,GO:0009941,GO:0016020,GO:0031090,GO:0031967,GO:0031969,GO:0031975,GO:0042170,GO:0043226,GO:0043227,GO:0043229,GO:0043231,GO:0044422,GO:0044424,GO:0044434,GO:0044435,GO:0044444,GO:0044446,GO:0044464
PAXXG028870	1,39	AT3G48890	MAPR3	Cell wall organisation.lignin.monolignol biosynthesis.Cyt-P450 hydroxylase scaffold protein (MSBP)	GO:0001558,GO:0003674,GO:0005488,GO:0005496,GO:0005515,GO:0005575,GO:0005622,GO:0005623,GO:0005634,GO:0005737,GO:0005783,GO:0005794,GO:0005886,GO:0008150,GO:0008289,GO:0009507,GO:0009534,GO:0009535,GO:0009536,GO:0009579,GO:0012505,GO:0016020,GO:0019904,GO:0020037,GO:0030308,GO:0031976,GO:0031984,GO:0034357,GO:0040008,GO:0042651,GO:0043226,GO:0043227,GO:0043229,GO:0043231,GO:0044422,GO:0044424,GO:…
PAXXG029510	1,39	N.A.	N.A.	Lipid metabolism.glycerolipid metabolism.glycerolipid degradation.triacylglycerol lipase activities.diacyl-/triacylglycerol lipase activities.lipase (OBL)	N.A.
PAXXG029610	1,39	AT1G69490	NAP	RNA biosynthesis.transcriptional regulation.transcription factor (NAC)	GO:0000003,GO:0003006,GO:0003674,GO:0003700,GO:0005575,GO:0005622,GO:0005623,GO:0005634,GO:0006355,GO:0007275,GO:0007568,GO:0008150,GO:0009790,GO:0009791,GO:0009793,GO:0009825,GO:0009835,GO:0009889,GO:0009908,GO:0009987,GO:0010150,GO:0010154,GO:0010468,GO:0010556,GO:0016049,GO:0019219,GO:0019222,GO:0021700,GO:0022414,GO:0031323,GO:0031326,GO:0032501,GO:0032502,GO:0040007,GO:0043226,GO:0043227,GO:…
PAXXG030570	1,39	AT5G14670	ARFA1B	Vesicle trafficking.retrograde trafficking.Coat protein I (COPI) coatomer machinery.coat protein recruiting.ARF-GTPase activities.class-I ARF-GTPase (ARFA1)	N.A.
PAXXG035000	1,39	N.A.	N.A.	Chromatin organisation.chromatin structure.DNA bending.architectural protein (HMG-B)	GO:0000785,GO:0003674,GO:0003676,GO:0003677,GO:0003682,GO:0003700,GO:0005198,GO:0005488,GO:0005575,GO:0005622,GO:0005623,GO:0005634,GO:0005694,GO:0005737,GO:0006325,GO:0006333,GO:0006355,GO:0006996,GO:0008150,GO:0009889,GO:0009987,GO:0010468,GO:0010556,GO:0016043,GO:0019219,GO:0019222,GO:0030527,GO:0031323,GO:0031326,GO:0043226,GO:0043227,GO:0043228,GO:0043229,GO:0043231,GO:0043232,GO:0044422,GO:…
PAXXG040180	1,39	AT2G42490	MHK10.21	Enzyme classification.EC_1 oxidoreductases.EC_1.4 oxidoreductase acting on CH-NH2 group of donor	N.A.
PAXXG042870	1,39	AT2G36830	GAMMA-TIP	Solute transport.channels.MIP family.tonoplast intrinsic protein (TIP)	GO:0000325,GO:0003674,GO:0005215,GO:0005372,GO:0005575,GO:0005622,GO:0005623,GO:0005737,GO:0005773,GO:0005774,GO:0005886,GO:0005887,GO:0006810,GO:0006811,GO:0006833,GO:0008150,GO:0009705,GO:0015250,GO:0015267,GO:0015318,GO:0016020,GO:0016021,GO:0022803,GO:0022838,GO:0022857,GO:0031090,GO:0031224,GO:0031226,GO:0034220,GO:0042044,GO:0042807,GO:0043226,GO:0043227,GO:0043229,GO:0043231,GO:0044422,GO:…
PAXXG048890	1,39	AT5G37600	ARABIDOPSIS	Nutrient uptake.nitrogen assimilation.ammonium assimilation.glutamine synthetase activities.cytosolic glutamine synthetase (GLN1)	GO:0005575,GO:0005622,GO:0005623,GO:0005737,GO:0044424,GO:0044464
PAXXG048990	1,39	N.A.	N.A.	Chromatin organisation.chromatin structure.DNA bridging.linker histone (H1)	GO:0005575,GO:0005622,GO:0005623,GO:0005634,GO:0005694,GO:0005730,GO:0005737,GO:0005739,GO:0031974,GO:0031981,GO:0043226,GO:0043227,GO:0043228,GO:0043229,GO:0043231,GO:0043232,GO:0043233,GO:0044422,GO:0044424,GO:0044428,GO:0044444,GO:0044446,GO:0044464,GO:0070013
PAXXG049800	1,39	N.A.	N.A.	not assigned.annotated	N.A.
PAXXG050890	1,39	AT5G67420	LBD37	RNA biosynthesis.transcriptional regulation.transcription factor (AS2/LOB)	GO:0006807,GO:0007275,GO:0008150,GO:0008152,GO:0009653,GO:0009965,GO:0010016,GO:0032501,GO:0032502,GO:0048366,GO:0048367,GO:0048731,GO:0048827,GO:0048856,GO:0060776,GO:0099402,GO:1905392
PAXXG056920	1,39	AT4G27130	T24A18.80	Protein biosynthesis.translation initiation.Pre-Initiation Complex (PIC) module.eIF1 PIC assembly factor activity.assembly factor (eIF1)	N.A.
PAXXG058630	1,39	AT5G43940	HOT5	Protein modification.S-nitrosylation.S-nitrosoglutathione reductase (GSNOR)	N.A.
PAXXG063560	1,39	AT2G25737	AT2G25737	Solute transport.carrier-mediated transport.TOC superfamily.transport protein (TSUP)	N.A.
PAXXG073000	1,39	AT5G20250	DIN10	Carbohydrate metabolism.oligosaccharide metabolism.galactinol-sucrose galactosyltransferase	N.A.
PAXXG078920	1,39	AT5G01210	F7J8.190	Enzyme classification.EC_2 transferases.EC_2.3 acyltransferase	GO:0000902,GO:0000904,GO:0005575,GO:0005622,GO:0005623,GO:0005737,GO:0008150,GO:0008152,GO:0009058,GO:0009059,GO:0009653,GO:0009888,GO:0009987,GO:0010026,GO:0010090,GO:0010143,GO:0016043,GO:0030154,GO:0032502,GO:0032989,GO:0043170,GO:0044424,GO:0044464,GO:0048468,GO:0048856,GO:0048869,GO:0051179,GO:0071704,GO:0071840,GO:0090558,GO:0090626,GO:1901576
PAXXG086480	1,39	AT3G50830	COR413-PM2	not assigned.annotated	GO:0005575,GO:0005622,GO:0005623,GO:0005737,GO:0005773,GO:0005774,GO:0005886,GO:0008150,GO:0009743,GO:0009744,GO:0009746,GO:0009749,GO:0009750,GO:0010033,GO:0016020,GO:0031090,GO:0034284,GO:0034285,GO:0042221,GO:0043226,GO:0043227,GO:0043229,GO:0043231,GO:0044422,GO:0044424,GO:0044437,GO:0044444,GO:0044446,GO:0044464,GO:0050896,GO:0071944,GO:0098588,GO:0098805,GO:1901700
PAXXG093500	1,39	AT2G28740	HIS4	Chromatin organisation.chromatin structure.DNA wrapping.histone (H4)	GO:0000228,GO:0000785,GO:0000786,GO:0000788,GO:0000790,GO:0003674,GO:0003676,GO:0003677,GO:0005488,GO:0005515,GO:0005575,GO:0005622,GO:0005623,GO:0005634,GO:0005694,GO:0006323,GO:0006325,GO:0006333,GO:0006334,GO:0006996,GO:0008150,GO:0009987,GO:0016043,GO:0022607,GO:0031497,GO:0031974,GO:0031981,GO:0032991,GO:0032993,GO:0034622,GO:0034728,GO:0042393,GO:0043226,GO:0043227,GO:0043228,GO:0043229,GO:…
PAXXG094860	1,39	AT5G62090	SLK2	RNA biosynthesis.transcriptional regulation.transcriptional repression.LEUNIG-SEUSS repressor complex.adapter component SEU/SLK	GO:0000003,GO:0001666,GO:0003006,GO:0003674,GO:0003676,GO:0003677,GO:0005488,GO:0005515,GO:0006950,GO:0006974,GO:0006979,GO:0007275,GO:0008150,GO:0009605,GO:0009607,GO:0009617,GO:0009620,GO:0009624,GO:0009628,GO:0009636,GO:0009719,GO:0009725,GO:0009733,GO:0009790,GO:0009791,GO:0009793,GO:0009908,GO:0009909,GO:0009987,GO:0010033,GO:0010035,GO:0010038,GO:0010044,GO:0010154,GO:0010243,GO:0010272,GO:…
PAXXG098610	1,39	AT1G72510	T10D10.2	not assigned.not annotated	N.A.
PAXXG114470	1,39	AT5G47390	MQL5.25	RNA biosynthesis.transcriptional regulation.MYB transcription factor superfamily.transcription factor (MYB-related)	GO:0001101,GO:0003674,GO:0003700,GO:0005575,GO:0005622,GO:0005623,GO:0005634,GO:0006355,GO:0008150,GO:0009719,GO:0009723,GO:0009725,GO:0009739,GO:0009743,GO:0009744,GO:0009889,GO:0009890,GO:0009892,GO:0010033,GO:0010468,GO:0010556,GO:0010558,GO:0010605,GO:0010629,GO:0019219,GO:0019222,GO:0031323,GO:0031324,GO:0031326,GO:0031327,GO:0033993,GO:0034285,GO:0042221,GO:0043226,GO:0043227,GO:0043229,GO:…
PAXXG129380	1,39	N.A.	N.A.	Phytohormone action.signalling peptides.NCRP (non-cysteine-rich-peptide) category.DVL/ROT-peptide activity.DVL/RTFL-precursor polypeptide	N.A.
PAXXG138420	1,39	AT5G15410	DND1	Solute transport.channels.VIC superfamily.cyclic nucleotide-gated cation channel (CNGC)	GO:0002376,GO:0003674,GO:0005215,GO:0005216,GO:0005217,GO:0005221,GO:0005222,GO:0005242,GO:0005244,GO:0005249,GO:0005261,GO:0005262,GO:0005267,GO:0005488,GO:0005515,GO:0005516,GO:0005575,GO:0005623,GO:0005886,GO:0005887,GO:0006810,GO:0006811,GO:0006812,GO:0006813,GO:0006816,GO:0006950,GO:0006952,GO:0006955,GO:0007154,GO:0007165,GO:0007263,GO:0008150,GO:0008219,GO:0008324,GO:0009626,GO:0009987,GO:…
PAXXG145300	1,39	AT1G05010	EFE	Phytohormone action.ethylene.biosynthesis.1-aminocyclopropane-1-carboxylate (ACC) oxidase	GO:0000302,GO:0001101,GO:0003674,GO:0003824,GO:0005488,GO:0005507,GO:0005575,GO:0005618,GO:0005622,GO:0005623,GO:0005737,GO:0005783,GO:0005794,GO:0005829,GO:0005886,GO:0005911,GO:0006950,GO:0006970,GO:0006979,GO:0008150,GO:0008152,GO:0009058,GO:0009506,GO:0009593,GO:0009605,GO:0009607,GO:0009620,GO:0009628,GO:0009651,GO:0009692,GO:0009693,GO:0009719,GO:0009720,GO:0009723,GO:0009725,GO:0009726,GO:…
PAXXG147100	1,39	AT5G64260	EXL2	not assigned.annotated	GO:0002239,GO:0005575,GO:0005618,GO:0005622,GO:0005623,GO:0005737,GO:0005794,GO:0005829,GO:0005911,GO:0008150,GO:0009505,GO:0009506,GO:0009605,GO:0009607,GO:0012505,GO:0016020,GO:0030054,GO:0030312,GO:0043207,GO:0043226,GO:0043227,GO:0043229,GO:0043231,GO:0044424,GO:0044444,GO:0044464,GO:0050896,GO:0051704,GO:0051707,GO:0055044,GO:0071944
PAXXG199895	1,39	N.A.	N.A.	not assigned.annotated	GO:0000003,GO:0000209,GO:0003006,GO:0003674,GO:0005488,GO:0005515,GO:0005575,GO:0005622,GO:0005623,GO:0005737,GO:0006464,GO:0006508,GO:0006513,GO:0006807,GO:0007049,GO:0008150,GO:0008152,GO:0009056,GO:0009057,GO:0009653,GO:0009987,GO:0010498,GO:0010499,GO:0016567,GO:0016579,GO:0019538,GO:0019953,GO:0022402,GO:0022413,GO:0022414,GO:0030154,GO:0030163,GO:0030435,GO:0030437,GO:0031386,GO:0032446,GO:…
PAXXG207070	1,39	AT4G39090	RD19	Protein homeostasis.proteolysis.cysteine-type peptidase activities.C1-class protease (Papain)	GO:0000323,GO:0003674,GO:0003824,GO:0004175,GO:0004197,GO:0005575,GO:0005576,GO:0005615,GO:0005622,GO:0005623,GO:0005634,GO:0005737,GO:0005764,GO:0005773,GO:0006508,GO:0006807,GO:0006950,GO:0006952,GO:0006970,GO:0008150,GO:0008152,GO:0008233,GO:0008234,GO:0009056,GO:0009057,GO:0009605,GO:0009607,GO:0009617,GO:0009628,GO:0009651,GO:0009987,GO:0016787,GO:0019538,GO:0030163,GO:0042742,GO:0043170,GO:…
PAXXG211730	1,39	N.A.	N.A.	Redox homeostasis.thiol-based redox regulation.thioredoxin reductase activities.ferredoxin-dependent thioredoxin reductase (FTR) complex.subunit alpha	GO:0005575,GO:0005622,GO:0005623,GO:0005737,GO:0008150,GO:0008152,GO:0009507,GO:0009536,GO:0043226,GO:0043227,GO:0043229,GO:0043231,GO:0044424,GO:0044444,GO:0044464,GO:0055114
PAXXG226310	1,39	AT2G27690	CYP94C1	Phytohormone action.jasmonic acid.conjugation and degradation.jasmonoyl-amino acid carboxylase (CYP94C)	N.A.
PAXXG029680	28,31	AT3G29000	AT3G29000	Multi-process regulation.calcium-dependent signalling.calcium sensor (CML)	N.A.
PAXXG064060	28,31	AT3G23920	BAM1	Carbohydrate metabolism.starch metabolism.degradation.hydrolysis and phosphorolysis.amylase activities.beta amylase	GO:0000272,GO:0001101,GO:0003674,GO:0003824,GO:0004553,GO:0005575,GO:0005622,GO:0005623,GO:0005634,GO:0005737,GO:0005829,GO:0005975,GO:0005976,GO:0005982,GO:0005983,GO:0006073,GO:0006950,GO:0008150,GO:0008152,GO:0009056,GO:0009057,GO:0009251,GO:0009414,GO:0009415,GO:0009628,GO:0009987,GO:0010035,GO:0016052,GO:0016160,GO:0016161,GO:0016787,GO:0016798,GO:0042221,GO:0043170,GO:0043226,GO:0043227,GO:…
PAXXG031440	28,31,32	AT5G67450	ZF1	RNA biosynthesis.transcriptional regulation.transcription factor (C2H2-ZF)	N.A.
PAXXG084620	28,31,32	AT1G76650	CML38	Multi-process regulation.calcium-dependent signalling.calcium sensor (CML)	GO:0000302,GO:0001101,GO:0003674,GO:0005488,GO:0005509,GO:0005575,GO:0005622,GO:0005623,GO:0005634,GO:0005737,GO:0005886,GO:0006950,GO:0006979,GO:0008150,GO:0009611,GO:0010035,GO:0010193,GO:0016020,GO:0042221,GO:0042493,GO:0043167,GO:0043169,GO:0043226,GO:0043227,GO:0043229,GO:0043231,GO:0044424,GO:0044464,GO:0046677,GO:0046872,GO:0050896,GO:0071944,GO:1901700
PAXXG087750	28,31,32	AT1G18300	NUDT4	not assigned.annotated	N.A.
PAXXG151010	28,31,32	N.A.	N.A.	not assigned.not annotated	N.A.
PAXXG010710	28,31,32,39	N.A.	N.A.	Secondary metabolism.phenolics.flavonoid biosynthesis.aurones.aureusidin synthase	GO:0005575,GO:0005622,GO:0005623,GO:0005737,GO:0009507,GO:0009534,GO:0009536,GO:0009543,GO:0009579,GO:0031976,GO:0031977,GO:0031978,GO:0031984,GO:0043226,GO:0043227,GO:0043229,GO:0043231,GO:0044422,GO:0044424,GO:0044434,GO:0044435,GO:0044436,GO:0044444,GO:0044446,GO:0044464
PAXXG154175	28,31,32,39	N.A.	N.A.	not assigned.not annotated	N.A.
PAXXG311130	28,31,39	AT5G59310	LTP4	not assigned.annotated	GO:0000003,GO:0000902,GO:0000904,GO:0001101,GO:0003006,GO:0003674,GO:0005215,GO:0005319,GO:0005488,GO:0005515,GO:0005516,GO:0005575,GO:0005576,GO:0005618,GO:0005622,GO:0005623,GO:0005737,GO:0005768,GO:0005794,GO:0005802,GO:0005886,GO:0005911,GO:0006649,GO:0006810,GO:0006811,GO:0006820,GO:0006869,GO:0006950,GO:0007275,GO:0008150,GO:0009414,GO:0009415,GO:0009505,GO:0009506,GO:0009507,GO:0009534,GO:…
PAXXG311150	28,31,39	AT5G59310	LTP4	not assigned.annotated	GO:0000003,GO:0000902,GO:0000904,GO:0001101,GO:0003006,GO:0003674,GO:0005215,GO:0005319,GO:0005488,GO:0005515,GO:0005516,GO:0005575,GO:0005576,GO:0005618,GO:0005622,GO:0005623,GO:0005737,GO:0005768,GO:0005794,GO:0005802,GO:0005886,GO:0005911,GO:0006649,GO:0006810,GO:0006811,GO:0006820,GO:0006869,GO:0006950,GO:0007275,GO:0008150,GO:0009414,GO:0009415,GO:0009505,GO:0009506,GO:0009507,GO:0009534,GO:…
PAXXG085740	28,31,39	AT3G54420	EP3	not assigned.annotated	N.A.
PAXXG159780	28,31,39	N.A.	N.A.	not assigned.annotated	N.A.
PAXXG159790	28,31,39	N.A.	N.A.	not assigned.annotated	N.A.
PAXXG222010	28,31,39	AT5G58620	MZN1.16	RNA processing.RNA homeostasis.mRNA stress granule formation.regulatory factor (TZF)	GO:0003674,GO:0003700,GO:0006355,GO:0006950,GO:0006952,GO:0008150,GO:0009266,GO:0009409,GO:0009605,GO:0009607,GO:0009620,GO:0009628,GO:0009889,GO:0010033,GO:0010200,GO:0010243,GO:0010468,GO:0010556,GO:0019219,GO:0019222,GO:0031323,GO:0031326,GO:0042221,GO:0042493,GO:0043207,GO:0050789,GO:0050794,GO:0050832,GO:0050896,GO:0051171,GO:0051252,GO:0051704,GO:0051707,GO:0060255,GO:0065007,GO:0080090,GO:…
PAXXG242310	28,31,39	AT1G71250	F3I17.10	not assigned.annotated	GO:0005575,GO:0005576,GO:0005618,GO:0005622,GO:0005623,GO:0005737,GO:0009507,GO:0009534,GO:0009536,GO:0009579,GO:0030312,GO:0031976,GO:0031984,GO:0043226,GO:0043227,GO:0043229,GO:0043231,GO:0044422,GO:0044424,GO:0044434,GO:0044435,GO:0044444,GO:0044446,GO:0044464,GO:0048046,GO:0071944
PAXXG071610	28,39	N.A.	N.A.	RNA biosynthesis.transcriptional regulation.MYB transcription factor superfamily.transcription factor (MYB)	N.A.
PAXXG123470	28,39	AT1G17200	F20D23.10	not assigned.annotated	GO:0000003,GO:0003006,GO:0003674,GO:0005488,GO:0007275,GO:0008150,GO:0009628,GO:0009791,GO:0009838,GO:0009908,GO:0010227,GO:0022414,GO:0032501,GO:0032502,GO:0048037,GO:0048367,GO:0048437,GO:0048608,GO:0048731,GO:0048856,GO:0050896,GO:0051536,GO:0051540,GO:0061458,GO:0080167,GO:0090567,GO:0099402
PAXXG194920	28,39	N.A.	N.A.	RNA biosynthesis.transcriptional regulation.Homeobox transcription factor superfamily.transcription factor (HD-ZIP I/II)	N.A.
PAXXG023080	28,39	AT3G51520	AT3G51520	Lipid metabolism.glycerolipid metabolism.triacylglycerol biosynthesis.acyl-CoA:diacylglycerol acyltransferase activities.acyl-CoA:diacylglycerol acyltransferase (DGAT2)	N.A.
PAXXG063350	28,39	N.A.	N.A.	not assigned.annotated	N.A.
PAXXG063820	28,39	AT5G42650	AOS	Phytohormone action.jasmonic acid.biosynthesis.allene oxidase synthase (AOS)	GO:0003674,GO:0003824,GO:0004497,GO:0005575,GO:0005622,GO:0005623,GO:0005737,GO:0006082,GO:0006629,GO:0006950,GO:0006952,GO:0008150,GO:0008152,GO:0008202,GO:0009058,GO:0009507,GO:0009526,GO:0009534,GO:0009535,GO:0009536,GO:0009579,GO:0009694,GO:0009695,GO:0009941,GO:0009987,GO:0010817,GO:0016020,GO:0016053,GO:0016125,GO:0016491,GO:0019752,GO:0031967,GO:0031975,GO:0031976,GO:0031984,GO:0032787,GO:…
PAXXG065740	28,39	AT3G13470	AT3G13470	Photosynthesis.photophosphorylation.chlororespiration.NADH dehydrogenase-like (NDH) complex.assembly and maintenance.Cpn60 chaperonin heterodimer.subunit beta	GO:0003674,GO:0005488,GO:0005515,GO:0005575,GO:0005622,GO:0005623,GO:0005634,GO:0005730,GO:0005737,GO:0005739,GO:0005829,GO:0005840,GO:0006457,GO:0006458,GO:0006996,GO:0007005,GO:0008150,GO:0009507,GO:0009526,GO:0009532,GO:0009536,GO:0009570,GO:0009941,GO:0009987,GO:0016020,GO:0016043,GO:0022626,GO:0031967,GO:0031974,GO:0031975,GO:0031981,GO:0032991,GO:0043226,GO:0043227,GO:0043228,GO:0043229,GO:…
PAXXG074500	28,39	AT1G13710	CYP78A5	Enzyme classification.EC_1 oxidoreductases.EC_1.14 oxidoreductase acting on paired donor with incorporation or reduction of molecular oxygen	GO:0000003,GO:0003006,GO:0003674,GO:0003824,GO:0004497,GO:0005575,GO:0005622,GO:0005623,GO:0005737,GO:0005783,GO:0007275,GO:0008150,GO:0008152,GO:0008284,GO:0009058,GO:0009791,GO:0009908,GO:0012505,GO:0016020,GO:0016491,GO:0016705,GO:0016709,GO:0019748,GO:0022414,GO:0032501,GO:0032502,GO:0035265,GO:0040007,GO:0040008,GO:0040009,GO:0042127,GO:0043226,GO:0043227,GO:0043229,GO:0043231,GO:0044424,GO:…
PAXXG085350	28,39	AT2G26870	NPC2	Lipid metabolism.glycerolipid metabolism.glycerolipid degradation.phospholipase activities.phospholipase C activities.phospholipase C (nPLC)	N.A.
PAXXG097900	28,39	N.A.	N.A.	not assigned.annotated	N.A.
PAXXG100790	28,39	AT5G60790	GCN1	not assigned.annotated	N.A.
PAXXG103390	28,39	AT1G80160	F18B13.24	not assigned.not annotated	N.A.
PAXXG108410	28,39	N.A.	N.A.	not assigned.annotated	GO:0003674,GO:0005488,GO:0005575,GO:0005622,GO:0005623,GO:0005634,GO:0005737,GO:0006950,GO:0006952,GO:0008150,GO:0009605,GO:0009607,GO:0009617,GO:0009987,GO:0010118,GO:0030246,GO:0042742,GO:0043207,GO:0043226,GO:0043227,GO:0043229,GO:0043231,GO:0044424,GO:0044464,GO:0050896,GO:0051704,GO:0051707,GO:0090332,GO:0098542
PAXXG110570	28,39	AT1G30270	CIPK23	Protein modification.phosphorylation.CAMK protein kinase superfamily.SNF1-related protein kinase (SnRK3)	GO:0001101,GO:0003674,GO:0003824,GO:0004672,GO:0004674,GO:0005575,GO:0005622,GO:0005623,GO:0005634,GO:0005737,GO:0005829,GO:0005886,GO:0006464,GO:0006468,GO:0006793,GO:0006796,GO:0006807,GO:0006810,GO:0006811,GO:0006812,GO:0006813,GO:0006950,GO:0007154,GO:0007165,GO:0007584,GO:0008150,GO:0008152,GO:0009414,GO:0009415,GO:0009536,GO:0009605,GO:0009628,GO:0009987,GO:0009991,GO:0010035,GO:0010107,GO:…
PAXXG124190	28,39	AT5G17570	K10A8.50	not assigned.not annotated	N.A.
PAXXG124270	28,39	AT4G34450	T4L20.30	Vesicle trafficking.retrograde trafficking.Coat protein I (COPI) coatomer machinery.coat protein complex.cargo adaptor F-subcomplex.subunit gamma	N.A.
PAXXG129060	28,39	AT2G26640	KCS11	Lipid metabolism.fatty acid metabolism.endoplasmic reticulum-localized fatty acid elongase (FAE) system.fatty acid elongation complex.condensing enzyme activities.3-ketoacyl-CoA synthase (KCS)	GO:0006950,GO:0008150,GO:0009266,GO:0009314,GO:0009409,GO:0009416,GO:0009628,GO:0050896
PAXXG133920	28,39	AT5G16710	DHAR3	Redox homeostasis.ascorbate-based redox regulation.dehydroascorbate reductase (DHAR)	GO:0000302,GO:0001101,GO:0003674,GO:0003824,GO:0004364,GO:0005488,GO:0005507,GO:0005575,GO:0005576,GO:0005622,GO:0005623,GO:0005737,GO:0005739,GO:0005773,GO:0005777,GO:0005829,GO:0005886,GO:0005975,GO:0005996,GO:0006082,GO:0006464,GO:0006518,GO:0006575,GO:0006732,GO:0006749,GO:0006766,GO:0006767,GO:0006790,GO:0006807,GO:0006950,GO:0006979,GO:0008150,GO:0008152,GO:0009056,GO:0009507,GO:0009532,GO:…
PAXXG137640	28,39	AT3G12130	AT3G12130	RNA biosynthesis.transcriptional regulation.transcription factor (C3H-ZF)	GO:0003674,GO:0003676,GO:0003700,GO:0003723,GO:0005488,GO:0005575,GO:0005622,GO:0005623,GO:0005634,GO:0006355,GO:0008150,GO:0009889,GO:0010468,GO:0010556,GO:0019219,GO:0019222,GO:0031323,GO:0031326,GO:0043226,GO:0043227,GO:0043229,GO:0043231,GO:0044424,GO:0044464,GO:0048518,GO:0048831,GO:0050789,GO:0050793,GO:0050794,GO:0051094,GO:0051171,GO:0051239,GO:0051240,GO:0051252,GO:0060255,GO:0065007,GO:…
PAXXG144150	28,39	N.A.	N.A.	Cell division.cytokinesis.preprophase microtubule organization.TON1-TRM-PP2A (TTP) preprophase band formation complex.component TRM	N.A.
PAXXG153000	28,39	AT4G17500	ERF-1	RNA biosynthesis.transcriptional regulation.AP2/ERF transcription factor superfamily.transcription factor (ERF)	N.A.
PAXXG153250	28,39	AT2G36530	LOS2	Enzyme classification.EC_4 lyases.EC_4.2 carbon-oxygen lyase	GO:0001101,GO:0003674,GO:0003676,GO:0003677,GO:0003824,GO:0004634,GO:0005488,GO:0005507,GO:0005575,GO:0005576,GO:0005622,GO:0005623,GO:0005634,GO:0005737,GO:0005739,GO:0005740,GO:0005829,GO:0005886,GO:0005911,GO:0006950,GO:0006970,GO:0008150,GO:0009266,GO:0009314,GO:0009409,GO:0009416,GO:0009506,GO:0009507,GO:0009536,GO:0009628,GO:0009651,GO:0009719,GO:0009725,GO:0009737,GO:0010033,GO:0010035,GO:…
PAXXG153500	28,39	AT4G40040	T5J17.210	Chromatin organisation.chromatin structure.DNA wrapping.histone (H3)	GO:0000785,GO:0000786,GO:0003674,GO:0003676,GO:0003677,GO:0003682,GO:0005488,GO:0005575,GO:0005622,GO:0005623,GO:0005634,GO:0005694,GO:0006323,GO:0006325,GO:0006333,GO:0006334,GO:0006996,GO:0008150,GO:0009987,GO:0016043,GO:0022607,GO:0031490,GO:0031491,GO:0031492,GO:0031497,GO:0032991,GO:0032993,GO:0034622,GO:0034728,GO:0043226,GO:0043227,GO:0043228,GO:0043229,GO:0043231,GO:0043232,GO:0043933,GO:…
PAXXG153560	28,39	AT4G34710	ADC2	Polyamine metabolism.putrescine biosynthesis.plastidial/nuclear pathway.arginine decarboxylase	GO:0001101,GO:0003674,GO:0003824,GO:0005488,GO:0005515,GO:0005575,GO:0005622,GO:0005623,GO:0005737,GO:0005829,GO:0006576,GO:0006595,GO:0006596,GO:0006807,GO:0006950,GO:0006970,GO:0006979,GO:0008150,GO:0008152,GO:0008792,GO:0009058,GO:0009266,GO:0009308,GO:0009309,GO:0009409,GO:0009445,GO:0009446,GO:0009507,GO:0009536,GO:0009611,GO:0009628,GO:0009651,GO:0009719,GO:0009725,GO:0009737,GO:0009753,GO:…
PAXXG155310	28,39	AT1G65980	TPX1	Redox homeostasis.thiol-based redox regulation.peroxiredoxin activities.type-2 peroxiredoxin (PrxII)	GO:0005575,GO:0005622,GO:0005623,GO:0005737,GO:0005829,GO:0005886,GO:0008150,GO:0009507,GO:0009536,GO:0010035,GO:0010038,GO:0016020,GO:0042221,GO:0043226,GO:0043227,GO:0043229,GO:0043231,GO:0044424,GO:0044444,GO:0044464,GO:0046686,GO:0050896,GO:0071944
PAXXG171060	28,39	N.A.	N.A.	not assigned.annotated	N.A.
PAXXG182720	28,39	AT5G07350	Tudor1	RNA processing.RNA homeostasis.mRNA stress granule formation.mRNA endoribonuclease (TSN)	GO:0000932,GO:0003674,GO:0003676,GO:0003723,GO:0003729,GO:0003824,GO:0004518,GO:0005488,GO:0005575,GO:0005618,GO:0005622,GO:0005623,GO:0005634,GO:0005635,GO:0005737,GO:0005783,GO:0005829,GO:0005886,GO:0005911,GO:0006082,GO:0006139,GO:0006396,GO:0006397,GO:0006401,GO:0006402,GO:0006629,GO:0006720,GO:0006721,GO:0006725,GO:0006807,GO:0006950,GO:0006970,GO:0007275,GO:0008150,GO:0008152,GO:0008299,GO:…
PAXXG187700	28,39	AT1G66240	ATX1	Nutrient uptake.transition metal homeostasis.metallochaperone activities.copper chaperone (ATX/CCH)	GO:0003674,GO:0005488,GO:0005575,GO:0005622,GO:0005623,GO:0005737,GO:0006810,GO:0006811,GO:0006812,GO:0006873,GO:0006875,GO:0008150,GO:0009987,GO:0019725,GO:0030001,GO:0030003,GO:0042592,GO:0043167,GO:0043169,GO:0044424,GO:0044464,GO:0046872,GO:0046914,GO:0046916,GO:0048878,GO:0050801,GO:0051179,GO:0051234,GO:0055065,GO:0055076,GO:0055080,GO:0055082,GO:0065007,GO:0065008,GO:0098771
PAXXG189750	28,39	AT5G23670	LCB2	Lipid metabolism.sphingolipid metabolism.ceramide biosynthesis.serine C-palmitoyltransferase activity.serine C-palmitoyltransferase complex.catalytic subunit LCB2	GO:0002178,GO:0003674,GO:0003824,GO:0004758,GO:0005575,GO:0005622,GO:0005623,GO:0005737,GO:0005773,GO:0005783,GO:0005789,GO:0006066,GO:0006629,GO:0006643,GO:0006644,GO:0006665,GO:0006667,GO:0006670,GO:0006672,GO:0006684,GO:0006686,GO:0006793,GO:0006796,GO:0006807,GO:0007275,GO:0008150,GO:0008152,GO:0008610,GO:0008654,GO:0009058,GO:0009314,GO:0009416,GO:0009555,GO:0009628,GO:0009639,GO:0009640,GO:…
PAXXG199660	28,39	AT5G54900	RBP45A	RNA processing.RNA homeostasis.mRNA stress granule formation.regulatory factor (RBP45/47)	N.A.
PAXXG207990	28,39	AT3G62760	ATGSTF13	N.A.	GO:0003674,GO:0003824,GO:0004364,GO:0005488,GO:0005515,GO:0005575,GO:0006950,GO:0008150,GO:0009635,GO:0009636,GO:0016740,GO:0016765,GO:0032991,GO:0042221,GO:0042802,GO:0042803,GO:0046983,GO:0050896
PAXXG209470	28,39	AT1G56580	SVB	N.A.	N.A.
PAXXG214740	28,39	AT5G14780	FDH	Enzyme classification.EC_1 oxidoreductases.EC_1.17 oxidoreductase acting on CH or CH2 group	GO:0005575,GO:0005622,GO:0005623,GO:0005737,GO:0005739,GO:0008150,GO:0009507,GO:0009536,GO:0009579,GO:0010035,GO:0010038,GO:0042221,GO:0043226,GO:0043227,GO:0043229,GO:0043231,GO:0044424,GO:0044444,GO:0044464,GO:0046686,GO:0050896
PAXXG217880	28,39	AT3G47370	AT3G47370	Protein biosynthesis.ribosome biogenesis.small ribosomal subunit (SSU).SSU proteome.component uS10	GO:0002181,GO:0003674,GO:0003676,GO:0003723,GO:0003729,GO:0003735,GO:0005198,GO:0005488,GO:0005575,GO:0005618,GO:0005622,GO:0005623,GO:0005634,GO:0005730,GO:0005737,GO:0005829,GO:0005840,GO:0005844,GO:0005911,GO:0006412,GO:0006518,GO:0006807,GO:0008150,GO:0008152,GO:0009058,GO:0009059,GO:0009506,GO:0009987,GO:0010467,GO:0015935,GO:0016020,GO:0019538,GO:0022626,GO:0022627,GO:0030054,GO:0030312,GO:…
PAXXG218190	28,39	AT1G06520	GPAT1	not assigned.annotated	GO:0000003,GO:0003006,GO:0003674,GO:0003824,GO:0005575,GO:0005622,GO:0005623,GO:0005737,GO:0005739,GO:0006793,GO:0006796,GO:0007275,GO:0007276,GO:0008150,GO:0008152,GO:0008374,GO:0009058,GO:0009059,GO:0009555,GO:0009628,GO:0009987,GO:0010143,GO:0016020,GO:0016311,GO:0016740,GO:0016746,GO:0016747,GO:0016787,GO:0016788,GO:0016791,GO:0019953,GO:0022412,GO:0022414,GO:0030154,GO:0032501,GO:0032502,GO:…
PAXXG218930	28,39	AT5G56710	MIK19.16	Protein biosynthesis.ribosome biogenesis.large ribosomal subunit (LSU).LSU proteome.component eL31	N.A.
PAXXG219710	28,39	AT2G33830	AT2G33830	not assigned.annotated	GO:0008150,GO:0009743,GO:0009744,GO:0009746,GO:0009749,GO:0009750,GO:0010033,GO:0034284,GO:0034285,GO:0042221,GO:0050896,GO:1901700
PAXXG220640	28,39	AT1G54270	EIF4A-2	Protein biosynthesis.translation initiation.mRNA loading.mRNA unwinding factor (eIF4A)	N.A.
PAXXG220960	28,39	AT3G59920	GDI2	Vesicle trafficking.multi-pathway trafficking regulation.vesicle tethering.RAB-GTPase membrane association.RAB-GTPase GDP-dissociation inhibitor (RAB-GDI)	GO:0001558,GO:0003674,GO:0005092,GO:0005093,GO:0005488,GO:0005515,GO:0005575,GO:0005576,GO:0005622,GO:0005623,GO:0005737,GO:0005829,GO:0005911,GO:0007154,GO:0007165,GO:0007264,GO:0007265,GO:0007275,GO:0007399,GO:0008150,GO:0008361,GO:0009506,GO:0009987,GO:0010035,GO:0010038,GO:0010720,GO:0010721,GO:0010769,GO:0010770,GO:0010771,GO:0010975,GO:0010976,GO:0010977,GO:0016043,GO:0017016,GO:0017137,GO:…
PAXXG221430	28,39	N.A.	N.A.	RNA processing.RNA export.TREX-2 ribonucleoparticle (RNP) trafficking complex.regulatory component DSS1/Sem1	N.A.
PAXXG221980	28,39	N.A.	N.A.	Chromatin organisation.post-translational histone modification.histone acetylation.HD1-type histone deacetylase family.class-I histone deacetylase activities.HDA9-PWR deacetylation complex.component PWR	GO:0000122,GO:0000226,GO:0000228,GO:0000785,GO:0000790,GO:0000981,GO:0001067,GO:0001085,GO:0001102,GO:0001932,GO:0001933,GO:0003674,GO:0003676,GO:0003677,GO:0003700,GO:0003712,GO:0003714,GO:0005102,GO:0005488,GO:0005515,GO:0005575,GO:0005622,GO:0005623,GO:0005634,GO:0005654,GO:0005694,GO:0005737,GO:0005819,GO:0005829,GO:0005856,GO:0005874,GO:0005876,GO:0006109,GO:0006110,GO:0006139,GO:0006140,GO:…
PAXXG222900	28,39	AT2G28740	HIS4	Chromatin organisation.chromatin structure.DNA wrapping.histone (H4)	GO:0000228,GO:0000785,GO:0000786,GO:0000788,GO:0000790,GO:0003674,GO:0003676,GO:0003677,GO:0005488,GO:0005515,GO:0005575,GO:0005622,GO:0005623,GO:0005634,GO:0005694,GO:0006323,GO:0006325,GO:0006333,GO:0006334,GO:0006996,GO:0008150,GO:0009987,GO:0016043,GO:0022607,GO:0031497,GO:0031974,GO:0031981,GO:0032991,GO:0032993,GO:0034622,GO:0034728,GO:0042393,GO:0043226,GO:0043227,GO:0043228,GO:0043229,GO:…
PAXXG223210	28,39	AT1G50570	F11F12.11	not assigned.not annotated	N.A.
PAXXG223370	28,39	AT5G05170	CEV1	Cell wall organisation.cellulose.cellulose synthase complex (CSC).CSC components.cellulose synthase (CesA)	GO:0000271,GO:0000278,GO:0000281,GO:0000910,GO:0005575,GO:0005622,GO:0005623,GO:0005737,GO:0005768,GO:0005794,GO:0005802,GO:0005886,GO:0005911,GO:0005975,GO:0005976,GO:0006073,GO:0006950,GO:0006952,GO:0007049,GO:0008150,GO:0008152,GO:0009058,GO:0009059,GO:0009250,GO:0009506,GO:0009832,GO:0009833,GO:0009834,GO:0009987,GO:0012505,GO:0016020,GO:0016051,GO:0022402,GO:0030054,GO:0030243,GO:0030244,GO:…
PAXXG228230	28,39	AT2G33770	PHO2	Nutrient uptake.phosphorus assimilation.phosphate homeostasis.E2 ubiquitin-conjugating protein (PHO2)	GO:0003674,GO:0003824,GO:0004842,GO:0005488,GO:0005515,GO:0005575,GO:0005622,GO:0005623,GO:0005737,GO:0005783,GO:0005794,GO:0006464,GO:0006807,GO:0006810,GO:0006811,GO:0006817,GO:0006820,GO:0006950,GO:0007154,GO:0008150,GO:0008152,GO:0009056,GO:0009057,GO:0009267,GO:0009605,GO:0009987,GO:0009991,GO:0010966,GO:0012505,GO:0015698,GO:0016036,GO:0016567,GO:0016740,GO:0019538,GO:0019787,GO:0019899,GO:…
PAXXG249890	28,39	AT1G35720	ANNAT1	not assigned.annotated	GO:0001101,GO:0005575,GO:0005576,GO:0005622,GO:0005623,GO:0005634,GO:0005737,GO:0005829,GO:0006810,GO:0006950,GO:0006970,GO:0008150,GO:0008643,GO:0009266,GO:0009314,GO:0009408,GO:0009409,GO:0009414,GO:0009415,GO:0009416,GO:0009579,GO:0009628,GO:0009639,GO:0009651,GO:0010035,GO:0015774,GO:0016020,GO:0033036,GO:0033037,GO:0042221,GO:0043226,GO:0043227,GO:0043229,GO:0043231,GO:0044424,GO:0044444,GO:…
PAXXG251010	28,39	AT4G34110	PAB2	Protein biosynthesis.translation initiation.mRNA loading.mRNA poly-A-tail binding factor (PABP)	GO:0003674,GO:0003676,GO:0003723,GO:0003729,GO:0003743,GO:0005488,GO:0005575,GO:0005622,GO:0005623,GO:0005737,GO:0005829,GO:0006412,GO:0006413,GO:0006417,GO:0006446,GO:0006518,GO:0006807,GO:0006950,GO:0006970,GO:0008135,GO:0008150,GO:0008152,GO:0009058,GO:0009059,GO:0009628,GO:0009651,GO:0009889,GO:0009894,GO:0009987,GO:0010035,GO:0010038,GO:0010467,GO:0010468,GO:0010556,GO:0010608,GO:0019219,GO:…
PAXXG251760	28,39	AT5G14670	ARFA1B	Vesicle trafficking.retrograde trafficking.Coat protein I (COPI) coatomer machinery.coat protein recruiting.ARF-GTPase activities.class-I ARF-GTPase (ARFA1)	N.A.
PAXXG263300	28,39	AT3G57040	ARR9	Phytohormone action.cytokinin.perception and signal transduction.A-type ARR response regulator	GO:0000156,GO:0000160,GO:0003674,GO:0005575,GO:0005622,GO:0005623,GO:0005634,GO:0006355,GO:0007154,GO:0007165,GO:0007623,GO:0008150,GO:0009719,GO:0009725,GO:0009735,GO:0009736,GO:0009755,GO:0009889,GO:0009987,GO:0010033,GO:0010468,GO:0010556,GO:0019219,GO:0019222,GO:0023052,GO:0031323,GO:0031326,GO:0032870,GO:0035556,GO:0042221,GO:0043226,GO:0043227,GO:0043229,GO:0043231,GO:0044424,GO:0044464,GO:…
PAXXG317380	28,39	AT2G31390	T28P16.12	Carbohydrate metabolism.sucrose metabolism.degradation.fructose kinase	GO:0003674,GO:0003824,GO:0004396,GO:0005575,GO:0005622,GO:0005623,GO:0005737,GO:0005829,GO:0005886,GO:0005911,GO:0005975,GO:0005996,GO:0006000,GO:0006793,GO:0006796,GO:0008150,GO:0008152,GO:0008865,GO:0009506,GO:0009987,GO:0016020,GO:0016301,GO:0016310,GO:0016740,GO:0016772,GO:0016773,GO:0019200,GO:0019318,GO:0030054,GO:0044237,GO:0044238,GO:0044262,GO:0044281,GO:0044424,GO:0044444,GO:0044464,GO:…
PAXXG343890	28,39	AT3G53230	AT3G53230	Protein homeostasis.ubiquitin-proteasome system.membrane-associated protein degradation.CDC48-NPL4-UFD1 chaperone complex.platform ATPase component CDC48	N.A.
PAXXG345090	28,39	N.A.	N.A.	not assigned.annotated	N.A.
PAXXG362870	28,39	AT1G31710	F27M3.9	Polyamine metabolism.polyamine degradation.copper-containing amine oxidase (CuAO)	N.A.
PAXXG225680	31,39	AT1G56340	CRT1a	Protein homeostasis.protein quality control.ER Quality Control (ERQC) machinery.calnexin/calreticulin chaperone system.CNX-CRT cycle.ER luminal lectin chaperone (CRT)	GO:0003674,GO:0005488,GO:0005509,GO:0005515,GO:0005575,GO:0005622,GO:0005623,GO:0005737,GO:0005783,GO:0005788,GO:0007275,GO:0008150,GO:0012505,GO:0031974,GO:0032501,GO:0032502,GO:0043167,GO:0043169,GO:0043226,GO:0043227,GO:0043229,GO:0043231,GO:0043233,GO:0044422,GO:0044424,GO:0044432,GO:0044444,GO:0044446,GO:0044464,GO:0046872,GO:0048856,GO:0051082,GO:0070013

## Sheet: lip
Gene ID	Clusters	Homolog in A.thaliana	Common Name	MapMan Annotation	GO Annotation
PAXXG050740	33	AT1G09310	T31J12.3	Multi-process regulation.UPR (Unfolded Protein Response) signalling.IRE1-bZIP60 pathway.regulatory mediator (SVB)	N.A.
PAXXG061420	33	AT1G02500	SAM1	Coenzyme metabolism.S-adenosyl methionine (SAM) cycle.S-adenosyl methionine synthetase (MAT)	GO:0003674,GO:0003824,GO:0004478,GO:0005575,GO:0005622,GO:0005623,GO:0005737,GO:0005829,GO:0016740,GO:0016765,GO:0044424,GO:0044444,GO:0044464
PAXXG064060	33	AT3G23920	BAM1	Carbohydrate metabolism.starch metabolism.degradation.hydrolysis and phosphorolysis.amylase activities.beta amylase	GO:0000272,GO:0001101,GO:0003674,GO:0003824,GO:0004553,GO:0005575,GO:0005622,GO:0005623,GO:0005634,GO:0005737,GO:0005829,GO:0005975,GO:0005976,GO:0005982,GO:0005983,GO:0006073,GO:0006950,GO:0008150,GO:0008152,GO:0009056,GO:0009057,GO:0009251,GO:0009414,GO:0009415,GO:0009628,GO:0009987,GO:0010035,GO:0016052,GO:0016160,GO:0016161,GO:0016787,GO:0016798,GO:0042221,GO:0043170,GO:0043226,GO:0043227,GO:…
PAXXG065830	33	AT3G02360	F11A12.5	Carbohydrate metabolism.oxidative pentose phosphate pathway.oxidative phase.6-phosphogluconate dehydrogenase	GO:0000003,GO:0001101,GO:0003674,GO:0003824,GO:0004616,GO:0005575,GO:0005622,GO:0005623,GO:0005737,GO:0005777,GO:0005829,GO:0006950,GO:0006970,GO:0008037,GO:0008150,GO:0008152,GO:0009266,GO:0009409,GO:0009414,GO:0009415,GO:0009507,GO:0009532,GO:0009536,GO:0009566,GO:0009567,GO:0009570,GO:0009628,GO:0009651,GO:0009719,GO:0009725,GO:0009737,GO:0009987,GO:0009988,GO:0010033,GO:0010035,GO:0016043,GO:…
PAXXG067750	33	AT1G67980	CCOAMT	Cell wall organisation.lignin.monolignol biosynthesis.caffeoyl-CoA 3-O-methyltransferase (CCoA-OMT)	GO:0003674,GO:0003824,GO:0005575,GO:0005622,GO:0005623,GO:0005634,GO:0008150,GO:0008152,GO:0008168,GO:0008757,GO:0016740,GO:0016741,GO:0032259,GO:0043226,GO:0043227,GO:0043229,GO:0043231,GO:0044424,GO:0044464
PAXXG097390	33	N.A.	N.A.	not assigned.not annotated	N.A.
PAXXG107710	33	AT1G24620	F21J9.28	Multi-process regulation.calcium-dependent signalling.calcium sensor (CML)	GO:0003674,GO:0005488,GO:0005509,GO:0005575,GO:0005622,GO:0005623,GO:0005634,GO:0005737,GO:0006950,GO:0007275,GO:0008150,GO:0009266,GO:0009409,GO:0009628,GO:0009653,GO:0009888,GO:0009987,GO:0010015,GO:0010053,GO:0010054,GO:0016049,GO:0021700,GO:0022622,GO:0030154,GO:0032501,GO:0032502,GO:0040007,GO:0043167,GO:0043169,GO:0043226,GO:0043227,GO:0043229,GO:0043231,GO:0044424,GO:0044464,GO:0046872,GO:…
PAXXG114440	33	AT2G37040	PAL1	Secondary metabolism.phenolics.p-coumaroyl-CoA biosynthesis.phenylalanine ammonia lyase activity.phenylalanine ammonia lyase (PAL)	GO:0001101,GO:0003674,GO:0003824,GO:0006464,GO:0006508,GO:0006511,GO:0006725,GO:0006807,GO:0008150,GO:0008152,GO:0009056,GO:0009057,GO:0009058,GO:0009636,GO:0009698,GO:0009699,GO:0009719,GO:0009725,GO:0009739,GO:0009987,GO:0010033,GO:0010243,GO:0014070,GO:0016598,GO:0016829,GO:0016840,GO:0016841,GO:0019438,GO:0019538,GO:0019748,GO:0019941,GO:0030163,GO:0033993,GO:0036211,GO:0042221,GO:0042493,GO:…
PAXXG118150	33	N.A.	N.A.	not assigned.annotated	N.A.
PAXXG122470	33	N.A.	N.A.	not assigned.not annotated	N.A.
PAXXG129290	33	AT1G15520	PDR12	Solute transport.primary active transport.ABC superfamily.ABC2 family.subfamily ABCG transporter	N.A.
PAXXG134180	33	N.A.	N.A.	not assigned.annotated	N.A.
PAXXG145300	33	AT1G05010	EFE	Phytohormone action.ethylene.biosynthesis.1-aminocyclopropane-1-carboxylate (ACC) oxidase	GO:0000302,GO:0001101,GO:0003674,GO:0003824,GO:0005488,GO:0005507,GO:0005575,GO:0005618,GO:0005622,GO:0005623,GO:0005737,GO:0005783,GO:0005794,GO:0005829,GO:0005886,GO:0005911,GO:0006950,GO:0006970,GO:0006979,GO:0008150,GO:0008152,GO:0009058,GO:0009506,GO:0009593,GO:0009605,GO:0009607,GO:0009620,GO:0009628,GO:0009651,GO:0009692,GO:0009693,GO:0009719,GO:0009720,GO:0009723,GO:0009725,GO:0009726,GO:…
PAXXG159810	33	N.A.	N.A.	not assigned.annotated	N.A.
PAXXG182010	33	AT1G74320	F1O17.1	Lipid metabolism.glycerolipid metabolism.phosphatidylcholine biosynthesis.choline homeostasis.choline kinase	N.A.
PAXXG201310	33	AT4G23810	WRKY53	RNA biosynthesis.transcriptional regulation.WRKY transcription factor activity.transcription factor (WRKY)	GO:0000302,GO:0001067,GO:0001101,GO:0002376,GO:0003674,GO:0003676,GO:0003677,GO:0003700,GO:0005488,GO:0005575,GO:0005622,GO:0005623,GO:0005634,GO:0005737,GO:0006355,GO:0006950,GO:0006952,GO:0006955,GO:0006979,GO:0007275,GO:0007568,GO:0008150,GO:0009507,GO:0009536,GO:0009605,GO:0009607,GO:0009617,GO:0009636,GO:0009719,GO:0009725,GO:0009751,GO:0009814,GO:0009816,GO:0009889,GO:0009891,GO:0009893,GO:…
PAXXG223180	33	AT5G55560	MWC10.1	Protein modification.phosphorylation.STE protein kinase superfamily.protein kinase (MAP3K-WNK)	GO:0003674,GO:0003824,GO:0004672,GO:0004674,GO:0005575,GO:0005622,GO:0005623,GO:0005737,GO:0005829,GO:0006464,GO:0006468,GO:0006793,GO:0006796,GO:0006807,GO:0007154,GO:0007165,GO:0008150,GO:0008152,GO:0009987,GO:0016301,GO:0016310,GO:0016740,GO:0016772,GO:0016773,GO:0019538,GO:0023052,GO:0035556,GO:0036211,GO:0043170,GO:0043412,GO:0044237,GO:0044238,GO:0044260,GO:0044267,GO:0044424,GO:0044444,GO:…
PAXXG240240	33	N.A.	N.A.	not assigned.annotated	N.A.
PAXXG000260	37	N.A.	N.A.	Protein homeostasis.ubiquitin-proteasome system.ubiquitin-fold protein conjugation.ubiquitin conjugation (ubiquitylation).ubiquitin-ligase E3 activities.RING-domain E3 ligase activities.RING-HC-class E3 ligase	GO:0001101,GO:0003674,GO:0003824,GO:0004842,GO:0005488,GO:0005515,GO:0005575,GO:0005622,GO:0005623,GO:0005737,GO:0005783,GO:0005789,GO:0006464,GO:0006508,GO:0006511,GO:0006515,GO:0006807,GO:0006810,GO:0006886,GO:0006950,GO:0006970,GO:0008104,GO:0008150,GO:0008152,GO:0009056,GO:0009057,GO:0009266,GO:0009409,GO:0009414,GO:0009415,GO:0009611,GO:0009628,GO:0009719,GO:0009723,GO:0009725,GO:0009987,GO:…
PAXXG001480	37	AT3G02040	SRG3	not assigned.annotated	GO:0000287,GO:0003674,GO:0003824,GO:0005488,GO:0005575,GO:0005622,GO:0005623,GO:0005737,GO:0006629,GO:0006644,GO:0006650,GO:0006793,GO:0006796,GO:0006873,GO:0008081,GO:0008150,GO:0008152,GO:0008889,GO:0009056,GO:0009395,GO:0009536,GO:0009987,GO:0016042,GO:0016787,GO:0016788,GO:0019637,GO:0019725,GO:0030002,GO:0030320,GO:0030643,GO:0042578,GO:0042592,GO:0043167,GO:0043169,GO:0043226,GO:0043227,GO:…
PAXXG003300	37	AT1G73780	F25P22.20	not assigned.not annotated	N.A.
PAXXG008580	37	AT2G35980	YLS9	not assigned.annotated	GO:0002252,GO:0002376,GO:0005575,GO:0005622,GO:0005623,GO:0005737,GO:0005886,GO:0005911,GO:0006950,GO:0006952,GO:0007275,GO:0007568,GO:0008150,GO:0009506,GO:0009507,GO:0009536,GO:0009605,GO:0009607,GO:0009615,GO:0010150,GO:0016020,GO:0030054,GO:0031224,GO:0031225,GO:0031226,GO:0032501,GO:0032502,GO:0043207,GO:0043226,GO:0043227,GO:0043229,GO:0043231,GO:0044424,GO:0044425,GO:0044444,GO:0044459,GO:…
PAXXG008800	37	N.A.	N.A.	not assigned.not annotated	N.A.
PAXXG009620	37	N.A.	N.A.	Phytohormone action.jasmonic acid.perception and signal transduction.receptor complex.component JAZ	GO:0003674,GO:0003712,GO:0003714,GO:0005575,GO:0005622,GO:0005623,GO:0005634,GO:0006950,GO:0008150,GO:0009611,GO:0009889,GO:0009890,GO:0009892,GO:0009966,GO:0010556,GO:0010558,GO:0010605,GO:0010646,GO:0019219,GO:0019222,GO:0023051,GO:0031323,GO:0031324,GO:0031326,GO:0031327,GO:0031347,GO:0043226,GO:0043227,GO:0043229,GO:0043231,GO:0044424,GO:0044464,GO:0045934,GO:0048519,GO:0048523,GO:0048583,GO:…
PAXXG010250	37	AT4G27280	M4I22.90	not assigned.annotated	N.A.
PAXXG010560	37	AT4G04890	PDF2	RNA biosynthesis.transcriptional regulation.Homeobox transcription factor superfamily.transcription factor (HD-ZIP IV)	N.A.
PAXXG012930	37	AT4G05320	UBQ10	Protein homeostasis.ubiquitin-proteasome system.ubiquitin-fold protein conjugation.ubiquitin conjugation (ubiquitylation).ubiquitin-fold protein (UBQ)	N.A.
PAXXG015620	37	AT2G22500	UCP5	Solute transport.carrier-mediated transport.solute transporter (MTCC)	GO:0003674,GO:0005215,GO:0005310,GO:0005342,GO:0005575,GO:0005622,GO:0005623,GO:0005737,GO:0005739,GO:0005740,GO:0005743,GO:0006810,GO:0006811,GO:0006817,GO:0006820,GO:0006835,GO:0006839,GO:0006855,GO:0008150,GO:0008272,GO:0008509,GO:0008514,GO:0015075,GO:0015103,GO:0015116,GO:0015117,GO:0015131,GO:0015140,GO:0015141,GO:0015238,GO:0015291,GO:0015297,GO:0015318,GO:0015556,GO:0015698,GO:0015709,GO:…
PAXXG015830	37	AT4G09020	ISA3	Carbohydrate metabolism.starch metabolism.degradation.hydrolysis and phosphorolysis.starch-debranching activities.isoamylase (ISA3)	GO:0000272,GO:0003674,GO:0003824,GO:0004133,GO:0004553,GO:0005575,GO:0005622,GO:0005623,GO:0005737,GO:0005975,GO:0005976,GO:0005977,GO:0005982,GO:0005983,GO:0006073,GO:0006091,GO:0006112,GO:0006996,GO:0008150,GO:0008152,GO:0009056,GO:0009057,GO:0009251,GO:0009501,GO:0009507,GO:0009532,GO:0009536,GO:0009569,GO:0009570,GO:0009657,GO:0009660,GO:0009987,GO:0015980,GO:0016043,GO:0016052,GO:0016787,GO:…
PAXXG018550	37	AT4G31550	WRKY11	RNA biosynthesis.transcriptional regulation.WRKY transcription factor activity.transcription factor (WRKY)	GO:0001101,GO:0003674,GO:0003682,GO:0005488,GO:0008150,GO:0009719,GO:0009725,GO:0009737,GO:0009739,GO:0009937,GO:0009938,GO:0009966,GO:0009968,GO:0010033,GO:0010646,GO:0010648,GO:0023051,GO:0023057,GO:0033993,GO:0042221,GO:0048519,GO:0048523,GO:0048583,GO:0048585,GO:0050789,GO:0050794,GO:0050896,GO:0065007,GO:0097305,GO:1901700,GO:1990841
PAXXG023480	37	AT3G12630	AT3G12630	not assigned.annotated	GO:0001101,GO:0003674,GO:0003824,GO:0004842,GO:0005575,GO:0005622,GO:0005623,GO:0005634,GO:0006464,GO:0006807,GO:0006950,GO:0006970,GO:0008150,GO:0008152,GO:0009414,GO:0009415,GO:0009628,GO:0009987,GO:0010035,GO:0016567,GO:0016740,GO:0019538,GO:0019787,GO:0032446,GO:0036211,GO:0042221,GO:0043170,GO:0043226,GO:0043227,GO:0043229,GO:0043231,GO:0043412,GO:0044237,GO:0044238,GO:0044260,GO:0044267,GO:…
PAXXG025730	37	AT3G50770	CML41	not assigned.annotated	GO:0003674,GO:0005488,GO:0005509,GO:0043167,GO:0043169,GO:0046872
PAXXG025930	37	AT4G18100	F15J5.70	Protein biosynthesis.ribosome biogenesis.large ribosomal subunit (LSU).LSU proteome.component eL32	N.A.
PAXXG028540	37	AT1G01230	F6F3.4	Lipid metabolism.sphingolipid metabolism.ceramide biosynthesis.serine C-palmitoyltransferase activity.regulatory protein (ORM)	N.A.
PAXXG029560	37	AT3G51860	CAX3	Solute transport.carrier-mediated transport.CDF superfamily.CaCA family.cation antiporter (CAX)	GO:0000325,GO:0005575,GO:0005622,GO:0005623,GO:0005737,GO:0005773,GO:0005774,GO:0009705,GO:0016020,GO:0031090,GO:0043226,GO:0043227,GO:0043229,GO:0043231,GO:0044422,GO:0044424,GO:0044437,GO:0044444,GO:0044446,GO:0044464,GO:0098588,GO:0098805
PAXXG029680	37	AT3G29000	AT3G29000	Multi-process regulation.calcium-dependent signalling.calcium sensor (CML)	N.A.
PAXXG030570	37	AT5G14670	ARFA1B	Vesicle trafficking.retrograde trafficking.Coat protein I (COPI) coatomer machinery.coat protein recruiting.ARF-GTPase activities.class-I ARF-GTPase (ARFA1)	N.A.
PAXXG030830	37	AT3G51950	AT3G51950	RNA biosynthesis.transcriptional regulation.transcription factor (C3H-ZF)	GO:0003674,GO:0003676,GO:0003723,GO:0003729,GO:0005488,GO:0097159,GO:1901363
PAXXG031020	37	N.A.	N.A.	not assigned.annotated	GO:0001101,GO:0005575,GO:0005622,GO:0005623,GO:0005737,GO:0006950,GO:0008150,GO:0009314,GO:0009414,GO:0009415,GO:0009416,GO:0009605,GO:0009607,GO:0009617,GO:0009628,GO:0009642,GO:0009644,GO:0010035,GO:0042221,GO:0043207,GO:0044424,GO:0044464,GO:0050896,GO:0051704,GO:0051707,GO:1901700
PAXXG031440	37	AT5G67450	ZF1	RNA biosynthesis.transcriptional regulation.transcription factor (C2H2-ZF)	N.A.
PAXXG033030	37	N.A.	N.A.	N.A.	N.A.
PAXXG034660	37	AT3G24090	AT3G24090	Carbohydrate metabolism.nucleotide sugar biosynthesis.UDP-N-acetylglucosamine biosynthesis.de novo biosynthesis.glutamine:fructose-6-phosphate amidotransferase	GO:0003674,GO:0003824,GO:0004360,GO:0006002,GO:0006040,GO:0006047,GO:0006139,GO:0006464,GO:0006486,GO:0006487,GO:0006725,GO:0006793,GO:0006796,GO:0006807,GO:0008150,GO:0008152,GO:0008483,GO:0009058,GO:0009059,GO:0009100,GO:0009101,GO:0009225,GO:0009987,GO:0016740,GO:0016769,GO:0019538,GO:0019637,GO:0034641,GO:0034645,GO:0036211,GO:0043170,GO:0043412,GO:0043413,GO:0044237,GO:0044238,GO:0044249,GO:…
PAXXG035250	37	N.A.	N.A.	not assigned.not annotated	GO:0000302,GO:0001101,GO:0002831,GO:0005575,GO:0005622,GO:0005623,GO:0005634,GO:0005737,GO:0005739,GO:0005829,GO:0006950,GO:0006970,GO:0006979,GO:0007154,GO:0007275,GO:0007568,GO:0008150,GO:0009266,GO:0009314,GO:0009409,GO:0009414,GO:0009415,GO:0009416,GO:0009605,GO:0009607,GO:0009611,GO:0009620,GO:0009625,GO:0009628,GO:0009636,GO:0009642,GO:0009646,GO:0009651,GO:0009719,GO:0009723,GO:0009725,GO:…
PAXXG035260	37	N.A.	N.A.	not assigned.not annotated	GO:0000302,GO:0001101,GO:0002831,GO:0005575,GO:0005622,GO:0005623,GO:0005634,GO:0005737,GO:0005739,GO:0005829,GO:0006950,GO:0006970,GO:0006979,GO:0007154,GO:0007275,GO:0007568,GO:0008150,GO:0009266,GO:0009314,GO:0009409,GO:0009414,GO:0009415,GO:0009416,GO:0009605,GO:0009607,GO:0009611,GO:0009620,GO:0009625,GO:0009628,GO:0009636,GO:0009642,GO:0009646,GO:0009651,GO:0009719,GO:0009723,GO:0009725,GO:…
PAXXG035330	37	AT3G16720	ATL2	Protein homeostasis.ubiquitin-proteasome system.ubiquitin-fold protein conjugation.ubiquitin conjugation (ubiquitylation).ubiquitin-ligase E3 activities.RING-domain E3 ligase activities.RING-H2-class ligase activities.ATL-subclass ligase	GO:0000209,GO:0003674,GO:0003824,GO:0004842,GO:0005575,GO:0005622,GO:0005623,GO:0005737,GO:0005768,GO:0005769,GO:0005798,GO:0005886,GO:0006464,GO:0006508,GO:0006511,GO:0006807,GO:0006950,GO:0006952,GO:0006970,GO:0007275,GO:0008150,GO:0008152,GO:0009056,GO:0009057,GO:0009628,GO:0009987,GO:0010033,GO:0010200,GO:0010243,GO:0010498,GO:0012505,GO:0016020,GO:0016567,GO:0016740,GO:0019538,GO:0019787,GO:…
PAXXG035550	37	N.A.	N.A.	not assigned.not annotated	N.A.
PAXXG036000	37	AT1G07770	RPS15A	Protein biosynthesis.ribosome biogenesis.small ribosomal subunit (SSU).SSU proteome.component uS8	GO:0003674,GO:0003735,GO:0005198,GO:0005575,GO:0005622,GO:0005623,GO:0005737,GO:0005829,GO:0005840,GO:0015935,GO:0022626,GO:0022627,GO:0032991,GO:0043226,GO:0043228,GO:0043229,GO:0043232,GO:0044391,GO:0044422,GO:0044424,GO:0044444,GO:0044445,GO:0044446,GO:0044464,GO:1990904
PAXXG036860	37	AT2G38470	WRKY33	RNA biosynthesis.transcriptional regulation.WRKY transcription factor activity.transcription factor (WRKY)	GO:0001067,GO:0001101,GO:0003674,GO:0003676,GO:0003677,GO:0003700,GO:0005488,GO:0005575,GO:0005622,GO:0005623,GO:0005634,GO:0006355,GO:0006725,GO:0006790,GO:0006807,GO:0006950,GO:0006952,GO:0006970,GO:0008150,GO:0008152,GO:0009058,GO:0009266,GO:0009403,GO:0009404,GO:0009408,GO:0009409,GO:0009414,GO:0009415,GO:0009605,GO:0009607,GO:0009617,GO:0009620,GO:0009628,GO:0009651,GO:0009700,GO:0009719,GO:…
PAXXG037300	37	AT2G30020	AP2C1	Protein modification.phosphorylation.protein serine/threonine phosphatase superfamily.PPM/PP2C Mn/Mg-dependent phosphatase families.clade B phosphatase	N.A.
PAXXG039580	37	AT1G77120	ADH1	Carbohydrate metabolism.fermentation.acetic acid biosynthesis.alcohol dehydrogenase (ADH)	N.A.
PAXXG040080	37	AT3G27540	AT3G27540	not assigned.not annotated	GO:0000139,GO:0005575,GO:0005622,GO:0005623,GO:0005737,GO:0005794,GO:0012505,GO:0016020,GO:0031090,GO:0031984,GO:0043226,GO:0043227,GO:0043229,GO:0043231,GO:0044422,GO:0044424,GO:0044431,GO:0044444,GO:0044446,GO:0044464,GO:0098588,GO:0098791
PAXXG041710	37	AT1G33120	AT1G33120	Protein biosynthesis.ribosome biogenesis.large ribosomal subunit (LSU).LSU proteome.component uL6	GO:0002181,GO:0003674,GO:0003676,GO:0003723,GO:0003735,GO:0005198,GO:0005488,GO:0005575,GO:0005622,GO:0005623,GO:0005737,GO:0005829,GO:0005840,GO:0006412,GO:0006518,GO:0006807,GO:0008150,GO:0008152,GO:0009058,GO:0009059,GO:0009987,GO:0010467,GO:0015934,GO:0019538,GO:0022625,GO:0022626,GO:0032991,GO:0034641,GO:0034645,GO:0043043,GO:0043170,GO:0043226,GO:0043228,GO:0043229,GO:0043232,GO:0043603,GO:…
PAXXG044730	37	N.A.	N.A.	not assigned.not annotated	N.A.
PAXXG044950	37	AT1G18300	NUDT4	not assigned.annotated	N.A.
PAXXG045540	37	AT5G19780	TUA5	Cytoskeleton organisation.microtubular network.alpha-beta-Tubulin heterodimer.component alpha-Tubulin	GO:0005575,GO:0005622,GO:0005623,GO:0005856,GO:0043226,GO:0043228,GO:0043229,GO:0043232,GO:0044424,GO:0044464
PAXXG046180	37	AT3G54400	T14E10.1	Protein homeostasis.proteolysis.aspartic-type peptidase activities.A1-class protease (Pepsin)	N.A.
PAXXG047400	37	AT2G36320	F2H17.7	not assigned.annotated	N.A.
PAXXG047890	37	AT4G14900	DL3490C	not assigned.annotated	N.A.
PAXXG048000	37	AT1G36160	ACC1	Lipid metabolism.fatty acid metabolism.acetyl-CoA carboxylation.monomeric acetyl-CoA carboxylase (ACC)	GO:0000003,GO:0003006,GO:0003674,GO:0003824,GO:0003989,GO:0005575,GO:0005623,GO:0005886,GO:0006082,GO:0006629,GO:0006631,GO:0006633,GO:0007275,GO:0008150,GO:0008152,GO:0008610,GO:0009058,GO:0009653,GO:0009719,GO:0009725,GO:0009735,GO:0009790,GO:0009791,GO:0009793,GO:0009888,GO:0009933,GO:0009987,GO:0010014,GO:0010016,GO:0010033,GO:0010072,GO:0010154,GO:0016020,GO:0016053,GO:0016421,GO:0016874,GO:…
PAXXG048990	37	N.A.	N.A.	Chromatin organisation.chromatin structure.DNA bridging.linker histone (H1)	GO:0005575,GO:0005622,GO:0005623,GO:0005634,GO:0005694,GO:0005730,GO:0005737,GO:0005739,GO:0031974,GO:0031981,GO:0043226,GO:0043227,GO:0043228,GO:0043229,GO:0043231,GO:0043232,GO:0043233,GO:0044422,GO:0044424,GO:0044428,GO:0044444,GO:0044446,GO:0044464,GO:0070013
PAXXG049800	37	N.A.	N.A.	not assigned.annotated	N.A.
PAXXG050070	37	AT2G41900	T6D20.20	RNA processing.RNA homeostasis.mRNA stress granule formation.regulatory factor (TZF)	N.A.
PAXXG050310	37	AT3G13110	SERAT2;2	Amino acid metabolism.serine group amino acid biosynthesis.cysteine.serine O-acetyltransferase (SAT)	GO:0000096,GO:0000097,GO:0003674,GO:0003824,GO:0005575,GO:0005622,GO:0005623,GO:0005737,GO:0005829,GO:0006082,GO:0006520,GO:0006534,GO:0006790,GO:0006807,GO:0008150,GO:0008152,GO:0008374,GO:0008652,GO:0009001,GO:0009058,GO:0009069,GO:0009070,GO:0009987,GO:0016053,GO:0016407,GO:0016412,GO:0016413,GO:0016740,GO:0016746,GO:0016747,GO:0019344,GO:0019752,GO:0043436,GO:0044237,GO:0044238,GO:0044249,GO:…
PAXXG050460	37	AT4G36810	GGPS1	Secondary metabolism.terpenoids.isoprenyl diphosphate biosynthesis.isoprenyl diphosphate synthase (IDS)	N.A.
PAXXG050490	37	N.A.	N.A.	not assigned.not annotated	N.A.
PAXXG050890	37	AT5G67420	LBD37	RNA biosynthesis.transcriptional regulation.transcription factor (AS2/LOB)	GO:0006807,GO:0007275,GO:0008150,GO:0008152,GO:0009653,GO:0009965,GO:0010016,GO:0032501,GO:0032502,GO:0048366,GO:0048367,GO:0048731,GO:0048827,GO:0048856,GO:0060776,GO:0099402,GO:1905392
PAXXG050950	37	AT4G33920	F17I5.110	Protein modification.phosphorylation.protein serine/threonine phosphatase superfamily.PPM/PP2C Mn/Mg-dependent phosphatase families.clade D phosphatase	N.A.
PAXXG051110	37	AT3G29270	AT3G29270	Protein homeostasis.ubiquitin-proteasome system.ubiquitin-fold protein conjugation.ubiquitin conjugation (ubiquitylation).ubiquitin-ligase E3 activities.RING-domain E3 ligase activities.RING-HC-class E3 ligase	N.A.
PAXXG052290	37	AT3G48160	DEL1	Cell division.cell cycle organisation.metaphase to anaphase transition.transcription factor (DEL)	GO:0003674,GO:0003676,GO:0003677,GO:0003700,GO:0005488,GO:0005575,GO:0005622,GO:0005623,GO:0005634,GO:0006139,GO:0006259,GO:0006260,GO:0006261,GO:0006275,GO:0006355,GO:0006725,GO:0006807,GO:0007049,GO:0008150,GO:0008152,GO:0008156,GO:0009058,GO:0009059,GO:0009889,GO:0009890,GO:0009892,GO:0009987,GO:0010468,GO:0010556,GO:0010558,GO:0010564,GO:0010605,GO:0010948,GO:0019219,GO:0019222,GO:0022402,GO:…
PAXXG052310	37	N.A.	N.A.	not assigned.not annotated	N.A.
PAXXG052420	37	AT5G62865	AT5G62865	not assigned.not annotated	N.A.
PAXXG052510	37	AT3G07630	ADT2	Amino acid metabolism.shikimate group amino acid biosynthesis.phenylalanine and tyrosine.arogenate dehydratase (ADT)	N.A.
PAXXG052630	37	AT3G62220	AT3G62220	Protein modification.phosphorylation.TKL protein kinase superfamily.RLCK-VIII receptor-like protein kinase families.receptor-like protein kinase (RLCK-VIII)	N.A.
PAXXG052930	37	AT5G15740	F14F8.120	Cell wall organisation.pectin.rhamnogalacturonan I.biosynthesis.rhamnosyltransferase (RRT)	GO:0005575,GO:0005622,GO:0005623,GO:0005737,GO:0044424,GO:0044464
PAXXG054000	37	AT2G14910	T26I20.7	not assigned.not annotated	N.A.
PAXXG054150	37	AT5G61220	MAF19.16	Coenzyme metabolism.iron-sulfur cluster assembly machinery.mitochondrial ISC system.assembly phase.assembly factor (ISD11)	N.A.
PAXXG054690	37	AT4G30960	SIP3	Protein modification.phosphorylation.CAMK protein kinase superfamily.SNF1-related protein kinase (SnRK3)	N.A.
PAXXG054880	37	AT1G23870	TPS9	Enzyme classification.EC_2 transferases.EC_2.4 glycosyltransferase	GO:0003674,GO:0003824,GO:0005575,GO:0005622,GO:0005623,GO:0005737,GO:0005739,GO:0005829,GO:0005975,GO:0005984,GO:0005991,GO:0005992,GO:0006793,GO:0006796,GO:0006950,GO:0008150,GO:0008152,GO:0009058,GO:0009311,GO:0009312,GO:0009987,GO:0016051,GO:0016311,GO:0016787,GO:0016788,GO:0016791,GO:0033554,GO:0034637,GO:0042578,GO:0043226,GO:0043227,GO:0043229,GO:0043231,GO:0044237,GO:0044238,GO:0044249,GO:…
PAXXG054980	37	N.A.	N.A.	not assigned.not annotated	N.A.
PAXXG055220	37	AT2G24940	MAPR2	Cell wall organisation.lignin.monolignol biosynthesis.Cyt-P450 hydroxylase scaffold protein (MSBP)	GO:0003674,GO:0005488,GO:0005575,GO:0005622,GO:0005623,GO:0005737,GO:0005829,GO:0012505,GO:0016020,GO:0020037,GO:0044424,GO:0044444,GO:0044464,GO:0046906,GO:0048037,GO:0097159,GO:1901363
PAXXG055800	37	N.A.	N.A.	RNA biosynthesis.transcriptional regulation.AP2/ERF transcription factor superfamily.transcription factor (ERF)	GO:0001666,GO:0003032,GO:0003674,GO:0003676,GO:0003677,GO:0003700,GO:0005488,GO:0005575,GO:0005622,GO:0005623,GO:0005634,GO:0005886,GO:0006355,GO:0006950,GO:0008150,GO:0009593,GO:0009628,GO:0009889,GO:0010468,GO:0010556,GO:0016020,GO:0019219,GO:0019222,GO:0031323,GO:0031326,GO:0036293,GO:0042221,GO:0043226,GO:0043227,GO:0043229,GO:0043231,GO:0043565,GO:0044424,GO:0044464,GO:0050789,GO:0050793,GO:…
PAXXG056480	37	AT2G46600	F13A10.13	not assigned.annotated	N.A.
PAXXG056920	37	AT4G27130	T24A18.80	Protein biosynthesis.translation initiation.Pre-Initiation Complex (PIC) module.eIF1 PIC assembly factor activity.assembly factor (eIF1)	N.A.
PAXXG057680	37	AT5G35530	MOK9.14	Protein biosynthesis.ribosome biogenesis.small ribosomal subunit (SSU).SSU proteome.component uS3	N.A.
PAXXG058450	37	AT3G55280	RPL23AB	Protein biosynthesis.ribosome biogenesis.large ribosomal subunit (LSU).LSU proteome.component uL23	N.A.
PAXXG058490	37	N.A.	N.A.	not assigned.not annotated	N.A.
PAXXG058630	37	AT5G43940	HOT5	Protein modification.S-nitrosylation.S-nitrosoglutathione reductase (GSNOR)	N.A.
PAXXG059440	37	AT2G28380	DRB2	RNA processing.mRNA silencing.miRNA pathway.miRNA biogenesis.regulatory protein (DRB2)	N.A.
PAXXG059450	37	AT1G30330	ARF6	RNA biosynthesis.transcriptional regulation.B3 transcription factor superfamily.transcription factor (ARF)	N.A.
PAXXG059720	37	AT3G19910	AT3G19910	Protein homeostasis.ubiquitin-proteasome system.ubiquitin-fold protein conjugation.ubiquitin conjugation (ubiquitylation).ubiquitin-ligase E3 activities.RING-domain E3 ligase activities.RING-H2-class ligase activities.CTL-subclass ligase	GO:0003674,GO:0003824,GO:0004842,GO:0006464,GO:0006508,GO:0006511,GO:0006807,GO:0008150,GO:0008152,GO:0009056,GO:0009057,GO:0009987,GO:0010498,GO:0016567,GO:0016740,GO:0019538,GO:0019787,GO:0019941,GO:0030163,GO:0032446,GO:0036211,GO:0043161,GO:0043170,GO:0043412,GO:0043632,GO:0044237,GO:0044238,GO:0044248,GO:0044257,GO:0044260,GO:0044265,GO:0044267,GO:0051603,GO:0051865,GO:0061630,GO:0061659,GO:…
PAXXG060730	37	AT5G64270	MSJ1.11	RNA processing.pre-RNA splicing.U2-type-intron-specific major spliceosome.U2 small nuclear ribonucleoprotein particle (snRNP).splicing factor 3B complex.component SF3B1/SAP155	N.A.
PAXXG061570	37	AT1G09570	PHYA	External stimuli response.light.red/far red light.phytochrome photoreceptor (PHY)	GO:0003674,GO:0003676,GO:0003723,GO:0003729,GO:0003824,GO:0004672,GO:0005488,GO:0005515,GO:0005575,GO:0005622,GO:0005623,GO:0005634,GO:0005654,GO:0005737,GO:0006417,GO:0006464,GO:0006468,GO:0006793,GO:0006796,GO:0006807,GO:0007154,GO:0007165,GO:0007275,GO:0007602,GO:0008150,GO:0008152,GO:0009314,GO:0009416,GO:0009581,GO:0009582,GO:0009583,GO:0009585,GO:0009605,GO:0009606,GO:0009628,GO:0009629,GO:…
PAXXG063345	37	AT1G78570	RHM1	Carbohydrate metabolism.nucleotide sugar biosynthesis.nucleotide rhamnose biosynthesis.UDP-L-rhamnose synthase (RHM)	N.A.
PAXXG063350	37	N.A.	N.A.	not assigned.annotated	N.A.
PAXXG063370	37	AT1G28280	F3H9.7	RNA biosynthesis.transcriptional regulation.WRKY transcription factor activity.regulatory protein (VQ) of WRKY activity	GO:0006355,GO:0008150,GO:0009889,GO:0010185,GO:0010468,GO:0010556,GO:0019219,GO:0019222,GO:0031323,GO:0031326,GO:0031347,GO:0031348,GO:0043433,GO:0044092,GO:0048519,GO:0048583,GO:0048585,GO:0050789,GO:0050794,GO:0051090,GO:0051171,GO:0051245,GO:0051252,GO:0060255,GO:0065007,GO:0065009,GO:0080090,GO:0080134,GO:1903506,GO:2000112,GO:2001141
PAXXG063430	37	AT1G06410	TPS7	Enzyme classification.EC_2 transferases.EC_2.4 glycosyltransferase	N.A.
PAXXG063560	37	AT2G25737	AT2G25737	Solute transport.carrier-mediated transport.TOC superfamily.transport protein (TSUP)	N.A.
PAXXG063690	37	N.A.	N.A.	not assigned.not annotated	N.A.
PAXXG064160	37	AT4G35300	TMT2	Solute transport.carrier-mediated transport.MFS superfamily.SP family.monosaccharide transporter (AZT)	GO:0000325,GO:0003674,GO:0005215,GO:0005351,GO:0005355,GO:0005402,GO:0005575,GO:0005622,GO:0005623,GO:0005737,GO:0005773,GO:0005774,GO:0005794,GO:0006810,GO:0006811,GO:0006812,GO:0008150,GO:0008324,GO:0008643,GO:0008645,GO:0009605,GO:0009607,GO:0009624,GO:0009705,GO:0012505,GO:0015075,GO:0015077,GO:0015078,GO:0015144,GO:0015145,GO:0015149,GO:0015291,GO:0015293,GO:0015294,GO:0015295,GO:0015318,GO:…
PAXXG065590	37	N.A.	N.A.	Protein homeostasis.ubiquitin-proteasome system.ubiquitin-fold protein conjugation.ubiquitin conjugation (ubiquitylation).ubiquitin-ligase E3 activities.RING-domain E3 ligase activities.RING-HC-class E3 ligase	GO:0001101,GO:0003674,GO:0003824,GO:0004842,GO:0005488,GO:0005515,GO:0005575,GO:0005622,GO:0005623,GO:0005737,GO:0005783,GO:0005789,GO:0006464,GO:0006508,GO:0006511,GO:0006515,GO:0006807,GO:0006810,GO:0006886,GO:0006950,GO:0006970,GO:0008104,GO:0008150,GO:0008152,GO:0009056,GO:0009057,GO:0009266,GO:0009409,GO:0009414,GO:0009415,GO:0009611,GO:0009628,GO:0009719,GO:0009723,GO:0009725,GO:0009987,GO:…
PAXXG065710	37	N.A.	N.A.	Protein homeostasis.ubiquitin-proteasome system.ubiquitin-fold protein conjugation.ubiquitin conjugation (ubiquitylation).ubiquitin-ligase E3 activities.RING-domain E3 ligase activities.RING-HC-class E3 ligase	N.A.
PAXXG065740	37	AT3G13470	AT3G13470	Photosynthesis.photophosphorylation.chlororespiration.NADH dehydrogenase-like (NDH) complex.assembly and maintenance.Cpn60 chaperonin heterodimer.subunit beta	GO:0003674,GO:0005488,GO:0005515,GO:0005575,GO:0005622,GO:0005623,GO:0005634,GO:0005730,GO:0005737,GO:0005739,GO:0005829,GO:0005840,GO:0006457,GO:0006458,GO:0006996,GO:0007005,GO:0008150,GO:0009507,GO:0009526,GO:0009532,GO:0009536,GO:0009570,GO:0009941,GO:0009987,GO:0016020,GO:0016043,GO:0022626,GO:0031967,GO:0031974,GO:0031975,GO:0031981,GO:0032991,GO:0043226,GO:0043227,GO:0043228,GO:0043229,GO:…
PAXXG066330	37	AT3G60210	F27H5.5	Photosynthesis.calvin cycle.ribulose-1,5-bisphosphat carboxylase/oxygenase (RuBisCo) activity.RuBisCo assembly.auxiliary co-chaperone (CPN10)	GO:0003674,GO:0005488,GO:0005515,GO:0005575,GO:0005622,GO:0005623,GO:0005737,GO:0005739,GO:0005759,GO:0006457,GO:0006458,GO:0006950,GO:0006986,GO:0008150,GO:0009507,GO:0009526,GO:0009532,GO:0009536,GO:0009570,GO:0009941,GO:0009987,GO:0010033,GO:0019904,GO:0031967,GO:0031974,GO:0031975,GO:0035966,GO:0042221,GO:0043167,GO:0043169,GO:0043226,GO:0043227,GO:0043229,GO:0043231,GO:0043233,GO:0044422,GO:…
PAXXG066470	37	AT1G07790	HTB1	Chromatin organisation.chromatin structure.DNA wrapping.histone (H2B)	N.A.
PAXXG066830	37	AT3G09390	MT2A	Nutrient uptake.transition metal homeostasis.metallochaperone activities.metallothionein (MT)	GO:0003674,GO:0005488,GO:0005507,GO:0006873,GO:0006875,GO:0006878,GO:0008150,GO:0009987,GO:0019725,GO:0030003,GO:0042592,GO:0043167,GO:0043169,GO:0046872,GO:0046914,GO:0046916,GO:0048878,GO:0050801,GO:0055065,GO:0055070,GO:0055076,GO:0055080,GO:0055082,GO:0065007,GO:0065008,GO:0098771
PAXXG068690	37	AT1G08830	CSD1	Redox homeostasis.enzymatic reactive oxygen scavenging.superoxide dismutase activities.copper/zinc superoxide dismutase (CSD)	GO:0000302,GO:0000303,GO:0000305,GO:0003674,GO:0003824,GO:0004784,GO:0005488,GO:0005507,GO:0005575,GO:0005576,GO:0005615,GO:0005622,GO:0005623,GO:0005737,GO:0006801,GO:0006950,GO:0006979,GO:0008150,GO:0008152,GO:0008270,GO:0009636,GO:0009987,GO:0010035,GO:0016209,GO:0016491,GO:0016721,GO:0019430,GO:0033554,GO:0034599,GO:0034614,GO:0042221,GO:0043167,GO:0043169,GO:0044237,GO:0044421,GO:0044424,GO:…
PAXXG069280	37	AT4G17770	TPS5	Enzyme classification.EC_2 transferases.EC_2.4 glycosyltransferase	GO:0003674,GO:0003824,GO:0005575,GO:0005622,GO:0005623,GO:0005737,GO:0005739,GO:0005829,GO:0005975,GO:0005984,GO:0005991,GO:0005992,GO:0006793,GO:0006796,GO:0006950,GO:0008150,GO:0008152,GO:0009058,GO:0009311,GO:0009312,GO:0009987,GO:0016051,GO:0016311,GO:0016787,GO:0016788,GO:0016791,GO:0033554,GO:0034637,GO:0042578,GO:0043226,GO:0043227,GO:0043229,GO:0043231,GO:0044237,GO:0044238,GO:0044249,GO:…
PAXXG069800	37	AT3G44190	AT3G44190	not assigned.not annotated	N.A.
PAXXG069840	37	AT4G25810	XTR6	Enzyme classification.EC_2 transferases.EC_2.4 glycosyltransferase	N.A.
PAXXG069850	37	AT4G25810	XTR6	Enzyme classification.EC_2 transferases.EC_2.4 glycosyltransferase	N.A.
PAXXG069880	37	AT4G31550	WRKY11	RNA biosynthesis.transcriptional regulation.WRKY transcription factor activity.transcription factor (WRKY)	GO:0001101,GO:0003674,GO:0003676,GO:0003677,GO:0003682,GO:0003700,GO:0005488,GO:0005515,GO:0005516,GO:0005575,GO:0005622,GO:0005623,GO:0005634,GO:0006355,GO:0006950,GO:0006952,GO:0008150,GO:0009605,GO:0009607,GO:0009617,GO:0009719,GO:0009725,GO:0009737,GO:0009739,GO:0009889,GO:0009937,GO:0009938,GO:0009966,GO:0009968,GO:0010033,GO:0010200,GO:0010243,GO:0010468,GO:0010556,GO:0010646,GO:0010648,GO:…
PAXXG070220	37	AT5G33320	CUE1	Solute transport.carrier-mediated transport.DMT superfamily.NST-TPT group.phosphometabolite transporter (TPT/PPT/GPT/XPT)	GO:0003674,GO:0005215,GO:0005342,GO:0005575,GO:0005622,GO:0005623,GO:0005737,GO:0005739,GO:0006810,GO:0006811,GO:0006820,GO:0008028,GO:0008150,GO:0008509,GO:0008514,GO:0008643,GO:0009507,GO:0009526,GO:0009528,GO:0009536,GO:0009670,GO:0009941,GO:0015075,GO:0015120,GO:0015121,GO:0015144,GO:0015291,GO:0015297,GO:0015301,GO:0015318,GO:0015355,GO:0015605,GO:0015711,GO:0015713,GO:0015714,GO:0015717,GO:…
PAXXG071130	37	AT4G19110	T18B16.80	Protein modification.phosphorylation.CMGC protein kinase superfamily.protein kinase (RCK)	GO:0003674,GO:0003824,GO:0004672,GO:0004674,GO:0005575,GO:0005622,GO:0005623,GO:0005634,GO:0005737,GO:0006464,GO:0006468,GO:0006793,GO:0006796,GO:0006807,GO:0007154,GO:0007165,GO:0008150,GO:0008152,GO:0009987,GO:0010468,GO:0016301,GO:0016310,GO:0016740,GO:0016772,GO:0016773,GO:0019222,GO:0019538,GO:0023052,GO:0035556,GO:0036211,GO:0043170,GO:0043226,GO:0043227,GO:0043229,GO:0043231,GO:0043412,GO:…
PAXXG071610	37	N.A.	N.A.	RNA biosynthesis.transcriptional regulation.MYB transcription factor superfamily.transcription factor (MYB)	N.A.
PAXXG072220	37	AT4G15000	DL3545W	Protein biosynthesis.ribosome biogenesis.large ribosomal subunit (LSU).LSU proteome.component eL27	GO:0003674,GO:0003735,GO:0005198,GO:0005575,GO:0005622,GO:0005623,GO:0005737,GO:0005829,GO:0005840,GO:0005844,GO:0015934,GO:0016020,GO:0022625,GO:0022626,GO:0032991,GO:0042788,GO:0043226,GO:0043228,GO:0043229,GO:0043232,GO:0044391,GO:0044422,GO:0044424,GO:0044444,GO:0044445,GO:0044446,GO:0044464,GO:1990904
PAXXG072660	37	AT4G11220	BTI2	Cell division.cytokinesis.endoplasmic reticulum (ER) reorganisation.ER-tubule curvature-inducing protein (Reticulon)	N.A.
PAXXG073380	37	AT2G40000	HSPRO2	not assigned.annotated	N.A.
PAXXG073640	37	N.A.	N.A.	not assigned.not annotated	N.A.
PAXXG073670	37	N.A.	N.A.	not assigned.not annotated	N.A.
PAXXG074500	37	AT1G13710	CYP78A5	Enzyme classification.EC_1 oxidoreductases.EC_1.14 oxidoreductase acting on paired donor with incorporation or reduction of molecular oxygen	GO:0000003,GO:0003006,GO:0003674,GO:0003824,GO:0004497,GO:0005575,GO:0005622,GO:0005623,GO:0005737,GO:0005783,GO:0007275,GO:0008150,GO:0008152,GO:0008284,GO:0009058,GO:0009791,GO:0009908,GO:0012505,GO:0016020,GO:0016491,GO:0016705,GO:0016709,GO:0019748,GO:0022414,GO:0032501,GO:0032502,GO:0035265,GO:0040007,GO:0040008,GO:0040009,GO:0042127,GO:0043226,GO:0043227,GO:0043229,GO:0043231,GO:0044424,GO:…
PAXXG074880	37	AT3G22970	AT3G22970	not assigned.not annotated	N.A.
PAXXG075570	37	AT3G13460	ECT2	RNA processing.RNA modification.mRNA methylation.N6-methyladenosine methylation reading.methylation reader (ECT)	N.A.
PAXXG075710	37	AT2G02760	UBC2	Protein homeostasis.ubiquitin-proteasome system.ubiquitin-fold protein conjugation.ubiquitin conjugation (ubiquitylation).ubiquitin-conjugating E2 protein (UBC)	N.A.
PAXXG076680	37	AT5G22060	J2	Protein homeostasis.protein quality control.cytosolic Hsp70 chaperone system.co-chaperone (Hsp40)	N.A.
PAXXG077250	37	AT3G55040	GSTL2	Redox homeostasis.glutathione-based redox regulation.glutathione S-transferase activities.class lambda glutathione S-transferase	GO:0003674,GO:0003824,GO:0004364,GO:0005575,GO:0005622,GO:0005623,GO:0005737,GO:0005829,GO:0006464,GO:0006518,GO:0006575,GO:0006749,GO:0006790,GO:0006807,GO:0008150,GO:0008152,GO:0009507,GO:0009532,GO:0009536,GO:0009570,GO:0009987,GO:0010035,GO:0010038,GO:0010731,GO:0016740,GO:0016765,GO:0019538,GO:0034641,GO:0036211,GO:0042221,GO:0043170,GO:0043226,GO:0043227,GO:0043229,GO:0043231,GO:0043412,GO:…
PAXXG077410	37	AT5G09810	ACT7	Cytoskeleton organisation.microfilament network.actin filament protein	N.A.
PAXXG077430	37	N.A.	N.A.	not assigned.not annotated	N.A.
PAXXG077595	37	AT2G28720	T11P11.3	Chromatin organisation.chromatin structure.DNA wrapping.histone (H2B)	N.A.
PAXXG077850	37	AT3G12580	HSP70	Protein homeostasis.protein quality control.cytosolic Hsp70 chaperone system.chaperone (Hsp70)	N.A.
PAXXG078330	37	AT2G29290	F16P2.33	Enzyme classification.EC_1 oxidoreductases.EC_1.1 oxidoreductase acting on CH-OH group of donor	GO:0005575,GO:0005622,GO:0005623,GO:0005634,GO:0005694,GO:0043226,GO:0043227,GO:0043228,GO:0043229,GO:0043231,GO:0043232,GO:0044424,GO:0044464
PAXXG078340	37	AT1G07430	HAI2	Protein modification.phosphorylation.protein serine/threonine phosphatase superfamily.PPM/PP2C Mn/Mg-dependent phosphatase families.clade A phosphatase	GO:0001101,GO:0003674,GO:0003824,GO:0004721,GO:0004722,GO:0005575,GO:0005622,GO:0005623,GO:0005634,GO:0006464,GO:0006470,GO:0006793,GO:0006796,GO:0006807,GO:0007154,GO:0007165,GO:0007275,GO:0008150,GO:0008152,GO:0009719,GO:0009725,GO:0009737,GO:0009738,GO:0009755,GO:0009791,GO:0009845,GO:0009987,GO:0010033,GO:0016311,GO:0016787,GO:0016788,GO:0016791,GO:0019538,GO:0023052,GO:0032501,GO:0032502,GO:…
PAXXG078920	37	AT5G01210	F7J8.190	Enzyme classification.EC_2 transferases.EC_2.3 acyltransferase	GO:0000902,GO:0000904,GO:0005575,GO:0005622,GO:0005623,GO:0005737,GO:0008150,GO:0008152,GO:0009058,GO:0009059,GO:0009653,GO:0009888,GO:0009987,GO:0010026,GO:0010090,GO:0010143,GO:0016043,GO:0030154,GO:0032502,GO:0032989,GO:0043170,GO:0044424,GO:0044464,GO:0048468,GO:0048856,GO:0048869,GO:0051179,GO:0071704,GO:0071840,GO:0090558,GO:0090626,GO:1901576
PAXXG079250	37	AT3G03990	T11I18.10	Phytohormone action.strigolactone.perception and signal transduction.receptor protein (D14)	GO:0001763,GO:0006629,GO:0006714,GO:0006720,GO:0006721,GO:0007275,GO:0008150,GO:0008152,GO:0008299,GO:0008610,GO:0009058,GO:0009653,GO:0009719,GO:0009725,GO:0009987,GO:0010016,GO:0010033,GO:0010223,GO:0010346,GO:0010817,GO:0014070,GO:0016106,GO:0016114,GO:0018130,GO:0032501,GO:0032502,GO:0032870,GO:0033993,GO:0042221,GO:0042445,GO:0042446,GO:0044237,GO:0044238,GO:0044249,GO:0044255,GO:0046483,GO:…
PAXXG079630	37	AT1G13950	ELF5A-1	Protein biosynthesis.translation elongation.eEF5 poly-P/G elongation factor activity.poly-P/G elongation factor (eEF5/eIF5A)	N.A.
PAXXG080560	37	AT1G73270	scpl6	Enzyme classification.EC_3 hydrolases.EC_3.4 hydrolase acting on peptide bond (peptidase)	GO:0003674,GO:0003824,GO:0008150,GO:0008152,GO:0016740,GO:0016746,GO:0016747,GO:0016752,GO:0019748
PAXXG080730	37	AT1G73300	scpl2	Enzyme classification.EC_3 hydrolases.EC_3.4 hydrolase acting on peptide bond (peptidase)	GO:0003674,GO:0003824,GO:0008150,GO:0008152,GO:0016740,GO:0016746,GO:0016747,GO:0016752,GO:0019748
PAXXG080960	37	N.A.	N.A.	RNA biosynthesis.transcriptional regulation.transcription factor (bHLH)	GO:0000003,GO:0003006,GO:0003674,GO:0003700,GO:0005575,GO:0005622,GO:0005623,GO:0005634,GO:0006355,GO:0007275,GO:0008150,GO:0009653,GO:0009791,GO:0009889,GO:0009908,GO:0010468,GO:0010556,GO:0019219,GO:0019222,GO:0022414,GO:0031323,GO:0031326,GO:0032501,GO:0032502,GO:0043226,GO:0043227,GO:0043229,GO:0043231,GO:0044424,GO:0044464,GO:0048367,GO:0048437,GO:0048438,GO:0048441,GO:0048444,GO:0048446,GO:…
PAXXG081120	37	AT5G59720	HSP18.2	Protein homeostasis.protein quality control.smallHsp holdase chaperone activities.class-C-I protein	N.A.
PAXXG081540	37	AT5G24318	AT5G24318	Enzyme classification.EC_3 hydrolases.EC_3.2 glycosylase	N.A.
PAXXG081990	37	N.A.	N.A.	RNA biosynthesis.transcriptional regulation.transcription factor (S1Fa)	N.A.
PAXXG082480	37	AT3G15450	AT3G15450	not assigned.annotated	N.A.
PAXXG082690	37	AT1G01490	F22L4.5	not assigned.not annotated	N.A.
PAXXG083270	37	AT3G61150	HDG1	RNA biosynthesis.transcriptional regulation.Homeobox transcription factor superfamily.transcription factor (HD-ZIP IV)	GO:0000003,GO:0003006,GO:0003674,GO:0003700,GO:0006355,GO:0007275,GO:0008150,GO:0009314,GO:0009411,GO:0009416,GO:0009605,GO:0009628,GO:0009653,GO:0009664,GO:0009791,GO:0009827,GO:0009888,GO:0009889,GO:0009908,GO:0009987,GO:0010015,GO:0010053,GO:0010054,GO:0010468,GO:0010556,GO:0016043,GO:0019219,GO:0019222,GO:0021700,GO:0022414,GO:0022622,GO:0030154,GO:0031323,GO:0031326,GO:0032501,GO:0032502,GO:…
PAXXG083510	37	AT5G24400	EMB2024	Carbohydrate metabolism.oxidative pentose phosphate pathway.oxidative phase.6-phosphogluconolactonase	GO:0002229,GO:0002239,GO:0003674,GO:0003824,GO:0005575,GO:0005622,GO:0005623,GO:0005737,GO:0005773,GO:0005774,GO:0005777,GO:0005829,GO:0006081,GO:0006082,GO:0006098,GO:0006139,GO:0006725,GO:0006732,GO:0006733,GO:0006739,GO:0006753,GO:0006793,GO:0006796,GO:0006807,GO:0006950,GO:0006952,GO:0008150,GO:0008152,GO:0009051,GO:0009117,GO:0009507,GO:0009532,GO:0009536,GO:0009570,GO:0009605,GO:0009607,GO:…
PAXXG083890	37	AT3G53990	AT3G53990	not assigned.not annotated	N.A.
PAXXG084620	37	AT1G76650	CML38	Multi-process regulation.calcium-dependent signalling.calcium sensor (CML)	GO:0000302,GO:0001101,GO:0003674,GO:0005488,GO:0005509,GO:0005575,GO:0005622,GO:0005623,GO:0005634,GO:0005737,GO:0005886,GO:0006950,GO:0006979,GO:0008150,GO:0009611,GO:0010035,GO:0010193,GO:0016020,GO:0042221,GO:0042493,GO:0043167,GO:0043169,GO:0043226,GO:0043227,GO:0043229,GO:0043231,GO:0044424,GO:0044464,GO:0046677,GO:0046872,GO:0050896,GO:0071944,GO:1901700
PAXXG084630	37	AT1G07160	F10K1.13	Protein modification.phosphorylation.protein serine/threonine phosphatase superfamily.PPM/PP2C Mn/Mg-dependent phosphatase families.clade B phosphatase	N.A.
PAXXG085740	37	AT3G54420	EP3	not assigned.annotated	N.A.
PAXXG087580	37	AT4G26000	PEP	not assigned.annotated	GO:0000003,GO:0003006,GO:0005575,GO:0005622,GO:0005623,GO:0005634,GO:0006139,GO:0006351,GO:0006396,GO:0006725,GO:0006807,GO:0007275,GO:0008150,GO:0008152,GO:0009058,GO:0009059,GO:0009299,GO:0009791,GO:0009908,GO:0009987,GO:0010467,GO:0016070,GO:0016071,GO:0018130,GO:0019438,GO:0022414,GO:0032501,GO:0032502,GO:0032774,GO:0034641,GO:0034645,GO:0034654,GO:0043170,GO:0043226,GO:0043227,GO:0043229,GO:…
PAXXG087730	37	N.A.	N.A.	not assigned.not annotated	GO:0003674,GO:0003676,GO:0003677,GO:0005488,GO:0005575,GO:0005622,GO:0005623,GO:0005634,GO:0005730,GO:0008150,GO:0031974,GO:0031981,GO:0043226,GO:0043227,GO:0043228,GO:0043229,GO:0043231,GO:0043232,GO:0043233,GO:0043565,GO:0044422,GO:0044424,GO:0044428,GO:0044446,GO:0044464,GO:0048580,GO:0050789,GO:0050793,GO:0051239,GO:0065007,GO:0070013,GO:0080050,GO:0097159,GO:1901363,GO:2000014,GO:2000026,GO:…
PAXXG087820	37	AT1G48480	RKL1	Protein modification.phosphorylation.TKL protein kinase superfamily.protein kinase (LRR-III)	GO:0001101,GO:0005575,GO:0005618,GO:0005622,GO:0005623,GO:0005737,GO:0005773,GO:0005774,GO:0005886,GO:0005911,GO:0008150,GO:0009505,GO:0009506,GO:0009605,GO:0009607,GO:0009608,GO:0009610,GO:0009620,GO:0009719,GO:0009725,GO:0009737,GO:0010033,GO:0016020,GO:0030054,GO:0030312,GO:0031090,GO:0031224,GO:0031225,GO:0031226,GO:0033993,GO:0042221,GO:0043207,GO:0043226,GO:0043227,GO:0043229,GO:0043231,GO:…
PAXXG087940	37	AT3G03740	BPM4	Protein homeostasis.ubiquitin-proteasome system.ubiquitin-fold protein conjugation.Cullin-based ubiquitylation complexes.CUL3-BTB E3 ubiquitin ligase complexes.BTB/POZ substrate adaptor activities.substrate adaptor (BPM)	GO:0001101,GO:0005575,GO:0005622,GO:0005623,GO:0005737,GO:0005829,GO:0006950,GO:0006970,GO:0007154,GO:0008150,GO:0009414,GO:0009415,GO:0009605,GO:0009628,GO:0009651,GO:0009987,GO:0009991,GO:0010035,GO:0031668,GO:0033554,GO:0042221,GO:0042631,GO:0044424,GO:0044444,GO:0044464,GO:0050896,GO:0051716,GO:0070887,GO:0071214,GO:0071229,GO:0071462,GO:0071470,GO:0071472,GO:0071496,GO:0104004,GO:1901700,GO:…
PAXXG088110	37	AT3G22830	HSFA6B	RNA biosynthesis.transcriptional regulation.transcription factor (HSF)	GO:0003674,GO:0003700,GO:0006355,GO:0006950,GO:0008150,GO:0009266,GO:0009314,GO:0009408,GO:0009416,GO:0009628,GO:0009642,GO:0009644,GO:0009889,GO:0010468,GO:0010556,GO:0019219,GO:0019222,GO:0031323,GO:0031326,GO:0032268,GO:0050789,GO:0050794,GO:0050896,GO:0051171,GO:0051246,GO:0051252,GO:0060255,GO:0065007,GO:0080090,GO:0140110,GO:1903506,GO:2000112,GO:2001141
PAXXG088140	37	AT4G14716	ARD1	Amino acid metabolism.aspartate group amino acid biosynthesis.aspartate-derived amino acids.methionine.salvage pathway.acireductone dioxygenase (ARD)	GO:0000096,GO:0003674,GO:0003824,GO:0006082,GO:0006520,GO:0006555,GO:0006790,GO:0006807,GO:0008150,GO:0008152,GO:0009066,GO:0009987,GO:0010309,GO:0016491,GO:0016701,GO:0016702,GO:0019752,GO:0043436,GO:0044237,GO:0044238,GO:0044281,GO:0051213,GO:0055114,GO:0071704,GO:1901564,GO:1901605
PAXXG088380	37	AT4G09800	RPS18C	Protein biosynthesis.ribosome biogenesis.small ribosomal subunit (SSU).SSU proteome.component uS13	GO:0003674,GO:0003676,GO:0003723,GO:0003729,GO:0003735,GO:0005198,GO:0005488,GO:0005575,GO:0005618,GO:0005622,GO:0005623,GO:0005634,GO:0005730,GO:0005737,GO:0005773,GO:0005774,GO:0005829,GO:0005840,GO:0005886,GO:0005911,GO:0006412,GO:0006413,GO:0006518,GO:0006807,GO:0008150,GO:0008152,GO:0009058,GO:0009059,GO:0009506,GO:0009987,GO:0010467,GO:0015935,GO:0016020,GO:0019538,GO:0022613,GO:0022626,GO:…
PAXXG088900	37	AT1G74050	F2P9.8	Protein biosynthesis.ribosome biogenesis.large ribosomal subunit (LSU).LSU proteome.component eL6	GO:0000027,GO:0002181,GO:0003674,GO:0003676,GO:0003723,GO:0003729,GO:0003735,GO:0005198,GO:0005488,GO:0005575,GO:0005622,GO:0005623,GO:0005634,GO:0005730,GO:0005737,GO:0005783,GO:0005829,GO:0005840,GO:0005886,GO:0005911,GO:0006412,GO:0006518,GO:0006807,GO:0006996,GO:0008150,GO:0008152,GO:0009058,GO:0009059,GO:0009506,GO:0009507,GO:0009536,GO:0009719,GO:0009725,GO:0009735,GO:0009987,GO:0010033,GO:…
PAXXG089500	37	N.A.	N.A.	Protein homeostasis.ubiquitin-proteasome system.ubiquitin-fold protein conjugation.ubiquitin conjugation (ubiquitylation).ubiquitin-ligase E3 activities.RING-domain E3 ligase activities.RING-H2-class ligase activities.BTL-subclass ligase	N.A.
PAXXG089590	37	AT1G56340	CRT1a	Protein homeostasis.protein quality control.ER Quality Control (ERQC) machinery.calnexin/calreticulin chaperone system.CNX-CRT cycle.ER luminal lectin chaperone (CRT)	GO:0003674,GO:0005488,GO:0005509,GO:0005515,GO:0005575,GO:0005622,GO:0005623,GO:0005737,GO:0005783,GO:0005788,GO:0007275,GO:0008150,GO:0012505,GO:0031974,GO:0032501,GO:0032502,GO:0043167,GO:0043169,GO:0043226,GO:0043227,GO:0043229,GO:0043231,GO:0043233,GO:0044422,GO:0044424,GO:0044432,GO:0044444,GO:0044446,GO:0044464,GO:0046872,GO:0048856,GO:0051082,GO:0070013
PAXXG091730	37	AT3G23390	AT3G23390	Protein biosynthesis.ribosome biogenesis.large ribosomal subunit (LSU).LSU proteome.component eL42	N.A.
PAXXG092210	37	N.A.	N.A.	RNA biosynthesis.transcriptional regulation.Homeobox transcription factor superfamily.transcription factor (HD-ZIP I/II)	GO:0003674,GO:0003700,GO:0006355,GO:0008150,GO:0009889,GO:0010468,GO:0010556,GO:0019219,GO:0019222,GO:0031323,GO:0031326,GO:0050789,GO:0050794,GO:0051171,GO:0051252,GO:0060255,GO:0065007,GO:0080090,GO:0140110,GO:1903506,GO:2000112,GO:2001141
PAXXG092950	37	AT2G06925	PLA2-ALPHA	Lipid metabolism.glycerolipid metabolism.glycerolipid degradation.phospholipase activities.phospholipase A2 activities.phospholipase A2 (sPLA2)	GO:0003674,GO:0003824,GO:0004620,GO:0004623,GO:0005488,GO:0005509,GO:0005575,GO:0005622,GO:0005623,GO:0005737,GO:0005773,GO:0005794,GO:0008289,GO:0012505,GO:0016298,GO:0016787,GO:0016788,GO:0043167,GO:0043169,GO:0043226,GO:0043227,GO:0043229,GO:0043231,GO:0044424,GO:0044444,GO:0044464,GO:0046872,GO:0052689
PAXXG093040	37	AT4G21960	PRXR1	not assigned.annotated	GO:0003674,GO:0003824,GO:0004601,GO:0005575,GO:0005618,GO:0005623,GO:0005911,GO:0008150,GO:0008152,GO:0009505,GO:0009506,GO:0009636,GO:0009664,GO:0009987,GO:0016043,GO:0016209,GO:0016491,GO:0016684,GO:0030054,GO:0030312,GO:0042221,GO:0044464,GO:0045229,GO:0050896,GO:0051716,GO:0055044,GO:0055114,GO:0070887,GO:0071554,GO:0071555,GO:0071669,GO:0071840,GO:0071944,GO:0097237,GO:0098754,GO:0098869,GO:…
PAXXG093900	37	AT2G45140	PVA12	Cytoskeleton organisation.endoplasmic reticulum-cytoskeleton-plasma membrane interface.contact site protein (VAP27)	N.A.
PAXXG094420	37	AT1G62020	F8K4.21	Vesicle trafficking.retrograde trafficking.Coat protein I (COPI) coatomer machinery.coat protein complex.subunit alpha	GO:0005575,GO:0005622,GO:0005623,GO:0005737,GO:0005794,GO:0005798,GO:0005829,GO:0005886,GO:0006810,GO:0006886,GO:0006888,GO:0006890,GO:0006891,GO:0008104,GO:0008150,GO:0012505,GO:0012506,GO:0015031,GO:0015833,GO:0016020,GO:0016192,GO:0030117,GO:0030120,GO:0030126,GO:0030135,GO:0030137,GO:0030659,GO:0030660,GO:0030662,GO:0030663,GO:0031090,GO:0031410,GO:0031982,GO:0032991,GO:0033036,GO:0034613,GO:…
PAXXG094540	37	AT5G53550	YSL3	Solute transport.carrier-mediated transport.OPT family.iron chelator transporter (YSL)	GO:0000003,GO:0003006,GO:0003674,GO:0005215,GO:0005575,GO:0005623,GO:0005886,GO:0006810,GO:0007275,GO:0008150,GO:0009605,GO:0009607,GO:0009624,GO:0009791,GO:0010035,GO:0010038,GO:0010039,GO:0010043,GO:0010154,GO:0015603,GO:0015688,GO:0016020,GO:0022414,GO:0022857,GO:0032501,GO:0032502,GO:0042221,GO:0043207,GO:0044464,GO:0048316,GO:0048608,GO:0048731,GO:0048856,GO:0050896,GO:0051179,GO:0051234,GO:…
PAXXG095080	37	AT5G54130	AT5G54130	not assigned.annotated	GO:0005575,GO:0005622,GO:0005623,GO:0005634,GO:0006950,GO:0008150,GO:0009266,GO:0009409,GO:0009628,GO:0043226,GO:0043227,GO:0043229,GO:0043231,GO:0044424,GO:0044464,GO:0050896
PAXXG095190	37	N.A.	N.A.	RNA biosynthesis.transcriptional regulation.B3 transcription factor superfamily.transcription factor (RAV/NGATHA)	GO:0000003,GO:0003006,GO:0003674,GO:0003700,GO:0006355,GO:0007275,GO:0008150,GO:0009791,GO:0009889,GO:0009908,GO:0010468,GO:0010556,GO:0019219,GO:0019222,GO:0022414,GO:0022603,GO:0031323,GO:0031326,GO:0032501,GO:0032502,GO:0048366,GO:0048367,GO:0048608,GO:0048731,GO:0048827,GO:0048831,GO:0048856,GO:0050789,GO:0050793,GO:0050794,GO:0051171,GO:0051239,GO:0051252,GO:0060255,GO:0061458,GO:0065007,GO:…
PAXXG095530	37	N.A.	N.A.	not assigned.not annotated	N.A.
PAXXG096310	37	AT1G42960	F13A11.2	Lipid metabolism.fatty acid metabolism.acetyl-CoA carboxylation.polymeric acetyl-CoA carboxylase complex.regulatory protein (CTI)	N.A.
PAXXG097130	37	AT2G47730	GSTF8	Redox homeostasis.glutathione-based redox regulation.glutathione S-transferase activities.class phi glutathione S-transferase	N.A.
PAXXG097230	37	N.A.	N.A.	not assigned.not annotated	N.A.
PAXXG097910	37	AT3G21510	AHP1	Phytohormone action.cytokinin.perception and signal transduction.signal transducer (AHP)	GO:0000160,GO:0003674,GO:0003824,GO:0004672,GO:0005488,GO:0005515,GO:0005575,GO:0005622,GO:0005623,GO:0005634,GO:0005737,GO:0006464,GO:0006468,GO:0006793,GO:0006796,GO:0006807,GO:0007154,GO:0007165,GO:0008150,GO:0008152,GO:0009719,GO:0009725,GO:0009735,GO:0009736,GO:0009755,GO:0009927,GO:0009987,GO:0010033,GO:0016301,GO:0016310,GO:0016740,GO:0016772,GO:0016773,GO:0019538,GO:0019899,GO:0019900,GO:…
PAXXG098150	37	AT5G13640	PDAT	Lipid metabolism.glycerolipid metabolism.triacylglycerol biosynthesis.phospholipid:diacylglycerol acyltransferase activities.phospholipid:diacylglycerol acyltransferase (PDAT)	GO:0003674,GO:0003824,GO:0005575,GO:0005622,GO:0005623,GO:0005737,GO:0005773,GO:0005783,GO:0006629,GO:0006638,GO:0006639,GO:0006641,GO:0008080,GO:0008150,GO:0008152,GO:0008610,GO:0009058,GO:0009987,GO:0012505,GO:0016407,GO:0016410,GO:0016740,GO:0016746,GO:0016747,GO:0019432,GO:0043226,GO:0043227,GO:0043229,GO:0043231,GO:0044237,GO:0044238,GO:0044249,GO:0044255,GO:0044424,GO:0044444,GO:0044464,GO:…
PAXXG098390	37	N.A.	N.A.	Phytohormone action.signalling peptides.CRP (cysteine-rich-peptide) category.EPF/EPFL-peptide activity.ERF-peptide receptor (ER)	GO:0000003,GO:0001558,GO:0003002,GO:0003006,GO:0003674,GO:0003824,GO:0004672,GO:0004674,GO:0004888,GO:0005102,GO:0005488,GO:0005515,GO:0005575,GO:0005622,GO:0005623,GO:0005737,GO:0005739,GO:0005886,GO:0006464,GO:0006468,GO:0006793,GO:0006796,GO:0006807,GO:0006810,GO:0006833,GO:0006950,GO:0006952,GO:0007154,GO:0007165,GO:0007275,GO:0007389,GO:0008150,GO:0008152,GO:0009266,GO:0009408,GO:0009605,GO:…
PAXXG098670	37	N.A.	N.A.	RNA biosynthesis.transcriptional regulation.transcription factor (TIFY)	GO:0003674,GO:0003712,GO:0003714,GO:0005575,GO:0005622,GO:0005623,GO:0005634,GO:0006950,GO:0008150,GO:0009611,GO:0009889,GO:0009890,GO:0009892,GO:0009966,GO:0010556,GO:0010558,GO:0010605,GO:0010646,GO:0019219,GO:0019222,GO:0023051,GO:0031323,GO:0031324,GO:0031326,GO:0031327,GO:0031347,GO:0043226,GO:0043227,GO:0043229,GO:0043231,GO:0044424,GO:0044464,GO:0045934,GO:0048519,GO:0048523,GO:0048583,GO:…
PAXXG099200	37	AT3G17020	AT3G17020	not assigned.not annotated	GO:0000166,GO:0003674,GO:0005488,GO:0005575,GO:0005623,GO:0005886,GO:0008144,GO:0016020,GO:0016208,GO:0017076,GO:0030554,GO:0032553,GO:0032555,GO:0032559,GO:0036094,GO:0043167,GO:0043168,GO:0043169,GO:0044464,GO:0071944,GO:0097159,GO:0097367,GO:1901265,GO:1901363
PAXXG099280	37	N.A.	N.A.	RNA biosynthesis.RNA polymerase II-dependent transcription.transcription termination.R-loop removal.ribonuclease (RNH1)	N.A.
PAXXG099430	37	AT1G04220	KCS2	Lipid metabolism.fatty acid metabolism.endoplasmic reticulum-localized fatty acid elongase (FAE) system.fatty acid elongation complex.condensing enzyme activities.3-ketoacyl-CoA synthase (KCS)	GO:0003674,GO:0003824,GO:0004312,GO:0006725,GO:0006950,GO:0006970,GO:0008150,GO:0008152,GO:0009058,GO:0009266,GO:0009314,GO:0009409,GO:0009416,GO:0009611,GO:0009628,GO:0009698,GO:0009699,GO:0009922,GO:0009987,GO:0010345,GO:0016740,GO:0016746,GO:0016747,GO:0019438,GO:0019748,GO:0044237,GO:0044249,GO:0044550,GO:0050896,GO:0071704,GO:1901360,GO:1901362,GO:1901576
PAXXG099520	37	N.A.	N.A.	not assigned.annotated	N.A.
PAXXG099710	37	AT4G16720	DL4385C	Protein biosynthesis.ribosome biogenesis.large ribosomal subunit (LSU).LSU proteome.component eL15	N.A.
PAXXG100090	37	AT2G33150	PKT3	Lipid metabolism.fatty acid metabolism.fatty acid degradation.core beta-oxidation.3-ketoacyl-CoA thiolase (KAT)	GO:0003674,GO:0003824,GO:0003988,GO:0005575,GO:0005622,GO:0005623,GO:0005634,GO:0005730,GO:0005737,GO:0005739,GO:0005773,GO:0005774,GO:0005777,GO:0006082,GO:0006629,GO:0006631,GO:0006635,GO:0006950,GO:0006996,GO:0007031,GO:0008150,GO:0008152,GO:0009056,GO:0009058,GO:0009062,GO:0009507,GO:0009514,GO:0009536,GO:0009611,GO:0009657,GO:0009694,GO:0009695,GO:0009787,GO:0009789,GO:0009966,GO:0009967,GO:…
PAXXG100310	37	AT1G15250	F9L1.46	Protein biosynthesis.ribosome biogenesis.large ribosomal subunit (LSU).LSU proteome.component eL37	N.A.
PAXXG100740	37	AT1G65690	F1E22.7	not assigned.annotated	N.A.
PAXXG100790	37	AT5G60790	GCN1	not assigned.annotated	N.A.
PAXXG101690	37	N.A.	N.A.	not assigned.not annotated	N.A.
PAXXG101780	37	AT5G59890	ADF4	Cytoskeleton organisation.microfilament network.actin polymerisation.actin-depolymerizing factor (ADF)	N.A.
PAXXG101840	37	AT5G59790	MMN10.1	not assigned.annotated	N.A.
PAXXG103340	37	AT3G15630	AT3G15630	not assigned.not annotated	N.A.
PAXXG103450	37	AT2G25490	EBF1	Phytohormone action.ethylene.perception and signal transduction.EIN3 transcription factor activity.substrate(EIN3) adaptor of regulatory SCF ubiquitin ligase (EBF)	GO:0000151,GO:0005575,GO:0005622,GO:0005623,GO:0005634,GO:0006508,GO:0006511,GO:0006807,GO:0008150,GO:0008152,GO:0009056,GO:0009057,GO:0009719,GO:0009723,GO:0009725,GO:0009966,GO:0009968,GO:0009987,GO:0010033,GO:0010104,GO:0010105,GO:0010646,GO:0010648,GO:0019005,GO:0019538,GO:0019941,GO:0023051,GO:0023057,GO:0030163,GO:0031461,GO:0032991,GO:0042221,GO:0043170,GO:0043226,GO:0043227,GO:0043229,GO:…
PAXXG104000	37	AT5G48570	ROF2	Protein modification.protein folding.protein folding catalyst (FKBP)	N.A.
PAXXG104020	37	AT4G14040	SBP2	not assigned.annotated	GO:0000103,GO:0000302,GO:0000741,GO:0005575,GO:0005622,GO:0005623,GO:0005737,GO:0005829,GO:0005911,GO:0006790,GO:0006950,GO:0006979,GO:0006996,GO:0006997,GO:0007275,GO:0008150,GO:0008152,GO:0009506,GO:0009553,GO:0009559,GO:0009561,GO:0009636,GO:0009987,GO:0010035,GO:0010038,GO:0010197,GO:0010269,GO:0016043,GO:0030054,GO:0030154,GO:0032501,GO:0032502,GO:0042221,GO:0042493,GO:0042542,GO:0044237,GO:…
PAXXG106380	37	AT2G25970	F17H15.1	not assigned.not annotated	GO:0001505,GO:0003674,GO:0003676,GO:0003723,GO:0003729,GO:0003730,GO:0005488,GO:0005575,GO:0005622,GO:0005623,GO:0005634,GO:0005654,GO:0005737,GO:0005829,GO:0006139,GO:0006401,GO:0006402,GO:0006417,GO:0006725,GO:0006807,GO:0008150,GO:0008152,GO:0009056,GO:0009057,GO:0009889,GO:0009890,GO:0009892,GO:0009893,GO:0009894,GO:0009896,GO:0009987,GO:0010033,GO:0010468,GO:0010494,GO:0010556,GO:0010558,GO:…
PAXXG107560	37	N.A.	N.A.	not assigned.not annotated	N.A.
PAXXG107690	37	N.A.	N.A.	Multi-process regulation.calcium-dependent signalling.calcium sensor (CML)	GO:0003674,GO:0005488,GO:0005509,GO:0005575,GO:0005623,GO:0005886,GO:0006950,GO:0006952,GO:0008150,GO:0009605,GO:0009607,GO:0009620,GO:0016020,GO:0043167,GO:0043169,GO:0043207,GO:0044464,GO:0046872,GO:0050832,GO:0050896,GO:0051704,GO:0051707,GO:0071944,GO:0098542
PAXXG108040	37	AT2G19750	F6F22.22	Protein biosynthesis.ribosome biogenesis.small ribosomal subunit (SSU).SSU proteome.component eS30	N.A.
PAXXG110190	37	AT3G07560	PEX13	Protein translocation.peroxisome.importomer translocation system.cargo-receptor docking complex.component Pex13	GO:0005575,GO:0005622,GO:0005623,GO:0005737,GO:0005777,GO:0005778,GO:0006082,GO:0006605,GO:0006625,GO:0006629,GO:0006631,GO:0006635,GO:0006810,GO:0006886,GO:0006996,GO:0007031,GO:0008104,GO:0008150,GO:0008152,GO:0009056,GO:0009062,GO:0009987,GO:0015031,GO:0015833,GO:0015919,GO:0016020,GO:0016042,GO:0016043,GO:0016054,GO:0016558,GO:0017038,GO:0019395,GO:0019752,GO:0030258,GO:0031090,GO:0031903,GO:…
PAXXG110320	37	AT5G22060	J2	Protein homeostasis.protein quality control.cytosolic Hsp70 chaperone system.co-chaperone (Hsp40)	N.A.
PAXXG110840	37	AT3G57490	AT3G57490	Protein biosynthesis.ribosome biogenesis.small ribosomal subunit (SSU).SSU proteome.component uS5	GO:0003674,GO:0003676,GO:0003723,GO:0003729,GO:0003735,GO:0005198,GO:0005488,GO:0005575,GO:0005618,GO:0005622,GO:0005623,GO:0005737,GO:0005829,GO:0005840,GO:0005911,GO:0006412,GO:0006518,GO:0006807,GO:0008150,GO:0008152,GO:0009058,GO:0009059,GO:0009506,GO:0009987,GO:0010467,GO:0015935,GO:0016020,GO:0019538,GO:0022626,GO:0022627,GO:0030054,GO:0030312,GO:0032991,GO:0034641,GO:0034645,GO:0043043,GO:…
PAXXG111460	37	N.A.	N.A.	RNA processing.pre-RNA splicing.spliceosome-associated non-snRNP factor activities.splicing factor (NSR)	GO:0000375,GO:0000377,GO:0000398,GO:0001932,GO:0001934,GO:0003674,GO:0003676,GO:0003712,GO:0003713,GO:0003723,GO:0003727,GO:0005488,GO:0005515,GO:0005575,GO:0005622,GO:0005623,GO:0005634,GO:0005654,GO:0005685,GO:0005737,GO:0005829,GO:0006139,GO:0006396,GO:0006397,GO:0006725,GO:0006807,GO:0006950,GO:0006979,GO:0008143,GO:0008150,GO:0008152,GO:0008380,GO:0009889,GO:0009891,GO:0009893,GO:0009966,GO:…
PAXXG112100	37	AT3G14600	AT3G14600	Protein biosynthesis.ribosome biogenesis.large ribosomal subunit (LSU).LSU proteome.component eL20	GO:0000003,GO:0000902,GO:0000904,GO:0003006,GO:0003674,GO:0003676,GO:0003723,GO:0003729,GO:0003735,GO:0005198,GO:0005488,GO:0005575,GO:0005622,GO:0005623,GO:0005634,GO:0005737,GO:0005773,GO:0005774,GO:0005829,GO:0005840,GO:0005844,GO:0005886,GO:0005911,GO:0006412,GO:0006518,GO:0006807,GO:0007275,GO:0008150,GO:0008152,GO:0009058,GO:0009059,GO:0009506,GO:0009653,GO:0009790,GO:0009791,GO:0009793,GO:…
PAXXG112230	37	AT1G33120	AT1G33120	Protein biosynthesis.ribosome biogenesis.large ribosomal subunit (LSU).LSU proteome.component uL6	GO:0002181,GO:0003674,GO:0003676,GO:0003723,GO:0003735,GO:0005198,GO:0005488,GO:0005575,GO:0005622,GO:0005623,GO:0005737,GO:0005829,GO:0005840,GO:0006412,GO:0006518,GO:0006807,GO:0008150,GO:0008152,GO:0009058,GO:0009059,GO:0009987,GO:0010467,GO:0015934,GO:0019538,GO:0022625,GO:0022626,GO:0032991,GO:0034641,GO:0034645,GO:0043043,GO:0043170,GO:0043226,GO:0043228,GO:0043229,GO:0043232,GO:0043603,GO:…
PAXXG112320	37	N.A.	N.A.	not assigned.not annotated	N.A.
PAXXG113400	37	AT5G09810	ACT7	Cytoskeleton organisation.microfilament network.actin filament protein	GO:0005575,GO:0005622,GO:0005623,GO:0005737,GO:0005856,GO:0005858,GO:0005875,GO:0005929,GO:0005930,GO:0015630,GO:0030286,GO:0032838,GO:0032991,GO:0036156,GO:0042995,GO:0043226,GO:0043228,GO:0043229,GO:0043232,GO:0044422,GO:0044424,GO:0044430,GO:0044441,GO:0044444,GO:0044446,GO:0044447,GO:0044463,GO:0044464,GO:0097014,GO:0099568,GO:0120025,GO:0120038,GO:1902494
PAXXG113690	37	N.A.	N.A.	Redox homeostasis.glutathione-based redox regulation.glutathione S-transferase activities.class phi glutathione S-transferase	N.A.
PAXXG113920	37	AT1G20930	CDKB2;2	Cell division.cell cycle organisation.cell cycle control.CYCLIN-dependent protein kinase complex.catalytic component CDKB	GO:0000082,GO:0000086,GO:0000278,GO:0000307,GO:0003674,GO:0003824,GO:0004672,GO:0004674,GO:0004693,GO:0005488,GO:0005515,GO:0005575,GO:0005622,GO:0005623,GO:0005634,GO:0005737,GO:0006325,GO:0006464,GO:0006468,GO:0006793,GO:0006796,GO:0006807,GO:0006996,GO:0007049,GO:0007154,GO:0007165,GO:0007275,GO:0007346,GO:0008150,GO:0008152,GO:0008284,GO:0009719,GO:0009725,GO:0009755,GO:0009934,GO:0009987,GO:…
PAXXG114470	37	AT5G47390	MQL5.25	RNA biosynthesis.transcriptional regulation.MYB transcription factor superfamily.transcription factor (MYB-related)	GO:0001101,GO:0003674,GO:0003700,GO:0005575,GO:0005622,GO:0005623,GO:0005634,GO:0006355,GO:0008150,GO:0009719,GO:0009723,GO:0009725,GO:0009739,GO:0009743,GO:0009744,GO:0009889,GO:0009890,GO:0009892,GO:0010033,GO:0010468,GO:0010556,GO:0010558,GO:0010605,GO:0010629,GO:0019219,GO:0019222,GO:0031323,GO:0031324,GO:0031326,GO:0031327,GO:0033993,GO:0034285,GO:0042221,GO:0043226,GO:0043227,GO:0043229,GO:…
PAXXG114620	37	AT2G35710	T20F21.27	not assigned.annotated	GO:0000271,GO:0003674,GO:0003824,GO:0005575,GO:0005622,GO:0005623,GO:0005737,GO:0005829,GO:0005975,GO:0005976,GO:0005977,GO:0005978,GO:0006073,GO:0006091,GO:0006112,GO:0008150,GO:0008152,GO:0008194,GO:0008466,GO:0009058,GO:0009059,GO:0009250,GO:0009987,GO:0015980,GO:0016051,GO:0016740,GO:0016757,GO:0016758,GO:0033692,GO:0034637,GO:0034645,GO:0035251,GO:0043170,GO:0044042,GO:0044237,GO:0044238,GO:…
PAXXG114700	37	AT4G12430	T1P17.20	Carbohydrate metabolism.trehalose metabolism.trehalose-6-phosphate phosphatase	GO:0000287,GO:0003674,GO:0003824,GO:0004805,GO:0005488,GO:0005575,GO:0005622,GO:0005623,GO:0005737,GO:0005829,GO:0005886,GO:0005975,GO:0005984,GO:0005991,GO:0005992,GO:0006793,GO:0006796,GO:0008150,GO:0008152,GO:0009058,GO:0009311,GO:0009312,GO:0009987,GO:0016020,GO:0016051,GO:0016311,GO:0016787,GO:0016788,GO:0016791,GO:0019203,GO:0034637,GO:0040007,GO:0042578,GO:0043167,GO:0043169,GO:0044237,GO:…
PAXXG114790	37	AT3G06680	T8E24.9	Protein biosynthesis.ribosome biogenesis.large ribosomal subunit (LSU).LSU proteome.component eL29	GO:0002181,GO:0003674,GO:0003735,GO:0005198,GO:0005575,GO:0005622,GO:0005623,GO:0005634,GO:0005730,GO:0005737,GO:0005829,GO:0005840,GO:0006412,GO:0006518,GO:0006807,GO:0008150,GO:0008152,GO:0009058,GO:0009059,GO:0009987,GO:0010467,GO:0015934,GO:0019538,GO:0022625,GO:0022626,GO:0031974,GO:0031981,GO:0032991,GO:0034641,GO:0034645,GO:0043043,GO:0043170,GO:0043226,GO:0043227,GO:0043228,GO:0043229,GO:…
PAXXG115110	37	N.A.	N.A.	not assigned.not annotated	N.A.
PAXXG115400	37	AT1G23860	RSZP21	RNA processing.pre-RNA splicing.spliceosome-associated non-snRNP factor activities.splicing factor (RSZ21/22)	N.A.
PAXXG115420	37	AT3G05590	RPL18	Protein biosynthesis.ribosome biogenesis.large ribosomal subunit (LSU).LSU proteome.component eL18	GO:0003674,GO:0003676,GO:0003723,GO:0003735,GO:0005198,GO:0005488,GO:0005575,GO:0005622,GO:0005623,GO:0005737,GO:0005829,GO:0005840,GO:0006412,GO:0006518,GO:0006807,GO:0008150,GO:0008152,GO:0009058,GO:0009059,GO:0009987,GO:0010467,GO:0015934,GO:0019538,GO:0022625,GO:0022626,GO:0032991,GO:0034641,GO:0034645,GO:0043043,GO:0043170,GO:0043226,GO:0043228,GO:0043229,GO:0043232,GO:0043603,GO:0043604,GO:…
PAXXG115540	37	AT1G02205	CER1	Cell wall organisation.cutin and suberin.cuticular lipid formation.alkane-forming pathway.CER1-CER3 alkane-forming complex.aldehyde decarbonylase component CER1	GO:0003674,GO:0003824,GO:0005575,GO:0005622,GO:0005623,GO:0005737,GO:0005783,GO:0005789,GO:0006629,GO:0008150,GO:0008152,GO:0012505,GO:0016020,GO:0016491,GO:0031984,GO:0042175,GO:0043226,GO:0043227,GO:0043229,GO:0043231,GO:0044238,GO:0044422,GO:0044424,GO:0044425,GO:0044432,GO:0044444,GO:0044446,GO:0044464,GO:0055114,GO:0071704,GO:0098827
PAXXG116750	37	AT3G24830	AT3G24830	Protein biosynthesis.ribosome biogenesis.large ribosomal subunit (LSU).LSU proteome.component uL13	GO:0003674,GO:0003676,GO:0003723,GO:0003729,GO:0003735,GO:0005198,GO:0005488,GO:0005575,GO:0005622,GO:0005623,GO:0005737,GO:0005829,GO:0005840,GO:0006412,GO:0006518,GO:0006807,GO:0008150,GO:0008152,GO:0009058,GO:0009059,GO:0009987,GO:0010467,GO:0015934,GO:0019538,GO:0022625,GO:0022626,GO:0032991,GO:0034641,GO:0034645,GO:0043043,GO:0043170,GO:0043226,GO:0043228,GO:0043229,GO:0043232,GO:0043603,GO:…
PAXXG117100	37	N.A.	N.A.	not assigned.annotated	N.A.
PAXXG118640	37	N.A.	N.A.	not assigned.annotated	N.A.
PAXXG118730	37	N.A.	N.A.	not assigned.not annotated	N.A.
PAXXG118890	37	N.A.	N.A.	Phytohormone action.auxin.perception and signal transduction.transcriptional repressor (IAA/AUX)	GO:0006417,GO:0008150,GO:0009719,GO:0009725,GO:0009733,GO:0009889,GO:0010033,GO:0010468,GO:0010556,GO:0010608,GO:0019222,GO:0031323,GO:0031326,GO:0032268,GO:0034248,GO:0042221,GO:0050789,GO:0050794,GO:0050896,GO:0051171,GO:0051246,GO:0060255,GO:0065007,GO:0080090,GO:2000112
PAXXG119060	37	AT2G34340	F13P17.18	not assigned.not annotated	N.A.
PAXXG119280	37	AT5G65720	NFS1	Coenzyme metabolism.iron-sulfur cluster assembly machinery.mitochondrial ISC system.assembly phase.cysteine desulfurase (NFS1)	GO:0000166,GO:0003674,GO:0003824,GO:0005488,GO:0005524,GO:0005575,GO:0005622,GO:0005623,GO:0005737,GO:0005739,GO:0006790,GO:0008144,GO:0008150,GO:0008152,GO:0008270,GO:0009987,GO:0016043,GO:0016226,GO:0016740,GO:0016782,GO:0016783,GO:0017076,GO:0022607,GO:0030554,GO:0031071,GO:0031163,GO:0032553,GO:0032555,GO:0032559,GO:0035639,GO:0036094,GO:0043167,GO:0043168,GO:0043169,GO:0043226,GO:0043227,GO:…
PAXXG119380	37	AT1G04820	TUA4	Cytoskeleton organisation.microtubular network.alpha-beta-Tubulin heterodimer.component alpha-Tubulin	GO:0005575,GO:0005622,GO:0005623,GO:0005856,GO:0043226,GO:0043228,GO:0043229,GO:0043232,GO:0044424,GO:0044464
PAXXG119720	37	AT5G62690	TUB2	Cytoskeleton organisation.microtubular network.alpha-beta-Tubulin heterodimer.component beta-Tubulin	GO:0005575,GO:0005622,GO:0005623,GO:0005856,GO:0043226,GO:0043228,GO:0043229,GO:0043232,GO:0044424,GO:0044464
PAXXG119800	37	AT4G14990	DL3535C	RNA processing.RNA homeostasis.mRNA deadenylation-dependent decay.mRNA decay factor (PAT1)	GO:0000288,GO:0000290,GO:0000932,GO:0000956,GO:0002376,GO:0003674,GO:0003676,GO:0003723,GO:0003729,GO:0005488,GO:0005575,GO:0005622,GO:0005623,GO:0005737,GO:0006139,GO:0006401,GO:0006402,GO:0006725,GO:0006807,GO:0006950,GO:0006952,GO:0006955,GO:0006996,GO:0008150,GO:0008152,GO:0009056,GO:0009057,GO:0009892,GO:0009987,GO:0010468,GO:0010605,GO:0010629,GO:0016043,GO:0016070,GO:0016071,GO:0019222,GO:…
PAXXG119890	37	AT1G06680	PSBP-1	Photosynthesis.photophosphorylation.photosystem II.PS-II complex.oxygen-evolving center (OEC) extrinsic components.component OEC23/PsbP	GO:0003674,GO:0003676,GO:0003723,GO:0003727,GO:0005488,GO:0005515,GO:0005575,GO:0005576,GO:0005622,GO:0005623,GO:0005737,GO:0006091,GO:0006950,GO:0006952,GO:0008150,GO:0008152,GO:0008187,GO:0008266,GO:0009507,GO:0009526,GO:0009532,GO:0009534,GO:0009535,GO:0009536,GO:0009543,GO:0009570,GO:0009579,GO:0009605,GO:0009607,GO:0009617,GO:0009941,GO:0009987,GO:0015979,GO:0016020,GO:0019684,GO:0019898,GO:…
PAXXG120770	37	AT4G17770	TPS5	Enzyme classification.EC_2 transferases.EC_2.4 glycosyltransferase	GO:0003674,GO:0003824,GO:0005575,GO:0005622,GO:0005623,GO:0005737,GO:0005975,GO:0005984,GO:0005991,GO:0005992,GO:0006793,GO:0006796,GO:0006950,GO:0008150,GO:0008152,GO:0009058,GO:0009311,GO:0009312,GO:0009987,GO:0016051,GO:0016311,GO:0016787,GO:0016788,GO:0016791,GO:0033554,GO:0034637,GO:0042578,GO:0044237,GO:0044238,GO:0044249,GO:0044262,GO:0044424,GO:0044464,GO:0046351,GO:0050896,GO:0051716,GO:…
PAXXG121820	37	N.A.	N.A.	not assigned.not annotated	N.A.
PAXXG121940	37	AT5G46340	MPL12.14	Cell wall organisation.hemicellulose.xylan.modification and degradation.O-acetyltransferase (RWA)	N.A.
PAXXG123310	37	N.A.	N.A.	not assigned.annotated	N.A.
PAXXG123530	37	N.A.	N.A.	RNA biosynthesis.transcriptional regulation.transcription factor (TIFY)	GO:0000003,GO:0003006,GO:0003674,GO:0003712,GO:0003714,GO:0005575,GO:0005622,GO:0005623,GO:0005634,GO:0006950,GO:0007275,GO:0008150,GO:0009611,GO:0009653,GO:0009791,GO:0009888,GO:0009889,GO:0009890,GO:0009892,GO:0009908,GO:0009966,GO:0010022,GO:0010073,GO:0010556,GO:0010558,GO:0010582,GO:0010605,GO:0010646,GO:0019219,GO:0019222,GO:0022414,GO:0023051,GO:0031323,GO:0031324,GO:0031326,GO:0031327,GO:…
PAXXG124190	37	AT5G17570	K10A8.50	not assigned.not annotated	N.A.
PAXXG124200	37	AT1G01490	F22L4.5	not assigned.not annotated	N.A.
PAXXG124270	37	AT4G34450	T4L20.30	Vesicle trafficking.retrograde trafficking.Coat protein I (COPI) coatomer machinery.coat protein complex.cargo adaptor F-subcomplex.subunit gamma	N.A.
PAXXG124280	37	AT4G22670	HIP1	not assigned.annotated	GO:0005575,GO:0005622,GO:0005623,GO:0005737,GO:0005829,GO:0008150,GO:0010035,GO:0010038,GO:0042221,GO:0044424,GO:0044444,GO:0044464,GO:0046686,GO:0050896
PAXXG124540	37	AT3G48990	AT3G48990	not assigned.annotated	GO:0000003,GO:0003006,GO:0003674,GO:0003824,GO:0005575,GO:0005576,GO:0005622,GO:0005623,GO:0005737,GO:0005911,GO:0006082,GO:0006950,GO:0006952,GO:0007275,GO:0008150,GO:0008152,GO:0009056,GO:0009506,GO:0009507,GO:0009532,GO:0009536,GO:0009570,GO:0009605,GO:0009607,GO:0009620,GO:0009719,GO:0009725,GO:0009735,GO:0009791,GO:0009987,GO:0010029,GO:0010030,GO:0010033,GO:0010035,GO:0010038,GO:0010154,GO:…
PAXXG125410	37	AT1G15250	F9L1.46	Protein biosynthesis.ribosome biogenesis.large ribosomal subunit (LSU).LSU proteome.component eL37	N.A.
PAXXG125750	37	AT1G76940	F22K20.4	RNA processing.pre-RNA splicing.spliceosome-associated non-snRNP factor activities.splicing factor (NSR)	N.A.
PAXXG128490	37	AT5G36230	T30G6.9	Protein biosynthesis.translation initiation.Pre-Initiation Complex (PIC) module.eIF2 Met-tRNA binding factor activity.regulatory factor (eIF5C)	N.A.
PAXXG128830	37	AT2G26660	SPX2	Nutrient uptake.phosphorus assimilation.phosphate signalling.regulatory protein (SPX)	GO:0005575,GO:0005622,GO:0005623,GO:0005634,GO:0005737,GO:0005783,GO:0006950,GO:0007154,GO:0008150,GO:0009266,GO:0009267,GO:0009409,GO:0009605,GO:0009628,GO:0009987,GO:0009991,GO:0010646,GO:0010647,GO:0012505,GO:0016036,GO:0031667,GO:0031668,GO:0031669,GO:0032101,GO:0032103,GO:0032104,GO:0032106,GO:0032107,GO:0032109,GO:0033554,GO:0042594,GO:0043226,GO:0043227,GO:0043229,GO:0043231,GO:0044424,GO:…
PAXXG129000	37	N.A.	N.A.	Protein modification.protein folding.protein folding catalyst (Cyclophilin)	GO:0000413,GO:0003674,GO:0003755,GO:0003824,GO:0006464,GO:0006807,GO:0008150,GO:0008152,GO:0009987,GO:0016853,GO:0016859,GO:0018193,GO:0018208,GO:0019538,GO:0036211,GO:0043170,GO:0043412,GO:0044237,GO:0044238,GO:0044260,GO:0044267,GO:0071704,GO:0140096,GO:1901564
PAXXG129130	37	AT1G80300	NTT1	Solute transport.carrier-mediated transport.MFS superfamily.ATP:ADP antiporter (NTT)	N.A.
PAXXG129710	37	AT1G79750	NADP-ME4	Lipid metabolism.fatty acid metabolism.citrate shuttle.cytosolic NADP-dependent malic enzyme	GO:0003674,GO:0003824,GO:0004470,GO:0004473,GO:0005575,GO:0005622,GO:0005623,GO:0005737,GO:0006082,GO:0006090,GO:0006108,GO:0008150,GO:0008152,GO:0009507,GO:0009536,GO:0009987,GO:0016491,GO:0016614,GO:0016615,GO:0016616,GO:0019752,GO:0032787,GO:0043226,GO:0043227,GO:0043229,GO:0043231,GO:0043436,GO:0043648,GO:0044237,GO:0044281,GO:0044424,GO:0044444,GO:0044464,GO:0055114,GO:0071704
PAXXG130870	37	AT3G01390	VMA10	Solute transport.primary active transport.V-type ATPase complex.peripheral V1 subcomplex.subunit G	N.A.
PAXXG131230	37	AT4G30790	T10C21.140	Protein homeostasis.autophagy.initiation complex.multifunctional scaffold component ATG11	GO:0000045,GO:0000272,GO:0000407,GO:0000422,GO:0001932,GO:0001934,GO:0003674,GO:0005198,GO:0005488,GO:0005515,GO:0005575,GO:0005622,GO:0005623,GO:0005737,GO:0005773,GO:0005776,GO:0005911,GO:0005975,GO:0005976,GO:0005977,GO:0005980,GO:0006073,GO:0006091,GO:0006112,GO:0006914,GO:0006996,GO:0007005,GO:0007033,GO:0007275,GO:0007568,GO:0008150,GO:0008152,GO:0009056,GO:0009057,GO:0009251,GO:0009506,GO:…
PAXXG131340	37	AT2G23810	TET8	Vesicle trafficking.exocytic trafficking.cross-kingdom extracellular vesicle trafficking.regulatory protein (TET8/9)	N.A.
PAXXG135310	37	AT1G15080	LPP2	Lipid metabolism.glycerolipid metabolism.diacylglycerol biosynthesis.phosphatidate phosphatase (LPP-alpha)	N.A.
PAXXG135370	37	AT5G62290	MMI9.12	RNA processing.pre-RNA splicing.U2-type-intron-specific major spliceosome.U1/U2/U4/U5-snRNP assembly factor	N.A.
PAXXG135630	37	AT1G15520	PDR12	Solute transport.primary active transport.ABC superfamily.ABC2 family.subfamily ABCG transporter	N.A.
PAXXG136710	37	AT1G32640	MYC2	RNA biosynthesis.transcriptional regulation.transcription factor (bHLH)	GO:0001101,GO:0003674,GO:0003676,GO:0003677,GO:0003700,GO:0005488,GO:0005509,GO:0005515,GO:0005575,GO:0005622,GO:0005623,GO:0005634,GO:0006355,GO:0006950,GO:0006952,GO:0006970,GO:0006972,GO:0008134,GO:0008150,GO:0008152,GO:0009058,GO:0009628,GO:0009651,GO:0009718,GO:0009719,GO:0009725,GO:0009753,GO:0009812,GO:0009813,GO:0009889,GO:0009891,GO:0009893,GO:0010033,GO:0010468,GO:0010556,GO:0010557,GO:…
PAXXG137640	37	AT3G12130	AT3G12130	RNA biosynthesis.transcriptional regulation.transcription factor (C3H-ZF)	GO:0003674,GO:0003676,GO:0003700,GO:0003723,GO:0005488,GO:0005575,GO:0005622,GO:0005623,GO:0005634,GO:0006355,GO:0008150,GO:0009889,GO:0010468,GO:0010556,GO:0019219,GO:0019222,GO:0031323,GO:0031326,GO:0043226,GO:0043227,GO:0043229,GO:0043231,GO:0044424,GO:0044464,GO:0048518,GO:0048831,GO:0050789,GO:0050793,GO:0050794,GO:0051094,GO:0051171,GO:0051239,GO:0051240,GO:0051252,GO:0060255,GO:0065007,GO:…
PAXXG137900	37	AT1G13950	ELF5A-1	Protein biosynthesis.translation elongation.eEF5 poly-P/G elongation factor activity.poly-P/G elongation factor (eEF5/eIF5A)	GO:0008150,GO:0009888,GO:0010087,GO:0010089,GO:0032502,GO:0048856
PAXXG138860	37	AT1G55170	T7N22.12	not assigned.annotated	N.A.
PAXXG139110	37	AT3G51950	AT3G51950	RNA biosynthesis.transcriptional regulation.transcription factor (C3H-ZF)	GO:0003674,GO:0003676,GO:0003723,GO:0003729,GO:0005488,GO:0097159,GO:1901363
PAXXG139170	37	AT1G08570	ACHT4	Redox homeostasis.thiol-based redox regulation.thioredoxin activities.atypical thioredoxin (ACHT)	GO:0003674,GO:0003824,GO:0005575,GO:0005622,GO:0005623,GO:0005737,GO:0008150,GO:0008152,GO:0009507,GO:0009526,GO:0009532,GO:0009536,GO:0009570,GO:0009941,GO:0016020,GO:0016491,GO:0016667,GO:0016671,GO:0031090,GO:0031967,GO:0031969,GO:0031975,GO:0042170,GO:0043226,GO:0043227,GO:0043229,GO:0043231,GO:0044422,GO:0044424,GO:0044434,GO:0044435,GO:0044444,GO:0044446,GO:0044464,GO:0055114
PAXXG139210	37	AT3G55620	emb1624	Protein biosynthesis.ribosome biogenesis.large ribosomal subunit (LSU).LSU processome.60S ribosomal subunit cytoplasmic maturation.ribosome assembly factor (eIF6)	N.A.
PAXXG139670	37	AT3G09500	AT3G09500	Protein biosynthesis.ribosome biogenesis.large ribosomal subunit (LSU).LSU proteome.component uL29	N.A.
PAXXG139930	37	AT5G02450	AT5G02450	Protein biosynthesis.ribosome biogenesis.large ribosomal subunit (LSU).LSU proteome.component eL36	N.A.
PAXXG139960	37	AT1G21250	WAK1	Protein modification.phosphorylation.TKL protein kinase superfamily.protein kinase (WAK/WAKL)	GO:0000902,GO:0001101,GO:0003674,GO:0003824,GO:0004672,GO:0004674,GO:0005975,GO:0006464,GO:0006468,GO:0006793,GO:0006796,GO:0006807,GO:0006884,GO:0007154,GO:0007165,GO:0007166,GO:0008150,GO:0008152,GO:0008361,GO:0009311,GO:0009653,GO:0009719,GO:0009725,GO:0009751,GO:0009826,GO:0009987,GO:0009992,GO:0010033,GO:0014070,GO:0016043,GO:0016049,GO:0016301,GO:0016310,GO:0016740,GO:0016772,GO:0016773,GO:…
PAXXG140020	37	AT5G02230	T7H20.280	not assigned.not annotated	N.A.
PAXXG140060	37	AT5G59550	F2O15.22	Protein homeostasis.ubiquitin-proteasome system.ubiquitin-fold protein conjugation.ubiquitin conjugation (ubiquitylation).ubiquitin-ligase E3 activities.RING-domain E3 ligase activities.RING-H2-class ligase activities.BTL-subclass ligase	GO:0000003,GO:0000209,GO:0000902,GO:0000904,GO:0001101,GO:0003006,GO:0003674,GO:0003824,GO:0004842,GO:0005575,GO:0005622,GO:0005623,GO:0005634,GO:0005737,GO:0006464,GO:0006508,GO:0006511,GO:0006807,GO:0006950,GO:0007275,GO:0008150,GO:0008152,GO:0009056,GO:0009057,GO:0009414,GO:0009415,GO:0009628,GO:0009653,GO:0009719,GO:0009725,GO:0009737,GO:0009791,GO:0009826,GO:0009888,GO:0009987,GO:0010026,GO:…
PAXXG140070	37	AT2G29190	PUM2	not assigned.annotated	GO:0003674,GO:0003676,GO:0003723,GO:0003729,GO:0003730,GO:0005488,GO:0005575,GO:0005622,GO:0005623,GO:0005737,GO:0005829,GO:0005886,GO:0016020,GO:0044424,GO:0044444,GO:0044464,GO:0071944,GO:0097159,GO:1901363
PAXXG140600	37	AT3G54220	SCR	RNA biosynthesis.transcriptional regulation.transcription factor (GRAS)	GO:0001708,GO:0003002,GO:0003674,GO:0003676,GO:0003677,GO:0003700,GO:0005488,GO:0005575,GO:0005622,GO:0005623,GO:0005634,GO:0006355,GO:0007275,GO:0007389,GO:0008104,GO:0008150,GO:0008356,GO:0009605,GO:0009606,GO:0009628,GO:0009629,GO:0009630,GO:0009889,GO:0009956,GO:0009987,GO:0010468,GO:0010556,GO:0019219,GO:0019222,GO:0030154,GO:0031323,GO:0031326,GO:0032501,GO:0032502,GO:0032507,GO:0033036,GO:…
PAXXG140770	37	AT1G09780	F21M12.16	Enzyme classification.EC_5 isomerases.EC_5.4 intramolecular transferase	GO:0005575,GO:0005622,GO:0005623,GO:0005737,GO:0044424,GO:0044464
PAXXG141970	37	AT2G17390	AKR2B	Protein translocation.chloroplast.outer envelope insertion system.chaperone (AKR2)	GO:0003674,GO:0005048,GO:0005488,GO:0005575,GO:0005622,GO:0005623,GO:0005634,GO:0005737,GO:0005886,GO:0006355,GO:0006605,GO:0006810,GO:0006886,GO:0008104,GO:0008150,GO:0008289,GO:0009507,GO:0009526,GO:0009527,GO:0009536,GO:0009707,GO:0009889,GO:0009941,GO:0010468,GO:0010556,GO:0015031,GO:0015833,GO:0016020,GO:0016021,GO:0019219,GO:0019222,GO:0019867,GO:0030941,GO:0031090,GO:0031224,GO:0031300,GO:…
PAXXG143990	37	AT1G15200	F9L1.14	RNA processing.RNA homeostasis.Exon Junction complex (EJC).peripheral components.component PININ	GO:0001067,GO:0003674,GO:0003676,GO:0003677,GO:0003700,GO:0005488,GO:0006355,GO:0008150,GO:0009889,GO:0010468,GO:0010556,GO:0019219,GO:0019222,GO:0031323,GO:0031326,GO:0044212,GO:0050789,GO:0050794,GO:0051171,GO:0051252,GO:0060255,GO:0065007,GO:0080090,GO:0097159,GO:0140110,GO:1901363,GO:1903506,GO:2000112,GO:2001141
PAXXG144700	37	AT5G56630	PFK7	Cellular respiration.glycolysis.cytosolic glycolysis.phosphofructokinase activities.ATP-dependent phosphofructokinase	GO:0003674,GO:0003824,GO:0003872,GO:0005575,GO:0005622,GO:0005623,GO:0005737,GO:0005829,GO:0005886,GO:0005975,GO:0006082,GO:0006090,GO:0006091,GO:0006096,GO:0006139,GO:0006163,GO:0006164,GO:0006165,GO:0006725,GO:0006732,GO:0006733,GO:0006753,GO:0006754,GO:0006757,GO:0006793,GO:0006796,GO:0006807,GO:0007275,GO:0008150,GO:0008152,GO:0008443,GO:0009056,GO:0009058,GO:0009108,GO:0009117,GO:0009123,GO:…
PAXXG145790	37	AT3G62260	AT3G62260	RNA biosynthesis.transcriptional regulation.phosphatase-type transcription factor (DBP)	N.A.
PAXXG145810	37	AT1G23410	F26F24.28	Protein biosynthesis.ribosome biogenesis.small ribosomal subunit (SSU).SSU proteome.component eS31	N.A.
PAXXG146170	37	AT2G28400	T1B3.8	not assigned.not annotated	N.A.
PAXXG146180	37	AT5G42300	UBL5	Protein homeostasis.ubiquitin-proteasome system.ubiquitin-fold protein conjugation.HUB conjugation.ubiquitin-fold protein (HUB)	N.A.
PAXXG146620	37	AT1G28110	SCPL45	Protein homeostasis.proteolysis.serine-type peptidase activities.S10-class serine carboxypeptidase (SCPL)	GO:0003674,GO:0003824,GO:0004180,GO:0004185,GO:0005575,GO:0005618,GO:0005623,GO:0005911,GO:0006508,GO:0006807,GO:0008150,GO:0008152,GO:0008233,GO:0008236,GO:0008238,GO:0009056,GO:0009057,GO:0009505,GO:0009506,GO:0009987,GO:0016787,GO:0017171,GO:0019538,GO:0030054,GO:0030163,GO:0030312,GO:0043170,GO:0044237,GO:0044238,GO:0044248,GO:0044257,GO:0044260,GO:0044265,GO:0044267,GO:0044464,GO:0051603,GO:…
PAXXG147190	37	AT4G08950	EXO	not assigned.annotated	GO:0005575,GO:0005618,GO:0005622,GO:0005623,GO:0005737,GO:0005794,GO:0008150,GO:0009505,GO:0009719,GO:0009725,GO:0009741,GO:0010033,GO:0012505,GO:0014070,GO:0030312,GO:0033993,GO:0042221,GO:0043226,GO:0043227,GO:0043229,GO:0043231,GO:0044424,GO:0044444,GO:0044464,GO:0050896,GO:0071944,GO:1901700
PAXXG147200	37	AT4G08950	EXO	not assigned.annotated	GO:0005575,GO:0005618,GO:0005622,GO:0005623,GO:0005737,GO:0005794,GO:0008150,GO:0009505,GO:0009719,GO:0009725,GO:0009741,GO:0010033,GO:0012505,GO:0014070,GO:0030312,GO:0033993,GO:0042221,GO:0043226,GO:0043227,GO:0043229,GO:0043231,GO:0044424,GO:0044444,GO:0044464,GO:0050896,GO:0071944,GO:1901700
PAXXG147210	37	AT1G35140	PHI-1	not assigned.annotated	GO:0005575,GO:0005618,GO:0005622,GO:0005623,GO:0005737,GO:0005794,GO:0008150,GO:0009505,GO:0009719,GO:0009725,GO:0009741,GO:0010033,GO:0012505,GO:0014070,GO:0030312,GO:0033993,GO:0042221,GO:0043226,GO:0043227,GO:0043229,GO:0043231,GO:0044424,GO:0044444,GO:0044464,GO:0050896,GO:0071944,GO:1901700
PAXXG147670	37	AT1G24510	F21J9.17	Cytoskeleton organisation.actin and tubulin folding.CCT chaperonin folding complex.subunit epsilon (CCT5)	GO:0003674,GO:0005488,GO:0005515,GO:0005575,GO:0005622,GO:0005623,GO:0005737,GO:0005829,GO:0005832,GO:0005886,GO:0005911,GO:0006457,GO:0006458,GO:0008150,GO:0009506,GO:0009987,GO:0016020,GO:0030054,GO:0032991,GO:0044183,GO:0044424,GO:0044444,GO:0044445,GO:0044464,GO:0051082,GO:0055044,GO:0061077,GO:0071944,GO:0101031
PAXXG147790	37	N.A.	N.A.	RNA biosynthesis.transcriptional regulation.transcription factor (NAC)	N.A.
PAXXG150830	37	AT4G40040	T5J17.210	Chromatin organisation.chromatin structure.DNA wrapping.histone (H3)	GO:0000785,GO:0000786,GO:0003674,GO:0003676,GO:0003677,GO:0003682,GO:0005488,GO:0005575,GO:0005622,GO:0005623,GO:0005634,GO:0005694,GO:0006323,GO:0006325,GO:0006333,GO:0006334,GO:0006996,GO:0008150,GO:0009987,GO:0016043,GO:0022607,GO:0031490,GO:0031491,GO:0031492,GO:0031497,GO:0032991,GO:0032993,GO:0034622,GO:0034728,GO:0043226,GO:0043227,GO:0043228,GO:0043229,GO:0043231,GO:0043232,GO:0043933,GO:…
PAXXG150940	37	AT4G00830	A_TM018A10.14	not assigned.annotated	GO:0000375,GO:0000377,GO:0000398,GO:0001101,GO:0002376,GO:0002682,GO:0002683,GO:0003674,GO:0003676,GO:0003677,GO:0003682,GO:0003723,GO:0003729,GO:0005488,GO:0005575,GO:0005622,GO:0005623,GO:0005634,GO:0005681,GO:0005737,GO:0005829,GO:0006109,GO:0006139,GO:0006355,GO:0006396,GO:0006397,GO:0006417,GO:0006725,GO:0006807,GO:0006950,GO:0006952,GO:0006955,GO:0008150,GO:0008152,GO:0008380,GO:0009605,GO:…
PAXXG151010	37	N.A.	N.A.	not assigned.not annotated	N.A.
PAXXG151030	37	AT5G51560	K17N15.11	Protein modification.phosphorylation.TKL protein kinase superfamily.protein kinase (LRR-IV)	GO:0000003,GO:0003006,GO:0003674,GO:0003824,GO:0004672,GO:0004674,GO:0004675,GO:0004888,GO:0005575,GO:0005618,GO:0005623,GO:0005886,GO:0006464,GO:0006468,GO:0006793,GO:0006796,GO:0006807,GO:0007154,GO:0007165,GO:0007166,GO:0007167,GO:0007178,GO:0007275,GO:0007389,GO:0008150,GO:0008152,GO:0009505,GO:0009531,GO:0009553,GO:0009653,GO:0009790,GO:0009791,GO:0009793,GO:0009798,GO:0009888,GO:0009987,GO:…
PAXXG152120	37	AT5G25880	NADP-ME3	Lipid metabolism.fatty acid metabolism.citrate shuttle.cytosolic NADP-dependent malic enzyme	N.A.
PAXXG153000	37	AT4G17500	ERF-1	RNA biosynthesis.transcriptional regulation.AP2/ERF transcription factor superfamily.transcription factor (ERF)	N.A.
PAXXG153240	37	AT1G12420	ACR8	not assigned.annotated	N.A.
PAXXG153250	37	AT2G36530	LOS2	Enzyme classification.EC_4 lyases.EC_4.2 carbon-oxygen lyase	GO:0001101,GO:0003674,GO:0003676,GO:0003677,GO:0003824,GO:0004634,GO:0005488,GO:0005507,GO:0005575,GO:0005576,GO:0005622,GO:0005623,GO:0005634,GO:0005737,GO:0005739,GO:0005740,GO:0005829,GO:0005886,GO:0005911,GO:0006950,GO:0006970,GO:0008150,GO:0009266,GO:0009314,GO:0009409,GO:0009416,GO:0009506,GO:0009507,GO:0009536,GO:0009628,GO:0009651,GO:0009719,GO:0009725,GO:0009737,GO:0010033,GO:0010035,GO:…
PAXXG153500	37	AT4G40040	T5J17.210	Chromatin organisation.chromatin structure.DNA wrapping.histone (H3)	GO:0000785,GO:0000786,GO:0003674,GO:0003676,GO:0003677,GO:0003682,GO:0005488,GO:0005575,GO:0005622,GO:0005623,GO:0005634,GO:0005694,GO:0006323,GO:0006325,GO:0006333,GO:0006334,GO:0006996,GO:0008150,GO:0009987,GO:0016043,GO:0022607,GO:0031490,GO:0031491,GO:0031492,GO:0031497,GO:0032991,GO:0032993,GO:0034622,GO:0034728,GO:0043226,GO:0043227,GO:0043228,GO:0043229,GO:0043231,GO:0043232,GO:0043933,GO:…
PAXXG153560	37	AT4G34710	ADC2	Polyamine metabolism.putrescine biosynthesis.plastidial/nuclear pathway.arginine decarboxylase	GO:0001101,GO:0003674,GO:0003824,GO:0005488,GO:0005515,GO:0005575,GO:0005622,GO:0005623,GO:0005737,GO:0005829,GO:0006576,GO:0006595,GO:0006596,GO:0006807,GO:0006950,GO:0006970,GO:0006979,GO:0008150,GO:0008152,GO:0008792,GO:0009058,GO:0009266,GO:0009308,GO:0009309,GO:0009409,GO:0009445,GO:0009446,GO:0009507,GO:0009536,GO:0009611,GO:0009628,GO:0009651,GO:0009719,GO:0009725,GO:0009737,GO:0009753,GO:…
PAXXG153780	37	AT5G01650	F7A7.170	not assigned.not annotated	N.A.
PAXXG154220	37	N.A.	N.A.	Cellular respiration.oxidative phosphorylation.ATP synthase complex.regulation.regulatory protein (IF1)	N.A.
PAXXG154330	37	AT1G72160	T9N14.8	not assigned.annotated	GO:0000003,GO:0000902,GO:0000904,GO:0002020,GO:0003006,GO:0003674,GO:0005488,GO:0005515,GO:0005575,GO:0005576,GO:0005622,GO:0005623,GO:0005737,GO:0005773,GO:0005794,GO:0005886,GO:0005911,GO:0008150,GO:0009506,GO:0009507,GO:0009536,GO:0009653,GO:0009826,GO:0009856,GO:0009860,GO:0009932,GO:0009987,GO:0012505,GO:0016020,GO:0016043,GO:0016049,GO:0019899,GO:0022414,GO:0030054,GO:0030154,GO:0032501,GO:…
PAXXG155260	37	AT5G46020	MCL19.6	not assigned.not annotated	N.A.
PAXXG155310	37	AT1G65980	TPX1	Redox homeostasis.thiol-based redox regulation.peroxiredoxin activities.type-2 peroxiredoxin (PrxII)	GO:0005575,GO:0005622,GO:0005623,GO:0005737,GO:0005829,GO:0005886,GO:0008150,GO:0009507,GO:0009536,GO:0010035,GO:0010038,GO:0016020,GO:0042221,GO:0043226,GO:0043227,GO:0043229,GO:0043231,GO:0044424,GO:0044444,GO:0044464,GO:0046686,GO:0050896,GO:0071944
PAXXG155320	37	AT3G16170	AT3G16170	Lipid metabolism.fatty acid metabolism.mitochondrial fatty acid synthase (mtFAS) system.malonyl-CoA synthetase (mtMCS)	N.A.
PAXXG156010	37	AT3G02550	LBD41	RNA biosynthesis.transcriptional regulation.transcription factor (AS2/LOB)	GO:0001101,GO:0006355,GO:0008150,GO:0009719,GO:0009725,GO:0009739,GO:0009889,GO:0010033,GO:0010468,GO:0010556,GO:0019219,GO:0019222,GO:0031323,GO:0031326,GO:0033993,GO:0042221,GO:0050789,GO:0050794,GO:0050896,GO:0051171,GO:0051252,GO:0060255,GO:0065007,GO:0080090,GO:1901700,GO:1903506,GO:2000112,GO:2001141
PAXXG156140	37	AT4G24770	RBP31	RNA processing.organelle machinery.RNA homeostasis.plastidial mRNA stabilisation.ribonucleoprotein (CP31)	N.A.
PAXXG156160	37	AT2G31880	SOBIR1	Protein modification.phosphorylation.TKL protein kinase superfamily.protein kinase (LRR-III)	GO:0003674,GO:0003824,GO:0004672,GO:0004674,GO:0004713,GO:0005575,GO:0005623,GO:0005886,GO:0006464,GO:0006468,GO:0006793,GO:0006796,GO:0006807,GO:0008150,GO:0008152,GO:0009987,GO:0010941,GO:0010942,GO:0016020,GO:0016301,GO:0016310,GO:0016740,GO:0016772,GO:0016773,GO:0018108,GO:0018193,GO:0018212,GO:0019538,GO:0031347,GO:0031349,GO:0036211,GO:0043170,GO:0043412,GO:0044237,GO:0044238,GO:0044260,GO:…
PAXXG156170	37	AT4G24760	F22K18.40	not assigned.not annotated	GO:0000045,GO:0000421,GO:0003674,GO:0003824,GO:0005575,GO:0005622,GO:0005623,GO:0005737,GO:0005773,GO:0005774,GO:0005776,GO:0006508,GO:0006511,GO:0006807,GO:0006810,GO:0006897,GO:0006907,GO:0006909,GO:0006914,GO:0006996,GO:0007033,GO:0008150,GO:0008152,GO:0009056,GO:0009057,GO:0009987,GO:0010498,GO:0016020,GO:0016043,GO:0016192,GO:0016236,GO:0016740,GO:0019538,GO:0019776,GO:0019941,GO:0022607,GO:…
PAXXG158320	37	AT1G65930	cICDH	Enzyme classification.EC_1 oxidoreductases.EC_1.1 oxidoreductase acting on CH-OH group of donor	GO:0003674,GO:0003824,GO:0004448,GO:0004450,GO:0005488,GO:0005507,GO:0005575,GO:0005576,GO:0005622,GO:0005623,GO:0005737,GO:0005829,GO:0005886,GO:0005911,GO:0006082,GO:0006102,GO:0006139,GO:0006725,GO:0006732,GO:0006733,GO:0006739,GO:0006753,GO:0006793,GO:0006796,GO:0006807,GO:0006950,GO:0006952,GO:0006970,GO:0008150,GO:0008152,GO:0009117,GO:0009506,GO:0009507,GO:0009532,GO:0009536,GO:0009570,GO:…
PAXXG158340	37	AT2G20560	T13C7.15	Protein homeostasis.protein quality control.cytosolic Hsp70 chaperone system.co-chaperone (Hsp40)	GO:0000226,GO:0001578,GO:0005575,GO:0005622,GO:0005623,GO:0005737,GO:0005856,GO:0005929,GO:0005930,GO:0006996,GO:0007010,GO:0007017,GO:0008150,GO:0009987,GO:0016043,GO:0022607,GO:0030030,GO:0030031,GO:0031514,GO:0032838,GO:0035082,GO:0036126,GO:0042995,GO:0043226,GO:0043228,GO:0043229,GO:0043232,GO:0044085,GO:0044422,GO:0044424,GO:0044430,GO:0044441,GO:0044444,GO:0044446,GO:0044463,GO:0044464,GO:…
PAXXG158420	37	AT4G20980	T13K14.140	Protein biosynthesis.translation initiation.Pre-Initiation Complex (PIC) module.eIF3 mRNA-to-PIC binding complex.component eIF3d	GO:0003674,GO:0003676,GO:0003723,GO:0003743,GO:0003824,GO:0004721,GO:0004722,GO:0005488,GO:0005575,GO:0005622,GO:0005623,GO:0005634,GO:0005635,GO:0005654,GO:0005737,GO:0005783,GO:0005789,GO:0005829,GO:0005852,GO:0005911,GO:0006412,GO:0006413,GO:0006464,GO:0006470,GO:0006518,GO:0006793,GO:0006796,GO:0006807,GO:0006810,GO:0006913,GO:0007154,GO:0007165,GO:0008135,GO:0008150,GO:0008152,GO:0009058,GO:…
PAXXG159210	37	AT4G27230	HTA2	Chromatin organisation.chromatin structure.DNA wrapping.histone (H2A)	GO:0000228,GO:0000785,GO:0000790,GO:0003674,GO:0003676,GO:0003677,GO:0005488,GO:0005575,GO:0005622,GO:0005623,GO:0005634,GO:0005694,GO:0006325,GO:0006342,GO:0006355,GO:0006996,GO:0008150,GO:0009889,GO:0009890,GO:0009892,GO:0009987,GO:0010468,GO:0010556,GO:0010558,GO:0010605,GO:0010629,GO:0016043,GO:0016458,GO:0019219,GO:0019222,GO:0031323,GO:0031324,GO:0031326,GO:0031327,GO:0031974,GO:0031981,GO:…
PAXXG159510	37	AT4G15800	RALFL33	Phytohormone action.signalling peptides.CRP (cysteine-rich-peptide) category.RALF/RALFL-peptide activity.RALF/RALFL-precursor polypeptide	N.A.
PAXXG160690	37	AT5G64040	PSAN	Photosynthesis.photophosphorylation.photosystem I.PS-I complex.component PsaN	GO:0003674,GO:0005488,GO:0005515,GO:0005575,GO:0005622,GO:0005623,GO:0005737,GO:0009507,GO:0009534,GO:0009535,GO:0009536,GO:0009579,GO:0016020,GO:0019904,GO:0031976,GO:0031984,GO:0034357,GO:0042651,GO:0043226,GO:0043227,GO:0043229,GO:0043231,GO:0044422,GO:0044424,GO:0044434,GO:0044435,GO:0044436,GO:0044444,GO:0044446,GO:0044464,GO:0055035
PAXXG160870	37	AT4G14430	IBR10	Lipid metabolism.fatty acid metabolism.fatty acid degradation.auxiliary degradation activities.dodecenoyl-CoA isomerase	GO:0001101,GO:0003674,GO:0003824,GO:0004165,GO:0005575,GO:0005622,GO:0005623,GO:0005634,GO:0005737,GO:0005777,GO:0005829,GO:0006082,GO:0006629,GO:0006631,GO:0006725,GO:0006807,GO:0007275,GO:0008150,GO:0008152,GO:0009056,GO:0009062,GO:0009628,GO:0009653,GO:0009719,GO:0009725,GO:0009733,GO:0009850,GO:0009888,GO:0009987,GO:0010015,GO:0010033,GO:0010053,GO:0010054,GO:0010243,GO:0010817,GO:0014070,GO:…
PAXXG161090	37	AT1G17980	PAPS1	RNA processing.RNA modification.mRNA polyadenylation.poly(A) RNA polymerase activity.poly(A) RNA polymerase	GO:0000003,GO:0002682,GO:0002683,GO:0003006,GO:0003674,GO:0003824,GO:0004652,GO:0005575,GO:0005622,GO:0005623,GO:0005634,GO:0005654,GO:0005847,GO:0005849,GO:0006139,GO:0006378,GO:0006396,GO:0006397,GO:0006725,GO:0006807,GO:0007275,GO:0008150,GO:0008152,GO:0008285,GO:0009653,GO:0009791,GO:0009908,GO:0009987,GO:0010467,GO:0016070,GO:0016071,GO:0016740,GO:0016772,GO:0016779,GO:0022414,GO:0031123,GO:…
PAXXG163450	37	AT3G02080	F1C9.13	Protein biosynthesis.ribosome biogenesis.small ribosomal subunit (SSU).SSU proteome.component eS19	GO:0000028,GO:0003674,GO:0003735,GO:0005198,GO:0005575,GO:0005622,GO:0005623,GO:0005737,GO:0005829,GO:0005840,GO:0006996,GO:0008150,GO:0009987,GO:0015935,GO:0016043,GO:0022607,GO:0022613,GO:0022618,GO:0022626,GO:0022627,GO:0032991,GO:0034622,GO:0042254,GO:0042255,GO:0042274,GO:0043226,GO:0043228,GO:0043229,GO:0043232,GO:0043933,GO:0044085,GO:0044391,GO:0044422,GO:0044424,GO:0044444,GO:0044445,GO:…
PAXXG165290	37	AT4G38510	F22I13.8	Solute transport.primary active transport.V-type ATPase complex.peripheral V1 subcomplex.subunit B	GO:0001678,GO:0003674,GO:0003779,GO:0005488,GO:0005515,GO:0005575,GO:0005622,GO:0005623,GO:0005634,GO:0005737,GO:0005773,GO:0005774,GO:0005794,GO:0005886,GO:0005911,GO:0006355,GO:0006357,GO:0006996,GO:0007010,GO:0007015,GO:0007154,GO:0007165,GO:0008064,GO:0008092,GO:0008150,GO:0009506,GO:0009507,GO:0009536,GO:0009743,GO:0009746,GO:0009749,GO:0009756,GO:0009757,GO:0009889,GO:0009987,GO:0010033,GO:…
PAXXG165320	37	AT2G01830	WOL	Phytohormone action.cytokinin.perception and signal transduction.receptor protein (AHK)	GO:0000155,GO:0000160,GO:0003674,GO:0003824,GO:0004672,GO:0004673,GO:0005488,GO:0005515,GO:0006464,GO:0006468,GO:0006793,GO:0006796,GO:0006807,GO:0007154,GO:0007165,GO:0008150,GO:0008152,GO:0009987,GO:0016301,GO:0016310,GO:0016740,GO:0016772,GO:0016773,GO:0016775,GO:0018106,GO:0018193,GO:0018202,GO:0019538,GO:0019955,GO:0023014,GO:0023052,GO:0035556,GO:0036211,GO:0043170,GO:0043412,GO:0044237,GO:…
PAXXG165400	37	AT1G53000	KDSB	Cell wall organisation.pectin.rhamnogalacturonan II.biosynthesis.2-keto-3-deoxymanno-octulosonic acid (KDO) biosynthesis.CMP-KDO synthetase	GO:0000003,GO:0000902,GO:0000904,GO:0003006,GO:0003674,GO:0003824,GO:0005575,GO:0005622,GO:0005623,GO:0005737,GO:0005739,GO:0005740,GO:0005741,GO:0006139,GO:0006725,GO:0006793,GO:0006807,GO:0007275,GO:0008150,GO:0008152,GO:0008690,GO:0009058,GO:0009225,GO:0009226,GO:0009555,GO:0009653,GO:0009826,GO:0009856,GO:0009860,GO:0009932,GO:0009987,GO:0016020,GO:0016021,GO:0016043,GO:0016049,GO:0016740,GO:…
PAXXG165930	37	AT1G16810	F17F16.25	not assigned.not annotated	N.A.
PAXXG165970	37	AT3G30390	AT3G30390	Solute transport.carrier-mediated transport.APC superfamily.AAAP family.solute transporter (AAAP)	GO:0000302,GO:0003333,GO:0003674,GO:0005215,GO:0005342,GO:0005575,GO:0005622,GO:0005623,GO:0005737,GO:0005773,GO:0005774,GO:0006810,GO:0006811,GO:0006820,GO:0006865,GO:0006950,GO:0006979,GO:0008150,GO:0008509,GO:0008514,GO:0009719,GO:0009723,GO:0009725,GO:0009987,GO:0010033,GO:0010035,GO:0010038,GO:0010039,GO:0015075,GO:0015171,GO:0015318,GO:0015711,GO:0015849,GO:0016020,GO:0022857,GO:0031090,GO:…
PAXXG166100	37	AT3G12760	AT3G12760	Protein homeostasis.ubiquitin-proteasome system.ubiquitin-fold protein conjugation.RUB/NEDD8 conjugation (neddylation).RUB ligase E3 activities.RUB ligase E3 protein (DCN1)	N.A.
PAXXG166500	37	N.A.	N.A.	not assigned.not annotated	N.A.
PAXXG166750	37	AT4G34290	F10M10.60	Chromatin organisation.organelle machinery.SWI-B chromatin-remodeling complexes.component SWIB	N.A.
PAXXG167480	37	N.A.	N.A.	not assigned.not annotated	N.A.
PAXXG167950	37	AT4G39235	AT4G39235	not assigned.not annotated	N.A.
PAXXG168120	37	AT3G15210	ERF4	RNA biosynthesis.transcriptional regulation.AP2/ERF transcription factor superfamily.transcription factor (ERF)	N.A.
PAXXG170410	37	AT1G68020	ATTPS6	Enzyme classification.EC_2 transferases.EC_2.4 glycosyltransferase	GO:0003674,GO:0003824,GO:0003825,GO:0004805,GO:0005575,GO:0005622,GO:0005623,GO:0005737,GO:0005975,GO:0005984,GO:0005991,GO:0005992,GO:0006793,GO:0006796,GO:0006950,GO:0008150,GO:0008152,GO:0008194,GO:0009058,GO:0009311,GO:0009312,GO:0009987,GO:0016051,GO:0016311,GO:0016740,GO:0016757,GO:0016758,GO:0016787,GO:0016788,GO:0016791,GO:0019203,GO:0033554,GO:0034637,GO:0035251,GO:0042578,GO:0044237,GO:…
PAXXG171730	37	AT4G37540	LBD39	RNA biosynthesis.transcriptional regulation.transcription factor (AS2/LOB)	GO:0006807,GO:0007275,GO:0008150,GO:0008152,GO:0009653,GO:0009965,GO:0010016,GO:0032501,GO:0032502,GO:0048366,GO:0048367,GO:0048731,GO:0048827,GO:0048856,GO:0060776,GO:0099402,GO:1905392
PAXXG171750	37	N.A.	N.A.	RNA biosynthesis.RNA polymerase II-dependent transcription.transcription co-activation.TFIId complex.component TAF4	GO:0000428,GO:0001650,GO:0003674,GO:0003676,GO:0003677,GO:0003712,GO:0003713,GO:0005488,GO:0005515,GO:0005575,GO:0005622,GO:0005623,GO:0005634,GO:0005654,GO:0005667,GO:0005669,GO:0005730,GO:0005911,GO:0006139,GO:0006351,GO:0006352,GO:0006355,GO:0006357,GO:0006366,GO:0006367,GO:0006725,GO:0006807,GO:0008134,GO:0008150,GO:0008152,GO:0009058,GO:0009059,GO:0009506,GO:0009889,GO:0009891,GO:0009893,GO:…
PAXXG171760	37	AT3G50000	CKA2	Protein modification.phosphorylation.CMGC protein kinase superfamily.CK-II protein kinase heterodimer.catalytic subunit alpha	GO:0003674,GO:0003824,GO:0005575,GO:0005622,GO:0005623,GO:0005634,GO:0005730,GO:0005956,GO:0006793,GO:0006796,GO:0008150,GO:0008152,GO:0009987,GO:0016301,GO:0016310,GO:0016740,GO:0016772,GO:0031974,GO:0031981,GO:0032991,GO:0042752,GO:0043226,GO:0043227,GO:0043228,GO:0043229,GO:0043231,GO:0043232,GO:0043233,GO:0044237,GO:0044422,GO:0044424,GO:0044428,GO:0044446,GO:0044464,GO:0050789,GO:0065007,GO:…
PAXXG171860	37	AT5G43070	WPP1	not assigned.annotated	N.A.
PAXXG172520	37	AT2G22840	GRF1	RNA biosynthesis.transcriptional regulation.GRF-GIF transcription factor complex.component GRF	N.A.
PAXXG172570	37	AT3G57150	NAP57	Protein biosynthesis.ribosome biogenesis.rRNA biosynthesis.post-transcriptional rRNA modification.pseudouridylation.H/ACA small nucleolar ribonucleoprotein (snoRNP) rRNA pseudouridylation complex.pseudouridine synthase component Nap57/CBF5	GO:0000154,GO:0000495,GO:0001522,GO:0003674,GO:0003824,GO:0005575,GO:0005622,GO:0005623,GO:0005634,GO:0005730,GO:0005732,GO:0005737,GO:0005829,GO:0005911,GO:0006139,GO:0006364,GO:0006396,GO:0006725,GO:0006807,GO:0008150,GO:0008152,GO:0009451,GO:0009506,GO:0009982,GO:0009987,GO:0010467,GO:0016070,GO:0016071,GO:0016072,GO:0016073,GO:0016074,GO:0016556,GO:0016853,GO:0016866,GO:0022613,GO:0030054,GO:…
PAXXG172620	37	AT5G16110	AT5G16110	not assigned.not annotated	N.A.
PAXXG173010	37	AT2G15695	AT2G15695	not assigned.not annotated	N.A.
PAXXG175220	37	N.A.	N.A.	RNA biosynthesis.transcriptional regulation.Homeobox transcription factor superfamily.transcription factor (NDX)	GO:0003674,GO:0003676,GO:0003677,GO:0003697,GO:0005488,GO:0005575,GO:0005622,GO:0005623,GO:0005634,GO:0005730,GO:0006355,GO:0008150,GO:0009889,GO:0009890,GO:0009892,GO:0010468,GO:0010556,GO:0010558,GO:0010605,GO:0010629,GO:0019219,GO:0019222,GO:0031323,GO:0031324,GO:0031326,GO:0031327,GO:0031974,GO:0031981,GO:0043226,GO:0043227,GO:0043228,GO:0043229,GO:0043231,GO:0043232,GO:0043233,GO:0044422,GO:…
PAXXG175230	37	AT4G03100	F4C21.2	Multi-process regulation.ROP-GTPase regulatory system.RopGAP GTPase-activating activities.ROP-activating protein (RopGAP)	N.A.
PAXXG176220	37	N.A.	N.A.	not assigned.annotated	GO:0001101,GO:0002376,GO:0005575,GO:0005622,GO:0005623,GO:0005737,GO:0005777,GO:0005829,GO:0006950,GO:0006952,GO:0006955,GO:0008150,GO:0009507,GO:0009532,GO:0009536,GO:0009570,GO:0009605,GO:0009607,GO:0009620,GO:0009719,GO:0009725,GO:0009753,GO:0009814,GO:0009817,GO:0010033,GO:0042221,GO:0042579,GO:0043207,GO:0043226,GO:0043227,GO:0043229,GO:0043231,GO:0044422,GO:0044424,GO:0044434,GO:0044435,GO:…
PAXXG176390	37	AT5G56140	MDA7.20	not assigned.annotated	N.A.
PAXXG176480	37	AT3G13224	AT3G13224	not assigned.annotated	N.A.
PAXXG176640	37	AT1G79930	HSP91	Protein homeostasis.protein quality control.ER Quality Control (ERQC) machinery.BiP chaperone system.ERdj3B-BiP-SDF2 chaperone complex.chaperone component BiP	N.A.
PAXXG178120	37	AT2G17880	T13L16.10	not assigned.annotated	GO:0005575,GO:0005622,GO:0005623,GO:0005634,GO:0005737,GO:0009507,GO:0009536,GO:0043226,GO:0043227,GO:0043229,GO:0043231,GO:0044424,GO:0044444,GO:0044464
PAXXG178220	37	AT2G16600	ROC3	Protein modification.protein folding.protein folding catalyst (Cyclophilin)	GO:0000413,GO:0003674,GO:0003755,GO:0003824,GO:0005575,GO:0005622,GO:0005623,GO:0005737,GO:0005794,GO:0005829,GO:0005886,GO:0005911,GO:0006464,GO:0006807,GO:0007154,GO:0007165,GO:0008150,GO:0008152,GO:0009506,GO:0009507,GO:0009536,GO:0009987,GO:0012505,GO:0016020,GO:0016853,GO:0016859,GO:0018193,GO:0018208,GO:0019538,GO:0023052,GO:0030054,GO:0036211,GO:0043170,GO:0043226,GO:0043227,GO:0043229,GO:…
PAXXG179530	37	AT3G50700	IDD2	RNA biosynthesis.transcriptional regulation.transcription factor (C2H2-ZF)	N.A.
PAXXG179660	37	AT5G13700	PAO1	Polyamine metabolism.polyamine degradation.FAD-dependent polyamine oxidase activities.cytosolic polyamine oxidase (PAO1)	N.A.
PAXXG179790	37	AT3G52105	AT3G52105	not assigned.not annotated	N.A.
PAXXG180350	37	AT4G25140	OLEO1	Lipid metabolism.lipid droplet-associated activities.lipid droplet structural protein (OLEOSIN/OLO)	GO:0000003,GO:0003006,GO:0005575,GO:0005576,GO:0005622,GO:0005623,GO:0005811,GO:0006950,GO:0007275,GO:0008150,GO:0009266,GO:0009409,GO:0009628,GO:0009791,GO:0009845,GO:0010154,GO:0010344,GO:0010876,GO:0016020,GO:0019915,GO:0019953,GO:0022414,GO:0032501,GO:0032502,GO:0033036,GO:0043226,GO:0043228,GO:0043229,GO:0043232,GO:0044085,GO:0044424,GO:0044464,GO:0044703,GO:0048316,GO:0048608,GO:0048731,GO:…
PAXXG180740	37	AT1G23740	F5O8.29	Redox homeostasis.reactive carbonyl scavenging.oxylipin carbonyl degradation.plastidial alkenal/alkenone oxidoreductase (AOR)	GO:0003674,GO:0003824,GO:0005575,GO:0005576,GO:0005622,GO:0005623,GO:0005737,GO:0006950,GO:0008150,GO:0008152,GO:0009266,GO:0009409,GO:0009507,GO:0009526,GO:0009532,GO:0009536,GO:0009570,GO:0009579,GO:0009628,GO:0009941,GO:0010319,GO:0016491,GO:0016627,GO:0016628,GO:0031967,GO:0031975,GO:0035671,GO:0035798,GO:0043226,GO:0043227,GO:0043229,GO:0043231,GO:0044422,GO:0044424,GO:0044434,GO:0044435,GO:…
PAXXG180860	37	AT1G61700	T13M11.6	RNA biosynthesis.DNA-dependent RNA polymerase complexes.RNA polymerase I/II/III/IV/V shared components.subunit NRP-ABCDE10	GO:0000418,GO:0000419,GO:0000428,GO:0003674,GO:0005488,GO:0005575,GO:0005622,GO:0005623,GO:0005634,GO:0005654,GO:0005665,GO:0005666,GO:0005730,GO:0005736,GO:0008270,GO:0016591,GO:0030880,GO:0031974,GO:0031981,GO:0032991,GO:0043167,GO:0043169,GO:0043226,GO:0043227,GO:0043228,GO:0043229,GO:0043231,GO:0043232,GO:0043233,GO:0044422,GO:0044424,GO:0044428,GO:0044446,GO:0044451,GO:0044452,GO:0044464,GO:…
PAXXG181770	37	N.A.	N.A.	Cytoskeleton organisation.nuclear dynamics.nuclear shape determination.lamin-like protein (CRWN)	GO:0000229,GO:0000785,GO:0000789,GO:0005575,GO:0005622,GO:0005623,GO:0005634,GO:0005635,GO:0005652,GO:0005654,GO:0005694,GO:0005730,GO:0005737,GO:0005829,GO:0005911,GO:0006996,GO:0006997,GO:0008150,GO:0009506,GO:0009987,GO:0012505,GO:0016043,GO:0030054,GO:0031967,GO:0031974,GO:0031975,GO:0031981,GO:0032535,GO:0034399,GO:0043226,GO:0043227,GO:0043228,GO:0043229,GO:0043231,GO:0043232,GO:0043233,GO:…
PAXXG182090	37	AT1G25350	OVA9	Protein biosynthesis.aminoacyl-tRNA synthetase activities.glutamine-tRNA ligase	N.A.
PAXXG182450	37	AT5G46030	MCL19.8	not assigned.annotated	GO:0000993,GO:0001098,GO:0001099,GO:0003674,GO:0005488,GO:0005515,GO:0005575,GO:0005622,GO:0005623,GO:0005634,GO:0005654,GO:0006139,GO:0006325,GO:0006338,GO:0006351,GO:0006354,GO:0006355,GO:0006366,GO:0006368,GO:0006725,GO:0006807,GO:0006996,GO:0008023,GO:0008150,GO:0008152,GO:0009058,GO:0009059,GO:0009889,GO:0009891,GO:0009893,GO:0009987,GO:0010467,GO:0010468,GO:0010556,GO:0010557,GO:0010604,GO:…
PAXXG182720	37	AT5G07350	Tudor1	RNA processing.RNA homeostasis.mRNA stress granule formation.mRNA endoribonuclease (TSN)	GO:0000932,GO:0003674,GO:0003676,GO:0003723,GO:0003729,GO:0003824,GO:0004518,GO:0005488,GO:0005575,GO:0005618,GO:0005622,GO:0005623,GO:0005634,GO:0005635,GO:0005737,GO:0005783,GO:0005829,GO:0005886,GO:0005911,GO:0006082,GO:0006139,GO:0006396,GO:0006397,GO:0006401,GO:0006402,GO:0006629,GO:0006720,GO:0006721,GO:0006725,GO:0006807,GO:0006950,GO:0006970,GO:0007275,GO:0008150,GO:0008152,GO:0008299,GO:…
PAXXG182730	37	AT1G73230	T18K17.10	Protein homeostasis.protein quality control.ribosome-associated chaperone activities.NAC chaperone heterodimer.subunit beta	N.A.
PAXXG182880	37	AT3G26744	ICE1	RNA biosynthesis.transcriptional regulation.transcription factor (bHLH)	GO:0003674,GO:0003676,GO:0003677,GO:0003700,GO:0005488,GO:0005575,GO:0005622,GO:0005623,GO:0005634,GO:0006355,GO:0006950,GO:0007275,GO:0008150,GO:0009266,GO:0009409,GO:0009628,GO:0009791,GO:0009888,GO:0009889,GO:0009891,GO:0009893,GO:0009987,GO:0010374,GO:0010440,GO:0010444,GO:0010468,GO:0010556,GO:0010557,GO:0010604,GO:0010628,GO:0019219,GO:0019222,GO:0030154,GO:0031323,GO:0031325,GO:0031326,GO:…
PAXXG182950	37	AT4G26910	F10M23.250	Cellular respiration.tricarboxylic acid cycle.2-oxoglutarate dehydrogenase complex.component E2	GO:0003674,GO:0005488,GO:0005575,GO:0005622,GO:0005623,GO:0005737,GO:0005739,GO:0008270,GO:0016020,GO:0043167,GO:0043169,GO:0043226,GO:0043227,GO:0043229,GO:0043231,GO:0044424,GO:0044444,GO:0044464,GO:0046872,GO:0046914
PAXXG185090	37	AT2G16510	F1P15.11	Solute transport.primary active transport.V-type ATPase complex.membrane V0 subcomplex.subunit c	N.A.
PAXXG185450	37	AT1G14260	F14L17.2	Protein homeostasis.ubiquitin-proteasome system.ubiquitin-fold protein conjugation.ubiquitin conjugation (ubiquitylation).ubiquitin-ligase E3 activities.RING-domain E3 ligase activities.RING-v-class E3 ligase	GO:0000323,GO:0005575,GO:0005622,GO:0005623,GO:0005737,GO:0005764,GO:0005768,GO:0005773,GO:0012505,GO:0031410,GO:0031982,GO:0043226,GO:0043227,GO:0043229,GO:0043231,GO:0044424,GO:0044444,GO:0044464,GO:0097708
PAXXG185930	37	AT5G62470	MYB96	RNA biosynthesis.transcriptional regulation.MYB transcription factor superfamily.transcription factor (MYB)	GO:0000981,GO:0000988,GO:0000989,GO:0001067,GO:0001076,GO:0001101,GO:0001134,GO:0001135,GO:0003674,GO:0003676,GO:0003677,GO:0003700,GO:0005488,GO:0005575,GO:0005622,GO:0005623,GO:0005634,GO:0006355,GO:0006357,GO:0006950,GO:0006970,GO:0008150,GO:0008152,GO:0009058,GO:0009266,GO:0009409,GO:0009414,GO:0009415,GO:0009628,GO:0009651,GO:0009719,GO:0009723,GO:0009725,GO:0009733,GO:0009737,GO:0009751,GO:…
PAXXG185960	37	AT1G26880	T2P11.7	Protein biosynthesis.ribosome biogenesis.large ribosomal subunit (LSU).LSU proteome.component eL34	N.A.
PAXXG186700	37	AT5G53160	RCAR3	Phytohormone action.abscisic acid.perception and signalling.receptor activities.cytoplasm-localized receptor complex.receptor component PYL/RCAR	GO:0001101,GO:0003674,GO:0004857,GO:0004864,GO:0005488,GO:0005515,GO:0005575,GO:0005622,GO:0005623,GO:0005634,GO:0005737,GO:0005829,GO:0006950,GO:0007154,GO:0007165,GO:0007275,GO:0008150,GO:0008289,GO:0009266,GO:0009409,GO:0009414,GO:0009415,GO:0009628,GO:0009719,GO:0009725,GO:0009737,GO:0009738,GO:0009755,GO:0009791,GO:0009845,GO:0009892,GO:0009987,GO:0010033,GO:0010035,GO:0010427,GO:0010563,GO:…
PAXXG187700	37	AT1G66240	ATX1	Nutrient uptake.transition metal homeostasis.metallochaperone activities.copper chaperone (ATX/CCH)	GO:0003674,GO:0005488,GO:0005575,GO:0005622,GO:0005623,GO:0005737,GO:0006810,GO:0006811,GO:0006812,GO:0006873,GO:0006875,GO:0008150,GO:0009987,GO:0019725,GO:0030001,GO:0030003,GO:0042592,GO:0043167,GO:0043169,GO:0044424,GO:0044464,GO:0046872,GO:0046914,GO:0046916,GO:0048878,GO:0050801,GO:0051179,GO:0051234,GO:0055065,GO:0055076,GO:0055080,GO:0055082,GO:0065007,GO:0065008,GO:0098771
PAXXG187710	37	AT3G52870	AT3G52870	not assigned.annotated	N.A.
PAXXG187830	37	AT5G03740	HD2C	Chromatin organisation.post-translational histone modification.histone acetylation.HD2-type histone deacetylase (HD2/HDT)	GO:0001101,GO:0003674,GO:0003676,GO:0003677,GO:0005488,GO:0005575,GO:0005622,GO:0005623,GO:0005634,GO:0005730,GO:0006355,GO:0006950,GO:0006970,GO:0008150,GO:0009414,GO:0009415,GO:0009628,GO:0009651,GO:0009719,GO:0009725,GO:0009737,GO:0009889,GO:0009890,GO:0009892,GO:0010033,GO:0010035,GO:0010468,GO:0010556,GO:0010558,GO:0010605,GO:0010629,GO:0019219,GO:0019222,GO:0031323,GO:0031324,GO:0031326,GO:…
PAXXG187910	37	N.A.	N.A.	Protein homeostasis.ubiquitin-proteasome system.ubiquitin-fold protein conjugation.ubiquitin conjugation (ubiquitylation).ubiquitin-ligase E3 activities.U-Box E3 ligase activities.group-II ligase	N.A.
PAXXG189110	37	AT1G56170	NF-YC2	RNA biosynthesis.transcriptional regulation.NF-Y transcription factor complex.component NF-YC	N.A.
PAXXG189660	37	AT3G62870	AT3G62870	Protein biosynthesis.ribosome biogenesis.large ribosomal subunit (LSU).LSU proteome.component eL8	GO:0000470,GO:0003674,GO:0003676,GO:0003723,GO:0003735,GO:0005198,GO:0005488,GO:0005575,GO:0005622,GO:0005623,GO:0005634,GO:0005730,GO:0005737,GO:0005773,GO:0005774,GO:0005829,GO:0005840,GO:0005844,GO:0005911,GO:0006139,GO:0006364,GO:0006396,GO:0006412,GO:0006518,GO:0006725,GO:0006807,GO:0008150,GO:0008152,GO:0009058,GO:0009059,GO:0009506,GO:0009507,GO:0009536,GO:0009987,GO:0010467,GO:0015934,GO:…
PAXXG189750	37	AT5G23670	LCB2	Lipid metabolism.sphingolipid metabolism.ceramide biosynthesis.serine C-palmitoyltransferase activity.serine C-palmitoyltransferase complex.catalytic subunit LCB2	GO:0002178,GO:0003674,GO:0003824,GO:0004758,GO:0005575,GO:0005622,GO:0005623,GO:0005737,GO:0005773,GO:0005783,GO:0005789,GO:0006066,GO:0006629,GO:0006643,GO:0006644,GO:0006665,GO:0006667,GO:0006670,GO:0006672,GO:0006684,GO:0006686,GO:0006793,GO:0006796,GO:0006807,GO:0007275,GO:0008150,GO:0008152,GO:0008610,GO:0008654,GO:0009058,GO:0009314,GO:0009416,GO:0009555,GO:0009628,GO:0009639,GO:0009640,GO:…
PAXXG189790	37	AT5G50920	CLPC1	not assigned.annotated	N.A.
PAXXG189800	37	AT5G62000	ARF2	RNA biosynthesis.transcriptional regulation.B3 transcription factor superfamily.transcription factor (ARF)	GO:0000003,GO:0001101,GO:0003006,GO:0003674,GO:0003676,GO:0003677,GO:0003700,GO:0005488,GO:0005515,GO:0005575,GO:0005622,GO:0005623,GO:0005634,GO:0006355,GO:0007275,GO:0007568,GO:0008150,GO:0008285,GO:0009719,GO:0009725,GO:0009737,GO:0009791,GO:0009835,GO:0009836,GO:0009838,GO:0009889,GO:0009890,GO:0009892,GO:0009900,GO:0009908,GO:0009909,GO:0009911,GO:0010033,GO:0010047,GO:0010150,GO:0010154,GO:…
PAXXG189830	37	AT1G09815	POLD4	Cell division.DNA replication.elongation.DNA polymerase delta complex.component POLD4	GO:0000228,GO:0000731,GO:0003674,GO:0003824,GO:0003887,GO:0005575,GO:0005622,GO:0005623,GO:0005634,GO:0005657,GO:0005694,GO:0006139,GO:0006259,GO:0006260,GO:0006261,GO:0006281,GO:0006725,GO:0006807,GO:0006950,GO:0006974,GO:0008150,GO:0008152,GO:0009058,GO:0009059,GO:0009987,GO:0016740,GO:0016772,GO:0016779,GO:0018130,GO:0019438,GO:0030894,GO:0031974,GO:0031981,GO:0032991,GO:0032993,GO:0033554,GO:…
PAXXG190440	37	AT5G66320	GATA5	RNA biosynthesis.transcriptional regulation.C2C2 transcription factor superfamily.GATA trancription factor families.transcription factor (A/B-GATA)	GO:0000976,GO:0000977,GO:0000981,GO:0001012,GO:0001067,GO:0001085,GO:0001228,GO:0003674,GO:0003676,GO:0003677,GO:0003682,GO:0003690,GO:0003700,GO:0005488,GO:0005515,GO:0005575,GO:0005622,GO:0005623,GO:0005634,GO:0005667,GO:0006139,GO:0006351,GO:0006355,GO:0006357,GO:0006366,GO:0006725,GO:0006807,GO:0007623,GO:0008134,GO:0008150,GO:0008152,GO:0009058,GO:0009059,GO:0009314,GO:0009416,GO:0009628,GO:…
PAXXG192200	37	AT3G08690	UBC11	Protein homeostasis.ubiquitin-proteasome system.ubiquitin-fold protein conjugation.MUB conjugation.conjugation E2 protein	N.A.
PAXXG192570	37	N.A.	N.A.	Cell division.cytokinesis.preprophase microtubule organization.TON1-TRM-PP2A (TTP) preprophase band formation complex.PP2A-phosphatase subcomplex.scaffold component	N.A.
PAXXG192850	37	AT5G46570	BSK2	Phytohormone action.brassinosteroid.perception and signal transduction.receptor complex.signalling protein kinase (BSK)	GO:0003674,GO:0003824,GO:0004672,GO:0004674,GO:0004675,GO:0004888,GO:0005575,GO:0005623,GO:0005886,GO:0006464,GO:0006468,GO:0006793,GO:0006796,GO:0006807,GO:0007154,GO:0007165,GO:0007166,GO:0007167,GO:0007178,GO:0008150,GO:0008152,GO:0009719,GO:0009725,GO:0009741,GO:0009742,GO:0009755,GO:0009987,GO:0010033,GO:0014070,GO:0016020,GO:0016301,GO:0016310,GO:0016740,GO:0016772,GO:0016773,GO:0019199,GO:…
PAXXG193580	37	AT5G23570	SGS3	RNA processing.mRNA silencing.transacting siRNA pathway.stabilization factor (SGS3)	GO:0002252,GO:0002376,GO:0005575,GO:0005622,GO:0005623,GO:0005634,GO:0005655,GO:0005730,GO:0005737,GO:0005783,GO:0005829,GO:0006139,GO:0006396,GO:0006725,GO:0006807,GO:0006950,GO:0006952,GO:0006955,GO:0007275,GO:0008150,GO:0008152,GO:0009058,GO:0009605,GO:0009607,GO:0009615,GO:0009616,GO:0009791,GO:0009892,GO:0009987,GO:0010025,GO:0010033,GO:0010050,GO:0010166,GO:0010267,GO:0010467,GO:0010468,GO:…
PAXXG194130	37	AT3G08860	PYD4	Nucleotide metabolism.pyrimidines.catabolism.alanine aminotransferase (PYD4)	GO:0003674,GO:0003824,GO:0005488,GO:0005515,GO:0005575,GO:0005622,GO:0005623,GO:0005737,GO:0005739,GO:0007154,GO:0008144,GO:0008150,GO:0008453,GO:0008483,GO:0009605,GO:0009987,GO:0009991,GO:0016740,GO:0016769,GO:0019842,GO:0030170,GO:0031667,GO:0031668,GO:0031669,GO:0036094,GO:0042802,GO:0043167,GO:0043168,GO:0043226,GO:0043227,GO:0043229,GO:0043231,GO:0043562,GO:0044424,GO:0044444,GO:0044464,GO:…
PAXXG194330	37	AT5G41210	GSTT1	Redox homeostasis.glutathione-based redox regulation.glutathione S-transferase activities.class theta glutathione S-transferase	GO:0003674,GO:0003824,GO:0004364,GO:0005575,GO:0005622,GO:0005623,GO:0005737,GO:0005777,GO:0006518,GO:0006575,GO:0006749,GO:0006790,GO:0006807,GO:0008150,GO:0008152,GO:0009056,GO:0009404,GO:0009407,GO:0009636,GO:0009987,GO:0016740,GO:0016765,GO:0019748,GO:0034641,GO:0042221,GO:0042579,GO:0043226,GO:0043227,GO:0043229,GO:0043231,GO:0043603,GO:0044237,GO:0044248,GO:0044424,GO:0044444,GO:0044464,GO:…
PAXXG194340	37	AT1G63470	F2K11.28	RNA biosynthesis.transcriptional regulation.AHL transcription factor superfamily.clade-B transcription factor (AHL)	GO:0005575,GO:0005622,GO:0005623,GO:0005634,GO:0043226,GO:0043227,GO:0043229,GO:0043231,GO:0044424,GO:0044464
PAXXG194820	37	AT2G22500	UCP5	Solute transport.carrier-mediated transport.solute transporter (MTCC)	GO:0003674,GO:0005215,GO:0005310,GO:0005342,GO:0005575,GO:0005622,GO:0005623,GO:0005737,GO:0005739,GO:0005740,GO:0005743,GO:0006810,GO:0006811,GO:0006817,GO:0006820,GO:0006835,GO:0006839,GO:0006855,GO:0008150,GO:0008272,GO:0008509,GO:0008514,GO:0015075,GO:0015103,GO:0015116,GO:0015117,GO:0015131,GO:0015140,GO:0015141,GO:0015238,GO:0015291,GO:0015297,GO:0015318,GO:0015556,GO:0015698,GO:0015709,GO:…
PAXXG194830	37	AT4G24660	HB22	RNA biosynthesis.transcriptional regulation.Homeobox transcription factor superfamily.transcription factor (zf-HD)	GO:0000003,GO:0003006,GO:0003674,GO:0003676,GO:0003677,GO:0005488,GO:0005515,GO:0005575,GO:0005622,GO:0005623,GO:0005634,GO:0007275,GO:0008150,GO:0009790,GO:0009791,GO:0009793,GO:0010154,GO:0022414,GO:0032501,GO:0032502,GO:0042802,GO:0042803,GO:0043226,GO:0043227,GO:0043229,GO:0043231,GO:0044424,GO:0044464,GO:0046983,GO:0048316,GO:0048608,GO:0048731,GO:0048856,GO:0061458,GO:0097159,GO:1901363
PAXXG194930	37	AT4G40040	T5J17.210	Chromatin organisation.chromatin structure.DNA wrapping.histone (H3)	GO:0000785,GO:0000786,GO:0003674,GO:0003676,GO:0003677,GO:0003682,GO:0005488,GO:0005575,GO:0005622,GO:0005623,GO:0005634,GO:0005694,GO:0006323,GO:0006325,GO:0006333,GO:0006334,GO:0006996,GO:0008150,GO:0009987,GO:0016043,GO:0022607,GO:0031490,GO:0031491,GO:0031492,GO:0031497,GO:0032991,GO:0032993,GO:0034622,GO:0034728,GO:0043226,GO:0043227,GO:0043228,GO:0043229,GO:0043231,GO:0043232,GO:0043933,GO:…
PAXXG195070	37	AT4G08980	FBW2	RNA processing.mRNA silencing.miRNA pathway.RNA-induced silencing complex (RISC) assembly and export.regulatory protein (FBW2)	GO:0001101,GO:0006464,GO:0006508,GO:0006511,GO:0006807,GO:0008150,GO:0008152,GO:0009056,GO:0009057,GO:0009719,GO:0009725,GO:0009737,GO:0009892,GO:0009987,GO:0010033,GO:0010468,GO:0010605,GO:0010608,GO:0010629,GO:0016567,GO:0019222,GO:0019538,GO:0019941,GO:0030163,GO:0032446,GO:0033993,GO:0036211,GO:0042221,GO:0043170,GO:0043412,GO:0043632,GO:0044237,GO:0044238,GO:0044248,GO:0044257,GO:0044260,GO:…
PAXXG196200	37	AT1G75660	XRN3	RNA processing.RNA homeostasis.non-canonical RNA decapping and decay.exoribonuclease (RAT1/XRN2)	GO:0000966,GO:0000967,GO:0003674,GO:0003824,GO:0004518,GO:0004527,GO:0004532,GO:0004534,GO:0004540,GO:0005575,GO:0005622,GO:0005623,GO:0005634,GO:0006139,GO:0006364,GO:0006396,GO:0006401,GO:0006725,GO:0006807,GO:0008150,GO:0008152,GO:0008409,GO:0009056,GO:0009057,GO:0009893,GO:0009987,GO:0010467,GO:0010468,GO:0010586,GO:0010587,GO:0010604,GO:0010628,GO:0016070,GO:0016072,GO:0016075,GO:0016787,GO:…
PAXXG196550	37	AT5G17310	UGP2	Carbohydrate metabolism.sucrose metabolism.biosynthesis.cytosolic UDP-glucose pyrophosphorylase	GO:0003674,GO:0003824,GO:0003983,GO:0005575,GO:0005622,GO:0005623,GO:0005737,GO:0005829,GO:0005886,GO:0005975,GO:0005976,GO:0005977,GO:0005984,GO:0005985,GO:0006011,GO:0006073,GO:0006091,GO:0006112,GO:0006139,GO:0006725,GO:0006793,GO:0006807,GO:0006950,GO:0006970,GO:0007154,GO:0007275,GO:0008150,GO:0008152,GO:0009225,GO:0009267,GO:0009311,GO:0009555,GO:0009605,GO:0009628,GO:0009651,GO:0009987,GO:…
PAXXG197440	37	AT5G39510	SGR4	Vesicle trafficking.multi-pathway trafficking regulation.target membrane fusion.SNARE membrane fusion complexes.Qb-type SNARE components.VTI-group component	GO:0003674,GO:0005484,GO:0005488,GO:0005515,GO:0005575,GO:0005622,GO:0005623,GO:0005737,GO:0005768,GO:0005770,GO:0005783,GO:0005789,GO:0005794,GO:0005798,GO:0006605,GO:0006623,GO:0006810,GO:0006886,GO:0006888,GO:0006892,GO:0006896,GO:0006906,GO:0006996,GO:0007034,GO:0008104,GO:0008150,GO:0009987,GO:0010008,GO:0012505,GO:0012506,GO:0012507,GO:0015031,GO:0015833,GO:0016020,GO:0016043,GO:0016050,GO:…
PAXXG197620	37	AT4G36480	LCB1	Lipid metabolism.sphingolipid metabolism.ceramide biosynthesis.serine C-palmitoyltransferase activity.serine C-palmitoyltransferase complex.catalytic subunit LCB1	GO:0000003,GO:0002178,GO:0003006,GO:0005575,GO:0005622,GO:0005623,GO:0005737,GO:0005783,GO:0005789,GO:0006066,GO:0006629,GO:0006643,GO:0006644,GO:0006665,GO:0006667,GO:0006670,GO:0006672,GO:0006684,GO:0006686,GO:0006793,GO:0006796,GO:0006807,GO:0007275,GO:0008150,GO:0008152,GO:0008610,GO:0008654,GO:0009058,GO:0009790,GO:0009791,GO:0009793,GO:0009825,GO:0009893,GO:0009894,GO:0009896,GO:0009987,GO:…
PAXXG198160	37	N.A.	N.A.	Phytohormone action.ethylene.perception and signal transduction.signal transducer (EIN2)	GO:0000160,GO:0001736,GO:0001738,GO:0002009,GO:0002237,GO:0002376,GO:0003674,GO:0003676,GO:0003723,GO:0003729,GO:0005488,GO:0006810,GO:0006950,GO:0006952,GO:0006955,GO:0006970,GO:0007154,GO:0007164,GO:0007165,GO:0007275,GO:0007568,GO:0008150,GO:0009266,GO:0009408,GO:0009605,GO:0009607,GO:0009611,GO:0009617,GO:0009620,GO:0009628,GO:0009651,GO:0009653,GO:0009719,GO:0009723,GO:0009725,GO:0009743,GO:…
PAXXG199470	37	AT1G11360	T23J18.35	not assigned.annotated	N.A.
PAXXG199660	37	AT5G54900	RBP45A	RNA processing.RNA homeostasis.mRNA stress granule formation.regulatory factor (RBP45/47)	N.A.
PAXXG199670	37	AT3G27090	AT3G27090	not assigned.annotated	N.A.
PAXXG199840	37	AT4G04900	RIC10	Multi-process regulation.ROP-GTPase regulatory system.ROP GTPase effector activities.GTPase effector (RIC)	GO:0000003,GO:0000902,GO:0000904,GO:0003006,GO:0005575,GO:0005622,GO:0005623,GO:0005737,GO:0008150,GO:0009653,GO:0009826,GO:0009856,GO:0009860,GO:0009932,GO:0009987,GO:0016043,GO:0016049,GO:0022414,GO:0030154,GO:0032501,GO:0032502,GO:0032989,GO:0040007,GO:0044424,GO:0044464,GO:0044706,GO:0048468,GO:0048588,GO:0048589,GO:0048856,GO:0048868,GO:0048869,GO:0051704,GO:0060560,GO:0071840
PAXXG199850	37	AT1G11580	PMEPCRA	Cell wall organisation.pectin.homogalacturonan.modification and degradation.pectin methylesterase	GO:0003674,GO:0003824,GO:0004857,GO:0005575,GO:0005618,GO:0005622,GO:0005623,GO:0005737,GO:0005773,GO:0005774,GO:0005829,GO:0008150,GO:0009605,GO:0009607,GO:0009617,GO:0016020,GO:0016787,GO:0016788,GO:0030234,GO:0030312,GO:0030599,GO:0031090,GO:0043086,GO:0043207,GO:0043226,GO:0043227,GO:0043229,GO:0043231,GO:0044092,GO:0044422,GO:0044424,GO:0044437,GO:0044444,GO:0044446,GO:0044464,GO:0046910,GO:…
PAXXG199895	37	N.A.	N.A.	not assigned.annotated	GO:0000003,GO:0000209,GO:0003006,GO:0003674,GO:0005488,GO:0005515,GO:0005575,GO:0005622,GO:0005623,GO:0005737,GO:0006464,GO:0006508,GO:0006513,GO:0006807,GO:0007049,GO:0008150,GO:0008152,GO:0009056,GO:0009057,GO:0009653,GO:0009987,GO:0010498,GO:0010499,GO:0016567,GO:0016579,GO:0019538,GO:0019953,GO:0022402,GO:0022413,GO:0022414,GO:0030154,GO:0030163,GO:0030435,GO:0030437,GO:0031386,GO:0032446,GO:…
PAXXG200460	37	AT1G04400	CRY2	External stimuli response.light.UV-A/blue light.cryptochrome-mediated photoperception.cryptochrome photoreceptor (CRY)	GO:0000003,GO:0000166,GO:0001101,GO:0002252,GO:0002376,GO:0003006,GO:0003674,GO:0005488,GO:0005515,GO:0005524,GO:0005575,GO:0005622,GO:0005623,GO:0005634,GO:0005654,GO:0005737,GO:0005773,GO:0006139,GO:0006325,GO:0006338,GO:0006725,GO:0006732,GO:0006753,GO:0006793,GO:0006796,GO:0006807,GO:0006873,GO:0006874,GO:0006875,GO:0006950,GO:0006952,GO:0006996,GO:0007154,GO:0007165,GO:0007275,GO:0007623,GO:…
PAXXG200990	37	AT2G19520	FVE	Chromatin organisation.histone chaperone activities.CAF1 histone chaperone complex.component CAF1c/MSI	N.A.
PAXXG201120	37	AT5G12020	HSP17.6II	Protein homeostasis.protein quality control.smallHsp holdase chaperone activities.class-C-II protein	N.A.
PAXXG201160	37	AT5G12020	HSP17.6II	Protein homeostasis.protein quality control.smallHsp holdase chaperone activities.class-C-II protein	GO:0005575,GO:0005622,GO:0005623,GO:0005737,GO:0006950,GO:0008150,GO:0009266,GO:0009408,GO:0009628,GO:0044424,GO:0044464,GO:0050896
PAXXG201490	37	AT4G34110	PAB2	Protein biosynthesis.translation initiation.mRNA loading.mRNA poly-A-tail binding factor (PABP)	GO:0003674,GO:0003676,GO:0003723,GO:0003729,GO:0003743,GO:0005488,GO:0005575,GO:0005622,GO:0005623,GO:0005737,GO:0005829,GO:0006412,GO:0006413,GO:0006417,GO:0006446,GO:0006518,GO:0006807,GO:0006950,GO:0006970,GO:0008135,GO:0008150,GO:0008152,GO:0009058,GO:0009059,GO:0009628,GO:0009651,GO:0009889,GO:0009894,GO:0009987,GO:0010035,GO:0010038,GO:0010467,GO:0010468,GO:0010556,GO:0010608,GO:0019219,GO:…
PAXXG201690	37	AT3G48170	ALDH10A9	Secondary metabolism.betaines.glycinebetaine biosynthesis.betaine-aldehyde dehydrogenase	GO:0001101,GO:0003674,GO:0003824,GO:0004029,GO:0005575,GO:0005618,GO:0005622,GO:0005623,GO:0005737,GO:0005777,GO:0005829,GO:0006950,GO:0006970,GO:0008150,GO:0008152,GO:0008802,GO:0009414,GO:0009415,GO:0009507,GO:0009516,GO:0009536,GO:0009628,GO:0009651,GO:0009719,GO:0009725,GO:0009737,GO:0009987,GO:0010033,GO:0010035,GO:0016491,GO:0016620,GO:0016903,GO:0030312,GO:0033554,GO:0033993,GO:0034059,GO:…
PAXXG201780	37	AT2G24360	T28I24.9	Protein modification.phosphorylation.TKL protein kinase superfamily.protein kinase (MAP3K-RAF)	GO:0003674,GO:0003824,GO:0004672,GO:0005575,GO:0005622,GO:0005623,GO:0005737,GO:0006464,GO:0006468,GO:0006793,GO:0006796,GO:0006807,GO:0007154,GO:0007165,GO:0008150,GO:0008152,GO:0009987,GO:0016301,GO:0016310,GO:0016740,GO:0016772,GO:0016773,GO:0019538,GO:0023052,GO:0035556,GO:0036211,GO:0043170,GO:0043412,GO:0044237,GO:0044238,GO:0044260,GO:0044267,GO:0044424,GO:0044464,GO:0050789,GO:0050794,GO:…
PAXXG201880	37	AT5G26220	T19G15.70	Redox homeostasis.glutathione-based redox regulation.glutathione degradation.gamma-glutamyl cyclotransferase	GO:0003674,GO:0003824,GO:0003839,GO:0005575,GO:0005622,GO:0005623,GO:0005737,GO:0006518,GO:0006575,GO:0006749,GO:0006751,GO:0006790,GO:0006807,GO:0008150,GO:0008152,GO:0009056,GO:0009987,GO:0010035,GO:0010038,GO:0010288,GO:0016829,GO:0016840,GO:0016842,GO:0034641,GO:0042219,GO:0042221,GO:0043171,GO:0043603,GO:0044237,GO:0044248,GO:0044273,GO:0044424,GO:0044464,GO:0046686,GO:0050896,GO:0051186,GO:…
PAXXG202930	37	AT3G58610	AT3G58610	Amino acid metabolism.aspartate group amino acid biosynthesis.aspartate-derived amino acids.isoleucine.ketol-acid reductoisomerase	GO:0000166,GO:0000287,GO:0003674,GO:0005488,GO:0005507,GO:0005515,GO:0005575,GO:0005576,GO:0005618,GO:0005622,GO:0005623,GO:0005737,GO:0005739,GO:0008150,GO:0009507,GO:0009526,GO:0009532,GO:0009536,GO:0009570,GO:0009941,GO:0010035,GO:0010038,GO:0030312,GO:0031967,GO:0031975,GO:0036094,GO:0042221,GO:0042802,GO:0042803,GO:0043167,GO:0043168,GO:0043169,GO:0043226,GO:0043227,GO:0043229,GO:0043231,GO:…
PAXXG203590	37	AT3G56340	T5P19.4	Protein biosynthesis.ribosome biogenesis.small ribosomal subunit (SSU).SSU proteome.component eS26	GO:0003674,GO:0003676,GO:0003723,GO:0003729,GO:0003735,GO:0005198,GO:0005488,GO:0005575,GO:0005622,GO:0005623,GO:0005737,GO:0005829,GO:0005840,GO:0005911,GO:0009506,GO:0009507,GO:0009536,GO:0015935,GO:0016020,GO:0022626,GO:0022627,GO:0030054,GO:0032991,GO:0043226,GO:0043227,GO:0043228,GO:0043229,GO:0043231,GO:0043232,GO:0044391,GO:0044422,GO:0044424,GO:0044444,GO:0044445,GO:0044446,GO:0044464,GO:…
PAXXG206810	37	AT2G32720	CB5-B	Lipid metabolism.fatty acid metabolism.fatty acid desaturation.electron supply.cytochrome electron shuttle hemoprotein (Cyt-b5)	N.A.
PAXXG207070	37	AT4G39090	RD19	Protein homeostasis.proteolysis.cysteine-type peptidase activities.C1-class protease (Papain)	GO:0000323,GO:0003674,GO:0003824,GO:0004175,GO:0004197,GO:0005575,GO:0005576,GO:0005615,GO:0005622,GO:0005623,GO:0005634,GO:0005737,GO:0005764,GO:0005773,GO:0006508,GO:0006807,GO:0006950,GO:0006952,GO:0006970,GO:0008150,GO:0008152,GO:0008233,GO:0008234,GO:0009056,GO:0009057,GO:0009605,GO:0009607,GO:0009617,GO:0009628,GO:0009651,GO:0009987,GO:0016787,GO:0019538,GO:0030163,GO:0042742,GO:0043170,GO:…
PAXXG207990	37	AT3G62760	ATGSTF13	N.A.	GO:0003674,GO:0003824,GO:0004364,GO:0005488,GO:0005515,GO:0005575,GO:0006950,GO:0008150,GO:0009635,GO:0009636,GO:0016740,GO:0016765,GO:0032991,GO:0042221,GO:0042802,GO:0042803,GO:0046983,GO:0050896
PAXXG209130	37	N.A.	N.A.	Enzyme classification.EC_4 lyases.EC_4.3 carbon-nitrogen lyase	GO:0003674,GO:0003824,GO:0004064,GO:0005575,GO:0005622,GO:0005623,GO:0005737,GO:0005783,GO:0009986,GO:0012505,GO:0016020,GO:0016787,GO:0016788,GO:0043226,GO:0043227,GO:0043229,GO:0043231,GO:0044424,GO:0044444,GO:0044464,GO:0052689
PAXXG209160	37	AT2G26280	CID7	N.A.	N.A.
PAXXG209270	37	AT2G34710	PHB	N.A.	N.A.
PAXXG209470	37	AT1G56580	SVB	N.A.	N.A.
PAXXG209620	37	AT1G78870	UBC35	N.A.	GO:0000209,GO:0003674,GO:0003824,GO:0004842,GO:0005488,GO:0005515,GO:0005575,GO:0005622,GO:0005623,GO:0005634,GO:0005737,GO:0006139,GO:0006259,GO:0006281,GO:0006301,GO:0006464,GO:0006508,GO:0006511,GO:0006725,GO:0006807,GO:0006950,GO:0006974,GO:0007275,GO:0008150,GO:0008152,GO:0009056,GO:0009057,GO:0009653,GO:0009888,GO:0009987,GO:0010015,GO:0010035,GO:0010038,GO:0010039,GO:0010053,GO:0016567,GO:…
PAXXG209640	37	AT2G42590	GRF9	Multi-process regulation.14-3-3 regulatory system.14-3-3 phosphoprotein-binding protein (GRF)	N.A.
PAXXG211100	37	AT1G53730	SRF6	Protein modification.phosphorylation.TKL protein kinase superfamily.protein kinase (LRR-V)	GO:0003674,GO:0003824,GO:0004672,GO:0004674,GO:0004675,GO:0004888,GO:0005575,GO:0005622,GO:0005623,GO:0005634,GO:0005737,GO:0005829,GO:0005886,GO:0006464,GO:0006468,GO:0006793,GO:0006796,GO:0006807,GO:0007154,GO:0007165,GO:0007166,GO:0007167,GO:0007178,GO:0008150,GO:0008152,GO:0009987,GO:0016020,GO:0016301,GO:0016310,GO:0016740,GO:0016772,GO:0016773,GO:0019199,GO:0019538,GO:0023052,GO:0036211,GO:…
PAXXG211200	37	AT3G43190	SUS4	Carbohydrate metabolism.sucrose metabolism.degradation.sucrose synthase	GO:0001101,GO:0001666,GO:0003674,GO:0003824,GO:0005575,GO:0005622,GO:0005623,GO:0005737,GO:0005773,GO:0005829,GO:0005886,GO:0005911,GO:0006950,GO:0006970,GO:0008150,GO:0008194,GO:0009266,GO:0009409,GO:0009413,GO:0009414,GO:0009415,GO:0009506,GO:0009628,GO:0009743,GO:0009744,GO:0009746,GO:0009749,GO:0010033,GO:0010035,GO:0010037,GO:0010038,GO:0010555,GO:0016020,GO:0016157,GO:0016740,GO:0016757,GO:…
PAXXG211510	37	N.A.	N.A.	Enzyme classification.EC_1 oxidoreductases.EC_1.14 oxidoreductase acting on paired donor with incorporation or reduction of molecular oxygen	N.A.
PAXXG211740	37	AT5G64350	FKBP12	Protein modification.protein folding.protein folding catalyst (FKBP)	GO:0000413,GO:0003674,GO:0003755,GO:0003824,GO:0005488,GO:0005527,GO:0005528,GO:0005575,GO:0005622,GO:0005623,GO:0005737,GO:0005829,GO:0006457,GO:0006464,GO:0006807,GO:0008144,GO:0008150,GO:0008152,GO:0009987,GO:0016853,GO:0016859,GO:0018193,GO:0018208,GO:0019538,GO:0036211,GO:0043170,GO:0043412,GO:0044237,GO:0044238,GO:0044260,GO:0044267,GO:0044424,GO:0044444,GO:0044464,GO:0061077,GO:0071704,GO:…
PAXXG212030	37	N.A.	N.A.	not assigned.not annotated	N.A.
PAXXG212520	37	AT2G39770	CYT1	Carbohydrate metabolism.nucleotide sugar biosynthesis.GDP-D-mannose biosynthesis.GDP-D-mannose pyrophosphorylase (VTC1)	GO:0000271,GO:0000302,GO:0001101,GO:0003674,GO:0003824,GO:0004475,GO:0005575,GO:0005622,GO:0005623,GO:0005634,GO:0005737,GO:0005829,GO:0005975,GO:0005976,GO:0005996,GO:0006073,GO:0006082,GO:0006732,GO:0006766,GO:0006767,GO:0006950,GO:0006952,GO:0006970,GO:0006979,GO:0008150,GO:0008152,GO:0008905,GO:0009058,GO:0009059,GO:0009108,GO:0009110,GO:0009250,GO:0009266,GO:0009408,GO:0009605,GO:0009607,GO:…
PAXXG213210	37	AT5G54855	AT5G54855	not assigned.not annotated	N.A.
PAXXG213880	37	N.A.	N.A.	not assigned.not annotated	N.A.
PAXXG214680	37	AT5G13450	ATP5	Cellular respiration.oxidative phosphorylation.ATP synthase complex.peripheral MF1 subcomplex.subunit delta/OSCP	N.A.
PAXXG214740	37	AT5G14780	FDH	Enzyme classification.EC_1 oxidoreductases.EC_1.17 oxidoreductase acting on CH or CH2 group	GO:0005575,GO:0005622,GO:0005623,GO:0005737,GO:0005739,GO:0008150,GO:0009507,GO:0009536,GO:0009579,GO:0010035,GO:0010038,GO:0042221,GO:0043226,GO:0043227,GO:0043229,GO:0043231,GO:0044424,GO:0044444,GO:0044464,GO:0046686,GO:0050896
PAXXG214800	37	AT5G20570	RBX1	Protein homeostasis.ubiquitin-proteasome system.ubiquitin-fold protein conjugation.RUB/NEDD8 conjugation (neddylation).RUB ligase E3 activities.RUB ligase E3 protein (RBX1)	N.A.
PAXXG214840	37	N.A.	N.A.	not assigned.not annotated	N.A.
PAXXG215030	37	AT1G75290	F22H5.18	Enzyme classification.EC_1 oxidoreductases.EC_1.3 oxidoreductase acting on CH-CH group of donor	GO:0003674,GO:0003824,GO:0005575,GO:0005623,GO:0005886,GO:0006725,GO:0006950,GO:0006979,GO:0008150,GO:0008152,GO:0009058,GO:0009698,GO:0009699,GO:0009806,GO:0009807,GO:0009987,GO:0010035,GO:0010038,GO:0016020,GO:0016491,GO:0016651,GO:0019438,GO:0019748,GO:0042221,GO:0044237,GO:0044249,GO:0044464,GO:0044550,GO:0046686,GO:0050664,GO:0050896,GO:0055114,GO:0071704,GO:0071944,GO:1901360,GO:1901362,GO:…
PAXXG215180	37	AT1G59580	MPK2	Protein modification.phosphorylation.CMGC protein kinase superfamily.protein kinase (MAPK)	GO:0000165,GO:0003674,GO:0003824,GO:0004672,GO:0004674,GO:0004707,GO:0005575,GO:0005622,GO:0005623,GO:0005634,GO:0005737,GO:0006464,GO:0006468,GO:0006793,GO:0006796,GO:0006807,GO:0007154,GO:0007165,GO:0008150,GO:0008152,GO:0009719,GO:0009725,GO:0009733,GO:0009734,GO:0009755,GO:0009987,GO:0010033,GO:0010468,GO:0016301,GO:0016310,GO:0016740,GO:0016772,GO:0016773,GO:0019222,GO:0019538,GO:0023014,GO:…
PAXXG215230	37	AT4G14310	DL3195C	not assigned.annotated	GO:0005575,GO:0005618,GO:0005623,GO:0030312,GO:0044464,GO:0071944
PAXXG215260	37	AT3G27740	CARA	Amino acid metabolism.glutamate group amino acid biosynthesis.glutamate-derived amino acids.arginine.carbamoyl phosphate synthetase heterodimer.small subunit	GO:0000050,GO:0003674,GO:0003824,GO:0004088,GO:0005575,GO:0005622,GO:0005623,GO:0005737,GO:0005951,GO:0006082,GO:0006520,GO:0006525,GO:0006526,GO:0006807,GO:0006950,GO:0007154,GO:0008150,GO:0008152,GO:0008652,GO:0009058,GO:0009064,GO:0009084,GO:0009267,GO:0009507,GO:0009532,GO:0009536,GO:0009570,GO:0009605,GO:0009987,GO:0009991,GO:0016036,GO:0016053,GO:0016874,GO:0016879,GO:0016884,GO:0019627,GO:…
PAXXG216270	37	AT2G35260	T4C15.7	Coenzyme metabolism.chlorophyll metabolism.chlorophyll homeostasis.regulatory protein (BCM)	N.A.
PAXXG216400	37	AT1G64980	F13O11.28	not assigned.annotated	N.A.
PAXXG216590	37	AT3G51300	ROP1	Multi-process regulation.ROP-GTPase regulatory system.small GTPase (ROP)	N.A.
PAXXG217880	37	AT3G47370	AT3G47370	Protein biosynthesis.ribosome biogenesis.small ribosomal subunit (SSU).SSU proteome.component uS10	GO:0002181,GO:0003674,GO:0003676,GO:0003723,GO:0003729,GO:0003735,GO:0005198,GO:0005488,GO:0005575,GO:0005618,GO:0005622,GO:0005623,GO:0005634,GO:0005730,GO:0005737,GO:0005829,GO:0005840,GO:0005844,GO:0005911,GO:0006412,GO:0006518,GO:0006807,GO:0008150,GO:0008152,GO:0009058,GO:0009059,GO:0009506,GO:0009987,GO:0010467,GO:0015935,GO:0016020,GO:0019538,GO:0022626,GO:0022627,GO:0030054,GO:0030312,GO:…
PAXXG218020	37	AT1G71480	F26A9.14	not assigned.not annotated	N.A.
PAXXG218080	37	AT1G10650	F20B24.9	not assigned.annotated	N.A.
PAXXG218930	37	AT5G56710	MIK19.16	Protein biosynthesis.ribosome biogenesis.large ribosomal subunit (LSU).LSU proteome.component eL31	N.A.
PAXXG218940	37	AT2G42320	MHK10.4	not assigned.not annotated	N.A.
PAXXG219080	37	AT1G73390	T9L24.40	not assigned.not annotated	N.A.
PAXXG219300	37	AT5G06770	MPH15.13	RNA biosynthesis.transcriptional regulation.transcription factor (C3H-ZF)	GO:0006950,GO:0006952,GO:0008150,GO:0009605,GO:0009607,GO:0009620,GO:0043207,GO:0050832,GO:0050896,GO:0051704,GO:0051707,GO:0098542
PAXXG219710	37	AT2G33830	AT2G33830	not assigned.annotated	GO:0008150,GO:0009743,GO:0009744,GO:0009746,GO:0009749,GO:0009750,GO:0010033,GO:0034284,GO:0034285,GO:0042221,GO:0050896,GO:1901700
PAXXG219790	37	N.A.	N.A.	RNA biosynthesis.transcriptional regulation.AP2/ERF transcription factor superfamily.transcription factor (ERF)	GO:0000160,GO:0003674,GO:0003676,GO:0003677,GO:0003700,GO:0005488,GO:0005575,GO:0006082,GO:0006355,GO:0006790,GO:0006807,GO:0007154,GO:0007165,GO:0008150,GO:0008152,GO:0009719,GO:0009723,GO:0009725,GO:0009755,GO:0009873,GO:0009889,GO:0009987,GO:0010033,GO:0010468,GO:0010556,GO:0016020,GO:0016143,GO:0019219,GO:0019222,GO:0019748,GO:0019757,GO:0019760,GO:0023052,GO:0031323,GO:0031326,GO:0032870,GO:…
PAXXG220130	37	N.A.	N.A.	not assigned.not annotated	GO:0003674,GO:0003676,GO:0003723,GO:0005488,GO:0006139,GO:0006396,GO:0006725,GO:0006807,GO:0008150,GO:0008152,GO:0009987,GO:0010467,GO:0016070,GO:0017069,GO:0030619,GO:0030620,GO:0034641,GO:0043170,GO:0044237,GO:0044238,GO:0046483,GO:0071704,GO:0090304,GO:0097159,GO:1901360,GO:1901363
PAXXG220190	37	AT3G11710	ATKRS-1	Protein biosynthesis.aminoacyl-tRNA synthetase activities.lysine-tRNA ligase	GO:0003674,GO:0003824,GO:0004812,GO:0004824,GO:0005575,GO:0005622,GO:0005623,GO:0005737,GO:0005829,GO:0005911,GO:0009506,GO:0016874,GO:0016875,GO:0030054,GO:0044424,GO:0044444,GO:0044464,GO:0055044,GO:0140098,GO:0140101
PAXXG220400	37	AT2G25970	F17H15.1	not assigned.not annotated	GO:0001505,GO:0003674,GO:0003676,GO:0003723,GO:0003729,GO:0003730,GO:0005488,GO:0005575,GO:0005622,GO:0005623,GO:0005634,GO:0005654,GO:0005737,GO:0005829,GO:0006139,GO:0006401,GO:0006402,GO:0006417,GO:0006725,GO:0006807,GO:0008150,GO:0008152,GO:0009056,GO:0009057,GO:0009889,GO:0009890,GO:0009892,GO:0009893,GO:0009894,GO:0009896,GO:0009987,GO:0010033,GO:0010468,GO:0010494,GO:0010556,GO:0010558,GO:…
PAXXG220430	37	AT4G23740	F9D16.210	Protein modification.phosphorylation.TKL protein kinase superfamily.protein kinase (LRR-III)	GO:0005575,GO:0005622,GO:0005623,GO:0005737,GO:0005739,GO:0005886,GO:0016020,GO:0043226,GO:0043227,GO:0043229,GO:0043231,GO:0044424,GO:0044444,GO:0044464,GO:0071944
PAXXG220510	37	AT4G27130	T24A18.80	Protein biosynthesis.translation initiation.Pre-Initiation Complex (PIC) module.eIF1 PIC assembly factor activity.assembly factor (eIF1)	N.A.
PAXXG220530	37	N.A.	N.A.	not assigned.not annotated	N.A.
PAXXG220540	37	N.A.	N.A.	RNA biosynthesis.transcriptional regulation.C2C2 transcription factor superfamily.transcription factor (DOF)	GO:0001067,GO:0003674,GO:0003676,GO:0003677,GO:0003700,GO:0005488,GO:0006355,GO:0008150,GO:0009889,GO:0010033,GO:0010200,GO:0010243,GO:0010468,GO:0010556,GO:0019219,GO:0019222,GO:0031323,GO:0031326,GO:0042221,GO:0042493,GO:0044212,GO:0050789,GO:0050794,GO:0050896,GO:0051171,GO:0051252,GO:0060255,GO:0065007,GO:0080090,GO:0097159,GO:0140110,GO:1901363,GO:1901698,GO:1901700,GO:1903506,GO:2000112,GO:…
PAXXG220560	37	AT1G72710	CKL2	Protein modification.phosphorylation.CK protein kinase superfamily.protein kinase (CKL)	GO:0003674,GO:0003824,GO:0004672,GO:0004674,GO:0005575,GO:0005622,GO:0005623,GO:0005634,GO:0005737,GO:0005911,GO:0006464,GO:0006468,GO:0006793,GO:0006796,GO:0006807,GO:0006810,GO:0006897,GO:0008150,GO:0008152,GO:0008360,GO:0009506,GO:0009987,GO:0016192,GO:0016301,GO:0016310,GO:0016740,GO:0016772,GO:0016773,GO:0018105,GO:0018193,GO:0018209,GO:0019538,GO:0022603,GO:0022604,GO:0030054,GO:0036211,GO:…
PAXXG220620	37	AT5G56890	AT5G56890	Protein modification.phosphorylation.TKL protein kinase superfamily.protein kinase (Extensin)	GO:0000003,GO:0003006,GO:0003674,GO:0003824,GO:0004672,GO:0004674,GO:0004675,GO:0004888,GO:0005575,GO:0005623,GO:0005886,GO:0006464,GO:0006468,GO:0006793,GO:0006796,GO:0006807,GO:0007154,GO:0007165,GO:0007166,GO:0007167,GO:0007178,GO:0007275,GO:0008150,GO:0008152,GO:0009653,GO:0009790,GO:0009791,GO:0009793,GO:0009888,GO:0009987,GO:0010065,GO:0010068,GO:0010154,GO:0016020,GO:0016301,GO:0016310,GO:…
PAXXG220640	37	AT1G54270	EIF4A-2	Protein biosynthesis.translation initiation.mRNA loading.mRNA unwinding factor (eIF4A)	N.A.
PAXXG220680	37	AT4G26110	NAP1;1	Chromatin organisation.histone chaperone activities.histone chaperone (NAP)	GO:0000724,GO:0000725,GO:0003674,GO:0003682,GO:0005488,GO:0005515,GO:0005575,GO:0005622,GO:0005623,GO:0005634,GO:0005737,GO:0006139,GO:0006259,GO:0006281,GO:0006302,GO:0006310,GO:0006725,GO:0006807,GO:0006950,GO:0006974,GO:0008150,GO:0008152,GO:0009987,GO:0010035,GO:0010038,GO:0033554,GO:0034641,GO:0042221,GO:0042393,GO:0043170,GO:0043226,GO:0043227,GO:0043229,GO:0043231,GO:0044237,GO:0044238,GO:…
PAXXG220900	37	AT5G20510	AL5	Chromatin organisation.post-translational histone modification.PRC1 bifunctional histone ubiquitination and methylation reader complex.associated factors.methylation reader (Alfin)	N.A.
PAXXG220950	37	AT4G02600	MLO1	not assigned.annotated	GO:0005575,GO:0005623,GO:0005886,GO:0006950,GO:0006952,GO:0008150,GO:0016020,GO:0044464,GO:0050896,GO:0071944
PAXXG220960	37	AT3G59920	GDI2	Vesicle trafficking.multi-pathway trafficking regulation.vesicle tethering.RAB-GTPase membrane association.RAB-GTPase GDP-dissociation inhibitor (RAB-GDI)	GO:0001558,GO:0003674,GO:0005092,GO:0005093,GO:0005488,GO:0005515,GO:0005575,GO:0005576,GO:0005622,GO:0005623,GO:0005737,GO:0005829,GO:0005911,GO:0007154,GO:0007165,GO:0007264,GO:0007265,GO:0007275,GO:0007399,GO:0008150,GO:0008361,GO:0009506,GO:0009987,GO:0010035,GO:0010038,GO:0010720,GO:0010721,GO:0010769,GO:0010770,GO:0010771,GO:0010975,GO:0010976,GO:0010977,GO:0016043,GO:0017016,GO:0017137,GO:…
PAXXG221060	37	AT4G24740	FC2	Protein modification.phosphorylation.CMGC protein kinase superfamily.protein kinase (CLK/LAMMER)	N.A.
PAXXG221080	37	N.A.	N.A.	not assigned.not annotated	N.A.
PAXXG221220	37	AT1G70610	TAP1	Solute transport.primary active transport.ABC superfamily.ABC1 family.subfamily ABCB transporter	GO:0003674,GO:0005215,GO:0005575,GO:0005622,GO:0005623,GO:0005737,GO:0009507,GO:0009526,GO:0009536,GO:0009941,GO:0031967,GO:0031975,GO:0043226,GO:0043227,GO:0043229,GO:0043231,GO:0044422,GO:0044424,GO:0044434,GO:0044435,GO:0044444,GO:0044446,GO:0044464
PAXXG221430	37	N.A.	N.A.	RNA processing.RNA export.TREX-2 ribonucleoparticle (RNP) trafficking complex.regulatory component DSS1/Sem1	N.A.
PAXXG221730	37	AT5G12310	AT5G12310	not assigned.not annotated	N.A.
PAXXG221980	37	N.A.	N.A.	Chromatin organisation.post-translational histone modification.histone acetylation.HD1-type histone deacetylase family.class-I histone deacetylase activities.HDA9-PWR deacetylation complex.component PWR	GO:0000122,GO:0000226,GO:0000228,GO:0000785,GO:0000790,GO:0000981,GO:0001067,GO:0001085,GO:0001102,GO:0001932,GO:0001933,GO:0003674,GO:0003676,GO:0003677,GO:0003700,GO:0003712,GO:0003714,GO:0005102,GO:0005488,GO:0005515,GO:0005575,GO:0005622,GO:0005623,GO:0005634,GO:0005654,GO:0005694,GO:0005737,GO:0005819,GO:0005829,GO:0005856,GO:0005874,GO:0005876,GO:0006109,GO:0006110,GO:0006139,GO:0006140,GO:…
PAXXG222010	37	AT5G58620	MZN1.16	RNA processing.RNA homeostasis.mRNA stress granule formation.regulatory factor (TZF)	GO:0003674,GO:0003700,GO:0006355,GO:0006950,GO:0006952,GO:0008150,GO:0009266,GO:0009409,GO:0009605,GO:0009607,GO:0009620,GO:0009628,GO:0009889,GO:0010033,GO:0010200,GO:0010243,GO:0010468,GO:0010556,GO:0019219,GO:0019222,GO:0031323,GO:0031326,GO:0042221,GO:0042493,GO:0043207,GO:0050789,GO:0050794,GO:0050832,GO:0050896,GO:0051171,GO:0051252,GO:0051704,GO:0051707,GO:0060255,GO:0065007,GO:0080090,GO:…
PAXXG222120	37	AT2G47240	LACS1	Enzyme classification.EC_6 ligases.EC_6.2 ligase forming carbon-sulfur bond	GO:0001676,GO:0003674,GO:0003824,GO:0004467,GO:0005575,GO:0005622,GO:0005623,GO:0005737,GO:0005783,GO:0006082,GO:0006629,GO:0006631,GO:0008150,GO:0008152,GO:0009058,GO:0009059,GO:0009987,GO:0010025,GO:0010143,GO:0010166,GO:0012505,GO:0015645,GO:0016405,GO:0016874,GO:0016877,GO:0016878,GO:0019752,GO:0031957,GO:0032787,GO:0043170,GO:0043226,GO:0043227,GO:0043229,GO:0043231,GO:0043436,GO:0044237,GO:…
PAXXG222900	37	AT2G28740	HIS4	Chromatin organisation.chromatin structure.DNA wrapping.histone (H4)	GO:0000228,GO:0000785,GO:0000786,GO:0000788,GO:0000790,GO:0003674,GO:0003676,GO:0003677,GO:0005488,GO:0005515,GO:0005575,GO:0005622,GO:0005623,GO:0005634,GO:0005694,GO:0006323,GO:0006325,GO:0006333,GO:0006334,GO:0006996,GO:0008150,GO:0009987,GO:0016043,GO:0022607,GO:0031497,GO:0031974,GO:0031981,GO:0032991,GO:0032993,GO:0034622,GO:0034728,GO:0042393,GO:0043226,GO:0043227,GO:0043228,GO:0043229,GO:…
PAXXG222920	37	AT4G34670	T4L20.250	Protein biosynthesis.ribosome biogenesis.small ribosomal subunit (SSU).SSU proteome.component eS1	GO:0002181,GO:0003674,GO:0003676,GO:0003723,GO:0003729,GO:0003735,GO:0005198,GO:0005488,GO:0005575,GO:0005618,GO:0005622,GO:0005623,GO:0005634,GO:0005730,GO:0005737,GO:0005829,GO:0005840,GO:0005844,GO:0005886,GO:0005911,GO:0006412,GO:0006518,GO:0006807,GO:0008150,GO:0008152,GO:0009058,GO:0009059,GO:0009506,GO:0009507,GO:0009536,GO:0009987,GO:0010467,GO:0015935,GO:0016020,GO:0019538,GO:0022626,GO:…
PAXXG222980	37	AT1G21070	T22I11.10	Solute transport.carrier-mediated transport.DMT superfamily.NST-TPT group.nucleotide sugar transporter (URGT/UXT)	GO:0003674,GO:0005215,GO:0005575,GO:0005622,GO:0005623,GO:0005737,GO:0005794,GO:0006810,GO:0008150,GO:0012505,GO:0015291,GO:0015297,GO:0015780,GO:0015931,GO:0022804,GO:0022857,GO:0043226,GO:0043227,GO:0043229,GO:0043231,GO:0044424,GO:0044444,GO:0044464,GO:0051179,GO:0051234,GO:0055085,GO:0071702,GO:0071705,GO:0090480,GO:1901264
PAXXG223010	37	AT1G47740	T2E6.19	Protein homeostasis.proteolysis.cysteine-type peptidase activities.C97-class peptidase (PPPDE)	N.A.
PAXXG223040	37	AT1G60900	T7P1.5	RNA processing.pre-RNA splicing.U2-type-intron-specific major spliceosome.U2 small nuclear ribonucleoprotein particle (snRNP).U2AF pre-RNA splicing auxiliary factor heterodimer.large subunit U2AF2/U2AF65	GO:0000243,GO:0003674,GO:0003676,GO:0003723,GO:0003727,GO:0005488,GO:0005575,GO:0005622,GO:0005623,GO:0005634,GO:0005654,GO:0005681,GO:0005684,GO:0008187,GO:0016604,GO:0016607,GO:0030628,GO:0031974,GO:0031981,GO:0032991,GO:0036002,GO:0043226,GO:0043227,GO:0043229,GO:0043231,GO:0043233,GO:0044422,GO:0044424,GO:0044428,GO:0044446,GO:0044451,GO:0044464,GO:0070013,GO:0071004,GO:0071010,GO:0089701,GO:…
PAXXG223100	37	AT1G27350	F17L21.31	not assigned.not annotated	N.A.
PAXXG223160	37	AT3G07760	MLP3.21	not assigned.not annotated	N.A.
PAXXG223210	37	AT1G50570	F11F12.11	not assigned.not annotated	N.A.
PAXXG223370	37	AT5G05170	CEV1	Cell wall organisation.cellulose.cellulose synthase complex (CSC).CSC components.cellulose synthase (CesA)	GO:0000271,GO:0000278,GO:0000281,GO:0000910,GO:0005575,GO:0005622,GO:0005623,GO:0005737,GO:0005768,GO:0005794,GO:0005802,GO:0005886,GO:0005911,GO:0005975,GO:0005976,GO:0006073,GO:0006950,GO:0006952,GO:0007049,GO:0008150,GO:0008152,GO:0009058,GO:0009059,GO:0009250,GO:0009506,GO:0009832,GO:0009833,GO:0009834,GO:0009987,GO:0012505,GO:0016020,GO:0016051,GO:0022402,GO:0030054,GO:0030243,GO:0030244,GO:…
PAXXG223470	37	N.A.	N.A.	Cytoskeleton organisation.endoplasmic reticulum-cytoskeleton-plasma membrane interface.ER-anchored membrane contact site protein (SRC2)	GO:0000322,GO:0000325,GO:0000326,GO:0005575,GO:0005622,GO:0005623,GO:0005737,GO:0005773,GO:0005783,GO:0005886,GO:0006605,GO:0006623,GO:0006810,GO:0006886,GO:0007034,GO:0008104,GO:0008150,GO:0012505,GO:0015031,GO:0015833,GO:0016020,GO:0033036,GO:0033365,GO:0034613,GO:0042886,GO:0043226,GO:0043227,GO:0043229,GO:0043231,GO:0044424,GO:0044444,GO:0044464,GO:0045184,GO:0046907,GO:0051179,GO:0051234,GO:…
PAXXG224040	37	AT2G04520	T1O3.7	Protein biosynthesis.translation initiation.Pre-Initiation Complex (PIC) module.eIF1 PIC assembly factor activity.assembly factor (eIF1A)	N.A.
PAXXG224730	37	AT1G17490	F28G4.23	not assigned.not annotated	N.A.
PAXXG225730	37	AT1G19440	KCS4	Lipid metabolism.fatty acid metabolism.endoplasmic reticulum-localized fatty acid elongase (FAE) system.fatty acid elongation complex.condensing enzyme activities.3-ketoacyl-CoA synthase (KCS)	N.A.
PAXXG226180	37	AT1G10500	CPISCA	Coenzyme metabolism.iron-sulfur cluster assembly machinery.plastidial SUF system.transfer phase.scaffold protein (SUF-A)	GO:0003674,GO:0005198,GO:0005488,GO:0005506,GO:0005575,GO:0005622,GO:0005623,GO:0005737,GO:0005739,GO:0005759,GO:0006790,GO:0006807,GO:0008150,GO:0008152,GO:0008198,GO:0009507,GO:0009532,GO:0009536,GO:0009570,GO:0009987,GO:0010467,GO:0016043,GO:0016226,GO:0019538,GO:0022607,GO:0031163,GO:0031974,GO:0043167,GO:0043169,GO:0043170,GO:0043226,GO:0043227,GO:0043229,GO:0043231,GO:0043233,GO:0044085,GO:…
PAXXG226320	37	AT2G36320	F2H17.7	not assigned.annotated	N.A.
PAXXG226640	37	AT3G11530	AT3G11530	not assigned.annotated	N.A.
PAXXG227360	37	AT5G27320	GID1C	Phytohormone action.gibberellin.perception and signal transduction.receptor protein (GID1)	GO:0000003,GO:0001101,GO:0003006,GO:0003674,GO:0003824,GO:0005488,GO:0005575,GO:0005622,GO:0005623,GO:0005634,GO:0005737,GO:0005975,GO:0007154,GO:0007165,GO:0007275,GO:0008150,GO:0008152,GO:0008289,GO:0009056,GO:0009058,GO:0009311,GO:0009312,GO:0009653,GO:0009719,GO:0009725,GO:0009739,GO:0009755,GO:0009791,GO:0009892,GO:0009908,GO:0009937,GO:0009939,GO:0009966,GO:0009967,GO:0009987,GO:0010033,GO:…
PAXXG228090	37	N.A.	N.A.	not assigned.not annotated	N.A.
PAXXG228180	37	AT5G42080	DL1	Cell division.cytokinesis.cell-plate formation.phragmoplastin (DRP1)	GO:0000003,GO:0000266,GO:0000278,GO:0000280,GO:0000281,GO:0000902,GO:0000904,GO:0000910,GO:0000911,GO:0000919,GO:0003002,GO:0003006,GO:0003674,GO:0003824,GO:0003924,GO:0005488,GO:0005515,GO:0005575,GO:0005622,GO:0005623,GO:0005737,GO:0005773,GO:0005774,GO:0005829,GO:0005856,GO:0005874,GO:0005886,GO:0005911,GO:0006810,GO:0006897,GO:0006898,GO:0006996,GO:0007005,GO:0007049,GO:0007275,GO:0007389,GO:…
PAXXG228230	37	AT2G33770	PHO2	Nutrient uptake.phosphorus assimilation.phosphate homeostasis.E2 ubiquitin-conjugating protein (PHO2)	GO:0003674,GO:0003824,GO:0004842,GO:0005488,GO:0005515,GO:0005575,GO:0005622,GO:0005623,GO:0005737,GO:0005783,GO:0005794,GO:0006464,GO:0006807,GO:0006810,GO:0006811,GO:0006817,GO:0006820,GO:0006950,GO:0007154,GO:0008150,GO:0008152,GO:0009056,GO:0009057,GO:0009267,GO:0009605,GO:0009987,GO:0009991,GO:0010966,GO:0012505,GO:0015698,GO:0016036,GO:0016567,GO:0016740,GO:0019538,GO:0019787,GO:0019899,GO:…
PAXXG228250	37	AT3G16230	AT3G16230	not assigned.not annotated	N.A.
PAXXG228790	37	AT1G76150	ECH2	Lipid metabolism.fatty acid metabolism.fatty acid degradation.alternative beta-oxidation.monofunctional enoyl-CoA hydratase	GO:0003674,GO:0003824,GO:0005575,GO:0005622,GO:0005623,GO:0005737,GO:0005777,GO:0006082,GO:0006629,GO:0006631,GO:0006635,GO:0008150,GO:0008152,GO:0009056,GO:0009062,GO:0009987,GO:0016042,GO:0016054,GO:0016829,GO:0016835,GO:0016836,GO:0019395,GO:0019752,GO:0030258,GO:0032787,GO:0033542,GO:0034440,GO:0042579,GO:0043226,GO:0043227,GO:0043229,GO:0043231,GO:0043436,GO:0044237,GO:0044238,GO:0044242,GO:…
PAXXG229030	37	AT1G79850	RPS17	Protein biosynthesis.organelle machinery.plastidial ribosome biogenesis.small ribosomal subunit proteome.component uS17c	GO:0000312,GO:0000313,GO:0000314,GO:0003674,GO:0003735,GO:0005198,GO:0005575,GO:0005622,GO:0005623,GO:0005737,GO:0005829,GO:0005840,GO:0006412,GO:0006518,GO:0006807,GO:0006996,GO:0008150,GO:0008152,GO:0009058,GO:0009059,GO:0009507,GO:0009526,GO:0009532,GO:0009534,GO:0009536,GO:0009547,GO:0009570,GO:0009579,GO:0009657,GO:0009941,GO:0009987,GO:0010467,GO:0015935,GO:0016043,GO:0019538,GO:0022626,GO:…
PAXXG229060	37	AT5G51990	CBF4	RNA biosynthesis.transcriptional regulation.AP2/ERF transcription factor superfamily.transcription factor (DREB)	GO:0001101,GO:0003674,GO:0003676,GO:0003677,GO:0003700,GO:0005488,GO:0006082,GO:0006355,GO:0006790,GO:0006807,GO:0006950,GO:0008150,GO:0008152,GO:0009266,GO:0009409,GO:0009414,GO:0009415,GO:0009628,GO:0009631,GO:0009889,GO:0009891,GO:0009893,GO:0009987,GO:0010035,GO:0010468,GO:0010556,GO:0010557,GO:0010604,GO:0010628,GO:0016143,GO:0019219,GO:0019222,GO:0019748,GO:0019757,GO:0019760,GO:0031323,GO:…
PAXXG229120	37	N.A.	N.A.	not assigned.not annotated	N.A.
PAXXG229200	37	AT5G51970	MSG15.7	Carbohydrate metabolism.sorbitol metabolism.sorbitol dehydrogenase	GO:0003674,GO:0003824,GO:0003939,GO:0005575,GO:0005622,GO:0005623,GO:0005737,GO:0005829,GO:0005911,GO:0008150,GO:0008152,GO:0009506,GO:0016491,GO:0016614,GO:0016616,GO:0030054,GO:0044424,GO:0044444,GO:0044464,GO:0055044,GO:0055114
PAXXG229330	37	N.A.	N.A.	not assigned.not annotated	N.A.
PAXXG229570	37	N.A.	N.A.	not assigned.not annotated	N.A.
PAXXG230370	37	AT4G08950	EXO	not assigned.annotated	GO:0005575,GO:0005618,GO:0005622,GO:0005623,GO:0005737,GO:0005794,GO:0008150,GO:0009505,GO:0009719,GO:0009725,GO:0009741,GO:0010033,GO:0012505,GO:0014070,GO:0030312,GO:0033993,GO:0042221,GO:0043226,GO:0043227,GO:0043229,GO:0043231,GO:0044424,GO:0044444,GO:0044464,GO:0050896,GO:0071944,GO:1901700
PAXXG230470	37	N.A.	N.A.	not assigned.not annotated	N.A.
PAXXG230480	37	N.A.	N.A.	Protein biosynthesis.ribosome biogenesis.large ribosomal subunit (LSU).LSU proteome.component RPP3	GO:0003674,GO:0003735,GO:0005198,GO:0005575,GO:0005622,GO:0005623,GO:0005634,GO:0005737,GO:0005829,GO:0005840,GO:0005844,GO:0005886,GO:0016020,GO:0022626,GO:0032991,GO:0042788,GO:0043226,GO:0043227,GO:0043228,GO:0043229,GO:0043231,GO:0043232,GO:0044424,GO:0044444,GO:0044445,GO:0044464,GO:0071944,GO:1990904
PAXXG230630	37	AT3G57870	SCE1	Protein homeostasis.ubiquitin-proteasome system.ubiquitin-fold protein conjugation.SUMO conjugation (sumoylation).SUMO conjugation E2 enzyme (SCE1)	N.A.
PAXXG230690	37	AT3G48140	AT3G48140	not assigned.not annotated	N.A.
PAXXG230710	37	AT3G51850	CPK13	Protein modification.phosphorylation.CAMK protein kinase superfamily.protein kinase (CDPK)	GO:0001101,GO:0003674,GO:0003824,GO:0004672,GO:0004674,GO:0004683,GO:0005488,GO:0005515,GO:0005516,GO:0005575,GO:0005622,GO:0005623,GO:0005634,GO:0005737,GO:0005886,GO:0006464,GO:0006468,GO:0006793,GO:0006796,GO:0006807,GO:0007154,GO:0007165,GO:0008150,GO:0008152,GO:0009719,GO:0009725,GO:0009737,GO:0009738,GO:0009755,GO:0009931,GO:0009987,GO:0010033,GO:0010857,GO:0016020,GO:0016301,GO:0016310,GO:…
PAXXG230930	37	AT2G36530	LOS2	Enzyme classification.EC_4 lyases.EC_4.2 carbon-oxygen lyase	N.A.
PAXXG231470	37	AT3G48750	CDC2	Cell division.cell cycle organisation.cell cycle control.CYCLIN-dependent protein kinase complex.catalytic component CDKA	GO:0003674,GO:0003824,GO:0004672,GO:0004674,GO:0004693,GO:0005575,GO:0005622,GO:0005623,GO:0005634,GO:0006464,GO:0006468,GO:0006793,GO:0006796,GO:0006807,GO:0008150,GO:0008152,GO:0009987,GO:0016301,GO:0016310,GO:0016740,GO:0016772,GO:0016773,GO:0019538,GO:0036211,GO:0043170,GO:0043226,GO:0043227,GO:0043229,GO:0043231,GO:0043412,GO:0044237,GO:0044238,GO:0044260,GO:0044267,GO:0044424,GO:0044464,GO:…
PAXXG231700	37	AT3G23790	AAE16	Lipid metabolism.fatty acid metabolism.plastidial fatty acid synthase (ptFAS) system.elongation of exogenous fatty acid chains.medium-chain acyl-ACP synthetase	GO:0003674,GO:0003824,GO:0005575,GO:0005622,GO:0005623,GO:0005737,GO:0006082,GO:0006629,GO:0006631,GO:0006633,GO:0008150,GO:0008152,GO:0008610,GO:0008922,GO:0009058,GO:0009507,GO:0009526,GO:0009536,GO:0009941,GO:0009987,GO:0015645,GO:0016053,GO:0016874,GO:0016877,GO:0016878,GO:0019752,GO:0030497,GO:0031967,GO:0031975,GO:0032787,GO:0043226,GO:0043227,GO:0043229,GO:0043231,GO:0043436,GO:0044237,GO:…
PAXXG232000	37	AT5G56550	OXS3	not assigned.not annotated	N.A.
PAXXG232010	37	N.A.	N.A.	not assigned.not annotated	N.A.
PAXXG232250	37	AT2G44060	F6E13.19	not assigned.not annotated	N.A.
PAXXG233140	37	AT3G62260	AT3G62260	RNA biosynthesis.transcriptional regulation.phosphatase-type transcription factor (DBP)	N.A.
PAXXG233400	37	AT1G22190	F16L1.8	RNA biosynthesis.transcriptional regulation.AP2/ERF transcription factor superfamily.transcription factor (DREB)	GO:0000160,GO:0001101,GO:0003674,GO:0003676,GO:0003677,GO:0003700,GO:0005488,GO:0005575,GO:0005622,GO:0005623,GO:0005634,GO:0006355,GO:0006950,GO:0006970,GO:0007154,GO:0007165,GO:0008150,GO:0009266,GO:0009314,GO:0009409,GO:0009414,GO:0009415,GO:0009416,GO:0009611,GO:0009628,GO:0009651,GO:0009719,GO:0009723,GO:0009725,GO:0009735,GO:0009736,GO:0009755,GO:0009873,GO:0009889,GO:0009987,GO:0010033,GO:…
PAXXG233800	37	AT1G06070	T21E18.12	RNA biosynthesis.transcriptional regulation.bZIP transcription factor superfamily.transcription factor (bZIP)	N.A.
PAXXG233850	37	AT2G28305	LOG1	Phytohormone action.cytokinin.biosynthesis.cytokinin phosphoribohydrolase (LOG)	GO:0005575,GO:0005622,GO:0005623,GO:0005634,GO:0005737,GO:0005829,GO:0043226,GO:0043227,GO:0043229,GO:0043231,GO:0044424,GO:0044444,GO:0044464
PAXXG235040	37	AT5G05080	UBC22	Protein homeostasis.ubiquitin-proteasome system.ubiquitin-fold protein conjugation.ubiquitin conjugation (ubiquitylation).ubiquitin-conjugating E2 protein (UBC)	GO:0000209,GO:0003674,GO:0003824,GO:0004842,GO:0005488,GO:0005515,GO:0005575,GO:0005622,GO:0005623,GO:0005634,GO:0005737,GO:0006464,GO:0006508,GO:0006511,GO:0006807,GO:0008150,GO:0008152,GO:0009056,GO:0009057,GO:0009987,GO:0016567,GO:0016740,GO:0019538,GO:0019787,GO:0019899,GO:0019941,GO:0030163,GO:0031625,GO:0032446,GO:0036211,GO:0043170,GO:0043226,GO:0043227,GO:0043229,GO:0043231,GO:0043412,GO:…
PAXXG235070	37	N.A.	N.A.	Protein biosynthesis.ribosome biogenesis.large ribosomal subunit (LSU).LSU proteome.component uL30	GO:0000463,GO:0000470,GO:0002181,GO:0003674,GO:0003676,GO:0003723,GO:0003729,GO:0003735,GO:0005198,GO:0005488,GO:0005575,GO:0005618,GO:0005622,GO:0005623,GO:0005737,GO:0005773,GO:0005774,GO:0005829,GO:0005840,GO:0005844,GO:0005886,GO:0006139,GO:0006364,GO:0006396,GO:0006412,GO:0006518,GO:0006725,GO:0006807,GO:0008150,GO:0008152,GO:0009058,GO:0009059,GO:0009507,GO:0009536,GO:0009987,GO:0010467,GO:…
PAXXG235100	37	AT2G19170	SLP3	Protein homeostasis.proteolysis.serine-type peptidase activities.S8-class protease (subtilisin) families.protease (SBT2)	GO:0003674,GO:0003824,GO:0004175,GO:0004252,GO:0006508,GO:0006807,GO:0008150,GO:0008152,GO:0008233,GO:0008236,GO:0016787,GO:0017171,GO:0019538,GO:0043170,GO:0044238,GO:0070011,GO:0071704,GO:0140096,GO:1901564
PAXXG235440	37	AT2G17930	T13L16.5	Chromatin organisation.post-translational histone modification.histone acetylation.NuA4 histone acetyltransferase complex.assembly platform.assembly platform component TRA1	N.A.
PAXXG236750	37	N.A.	N.A.	RNA biosynthesis.transcriptional regulation.transcription factor (SBP)	GO:0000003,GO:0003006,GO:0003674,GO:0003700,GO:0006355,GO:0007275,GO:0008150,GO:0009791,GO:0009889,GO:0009908,GO:0010468,GO:0010556,GO:0019219,GO:0019222,GO:0022414,GO:0031323,GO:0031326,GO:0032501,GO:0032502,GO:0048367,GO:0048437,GO:0048438,GO:0048443,GO:0048466,GO:0048608,GO:0048653,GO:0048731,GO:0048827,GO:0048856,GO:0050789,GO:0050794,GO:0051171,GO:0051252,GO:0060255,GO:0061458,GO:0065007,GO:…
PAXXG236800	37	N.A.	N.A.	not assigned.not annotated	N.A.
PAXXG236980	37	AT4G02570	CUL1	Protein homeostasis.ubiquitin-proteasome system.ubiquitin-fold protein conjugation.Cullin-based ubiquitylation complexes.SKP1-CUL1-FBX (SCF) E3 ubiquitin ligase complexes.scaffold component CUL1/CUL2	GO:0000003,GO:0000151,GO:0000228,GO:0000793,GO:0000794,GO:0001101,GO:0003006,GO:0003674,GO:0005488,GO:0005515,GO:0005575,GO:0005622,GO:0005623,GO:0005634,GO:0005694,GO:0005737,GO:0005819,GO:0005829,GO:0005856,GO:0007154,GO:0007165,GO:0007275,GO:0008150,GO:0009524,GO:0009719,GO:0009725,GO:0009733,GO:0009753,GO:0009755,GO:0009790,GO:0009791,GO:0009793,GO:0009867,GO:0009888,GO:0009987,GO:0010033,GO:…
PAXXG237140	37	N.A.	N.A.	not assigned.annotated	N.A.
PAXXG238210	37	AT4G39680	T19P19.70	RNA processing.RNA homeostasis.Exon Junction complex (EJC).peripheral components.component ACINUS	GO:0002262,GO:0002376,GO:0002520,GO:0002682,GO:0002684,GO:0002761,GO:0002763,GO:0005575,GO:0005622,GO:0005623,GO:0005634,GO:0005654,GO:0005730,GO:0005737,GO:0005829,GO:0005886,GO:0006323,GO:0006915,GO:0006921,GO:0006996,GO:0007275,GO:0008150,GO:0008219,GO:0009892,GO:0009987,GO:0010468,GO:0010605,GO:0010629,GO:0010941,GO:0010942,GO:0012501,GO:0016020,GO:0016043,GO:0016604,GO:0016607,GO:0019219,GO:…
PAXXG239020	37	AT1G18800	NRP2	Chromatin organisation.histone chaperone activities.histone chaperone (NRP)	GO:0000724,GO:0000725,GO:0003674,GO:0005488,GO:0005515,GO:0005575,GO:0005622,GO:0005623,GO:0005634,GO:0005737,GO:0005829,GO:0006139,GO:0006259,GO:0006281,GO:0006302,GO:0006310,GO:0006725,GO:0006807,GO:0006950,GO:0006974,GO:0008150,GO:0008152,GO:0009987,GO:0010035,GO:0010038,GO:0016444,GO:0033554,GO:0034641,GO:0042221,GO:0042393,GO:0043170,GO:0043226,GO:0043227,GO:0043229,GO:0043231,GO:0044237,GO:…
PAXXG239030	37	AT5G39850	MYH19.10	Protein biosynthesis.ribosome biogenesis.small ribosomal subunit (SSU).SSU proteome.component uS4	GO:0003674,GO:0003676,GO:0003723,GO:0003735,GO:0005198,GO:0005488,GO:0005575,GO:0005622,GO:0005623,GO:0005737,GO:0005829,GO:0005840,GO:0005911,GO:0006417,GO:0006450,GO:0008150,GO:0009506,GO:0009889,GO:0009891,GO:0009893,GO:0010468,GO:0010556,GO:0010557,GO:0010604,GO:0010608,GO:0010628,GO:0015935,GO:0016020,GO:0019222,GO:0019843,GO:0022626,GO:0022627,GO:0030054,GO:0031323,GO:0031325,GO:0031326,GO:…
PAXXG240020	37	AT2G33830	AT2G33830	not assigned.annotated	N.A.
PAXXG240070	37	AT4G28390	AAC3	Solute transport.carrier-mediated transport.solute transporter (MTCC)	N.A.
PAXXG240290	37	AT1G05180	AXR1	Protein homeostasis.ubiquitin-proteasome system.ubiquitin-fold protein conjugation.RUB/NEDD8 conjugation (neddylation).RUB activating E1 heterodimer.small component AXR1/AXL	GO:0000003,GO:0000280,GO:0001101,GO:0003674,GO:0003824,GO:0005575,GO:0005622,GO:0005623,GO:0005737,GO:0005777,GO:0005829,GO:0006139,GO:0006259,GO:0006281,GO:0006310,GO:0006464,GO:0006725,GO:0006807,GO:0006950,GO:0006974,GO:0006996,GO:0007049,GO:0007127,GO:0007131,GO:0007154,GO:0007165,GO:0007275,GO:0008150,GO:0008152,GO:0008641,GO:0009414,GO:0009415,GO:0009628,GO:0009653,GO:0009719,GO:0009725,GO:…
PAXXG241380	37	AT1G24260	2022-09-03	RNA biosynthesis.transcriptional regulation.transcription factor (MADS/AGL)	GO:0000003,GO:0001708,GO:0003002,GO:0003006,GO:0003674,GO:0003676,GO:0003677,GO:0003700,GO:0005488,GO:0005575,GO:0005622,GO:0005623,GO:0005634,GO:0006355,GO:0007275,GO:0007389,GO:0008150,GO:0009653,GO:0009791,GO:0009889,GO:0009908,GO:0009987,GO:0010093,GO:0010468,GO:0010556,GO:0019219,GO:0019222,GO:0022414,GO:0030154,GO:0031323,GO:0031326,GO:0032501,GO:0032502,GO:0035670,GO:0043226,GO:0043227,GO:…
PAXXG242280	37	AT3G13690	AT3G13690	Protein modification.phosphorylation.TKL protein kinase superfamily.protein kinase (PERK-related)	N.A.
PAXXG242290	37	AT4G16830	DL4440W	RNA processing.RNA homeostasis.mRNA quality control.regulatory protein (RGG)	N.A.
PAXXG242370	37	AT2G19810	F6F22.16	RNA processing.RNA homeostasis.mRNA stress granule formation.regulatory factor (TZF)	GO:0001101,GO:0003674,GO:0003676,GO:0003677,GO:0003700,GO:0003723,GO:0003727,GO:0005488,GO:0005575,GO:0005622,GO:0005623,GO:0005634,GO:0005737,GO:0005886,GO:0006355,GO:0006417,GO:0006950,GO:0006979,GO:0007154,GO:0007165,GO:0007275,GO:0007568,GO:0008150,GO:0008270,GO:0009719,GO:0009725,GO:0009753,GO:0009755,GO:0009867,GO:0009889,GO:0009890,GO:0009892,GO:0009893,GO:0009894,GO:0009896,GO:0009987,GO:…
PAXXG242470	37	AT1G20960	emb1507	RNA processing.pre-RNA splicing.spliceosome assembly and disassembly.RNA helicase activities.RNA helicase (Brr2)	GO:0005575,GO:0005911,GO:0009506,GO:0030054,GO:0055044
PAXXG242730	37	AT2G15890	MEE14	RNA biosynthesis.RNA polymerase I-dependent transcription.regulatory protein (CBP) of CCG/MEE12 activity	GO:0000003,GO:0003006,GO:0003674,GO:0005488,GO:0005575,GO:0005622,GO:0005623,GO:0005634,GO:0005737,GO:0005829,GO:0006935,GO:0006950,GO:0006952,GO:0007275,GO:0008150,GO:0009507,GO:0009536,GO:0009605,GO:0009607,GO:0009620,GO:0009790,GO:0009791,GO:0009793,GO:0009856,GO:0010154,GO:0010183,GO:0022414,GO:0032501,GO:0032502,GO:0036033,GO:0040011,GO:0042221,GO:0042330,GO:0043207,GO:0043226,GO:0043227,GO:…
PAXXG242860	37	AT5G19760	T29J13.180	Lipid metabolism.fatty acid metabolism.citrate shuttle.mitochondrial dicarboxylate transporter	GO:0003674,GO:0005215,GO:0005310,GO:0005342,GO:0005575,GO:0005618,GO:0005622,GO:0005623,GO:0005737,GO:0005739,GO:0005740,GO:0005743,GO:0005773,GO:0005774,GO:0005911,GO:0006810,GO:0006811,GO:0006820,GO:0006835,GO:0006839,GO:0006842,GO:0008150,GO:0008509,GO:0008514,GO:0009506,GO:0009507,GO:0009526,GO:0009536,GO:0009941,GO:0015075,GO:0015140,GO:0015142,GO:0015291,GO:0015297,GO:0015301,GO:0015318,GO:…
PAXXG242960	37	AT1G53310	PPC1	Photosynthesis.CAM/C4 photosynthesis.phosphoenolpyruvate (PEP) carboxylase activity.PEP carboxylase (PPC)	GO:0003674,GO:0003824,GO:0004611,GO:0005575,GO:0005576,GO:0005622,GO:0005623,GO:0005737,GO:0005829,GO:0005886,GO:0005911,GO:0006950,GO:0007154,GO:0007275,GO:0008150,GO:0008152,GO:0008964,GO:0009267,GO:0009506,GO:0009507,GO:0009536,GO:0009605,GO:0009987,GO:0009991,GO:0015977,GO:0016020,GO:0016036,GO:0016043,GO:0016829,GO:0016830,GO:0016831,GO:0022607,GO:0030054,GO:0031667,GO:0031668,GO:0031669,GO:…
PAXXG246070	37	N.A.	N.A.	Multi-process regulation.ROP-GTPase regulatory system.ROP GTPase effector activities.GTPase effector (RIP)	GO:0000226,GO:0005575,GO:0005622,GO:0005623,GO:0005634,GO:0005737,GO:0005856,GO:0005874,GO:0005886,GO:0006996,GO:0007010,GO:0007017,GO:0008150,GO:0009507,GO:0009536,GO:0009664,GO:0009987,GO:0015630,GO:0016020,GO:0016043,GO:0030865,GO:0031122,GO:0043226,GO:0043227,GO:0043228,GO:0043229,GO:0043231,GO:0043232,GO:0043622,GO:0044422,GO:0044424,GO:0044430,GO:0044444,GO:0044446,GO:0044464,GO:0045229,GO:…
PAXXG246130	37	AT1G07930	T6D22.31	Protein biosynthesis.translation elongation.eEF1 aminoacyl-tRNA binding factor activity.aminoacyl-tRNA binding factor (eEF1A)	N.A.
PAXXG246160	37	AT1G07930	T6D22.31	Protein biosynthesis.translation elongation.eEF1 aminoacyl-tRNA binding factor activity.aminoacyl-tRNA binding factor (eEF1A)	N.A.
PAXXG246360	37	AT2G40140	CZF1	RNA processing.RNA homeostasis.mRNA stress granule formation.regulatory factor (TZF)	GO:0003674,GO:0003700,GO:0006355,GO:0006950,GO:0006952,GO:0008150,GO:0009266,GO:0009409,GO:0009605,GO:0009607,GO:0009620,GO:0009628,GO:0009889,GO:0010033,GO:0010200,GO:0010243,GO:0010468,GO:0010556,GO:0019219,GO:0019222,GO:0031323,GO:0031326,GO:0042221,GO:0042493,GO:0043207,GO:0050789,GO:0050794,GO:0050832,GO:0050896,GO:0051171,GO:0051252,GO:0051704,GO:0051707,GO:0060255,GO:0065007,GO:0080090,GO:…
PAXXG246560	37	AT1G15270	F9L1.21	not assigned.not annotated	N.A.
PAXXG248680	37	N.A.	N.A.	Photosynthesis.photophosphorylation.photosystem II.PS-II complex.component PsbTn	N.A.
PAXXG248700	37	AT4G34320	F10M10.90	Cytoskeleton organisation.cytoskeleton-plasma membrane-cell wall interface.integrin-like protein (AT14a)	N.A.
PAXXG249190	37	AT1G53670	MSRB1	Redox homeostasis.thiol-based redox regulation.methionine sulfoxide reductase activities.methionine R-enantiomer sulfoxide reductase (MsrB)	GO:0003674,GO:0003824,GO:0005575,GO:0005622,GO:0005623,GO:0005737,GO:0006950,GO:0006979,GO:0008150,GO:0008152,GO:0009507,GO:0009532,GO:0009536,GO:0009570,GO:0016491,GO:0016667,GO:0016671,GO:0033743,GO:0043226,GO:0043227,GO:0043229,GO:0043231,GO:0044422,GO:0044424,GO:0044434,GO:0044435,GO:0044444,GO:0044446,GO:0044464,GO:0050896,GO:0055114
PAXXG249690	37	AT4G19600	CYCT1;4	Cell division.cell cycle organisation.cell cycle control.CYCLIN regulatory protein activities.regulatory protein (CYCT)	GO:0000079,GO:0000307,GO:0001932,GO:0001934,GO:0003674,GO:0005575,GO:0005622,GO:0005623,GO:0005634,GO:0006355,GO:0006357,GO:0008150,GO:0009889,GO:0009891,GO:0009893,GO:0010468,GO:0010556,GO:0010557,GO:0010562,GO:0010604,GO:0010628,GO:0016538,GO:0019207,GO:0019219,GO:0019220,GO:0019222,GO:0019887,GO:0030234,GO:0031323,GO:0031325,GO:0031326,GO:0031328,GO:0031399,GO:0031401,GO:0032268,GO:0032270,GO:…
PAXXG249740	37	AT4G39780	T19P19.170	RNA biosynthesis.transcriptional regulation.AP2/ERF transcription factor superfamily.transcription factor (DREB)	GO:0000160,GO:0001101,GO:0003674,GO:0003676,GO:0003677,GO:0003700,GO:0005488,GO:0005575,GO:0005622,GO:0005623,GO:0005634,GO:0006355,GO:0006950,GO:0006970,GO:0007154,GO:0007165,GO:0008150,GO:0009266,GO:0009314,GO:0009409,GO:0009414,GO:0009415,GO:0009416,GO:0009611,GO:0009628,GO:0009651,GO:0009719,GO:0009723,GO:0009725,GO:0009735,GO:0009736,GO:0009755,GO:0009873,GO:0009889,GO:0009987,GO:0010033,GO:…
PAXXG249830	37	AT1G78140	T11I11.8	not assigned.annotated	GO:0005575,GO:0005622,GO:0005623,GO:0005737,GO:0009507,GO:0009532,GO:0009536,GO:0009570,GO:0010287,GO:0043226,GO:0043227,GO:0043229,GO:0043231,GO:0044422,GO:0044424,GO:0044434,GO:0044435,GO:0044444,GO:0044446,GO:0044464
PAXXG249870	37	AT4G39860	T5J17.30	not assigned.not annotated	N.A.
PAXXG249890	37	AT1G35720	ANNAT1	not assigned.annotated	GO:0001101,GO:0005575,GO:0005576,GO:0005622,GO:0005623,GO:0005634,GO:0005737,GO:0005829,GO:0006810,GO:0006950,GO:0006970,GO:0008150,GO:0008643,GO:0009266,GO:0009314,GO:0009408,GO:0009409,GO:0009414,GO:0009415,GO:0009416,GO:0009579,GO:0009628,GO:0009639,GO:0009651,GO:0010035,GO:0015774,GO:0016020,GO:0033036,GO:0033037,GO:0042221,GO:0043226,GO:0043227,GO:0043229,GO:0043231,GO:0044424,GO:0044444,GO:…
PAXXG251010	37	AT4G34110	PAB2	Protein biosynthesis.translation initiation.mRNA loading.mRNA poly-A-tail binding factor (PABP)	GO:0003674,GO:0003676,GO:0003723,GO:0003729,GO:0003743,GO:0005488,GO:0005575,GO:0005622,GO:0005623,GO:0005737,GO:0005829,GO:0006412,GO:0006413,GO:0006417,GO:0006446,GO:0006518,GO:0006807,GO:0006950,GO:0006970,GO:0008135,GO:0008150,GO:0008152,GO:0009058,GO:0009059,GO:0009628,GO:0009651,GO:0009889,GO:0009894,GO:0009987,GO:0010035,GO:0010038,GO:0010467,GO:0010468,GO:0010556,GO:0010608,GO:0019219,GO:…
PAXXG251760	37	AT5G14670	ARFA1B	Vesicle trafficking.retrograde trafficking.Coat protein I (COPI) coatomer machinery.coat protein recruiting.ARF-GTPase activities.class-I ARF-GTPase (ARFA1)	N.A.
PAXXG252040	37	AT5G08790	ATAF2	RNA biosynthesis.transcriptional regulation.transcription factor (NAC)	GO:0003674,GO:0003676,GO:0003677,GO:0005488,GO:0005515,GO:0006355,GO:0008150,GO:0009889,GO:0010468,GO:0010556,GO:0019219,GO:0019222,GO:0031323,GO:0031326,GO:0042802,GO:0042803,GO:0043565,GO:0046983,GO:0047484,GO:0048518,GO:0048583,GO:0048584,GO:0050789,GO:0050794,GO:0051171,GO:0051252,GO:0060255,GO:0065007,GO:0080090,GO:0080134,GO:0097159,GO:1901000,GO:1901002,GO:1901363,GO:1902584,GO:1903506,GO:…
PAXXG252160	37	AT2G38670	PECT1	Lipid metabolism.glycerolipid metabolism.phosphatidylethanolamine biosynthesis.CDP-ethanolamine pathway.CTP:phosphorylethanolamine cytidylyltransferase	GO:0003674,GO:0003824,GO:0004306,GO:0005575,GO:0005622,GO:0005623,GO:0005737,GO:0005739,GO:0005740,GO:0005741,GO:0006629,GO:0006644,GO:0006646,GO:0006650,GO:0006793,GO:0006796,GO:0008150,GO:0008152,GO:0008610,GO:0008654,GO:0009058,GO:0009987,GO:0016020,GO:0016021,GO:0016740,GO:0016772,GO:0016779,GO:0019637,GO:0019867,GO:0031090,GO:0031224,GO:0031300,GO:0031301,GO:0031306,GO:0031307,GO:0031966,GO:…
PAXXG252420	37	N.A.	N.A.	RNA biosynthesis.transcriptional regulation.WRKY transcription factor activity.transcription factor (WRKY)	GO:0000302,GO:0001067,GO:0001101,GO:0002376,GO:0003674,GO:0003676,GO:0003677,GO:0003700,GO:0005488,GO:0005575,GO:0005622,GO:0005623,GO:0005634,GO:0005737,GO:0006355,GO:0006950,GO:0006952,GO:0006955,GO:0006979,GO:0007275,GO:0007568,GO:0008150,GO:0009507,GO:0009536,GO:0009605,GO:0009607,GO:0009617,GO:0009636,GO:0009719,GO:0009725,GO:0009751,GO:0009814,GO:0009816,GO:0009889,GO:0009891,GO:0009893,GO:…
PAXXG252480	37	AT3G06860	MFP2	Lipid metabolism.fatty acid metabolism.fatty acid degradation.core beta-oxidation.multifunctional enzyme (MFP)	GO:0003674,GO:0003824,GO:0003857,GO:0004165,GO:0004300,GO:0005575,GO:0005618,GO:0005622,GO:0005623,GO:0005634,GO:0005730,GO:0005737,GO:0005777,GO:0005911,GO:0006082,GO:0006629,GO:0006631,GO:0006635,GO:0008150,GO:0008152,GO:0008692,GO:0009056,GO:0009062,GO:0009506,GO:0009514,GO:0009987,GO:0016042,GO:0016054,GO:0016491,GO:0016508,GO:0016614,GO:0016616,GO:0016829,GO:0016835,GO:0016836,GO:0016853,GO:…
PAXXG253010	37	AT5G25280	F18G18.20	not assigned.not annotated	N.A.
PAXXG253070	37	AT2G36620	RPL24A	Protein biosynthesis.ribosome biogenesis.large ribosomal subunit (LSU).LSU proteome.component eL24	N.A.
PAXXG253090	37	N.A.	N.A.	not assigned.not annotated	N.A.
PAXXG253810	37	AT5G59840	MMN10.12	Vesicle trafficking.multi-pathway trafficking regulation.vesicle tethering.RAB-GTPase activities.E-class RAB GTPase	N.A.
PAXXG254120	37	AT5G47750	D6PKL2	Protein modification.phosphorylation.AGC protein kinase superfamily.protein kinase (AGC-VIII)	GO:0003674,GO:0003824,GO:0004672,GO:0004674,GO:0005575,GO:0005622,GO:0005623,GO:0005634,GO:0005737,GO:0005886,GO:0006464,GO:0006468,GO:0006793,GO:0006796,GO:0006807,GO:0007154,GO:0007165,GO:0008150,GO:0008152,GO:0009987,GO:0016020,GO:0016301,GO:0016310,GO:0016740,GO:0016772,GO:0016773,GO:0019538,GO:0023052,GO:0035556,GO:0036211,GO:0043170,GO:0043226,GO:0043227,GO:0043229,GO:0043231,GO:0043412,GO:…
PAXXG254560	37	AT4G28330	F20O9.10	not assigned.not annotated	N.A.
PAXXG257250	37	AT2G33860	ETT	RNA biosynthesis.transcriptional regulation.B3 transcription factor superfamily.transcription factor (ARF)	GO:0000003,GO:0001708,GO:0003006,GO:0003674,GO:0003676,GO:0003677,GO:0003700,GO:0005488,GO:0005575,GO:0005622,GO:0005623,GO:0005634,GO:0006355,GO:0007275,GO:0008150,GO:0008152,GO:0009719,GO:0009725,GO:0009733,GO:0009791,GO:0009850,GO:0009888,GO:0009889,GO:0009908,GO:0009987,GO:0010022,GO:0010033,GO:0010050,GO:0010073,GO:0010158,GO:0010468,GO:0010556,GO:0010582,GO:0010817,GO:0019219,GO:0019222,GO:…
PAXXG258630	37	N.A.	N.A.	Protein homeostasis.ubiquitin-proteasome system.ubiquitin-fold protein conjugation.Cullin-based ubiquitylation complexes.SKP1-CUL1-FBX (SCF) E3 ubiquitin ligase complexes.F-BOX substrate adaptor activities.substrate adaptor (FBX)	GO:0001101,GO:0006950,GO:0006970,GO:0008150,GO:0009605,GO:0009607,GO:0009611,GO:0009617,GO:0009628,GO:0009651,GO:0009719,GO:0009725,GO:0009737,GO:0009751,GO:0009753,GO:0009961,GO:0010033,GO:0010243,GO:0014070,GO:0033993,GO:0042221,GO:0042493,GO:0043200,GO:0043207,GO:0046677,GO:0050896,GO:0051704,GO:0051707,GO:0097305,GO:1901698,GO:1901700
PAXXG260120	37	AT3G15210	ERF4	RNA biosynthesis.transcriptional regulation.AP2/ERF transcription factor superfamily.transcription factor (ERF)	N.A.
PAXXG270210	37	AT3G02530	F16B3.16	Cytoskeleton organisation.actin and tubulin folding.CCT chaperonin folding complex.subunit zeta (CCT6)	GO:0003674,GO:0005488,GO:0005515,GO:0005575,GO:0005622,GO:0005623,GO:0005737,GO:0005829,GO:0005832,GO:0006457,GO:0006458,GO:0008150,GO:0009987,GO:0010035,GO:0010038,GO:0010043,GO:0016020,GO:0032991,GO:0042221,GO:0044183,GO:0044424,GO:0044444,GO:0044445,GO:0044464,GO:0046686,GO:0050896,GO:0051082,GO:0061077,GO:0101031
PAXXG270620	37	AT2G40960	T20B5.16	not assigned.not annotated	N.A.
PAXXG274360	37	AT2G02760	UBC2	Protein homeostasis.ubiquitin-proteasome system.ubiquitin-fold protein conjugation.ubiquitin conjugation (ubiquitylation).ubiquitin-conjugating E2 protein (UBC)	N.A.
PAXXG277270	37	N.A.	N.A.	Cytoskeleton organisation.microfilament network.actin polymerisation.formin actin filament elongation factor activities.group-I formin	GO:0003674,GO:0003779,GO:0005488,GO:0005515,GO:0005575,GO:0005618,GO:0005623,GO:0005886,GO:0006996,GO:0007010,GO:0007015,GO:0008064,GO:0008092,GO:0008150,GO:0009987,GO:0010638,GO:0010639,GO:0016020,GO:0016043,GO:0030029,GO:0030036,GO:0030312,GO:0030832,GO:0030833,GO:0030834,GO:0030835,GO:0030837,GO:0030838,GO:0031333,GO:0031334,GO:0032271,GO:0032272,GO:0032273,GO:0032535,GO:0032956,GO:0032970,GO:…
PAXXG277330	37	AT5G48385	AT5G48385	not assigned.annotated	N.A.
PAXXG279340	37	N.A.	N.A.	not assigned.not annotated	N.A.
PAXXG282250	37	AT2G38470	WRKY33	RNA biosynthesis.transcriptional regulation.WRKY transcription factor activity.transcription factor (WRKY)	GO:0001067,GO:0001101,GO:0003674,GO:0003676,GO:0003677,GO:0003700,GO:0005488,GO:0005575,GO:0005622,GO:0005623,GO:0005634,GO:0006355,GO:0006725,GO:0006790,GO:0006807,GO:0006950,GO:0006952,GO:0006970,GO:0008150,GO:0008152,GO:0009058,GO:0009266,GO:0009403,GO:0009404,GO:0009408,GO:0009409,GO:0009414,GO:0009415,GO:0009605,GO:0009607,GO:0009617,GO:0009620,GO:0009628,GO:0009651,GO:0009700,GO:0009719,GO:…
PAXXG282310	37	AT3G51670	AT3G51670	not assigned.annotated	N.A.
PAXXG282480	37	AT2G28000	CPN60A	Photosynthesis.photophosphorylation.chlororespiration.NADH dehydrogenase-like (NDH) complex.assembly and maintenance.Cpn60 chaperonin heterodimer.subunit alpha	GO:0000003,GO:0003006,GO:0003674,GO:0005488,GO:0005515,GO:0005575,GO:0005576,GO:0005622,GO:0005623,GO:0005737,GO:0005739,GO:0005829,GO:0005840,GO:0006457,GO:0006458,GO:0006996,GO:0007005,GO:0007275,GO:0008150,GO:0009507,GO:0009526,GO:0009532,GO:0009536,GO:0009570,GO:0009579,GO:0009657,GO:0009658,GO:0009790,GO:0009791,GO:0009793,GO:0009941,GO:0009987,GO:0010154,GO:0016020,GO:0016043,GO:0022414,GO:…
PAXXG283880	37	AT4G35100	PIP3	Solute transport.channels.MIP family.plasma membrane intrinsic protein (PIP)	GO:0003674,GO:0005215,GO:0005372,GO:0005575,GO:0005623,GO:0005886,GO:0005887,GO:0006810,GO:0006811,GO:0006833,GO:0008150,GO:0015250,GO:0015267,GO:0015318,GO:0016020,GO:0016021,GO:0022803,GO:0022838,GO:0022857,GO:0031224,GO:0031226,GO:0034220,GO:0042044,GO:0044425,GO:0044459,GO:0044464,GO:0051179,GO:0051234,GO:0055085,GO:0071944
PAXXG284810	37	AT4G24280	cpHsc70-1	Protein homeostasis.protein quality control.plastidial Hsp70 chaperone system.chaperone (cpHsc70)	GO:0005575,GO:0005576,GO:0005622,GO:0005623,GO:0005737,GO:0006605,GO:0006810,GO:0006886,GO:0006950,GO:0008104,GO:0008150,GO:0009266,GO:0009408,GO:0009507,GO:0009526,GO:0009532,GO:0009536,GO:0009570,GO:0009579,GO:0009628,GO:0009941,GO:0010035,GO:0010038,GO:0015031,GO:0015833,GO:0031967,GO:0031975,GO:0033036,GO:0033365,GO:0034613,GO:0042221,GO:0042886,GO:0043226,GO:0043227,GO:0043229,GO:0043231,GO:…
PAXXG286630	37	AT1G79280	NUA	Protein translocation.nucleus.nuclear pore complex (NPC).nuclear basket.nucleoporin (NUA)	GO:0000003,GO:0000075,GO:0000278,GO:0003006,GO:0005575,GO:0005622,GO:0005623,GO:0005634,GO:0005635,GO:0005643,GO:0005730,GO:0005737,GO:0005829,GO:0005911,GO:0006403,GO:0006405,GO:0006406,GO:0006611,GO:0006810,GO:0006886,GO:0006913,GO:0007049,GO:0007088,GO:0007093,GO:0007094,GO:0007275,GO:0007346,GO:0008104,GO:0008150,GO:0008152,GO:0009506,GO:0009507,GO:0009536,GO:0009791,GO:0009892,GO:0009908,GO:…
PAXXG289340	37	AT5G42050	MJC20.15	not assigned.annotated	N.A.
PAXXG289460	37	AT5G66110	K2A18.19	not assigned.annotated	GO:0003674,GO:0005488,GO:0005575,GO:0005622,GO:0005623,GO:0005737,GO:0005886,GO:0006810,GO:0006811,GO:0006812,GO:0006873,GO:0006875,GO:0008150,GO:0009987,GO:0016020,GO:0019725,GO:0030001,GO:0030003,GO:0042592,GO:0043167,GO:0043169,GO:0044424,GO:0044464,GO:0046872,GO:0046914,GO:0046916,GO:0048878,GO:0050801,GO:0051179,GO:0051234,GO:0055065,GO:0055076,GO:0055080,GO:0055082,GO:0065007,GO:0065008,GO:…
PAXXG291050	37	AT3G16770	EBP	RNA biosynthesis.transcriptional regulation.AP2/ERF transcription factor superfamily.transcription factor (ERF)	N.A.
PAXXG291140	37	AT1G02780	emb2386	Protein biosynthesis.ribosome biogenesis.large ribosomal subunit (LSU).LSU proteome.component eL19	GO:0003674,GO:0003676,GO:0003723,GO:0003729,GO:0003735,GO:0005198,GO:0005488,GO:0005575,GO:0005622,GO:0005623,GO:0005634,GO:0005730,GO:0005737,GO:0005829,GO:0005840,GO:0005844,GO:0005886,GO:0005911,GO:0006412,GO:0006518,GO:0006807,GO:0008150,GO:0008152,GO:0009058,GO:0009059,GO:0009506,GO:0009987,GO:0010467,GO:0015934,GO:0016020,GO:0019538,GO:0022625,GO:0022626,GO:0030054,GO:0031974,GO:0031981,GO:…
PAXXG291410	37	N.A.	N.A.	not assigned.not annotated	GO:0000003,GO:0003006,GO:0005575,GO:0005623,GO:0005886,GO:0007049,GO:0007275,GO:0008150,GO:0009553,GO:0009554,GO:0009987,GO:0016020,GO:0019953,GO:0022402,GO:0022414,GO:0032501,GO:0032502,GO:0034293,GO:0043934,GO:0044464,GO:0044703,GO:0048229,GO:0048236,GO:0048856,GO:0048869,GO:0051321,GO:0051704,GO:0071944,GO:1903046
PAXXG291910	37	AT1G02890	F22D16.11	not assigned.annotated	GO:0002090,GO:0002092,GO:0003008,GO:0003674,GO:0003824,GO:0005575,GO:0005622,GO:0005623,GO:0005634,GO:0005886,GO:0007610,GO:0007611,GO:0007612,GO:0007613,GO:0008150,GO:0009893,GO:0010604,GO:0010646,GO:0010648,GO:0016020,GO:0016462,GO:0016787,GO:0016817,GO:0016818,GO:0016887,GO:0017111,GO:0019222,GO:0023051,GO:0023057,GO:0030100,GO:0031323,GO:0031325,GO:0032501,GO:0032879,GO:0043226,GO:0043227,GO:…
PAXXG291970	37	AT3G05540	F18C1.20	not assigned.annotated	N.A.
PAXXG295790	37	AT2G30360	SIP4	Protein modification.phosphorylation.CAMK protein kinase superfamily.SNF1-related protein kinase (SnRK3)	GO:0003674,GO:0003824,GO:0004672,GO:0004674,GO:0005575,GO:0005622,GO:0005623,GO:0006464,GO:0006468,GO:0006793,GO:0006796,GO:0006807,GO:0007154,GO:0007165,GO:0008150,GO:0008152,GO:0009987,GO:0016301,GO:0016310,GO:0016740,GO:0016772,GO:0016773,GO:0018105,GO:0018107,GO:0018193,GO:0018209,GO:0018210,GO:0019538,GO:0023052,GO:0035556,GO:0036211,GO:0043170,GO:0043412,GO:0044237,GO:0044238,GO:0044260,GO:…
PAXXG299150	37	AT5G12010	F14F18.180	not assigned.annotated	N.A.
PAXXG300700	37	AT2G39710	F17A14.9	Protein homeostasis.proteolysis.aspartic-type peptidase activities.A1-class protease (Pepsin)	GO:0003674,GO:0003824,GO:0004175,GO:0004190,GO:0005575,GO:0005622,GO:0005623,GO:0005737,GO:0005783,GO:0006508,GO:0006807,GO:0008150,GO:0008152,GO:0008219,GO:0008233,GO:0009056,GO:0009057,GO:0009987,GO:0012501,GO:0012505,GO:0016787,GO:0019538,GO:0030163,GO:0043170,GO:0043226,GO:0043227,GO:0043229,GO:0043231,GO:0044238,GO:0044424,GO:0044444,GO:0044464,GO:0070001,GO:0070011,GO:0071704,GO:0140096,GO:…
PAXXG300950	37	AT1G01720	ATAF1	RNA biosynthesis.transcriptional regulation.transcription factor (NAC)	GO:0000003,GO:0003006,GO:0003674,GO:0003700,GO:0005575,GO:0005622,GO:0005623,GO:0005634,GO:0006355,GO:0006950,GO:0007275,GO:0008150,GO:0009611,GO:0009787,GO:0009788,GO:0009790,GO:0009791,GO:0009793,GO:0009889,GO:0009891,GO:0009893,GO:0009966,GO:0009968,GO:0010154,GO:0010468,GO:0010556,GO:0010557,GO:0010604,GO:0010628,GO:0010646,GO:0010648,GO:0019219,GO:0019222,GO:0022414,GO:0023051,GO:0023057,GO:…
PAXXG308680	37	AT1G13280	AOC4	Phytohormone action.jasmonic acid.biosynthesis.allene oxidase cyclase (AOC)	GO:0000003,GO:0000302,GO:0001101,GO:0002218,GO:0002252,GO:0002253,GO:0002376,GO:0002682,GO:0002684,GO:0003006,GO:0003674,GO:0003824,GO:0005575,GO:0005622,GO:0005623,GO:0005737,GO:0005886,GO:0006082,GO:0006950,GO:0006952,GO:0006955,GO:0006970,GO:0006979,GO:0007154,GO:0007165,GO:0007275,GO:0007584,GO:0007623,GO:0008150,GO:0008152,GO:0009058,GO:0009314,GO:0009416,GO:0009507,GO:0009536,GO:0009605,GO:…
PAXXG316460	37	AT5G53300	UBC10	Protein homeostasis.ubiquitin-proteasome system.ubiquitin-fold protein conjugation.MUB conjugation.conjugation E2 protein	N.A.
PAXXG317380	37	AT2G31390	T28P16.12	Carbohydrate metabolism.sucrose metabolism.degradation.fructose kinase	GO:0003674,GO:0003824,GO:0004396,GO:0005575,GO:0005622,GO:0005623,GO:0005737,GO:0005829,GO:0005886,GO:0005911,GO:0005975,GO:0005996,GO:0006000,GO:0006793,GO:0006796,GO:0008150,GO:0008152,GO:0008865,GO:0009506,GO:0009987,GO:0016020,GO:0016301,GO:0016310,GO:0016740,GO:0016772,GO:0016773,GO:0019200,GO:0019318,GO:0030054,GO:0044237,GO:0044238,GO:0044262,GO:0044281,GO:0044424,GO:0044444,GO:0044464,GO:…
PAXXG317650	37	AT1G51760	IAR3	Protein homeostasis.proteolysis.metallopeptidase activities.aminopeptidase activities.M20-class IAA-amino acid hydrolase	GO:0002682,GO:0002831,GO:0003674,GO:0003824,GO:0005575,GO:0005622,GO:0005623,GO:0005737,GO:0005783,GO:0005794,GO:0005886,GO:0006950,GO:0008150,GO:0008152,GO:0009611,GO:0009850,GO:0009987,GO:0010112,GO:0010178,GO:0010179,GO:0010817,GO:0012505,GO:0016020,GO:0016787,GO:0016810,GO:0031347,GO:0032101,GO:0042445,GO:0043226,GO:0043227,GO:0043229,GO:0043231,GO:0043900,GO:0044237,GO:0044424,GO:0044444,GO:…
PAXXG322350	37	AT5G26850	F2P16.24	Multi-process regulation.phosphatidylinositol and inositol phosphate system.biosynthesis.phosphatidylinositol kinase activities.phosphatidylinositol 4-kinase complex.component EFOP	N.A.
PAXXG322430	37	AT2G33580	F4P9.35	Protein modification.phosphorylation.TKL protein kinase superfamily.protein kinase (LysM)	GO:0002376,GO:0003674,GO:0003824,GO:0004672,GO:0004674,GO:0004675,GO:0004888,GO:0005488,GO:0005515,GO:0005575,GO:0005623,GO:0005886,GO:0006464,GO:0006468,GO:0006793,GO:0006796,GO:0006807,GO:0006950,GO:0006952,GO:0006955,GO:0007154,GO:0007165,GO:0007166,GO:0007167,GO:0007178,GO:0008061,GO:0008144,GO:0008150,GO:0008152,GO:0009719,GO:0009987,GO:0010033,GO:0010200,GO:0010243,GO:0016020,GO:0016301,GO:…
PAXXG332470	37	AT2G42590	GRF9	Multi-process regulation.14-3-3 regulatory system.14-3-3 phosphoprotein-binding protein (GRF)	N.A.
PAXXG332790	37	AT2G43180	F14B2.12	Enzyme classification.EC_5 isomerases.EC_5.4 intramolecular transferase	N.A.
PAXXG333560	37	N.A.	N.A.	not assigned.not annotated	N.A.
PAXXG335590	37	AT1G53380	F12M16.27	not assigned.annotated	N.A.
PAXXG335980	37	AT3G54490	RPB5E	RNA biosynthesis.DNA-dependent RNA polymerase complexes.RNA polymerase V complex.subunit NRPE5	GO:0000418,GO:0000419,GO:0000428,GO:0005575,GO:0005622,GO:0005623,GO:0005634,GO:0005654,GO:0005665,GO:0005666,GO:0005730,GO:0005736,GO:0016591,GO:0030880,GO:0031974,GO:0031981,GO:0032991,GO:0043226,GO:0043227,GO:0043228,GO:0043229,GO:0043231,GO:0043232,GO:0043233,GO:0044422,GO:0044424,GO:0044428,GO:0044446,GO:0044451,GO:0044452,GO:0044464,GO:0055029,GO:0061695,GO:0070013,GO:1902494,GO:1990234
PAXXG338440	37	AT3G57880	AT3G57880	not assigned.annotated	GO:0003674,GO:0005488,GO:0005509,GO:0005575,GO:0005622,GO:0005623,GO:0005634,GO:0005654,GO:0005737,GO:0005783,GO:0005829,GO:0007154,GO:0007165,GO:0008150,GO:0009987,GO:0012505,GO:0016020,GO:0016021,GO:0019722,GO:0019932,GO:0023052,GO:0031224,GO:0031974,GO:0031981,GO:0035556,GO:0043167,GO:0043169,GO:0043226,GO:0043227,GO:0043229,GO:0043231,GO:0043233,GO:0044422,GO:0044424,GO:0044425,GO:0044428,GO:…
PAXXG338560	37	AT2G20580	RPN1A	Protein homeostasis.ubiquitin-proteasome system.26S proteasome.19S regulatory particle.base subcomplex.regulatory component RPN1	GO:0000502,GO:0001101,GO:0002376,GO:0003674,GO:0005488,GO:0005515,GO:0005575,GO:0005622,GO:0005623,GO:0005634,GO:0005737,GO:0005829,GO:0005838,GO:0005886,GO:0005911,GO:0006508,GO:0006511,GO:0006807,GO:0006950,GO:0006952,GO:0006955,GO:0008150,GO:0008152,GO:0008540,GO:0009056,GO:0009057,GO:0009506,GO:0009719,GO:0009725,GO:0009751,GO:0009987,GO:0010033,GO:0010498,GO:0014070,GO:0016020,GO:0019538,GO:…
PAXXG341310	37	AT4G33950	OST1	Protein modification.phosphorylation.CAMK protein kinase superfamily.SNF1-related protein kinase (SnRK2)	GO:0001101,GO:0003674,GO:0003824,GO:0004672,GO:0004674,GO:0005488,GO:0005515,GO:0005575,GO:0005622,GO:0005623,GO:0005634,GO:0005737,GO:0005829,GO:0005975,GO:0005984,GO:0005985,GO:0006082,GO:0006464,GO:0006468,GO:0006629,GO:0006631,GO:0006633,GO:0006636,GO:0006638,GO:0006639,GO:0006641,GO:0006793,GO:0006796,GO:0006807,GO:0006950,GO:0006952,GO:0006970,GO:0007154,GO:0007165,GO:0007275,GO:0008150,GO:…
PAXXG342890	37	AT5G19140	AILP1	not assigned.annotated	N.A.
PAXXG343890	37	AT3G53230	AT3G53230	Protein homeostasis.ubiquitin-proteasome system.membrane-associated protein degradation.CDC48-NPL4-UFD1 chaperone complex.platform ATPase component CDC48	N.A.
PAXXG344480	37	N.A.	N.A.	not assigned.annotated	GO:0000166,GO:0003674,GO:0003676,GO:0003723,GO:0003729,GO:0005488,GO:0005575,GO:0005622,GO:0005623,GO:0005634,GO:0005737,GO:0005829,GO:0006950,GO:0008150,GO:0009266,GO:0009409,GO:0009628,GO:0036094,GO:0043226,GO:0043227,GO:0043229,GO:0043231,GO:0044424,GO:0044444,GO:0044464,GO:0050896,GO:0097159,GO:1901265,GO:1901363
PAXXG345330	37	AT4G30210	ATR2	Cell wall organisation.lignin.monolignol biosynthesis.Cyt-P450 hydroxylase electron supply.NADPH:cytochrome P450 reductase (ATR)	N.A.
PAXXG346300	37	AT1G64080	F22C12.16	not assigned.annotated	GO:0005575,GO:0005623,GO:0005886,GO:0016020,GO:0044464,GO:0071944
PAXXG348790	37	AT1G05850	POM1	Cell wall organisation.cellulose.cellulose-hemicellulose network assembly.regulatory protein (CTL)	GO:0000271,GO:0001101,GO:0001871,GO:0003674,GO:0005488,GO:0005575,GO:0005576,GO:0005622,GO:0005623,GO:0005737,GO:0005794,GO:0005975,GO:0005976,GO:0006073,GO:0006950,GO:0006970,GO:0007275,GO:0008150,GO:0008152,GO:0009058,GO:0009059,GO:0009250,GO:0009266,GO:0009408,GO:0009414,GO:0009415,GO:0009628,GO:0009651,GO:0009653,GO:0009719,GO:0009725,GO:0009735,GO:0009825,GO:0009888,GO:0009987,GO:0010015,GO:…
PAXXG349910	37	AT1G09310	T31J12.3	Multi-process regulation.UPR (Unfolded Protein Response) signalling.IRE1-bZIP60 pathway.regulatory mediator (SVB)	N.A.
PAXXG351040	37	AT4G22220	ISU1	Coenzyme metabolism.iron-sulfur cluster assembly machinery.mitochondrial ISC system.assembly phase.scaffold protein (ISU)	GO:0003674,GO:0003824,GO:0005198,GO:0005488,GO:0005506,GO:0005575,GO:0005622,GO:0005623,GO:0005737,GO:0005739,GO:0005759,GO:0006807,GO:0006873,GO:0006875,GO:0006879,GO:0008150,GO:0008152,GO:0008198,GO:0009987,GO:0010467,GO:0016740,GO:0016782,GO:0019538,GO:0019725,GO:0030003,GO:0031974,GO:0036455,GO:0042592,GO:0043167,GO:0043169,GO:0043170,GO:0043226,GO:0043227,GO:0043229,GO:0043231,GO:0043233,GO:…
PAXXG352470	37	N.A.	N.A.	not assigned.not annotated	N.A.
PAXXG352880	37	AT4G31700	RPS6	Protein biosynthesis.ribosome biogenesis.small ribosomal subunit (SSU).SSU proteome.component eS6	GO:0003674,GO:0003676,GO:0003723,GO:0003729,GO:0003735,GO:0005198,GO:0005488,GO:0005575,GO:0005622,GO:0005623,GO:0005634,GO:0005730,GO:0005737,GO:0005829,GO:0005840,GO:0005844,GO:0005886,GO:0005911,GO:0006139,GO:0006364,GO:0006396,GO:0006725,GO:0006807,GO:0008150,GO:0008152,GO:0009506,GO:0009507,GO:0009536,GO:0009719,GO:0009725,GO:0009735,GO:0009987,GO:0010033,GO:0010467,GO:0015935,GO:0016020,GO:…
PAXXG353410	37	AT1G73620	F25P22.3	not assigned.annotated	N.A.
PAXXG353740	37	AT5G63030	MJH22.9	Protein modification.S-glutathionylation.glutaredoxin	N.A.
PAXXG356840	37	AT1G59710	F23H11.2	not assigned.not annotated	N.A.
PAXXG357590	37	AT2G19810	F6F22.16	RNA processing.RNA homeostasis.mRNA stress granule formation.regulatory factor (TZF)	GO:0001101,GO:0003674,GO:0003676,GO:0003677,GO:0003700,GO:0003723,GO:0003727,GO:0005488,GO:0005575,GO:0005622,GO:0005623,GO:0005634,GO:0005737,GO:0005886,GO:0006355,GO:0006417,GO:0006950,GO:0006979,GO:0007154,GO:0007165,GO:0007275,GO:0007568,GO:0008150,GO:0008270,GO:0009719,GO:0009725,GO:0009753,GO:0009755,GO:0009867,GO:0009889,GO:0009890,GO:0009892,GO:0009893,GO:0009894,GO:0009896,GO:0009987,GO:…
PAXXG359550	37	AT5G38480	GRF3	Multi-process regulation.14-3-3 regulatory system.14-3-3 phosphoprotein-binding protein (GRF)	GO:0000166,GO:0003674,GO:0005488,GO:0005524,GO:0005575,GO:0005618,GO:0005622,GO:0005623,GO:0005634,GO:0005737,GO:0005739,GO:0005794,GO:0005829,GO:0005886,GO:0005911,GO:0008144,GO:0008150,GO:0009506,GO:0009507,GO:0009536,GO:0010035,GO:0010038,GO:0012505,GO:0016020,GO:0017076,GO:0030054,GO:0030312,GO:0030554,GO:0032553,GO:0032555,GO:0032559,GO:0035639,GO:0036094,GO:0042221,GO:0043167,GO:0043168,GO:…
PAXXG361250	37	AT4G35090	CAT2	Redox homeostasis.enzymatic reactive oxygen scavenging.catalase	GO:0000302,GO:0003674,GO:0003824,GO:0004096,GO:0004601,GO:0005488,GO:0005575,GO:0005622,GO:0005623,GO:0005737,GO:0005739,GO:0005777,GO:0006950,GO:0006979,GO:0007623,GO:0008150,GO:0008152,GO:0009056,GO:0009266,GO:0009409,GO:0009410,GO:0009628,GO:0009631,GO:0009636,GO:0009719,GO:0009725,GO:0009733,GO:0009987,GO:0010033,GO:0010035,GO:0016043,GO:0016209,GO:0016491,GO:0016684,GO:0016999,GO:0017001,GO:…
PAXXG362870	37	AT1G31710	F27M3.9	Polyamine metabolism.polyamine degradation.copper-containing amine oxidase (CuAO)	N.A.
PAXXG388540	37	N.A.	N.A.	Protein biosynthesis.ribosome biogenesis.large ribosomal subunit (LSU).LSU proteome.component eL20	GO:0000003,GO:0000902,GO:0000904,GO:0003006,GO:0003674,GO:0003676,GO:0003723,GO:0003729,GO:0003735,GO:0005198,GO:0005488,GO:0005575,GO:0005622,GO:0005623,GO:0005634,GO:0005737,GO:0005773,GO:0005774,GO:0005829,GO:0005840,GO:0005844,GO:0005886,GO:0005911,GO:0006412,GO:0006518,GO:0006807,GO:0007275,GO:0008150,GO:0008152,GO:0009058,GO:0009059,GO:0009506,GO:0009653,GO:0009790,GO:0009791,GO:0009793,GO:…
PAXXG260630	37	AT5G09510	T5E8.310	Protein biosynthesis.ribosome biogenesis.small ribosomal subunit (SSU).SSU proteome.component uS19	GO:0000028,GO:0003674,GO:0003735,GO:0005198,GO:0005575,GO:0005622,GO:0005623,GO:0005737,GO:0005829,GO:0005840,GO:0006996,GO:0008150,GO:0009987,GO:0015935,GO:0016043,GO:0022607,GO:0022613,GO:0022618,GO:0022626,GO:0022627,GO:0032991,GO:0034622,GO:0042254,GO:0042255,GO:0042274,GO:0043226,GO:0043228,GO:0043229,GO:0043232,GO:0043933,GO:0044085,GO:0044391,GO:0044422,GO:0044424,GO:0044444,GO:0044445,GO:…
PAXXG262430	37	AT3G46430	AT3G46430	Cellular respiration.oxidative phosphorylation.ATP synthase complex.membrane MF0 subcomplex.subunit 6kDa/ATP6	N.A.
PAXXG009220	33,37	N.A.	N.A.	Protein modification.phosphorylation.TKL protein kinase superfamily.protein kinase (LRR-XII)	GO:0003674,GO:0003824,GO:0004672,GO:0004674,GO:0004675,GO:0004888,GO:0005575,GO:0005622,GO:0005623,GO:0005737,GO:0005768,GO:0005886,GO:0006464,GO:0006468,GO:0006793,GO:0006796,GO:0006807,GO:0006810,GO:0006897,GO:0006898,GO:0006950,GO:0006952,GO:0007154,GO:0007165,GO:0007166,GO:0007167,GO:0007178,GO:0008150,GO:0008152,GO:0009595,GO:0009605,GO:0009607,GO:0009617,GO:0009987,GO:0010359,GO:0012505,GO:…
PAXXG049360	33,37	AT5G16600	MYB43	RNA biosynthesis.transcriptional regulation.MYB transcription factor superfamily.transcription factor (MYB)	GO:0000976,GO:0000981,GO:0000988,GO:0000989,GO:0001067,GO:0001076,GO:0001134,GO:0001135,GO:0001158,GO:0003674,GO:0003676,GO:0003677,GO:0003690,GO:0003700,GO:0005488,GO:0005575,GO:0005622,GO:0005623,GO:0005634,GO:0006355,GO:0006357,GO:0008150,GO:0009889,GO:0009890,GO:0009892,GO:0009987,GO:0010468,GO:0010556,GO:0010558,GO:0010605,GO:0010629,GO:0019219,GO:0019222,GO:0030154,GO:0031323,GO:0031324,GO:…
PAXXG050250	33,37	AT5G48150	PAT1	RNA biosynthesis.transcriptional regulation.transcription factor (GRAS)	GO:0003674,GO:0003676,GO:0003677,GO:0003700,GO:0005488,GO:0005575,GO:0005622,GO:0005623,GO:0005634,GO:0005737,GO:0006355,GO:0007154,GO:0007165,GO:0007275,GO:0007602,GO:0008150,GO:0009314,GO:0009416,GO:0009581,GO:0009582,GO:0009583,GO:0009585,GO:0009605,GO:0009628,GO:0009639,GO:0009640,GO:0009791,GO:0009889,GO:0009987,GO:0010017,GO:0010468,GO:0010556,GO:0019219,GO:0019222,GO:0023052,GO:0031323,GO:…
PAXXG052670	33,37	AT1G02500	SAM1	Coenzyme metabolism.S-adenosyl methionine (SAM) cycle.S-adenosyl methionine synthetase (MAT)	GO:0003674,GO:0003824,GO:0004478,GO:0005575,GO:0005622,GO:0005623,GO:0005737,GO:0005829,GO:0016740,GO:0016765,GO:0044424,GO:0044444,GO:0044464
PAXXG055960	33,37	AT2G45130	SPX3	Nutrient uptake.phosphorus assimilation.phosphate signalling.regulatory protein (SPX)	GO:0005575,GO:0005622,GO:0005623,GO:0005737,GO:0005783,GO:0006950,GO:0007154,GO:0008150,GO:0009267,GO:0009605,GO:0009987,GO:0009991,GO:0010646,GO:0010647,GO:0012505,GO:0016036,GO:0031667,GO:0031668,GO:0031669,GO:0032101,GO:0032103,GO:0032104,GO:0032106,GO:0032107,GO:0032109,GO:0033554,GO:0042594,GO:0043226,GO:0043227,GO:0043229,GO:0043231,GO:0044424,GO:0044444,GO:0044464,GO:0048518,GO:0048522,GO:…
PAXXG060570	33,37	AT4G12860	UNE14	Multi-process regulation.calcium-dependent signalling.calcium sensor (CML)	GO:0003674,GO:0005488,GO:0005509,GO:0043167,GO:0043169,GO:0046872
PAXXG064180	33,37	AT1G76410	ATL8	Protein homeostasis.ubiquitin-proteasome system.ubiquitin-fold protein conjugation.ubiquitin conjugation (ubiquitylation).ubiquitin-ligase E3 activities.RING-domain E3 ligase activities.RING-H2-class ligase activities.ATL-subclass ligase	N.A.
PAXXG068260	33,37	AT4G13940	MEE58	Coenzyme metabolism.S-adenosyl methionine (SAM) cycle.S-adenosyl homocysteine hydrolase (SAHH)	GO:0000096,GO:0003674,GO:0003824,GO:0004013,GO:0005575,GO:0005622,GO:0005623,GO:0005737,GO:0005829,GO:0006082,GO:0006139,GO:0006520,GO:0006534,GO:0006555,GO:0006575,GO:0006725,GO:0006732,GO:0006790,GO:0006807,GO:0008150,GO:0008152,GO:0009066,GO:0009069,GO:0009116,GO:0009119,GO:0009987,GO:0016787,GO:0016801,GO:0016802,GO:0017144,GO:0019752,GO:0033353,GO:0034641,GO:0042278,GO:0043436,GO:0044237,GO:…
PAXXG069200	33,37	AT4G30440	GAE1	Carbohydrate metabolism.nucleotide sugar biosynthesis.UDP-D-galacturonic acid biosynthesis.UDP-D-glucuronic acid 4-epimerase	N.A.
PAXXG078610	33,37	AT3G54040	AT3G54040	not assigned.not annotated	N.A.
PAXXG079580	33,37	AT3G50930	BCS1	not assigned.annotated	N.A.
PAXXG087750	33,37	AT1G18300	NUDT4	not assigned.annotated	N.A.
PAXXG089990	33,37	AT5G01750	T20L15.20	not assigned.annotated	GO:0001101,GO:0006950,GO:0006952,GO:0008150,GO:0009605,GO:0009607,GO:0009620,GO:0009719,GO:0009725,GO:0009751,GO:0010033,GO:0014070,GO:0042221,GO:0042493,GO:0043207,GO:0046677,GO:0050832,GO:0050896,GO:0051704,GO:0051707,GO:0098542,GO:1901700
PAXXG094080	33,37	AT2G37040	PAL1	Secondary metabolism.phenolics.p-coumaroyl-CoA biosynthesis.phenylalanine ammonia lyase activity.phenylalanine ammonia lyase (PAL)	GO:0001101,GO:0003674,GO:0003824,GO:0005575,GO:0005622,GO:0005623,GO:0005737,GO:0005829,GO:0006082,GO:0006464,GO:0006508,GO:0006511,GO:0006725,GO:0006807,GO:0006950,GO:0006979,GO:0007275,GO:0008150,GO:0008152,GO:0009056,GO:0009057,GO:0009058,GO:0009314,GO:0009411,GO:0009414,GO:0009415,GO:0009416,GO:0009555,GO:0009628,GO:0009636,GO:0009696,GO:0009698,GO:0009699,GO:0009719,GO:0009725,GO:0009739,GO:…
PAXXG100520	33,37	N.A.	N.A.	not assigned.not annotated	N.A.
PAXXG102100	33,37	AT3G43810	CAM7	Multi-process regulation.calcium-dependent signalling.calcium sensor (CaM)	N.A.
PAXXG103700	33,37	N.A.	N.A.	RNA biosynthesis.transcriptional regulation.transcription factor (NAC)	N.A.
PAXXG116440	33,37	AT2G03440	NRP1	not assigned.not annotated	GO:0001101,GO:0002831,GO:0002833,GO:0006950,GO:0006970,GO:0007154,GO:0007165,GO:0008150,GO:0009266,GO:0009408,GO:0009409,GO:0009605,GO:0009607,GO:0009617,GO:0009628,GO:0009651,GO:0009719,GO:0009725,GO:0009737,GO:0009738,GO:0009755,GO:0009987,GO:0010033,GO:0023052,GO:0031347,GO:0031349,GO:0032101,GO:0032103,GO:0032870,GO:0033993,GO:0042221,GO:0043207,GO:0043900,GO:0043902,GO:0048518,GO:0048583,GO:…
PAXXG139520	33,37	AT5G21090	AT5G21090	not assigned.annotated	GO:0003674,GO:0003824,GO:0004672,GO:0004674,GO:0004675,GO:0004888,GO:0005575,GO:0005623,GO:0005886,GO:0006464,GO:0006468,GO:0006793,GO:0006796,GO:0006807,GO:0007154,GO:0007165,GO:0007166,GO:0007167,GO:0007178,GO:0008150,GO:0008152,GO:0009987,GO:0016020,GO:0016301,GO:0016310,GO:0016740,GO:0016772,GO:0016773,GO:0019199,GO:0019538,GO:0023052,GO:0036211,GO:0038023,GO:0043170,GO:0043412,GO:0044237,GO:…
PAXXG147000	33,37	AT5G64300	GCH	Coenzyme metabolism.FMN/FAD biosynthesis.bifunctional GTP cyclohydrolase II (RibA) and DHBP synthase (RibB)	GO:0003674,GO:0003824,GO:0003933,GO:0003935,GO:0005575,GO:0005622,GO:0005623,GO:0005737,GO:0006766,GO:0006767,GO:0006771,GO:0006807,GO:0008150,GO:0008152,GO:0008686,GO:0009058,GO:0009110,GO:0009231,GO:0009507,GO:0009532,GO:0009536,GO:0009570,GO:0009987,GO:0016020,GO:0016787,GO:0016810,GO:0016814,GO:0016829,GO:0016830,GO:0017144,GO:0018130,GO:0019238,GO:0034641,GO:0042364,GO:0042726,GO:0042727,GO:…
PAXXG152710	33,37	N.A.	N.A.	RNA biosynthesis.transcriptional regulation.transcription factor (TIFY)	GO:0003674,GO:0003712,GO:0003714,GO:0005575,GO:0005622,GO:0005623,GO:0005634,GO:0006950,GO:0008150,GO:0009611,GO:0009889,GO:0009890,GO:0009892,GO:0009966,GO:0010556,GO:0010558,GO:0010605,GO:0010646,GO:0019219,GO:0019222,GO:0023051,GO:0031323,GO:0031324,GO:0031326,GO:0031327,GO:0031347,GO:0043226,GO:0043227,GO:0043229,GO:0043231,GO:0044424,GO:0044464,GO:0045934,GO:0048519,GO:0048523,GO:0048583,GO:…
PAXXG156470	33,37	AT1G12420	ACR8	not assigned.annotated	GO:0001101,GO:0003674,GO:0005488,GO:0005575,GO:0005622,GO:0005623,GO:0005737,GO:0005829,GO:0008150,GO:0009719,GO:0009725,GO:0009737,GO:0010033,GO:0016597,GO:0031406,GO:0033993,GO:0036094,GO:0042221,GO:0043167,GO:0043168,GO:0043177,GO:0044424,GO:0044444,GO:0044464,GO:0050896,GO:0097305,GO:1901700
PAXXG156700	33,37	AT3G03050	CSLD3	Cell wall organisation.hemicellulose.heteromannan.biosynthesis.mannan synthase activities.mannan synthase (CSLD)	GO:0000030,GO:0000139,GO:0003674,GO:0003824,GO:0005575,GO:0005622,GO:0005623,GO:0005737,GO:0005768,GO:0005783,GO:0005794,GO:0005802,GO:0005886,GO:0006950,GO:0007275,GO:0008150,GO:0008152,GO:0009266,GO:0009409,GO:0009628,GO:0009653,GO:0009888,GO:0009987,GO:0010015,GO:0010053,GO:0010054,GO:0012505,GO:0016020,GO:0016021,GO:0016049,GO:0016740,GO:0016757,GO:0016758,GO:0019187,GO:0021700,GO:0022622,GO:…
PAXXG163770	33,37	AT5G58375	AT5G58375	not assigned.not annotated	N.A.
PAXXG219690	33,37	AT4G28400	F20O9.80	Protein modification.phosphorylation.protein serine/threonine phosphatase superfamily.PPM/PP2C Mn/Mg-dependent phosphatase families.clade F phosphatase	N.A.
PAXXG225240	33,37	ATCG00900	N.A.	Protein biosynthesis.organelle machinery.plastidial ribosome biogenesis.small ribosomal subunit proteome.component uS7c	GO:0005575,GO:0005622,GO:0005623,GO:0005737,GO:0009507,GO:0009536,GO:0043226,GO:0043227,GO:0043229,GO:0043231,GO:0044424,GO:0044444,GO:0044464
PAXXG233330	33,37	AT1G22410	F12K8.24	Amino acid metabolism.shikimate group amino acid biosynthesis.shikimate pathway.3-deoxy-D-arabino-heptulosonate 7-phosphate (DAHP) synthase	N.A.
PAXXG233720	33,37	AT1G74450	F1M20.13	not assigned.annotated	N.A.
PAXXG271920	33,37	N.A.	N.A.	not assigned.not annotated	N.A.
PAXXG280940	33,37	AT1G64720	CP5	not assigned.not annotated	N.A.
PAXXG281330	33,37	AT1G53210	F12M16.12	Solute transport.carrier-mediated transport.CDF superfamily.CaCA family.cation exchanger (NCL/EF-CAX)	GO:0003674,GO:0005215,GO:0005432,GO:0005488,GO:0005509,GO:0006810,GO:0006811,GO:0006812,GO:0006814,GO:0006816,GO:0008150,GO:0008324,GO:0015075,GO:0015077,GO:0015081,GO:0015085,GO:0015291,GO:0015297,GO:0015298,GO:0015318,GO:0015368,GO:0015491,GO:0015672,GO:0022804,GO:0022857,GO:0022890,GO:0030001,GO:0034220,GO:0035725,GO:0042592,GO:0043167,GO:0043169,GO:0046872,GO:0046873,GO:0048878,GO:0050801,GO:…
PAXXG298810	33,37	AT1G35720	ANNAT1	not assigned.annotated	GO:0001101,GO:0005575,GO:0005576,GO:0005622,GO:0005623,GO:0005634,GO:0005737,GO:0005829,GO:0006810,GO:0006950,GO:0006970,GO:0008150,GO:0008643,GO:0009266,GO:0009314,GO:0009408,GO:0009409,GO:0009414,GO:0009415,GO:0009416,GO:0009579,GO:0009628,GO:0009639,GO:0009651,GO:0010035,GO:0015774,GO:0016020,GO:0033036,GO:0033037,GO:0042221,GO:0043226,GO:0043227,GO:0043229,GO:0043231,GO:0044424,GO:0044444,GO:…
PAXXG321940	33,37	AT5G42050	MJC20.15	not assigned.annotated	N.A.
PAXXG323660	33,37	AT5G59845	AT5G59845	Phytohormone action.signalling peptides.CRP (cysteine-rich-peptide) category.GASA/GAST-peptide activity.GASA-precursor polypeptide	N.A.

## Sheet: stamen&column
Gene ID	Clusters	Homolog in A.thaliana	Common Name	MapMan Annotation	GO Annotation
PAXXG006970	28	AT4G00060	MEE44	not assigned.not annotated	N.A.
PAXXG033760	30	AT1G60060	T2K10.11	not assigned.annotated	N.A.
PAXXG088980	30	N.A	N.A	RNA biosynthesis.transcriptional regulation.transcription factor (C2H2-ZF)	GO:0000003,GO:0000902,GO:0000904,GO:0001709,GO:0003006,GO:0003674,GO:0003700,GO:0005575,GO:0005622,GO:0005623,GO:0005634,GO:0006355,GO:0007275,GO:0008150,GO:0008152,GO:0009058,GO:0009653,GO:0009791,GO:0009812,GO:0009813,GO:0009826,GO:0009856,GO:0009860,GO:0009889,GO:0009908,GO:0009932,GO:0009987,GO:0010154,GO:0010468,GO:0010500,GO:0010556,GO:0016043,GO:0016049,GO:0019219,GO:0019222,GO:0022414,GO:…
PAXXG052310	34	N.A	N.A	not assigned.not annotated	N.A.
PAXXG000190	36	AT1G63220	F9N12.16	not assigned.annotated	GO:0005575,GO:0005622,GO:0005623,GO:0005737,GO:0044424,GO:0044464
PAXXG007380	36	AT4G24972	TPD1	Phytohormone action.signalling peptides.NCRP (non-cysteine-rich-peptide) category.TDL-peptide activity.TDL-precursor polypeptide	GO:0000003,GO:0001708,GO:0001709,GO:0003006,GO:0007049,GO:0007275,GO:0008150,GO:0009555,GO:0009556,GO:0009653,GO:0009791,GO:0009908,GO:0009987,GO:0010234,GO:0019953,GO:0022402,GO:0022414,GO:0030154,GO:0032501,GO:0032502,GO:0034293,GO:0043934,GO:0044703,GO:0045165,GO:0048229,GO:0048236,GO:0048367,GO:0048437,GO:0048438,GO:0048443,GO:0048444,GO:0048448,GO:0048449,GO:0048455,GO:0048466,GO:0048608,GO:…
PAXXG011400	36	AT2G22240	MIPS2	Multi-process regulation.phosphatidylinositol and inositol phosphate system.biosynthesis.myo-inositol-1-phosphate synthase (MIPS)	GO:0000003,GO:0000302,GO:0002252,GO:0002376,GO:0003006,GO:0003674,GO:0003824,GO:0004512,GO:0005575,GO:0005622,GO:0005623,GO:0005634,GO:0005737,GO:0005975,GO:0006020,GO:0006021,GO:0006066,GO:0006575,GO:0006629,GO:0006644,GO:0006650,GO:0006658,GO:0006659,GO:0006793,GO:0006796,GO:0006807,GO:0006950,GO:0006952,GO:0006979,GO:0007154,GO:0007275,GO:0008150,GO:0008152,GO:0008610,GO:0008654,GO:0009058,GO:…
PAXXG019230	36	AT4G22130	SRF8	Protein modification.phosphorylation.TKL protein kinase superfamily.protein kinase (LRR-V)	GO:0003674,GO:0003824,GO:0004672,GO:0004674,GO:0004675,GO:0004888,GO:0005575,GO:0005623,GO:0005886,GO:0006464,GO:0006468,GO:0006793,GO:0006796,GO:0006807,GO:0007154,GO:0007165,GO:0007166,GO:0007167,GO:0007178,GO:0008150,GO:0008152,GO:0009987,GO:0016020,GO:0016301,GO:0016310,GO:0016740,GO:0016772,GO:0016773,GO:0019199,GO:0019538,GO:0023052,GO:0036211,GO:0038023,GO:0043170,GO:0043412,GO:0044237,GO:…
PAXXG025120	36	AT5G20060	F28I16.210	Protein modification.lipidation.Cys-linked S-acylation.acyl-protein thioesterase (APT)	N.A.
PAXXG033680	36	AT1G15330	F9L1.27	not assigned.annotated	GO:0000003,GO:0003006,GO:0006935,GO:0007275,GO:0008150,GO:0009553,GO:0009555,GO:0009605,GO:0009791,GO:0009856,GO:0009908,GO:0010183,GO:0022414,GO:0032501,GO:0032502,GO:0040011,GO:0042221,GO:0042330,GO:0044706,GO:0048229,GO:0048367,GO:0048437,GO:0048438,GO:0048443,GO:0048466,GO:0048608,GO:0048731,GO:0048827,GO:0048856,GO:0048868,GO:0050896,GO:0050918,GO:0051704,GO:0061458,GO:0090567,GO:0099402
PAXXG037020	36	N.A	N.A	not assigned.annotated	GO:0005575,GO:0005622,GO:0005623,GO:0005737,GO:0005829,GO:0006996,GO:0008150,GO:0009657,GO:0009658,GO:0009902,GO:0009903,GO:0009904,GO:0009987,GO:0016043,GO:0019750,GO:0044424,GO:0044444,GO:0044464,GO:0051179,GO:0051234,GO:0051640,GO:0051641,GO:0051644,GO:0051649,GO:0051656,GO:0051667,GO:0071840
PAXXG040110	36	AT5G63135	AT5G63135	not assigned.not annotated	N.A.
PAXXG049340	36	N.A	N.A	not assigned.annotated	N.A.
PAXXG050070	36	AT2G41900	T6D20.20	RNA processing.RNA homeostasis.mRNA stress granule formation.regulatory factor (TZF)	N.A.
PAXXG055110	36	AT4G30520	F17I23.140	Protein modification.phosphorylation.TKL protein kinase superfamily.protein kinase (LRR-II)	GO:0003674,GO:0003824,GO:0004672,GO:0004674,GO:0004675,GO:0004713,GO:0004888,GO:0005575,GO:0005623,GO:0005886,GO:0006464,GO:0006468,GO:0006793,GO:0006796,GO:0006807,GO:0007154,GO:0007165,GO:0007166,GO:0007167,GO:0007178,GO:0007275,GO:0007568,GO:0008150,GO:0008152,GO:0009987,GO:0010150,GO:0016020,GO:0016301,GO:0016310,GO:0016740,GO:0016772,GO:0016773,GO:0018108,GO:0018193,GO:0018212,GO:0019199,GO:…
PAXXG055930	36	N.A	N.A	Phytohormone action.jasmonic acid.perception and signal transduction.receptor complex.component JAZ	N.A.
PAXXG059650	36	N.A	N.A	not assigned.not annotated	N.A.
PAXXG061960	36	AT1G74040	IMS1	Amino acid metabolism.pyruvate group amino acid biosynthesis.pyruvate-derived amino acids.leucine.2-isopropylmalate synthase activity.2-isopropylmalate synthase (IPMS)	GO:0003674,GO:0003824,GO:0003852,GO:0005575,GO:0005622,GO:0005623,GO:0005737,GO:0006082,GO:0006520,GO:0006551,GO:0006807,GO:0008150,GO:0008152,GO:0008652,GO:0009058,GO:0009081,GO:0009082,GO:0009098,GO:0009507,GO:0009526,GO:0009532,GO:0009536,GO:0009570,GO:0009941,GO:0009987,GO:0016053,GO:0016740,GO:0016746,GO:0019752,GO:0031967,GO:0031975,GO:0043226,GO:0043227,GO:0043229,GO:0043231,GO:0043436,GO:…
PAXXG063560	36	AT2G25737	AT2G25737	Solute transport.carrier-mediated transport.TOC superfamily.transport protein (TSUP)	N.A.
PAXXG063820	36	AT5G42650	AOS	Phytohormone action.jasmonic acid.biosynthesis.allene oxidase synthase (AOS)	GO:0003674,GO:0003824,GO:0004497,GO:0005575,GO:0005622,GO:0005623,GO:0005737,GO:0006082,GO:0006629,GO:0006950,GO:0006952,GO:0008150,GO:0008152,GO:0008202,GO:0009058,GO:0009507,GO:0009526,GO:0009534,GO:0009535,GO:0009536,GO:0009579,GO:0009694,GO:0009695,GO:0009941,GO:0009987,GO:0010817,GO:0016020,GO:0016053,GO:0016125,GO:0016491,GO:0019752,GO:0031967,GO:0031975,GO:0031976,GO:0031984,GO:0032787,GO:…
PAXXG066030	36	AT4G17770	TPS5	Enzyme classification.EC_2 transferases.EC_2.4 glycosyltransferase	GO:0003674,GO:0003824,GO:0005575,GO:0005622,GO:0005623,GO:0005737,GO:0005975,GO:0005984,GO:0005991,GO:0005992,GO:0006793,GO:0006796,GO:0006950,GO:0008150,GO:0008152,GO:0009058,GO:0009311,GO:0009312,GO:0009987,GO:0016051,GO:0016311,GO:0016787,GO:0016788,GO:0016791,GO:0033554,GO:0034637,GO:0042578,GO:0044237,GO:0044238,GO:0044249,GO:0044262,GO:0044424,GO:0044464,GO:0046351,GO:0050896,GO:0051716,GO:…
PAXXG067380	36	AT3G25400	AT3G25400	Enzyme classification.EC_3 hydrolases.EC_3.6 hydrolase acting on acid anhydride	N.A.
PAXXG075130	36	AT3G63300	FKD1	not assigned.annotated	N.A.
PAXXG078000	36	AT3G11510	AT3G11510	Protein biosynthesis.ribosome biogenesis.small ribosomal subunit (SSU).SSU proteome.component uS11	GO:0000028,GO:0000462,GO:0003674,GO:0003676,GO:0003723,GO:0003729,GO:0003735,GO:0005198,GO:0005488,GO:0005575,GO:0005622,GO:0005623,GO:0005737,GO:0005829,GO:0005840,GO:0006139,GO:0006364,GO:0006396,GO:0006412,GO:0006518,GO:0006725,GO:0006807,GO:0006996,GO:0008150,GO:0008152,GO:0009058,GO:0009059,GO:0009987,GO:0010467,GO:0015935,GO:0016043,GO:0016070,GO:0016072,GO:0019538,GO:0019843,GO:0022607,GO:…
PAXXG081040	36	AT5G27700	T1G16.30	Protein biosynthesis.ribosome biogenesis.small ribosomal subunit (SSU).SSU proteome.component eS21	GO:0000447,GO:0000460,GO:0000461,GO:0000462,GO:0000466,GO:0000469,GO:0000478,GO:0000479,GO:0003674,GO:0003735,GO:0005198,GO:0005575,GO:0005622,GO:0005623,GO:0005634,GO:0005737,GO:0005829,GO:0005840,GO:0005844,GO:0006139,GO:0006364,GO:0006396,GO:0006725,GO:0006807,GO:0006996,GO:0008150,GO:0008152,GO:0009657,GO:0009658,GO:0009987,GO:0010467,GO:0015935,GO:0016043,GO:0016070,GO:0016072,GO:0022613,GO:…
PAXXG081120	36	AT5G59720	HSP18.2	Protein homeostasis.protein quality control.smallHsp holdase chaperone activities.class-C-I protein	N.A.
PAXXG084900	36	AT2G38905	AT2G38905	not assigned.not annotated	N.A.
PAXXG091730	36	AT3G23390	AT3G23390	Protein biosynthesis.ribosome biogenesis.large ribosomal subunit (LSU).LSU proteome.component eL42	N.A.
PAXXG093040	36	AT4G21960	PRXR1	not assigned.annotated	GO:0003674,GO:0003824,GO:0004601,GO:0005575,GO:0005618,GO:0005623,GO:0005911,GO:0008150,GO:0008152,GO:0009505,GO:0009506,GO:0009636,GO:0009664,GO:0009987,GO:0016043,GO:0016209,GO:0016491,GO:0016684,GO:0030054,GO:0030312,GO:0042221,GO:0044464,GO:0045229,GO:0050896,GO:0051716,GO:0055044,GO:0055114,GO:0070887,GO:0071554,GO:0071555,GO:0071669,GO:0071840,GO:0071944,GO:0097237,GO:0098754,GO:0098869,GO:…
PAXXG094850	36	AT3G61060	PP2-A13	not assigned.annotated	GO:0003674,GO:0005488,GO:0030246
PAXXG097420	36	AT1G54580	ACP2	Lipid metabolism.fatty acid metabolism.plastidial fatty acid synthase (ptFAS) system.acyl carrier protein (ptACP)	GO:0000035,GO:0000036,GO:0003674,GO:0005488,GO:0005575,GO:0005622,GO:0005623,GO:0005737,GO:0005829,GO:0005975,GO:0006082,GO:0006629,GO:0006631,GO:0006633,GO:0006643,GO:0006644,GO:0006664,GO:0006793,GO:0006796,GO:0006950,GO:0006970,GO:0008150,GO:0008152,GO:0008610,GO:0008654,GO:0009058,GO:0009245,GO:0009247,GO:0009311,GO:0009312,GO:0009507,GO:0009536,GO:0009628,GO:0009651,GO:0009987,GO:0016051,GO:…
PAXXG098770	36	AT3G14240	AT3G14240	Protein homeostasis.proteolysis.serine-type peptidase activities.S8-class protease (subtilisin) families.protease (SBT1)	N.A.
PAXXG099430	36	AT1G04220	KCS2	Lipid metabolism.fatty acid metabolism.endoplasmic reticulum-localized fatty acid elongase (FAE) system.fatty acid elongation complex.condensing enzyme activities.3-ketoacyl-CoA synthase (KCS)	GO:0003674,GO:0003824,GO:0004312,GO:0006725,GO:0006950,GO:0006970,GO:0008150,GO:0008152,GO:0009058,GO:0009266,GO:0009314,GO:0009409,GO:0009416,GO:0009611,GO:0009628,GO:0009698,GO:0009699,GO:0009922,GO:0009987,GO:0010345,GO:0016740,GO:0016746,GO:0016747,GO:0019438,GO:0019748,GO:0044237,GO:0044249,GO:0044550,GO:0050896,GO:0071704,GO:1901360,GO:1901362,GO:1901576
PAXXG103130	36	N.A	N.A	not assigned.not annotated	N.A.
PAXXG110990	36	AT2G44480	BGLU17	Enzyme classification.EC_3 hydrolases.EC_3.2 glycosylase	GO:0003674,GO:0003824,GO:0004553,GO:0005575,GO:0005622,GO:0005623,GO:0005737,GO:0008422,GO:0009507,GO:0009536,GO:0015923,GO:0015925,GO:0015926,GO:0015928,GO:0016162,GO:0016787,GO:0016798,GO:0043226,GO:0043227,GO:0043229,GO:0043231,GO:0044424,GO:0044444,GO:0044464,GO:0097599
PAXXG114790	36	AT3G06680	T8E24.9	Protein biosynthesis.ribosome biogenesis.large ribosomal subunit (LSU).LSU proteome.component eL29	GO:0002181,GO:0003674,GO:0003735,GO:0005198,GO:0005575,GO:0005622,GO:0005623,GO:0005634,GO:0005730,GO:0005737,GO:0005829,GO:0005840,GO:0006412,GO:0006518,GO:0006807,GO:0008150,GO:0008152,GO:0009058,GO:0009059,GO:0009987,GO:0010467,GO:0015934,GO:0019538,GO:0022625,GO:0022626,GO:0031974,GO:0031981,GO:0032991,GO:0034641,GO:0034645,GO:0043043,GO:0043170,GO:0043226,GO:0043227,GO:0043228,GO:0043229,GO:…
PAXXG119060	36	AT2G34340	F13P17.18	not assigned.not annotated	N.A.
PAXXG124110	36	AT3G60900	FLA10	Cell wall organisation.cell wall proteins.hydroxyproline-rich glycoprotein activities.arabinogalactan-protein activities.Fasciclin-type arabinogalactan protein (FLA)	GO:0005575,GO:0005576,GO:0005618,GO:0005623,GO:0005886,GO:0009505,GO:0016020,GO:0030312,GO:0031224,GO:0031225,GO:0031226,GO:0044425,GO:0044459,GO:0044464,GO:0046658,GO:0048046,GO:0071944
PAXXG124200	36	AT1G01490	F22L4.5	not assigned.not annotated	N.A.
PAXXG124650	36	AT4G23400	PIP1;5	Solute transport.channels.MIP family.plasma membrane intrinsic protein (PIP)	GO:0003674,GO:0005215,GO:0005372,GO:0005575,GO:0005622,GO:0005623,GO:0005737,GO:0005829,GO:0005886,GO:0005887,GO:0006810,GO:0006811,GO:0006833,GO:0008150,GO:0009987,GO:0015250,GO:0015267,GO:0015318,GO:0016020,GO:0016021,GO:0016043,GO:0022607,GO:0022803,GO:0022838,GO:0022857,GO:0031224,GO:0031226,GO:0032991,GO:0034220,GO:0042044,GO:0043933,GO:0044085,GO:0044424,GO:0044425,GO:0044444,GO:0044459,GO:…
PAXXG125410	36	AT1G15250	F9L1.46	Protein biosynthesis.ribosome biogenesis.large ribosomal subunit (LSU).LSU proteome.component eL37	N.A.
PAXXG128800	36	AT2G25490	EBF1	Phytohormone action.ethylene.perception and signal transduction.EIN3 transcription factor activity.substrate(EIN3) adaptor of regulatory SCF ubiquitin ligase (EBF)	GO:0000151,GO:0005575,GO:0005622,GO:0005623,GO:0005634,GO:0006508,GO:0006511,GO:0006807,GO:0008150,GO:0008152,GO:0009056,GO:0009057,GO:0009719,GO:0009723,GO:0009725,GO:0009966,GO:0009968,GO:0009987,GO:0010033,GO:0010104,GO:0010105,GO:0010646,GO:0010648,GO:0019005,GO:0019538,GO:0019941,GO:0023051,GO:0023057,GO:0030163,GO:0031461,GO:0032991,GO:0042221,GO:0043170,GO:0043226,GO:0043227,GO:0043229,GO:…
PAXXG129380	36	N.A	N.A	Phytohormone action.signalling peptides.NCRP (non-cysteine-rich-peptide) category.DVL/ROT-peptide activity.DVL/RTFL-precursor polypeptide	N.A.
PAXXG134050	36	AT5G59870	HTA6	Chromatin organisation.chromatin structure.DNA wrapping.histone (H2A)	GO:0000228,GO:0000785,GO:0000790,GO:0003674,GO:0003676,GO:0003677,GO:0005488,GO:0005575,GO:0005622,GO:0005623,GO:0005634,GO:0005694,GO:0006325,GO:0006342,GO:0006355,GO:0006996,GO:0008150,GO:0009889,GO:0009890,GO:0009892,GO:0009987,GO:0010468,GO:0010556,GO:0010558,GO:0010605,GO:0010629,GO:0016043,GO:0016458,GO:0019219,GO:0019222,GO:0031323,GO:0031324,GO:0031326,GO:0031327,GO:0031974,GO:0031981,GO:…
PAXXG134230	36	AT2G28790	F8N16.8	not assigned.annotated	N.A.
PAXXG139140	36	AT5G63790	NAC102	RNA biosynthesis.transcriptional regulation.transcription factor (NAC)	GO:0003674,GO:0003676,GO:0003677,GO:0005488,GO:0005515,GO:0006355,GO:0008150,GO:0009889,GO:0010468,GO:0010556,GO:0019219,GO:0019222,GO:0031323,GO:0031326,GO:0042802,GO:0042803,GO:0043565,GO:0046983,GO:0047484,GO:0048518,GO:0048583,GO:0048584,GO:0050789,GO:0050794,GO:0051171,GO:0051252,GO:0060255,GO:0065007,GO:0080090,GO:0080134,GO:0097159,GO:1901000,GO:1901002,GO:1901363,GO:1902584,GO:1903506,GO:…
PAXXG145820	36	N.A	N.A	RNA biosynthesis.transcriptional regulation.transcription factor (GeBP)	N.A
PAXXG146290	36	AT1G08650	PPCK1	Photosynthesis.CAM/C4 photosynthesis.phosphoenolpyruvate (PEP) carboxylase activity.regulatory PPC-phosphorylating kinase (PPCK)	GO:0003674,GO:0003824,GO:0004672,GO:0004674,GO:0004683,GO:0005488,GO:0005515,GO:0005516,GO:0005575,GO:0005622,GO:0005623,GO:0005634,GO:0005737,GO:0006464,GO:0006468,GO:0006793,GO:0006796,GO:0006807,GO:0007154,GO:0007165,GO:0008150,GO:0008152,GO:0009314,GO:0009416,GO:0009628,GO:0009636,GO:0009931,GO:0009987,GO:0010033,GO:0010243,GO:0010857,GO:0014070,GO:0016301,GO:0016310,GO:0016740,GO:0016772,GO:…
PAXXG153000	36	AT4G17500	ERF-1	RNA biosynthesis.transcriptional regulation.AP2/ERF transcription factor superfamily.transcription factor (ERF)	N.A.
PAXXG153920	36	AT1G08360	T27G7.6	Protein biosynthesis.ribosome biogenesis.large ribosomal subunit (LSU).LSU proteome.component uL1	GO:0000470,GO:0003674,GO:0003676,GO:0003723,GO:0005488,GO:0005575,GO:0005622,GO:0005623,GO:0005737,GO:0005829,GO:0005840,GO:0006139,GO:0006364,GO:0006396,GO:0006412,GO:0006518,GO:0006725,GO:0006807,GO:0008150,GO:0008152,GO:0009058,GO:0009059,GO:0009987,GO:0010467,GO:0015934,GO:0016070,GO:0016072,GO:0019538,GO:0022613,GO:0022625,GO:0022626,GO:0032991,GO:0034470,GO:0034641,GO:0034645,GO:0034660,GO:…
PAXXG156670	36	AT1G32240	KAN2	RNA biosynthesis.transcriptional regulation.MYB transcription factor superfamily.transcription factor (GARP)	N.A.
PAXXG162830	36	N.A	N.A	RNA biosynthesis.transcriptional regulation.AP2/ERF transcription factor superfamily.transcription factor (ERF)	N.A.
PAXXG163750	36	AT5G58380	SIP1	Protein modification.phosphorylation.CAMK protein kinase superfamily.SNF1-related protein kinase (SnRK3)	GO:0001101,GO:0003674,GO:0003824,GO:0004672,GO:0004674,GO:0005575,GO:0005622,GO:0005623,GO:0006464,GO:0006468,GO:0006793,GO:0006796,GO:0006807,GO:0007154,GO:0007165,GO:0008150,GO:0008152,GO:0009719,GO:0009725,GO:0009737,GO:0009738,GO:0009755,GO:0009787,GO:0009788,GO:0009966,GO:0009968,GO:0009987,GO:0010033,GO:0010646,GO:0010648,GO:0016301,GO:0016310,GO:0016740,GO:0016772,GO:0016773,GO:0018105,GO:…
PAXXG171800	36	AT4G37390	BRU6	Phytohormone action.auxin.conjugation and degradation.indole-3-acetic acid-amido synthetase	N.A.
PAXXG173590	36	AT1G31040	F17F8.4	RNA biosynthesis.transcriptional regulation.transcription factor (PLATZ)	N.A.
PAXXG179490	36	AT4G36740	HB40	RNA biosynthesis.transcriptional regulation.Homeobox transcription factor superfamily.transcription factor (HD-ZIP I/II)	GO:0003674,GO:0003676,GO:0003677,GO:0003700,GO:0005488,GO:0006355,GO:0007275,GO:0008150,GO:0009719,GO:0009725,GO:0009733,GO:0009889,GO:0010033,GO:0010468,GO:0010556,GO:0019219,GO:0019222,GO:0022622,GO:0031323,GO:0031326,GO:0032501,GO:0032502,GO:0042221,GO:0048364,GO:0048731,GO:0048856,GO:0050789,GO:0050794,GO:0050896,GO:0051171,GO:0051252,GO:0060255,GO:0065007,GO:0080090,GO:0097159,GO:0099402,GO:…
PAXXG179530	36	AT3G50700	IDD2	RNA biosynthesis.transcriptional regulation.transcription factor (C2H2-ZF)	N.A.
PAXXG179660	36	AT5G13700	PAO1	Polyamine metabolism.polyamine degradation.FAD-dependent polyamine oxidase activities.cytosolic polyamine oxidase (PAO1)	N.A.
PAXXG179970	36	AT1G09200	T12M4.9	Chromatin organisation.chromatin structure.DNA wrapping.histone (H3)	N.A.
PAXXG182200	36	N.A	N.A	Phytohormone action.auxin.perception and signal transduction.transcriptional repressor (IAA/AUX)	GO:0006417,GO:0008150,GO:0009719,GO:0009725,GO:0009733,GO:0009889,GO:0010033,GO:0010468,GO:0010556,GO:0010608,GO:0019222,GO:0031323,GO:0031326,GO:0032268,GO:0034248,GO:0042221,GO:0050789,GO:0050794,GO:0050896,GO:0051171,GO:0051246,GO:0060255,GO:0065007,GO:0080090,GO:2000112
PAXXG185250	36	AT3G60750	AT3G60750	Photosynthesis.calvin cycle.transketolase	GO:0003674,GO:0003824,GO:0004802,GO:0005488,GO:0005509,GO:0016740,GO:0016744,GO:0030145,GO:0043167,GO:0043169,GO:0046872,GO:0046914,GO:0050897
PAXXG189670	36	AT4G24990	ATGP4	Protein homeostasis.ubiquitin-proteasome system.ubiquitin-fold protein conjugation.MUB conjugation.ubiquitin-fold protein (MUB)	N.A.
PAXXG195210	36	AT1G78160	PUM7	not assigned.annotated	N.A.
PAXXG201170	36	AT5G12030	HSP17.6A	Protein homeostasis.protein quality control.smallHsp holdase chaperone activities.class-C-II protein	GO:0005575,GO:0005622,GO:0005623,GO:0005737,GO:0006950,GO:0008150,GO:0009266,GO:0009408,GO:0009628,GO:0044424,GO:0044464,GO:0050896
PAXXG212280	36	AT4G28100	T13J8.210	not assigned.annotated	GO:0005575,GO:0005623,GO:0005886,GO:0016020,GO:0031224,GO:0031225,GO:0031226,GO:0044425,GO:0044459,GO:0044464,GO:0046658,GO:0071944
PAXXG221130	36	N.A	N.A	not assigned.not annotated	N.A.
PAXXG227600	36	AT1G72820	F3N23.2	Solute transport.carrier-mediated transport.solute transporter (MTCC)	N.A.
PAXXG235120	36	AT2G17560	HMGB4	Chromatin organisation.chromatin structure.DNA bending.architectural protein (HMG-B)	GO:0000785,GO:0001067,GO:0003674,GO:0003676,GO:0003677,GO:0003682,GO:0003700,GO:0005198,GO:0005488,GO:0005575,GO:0005622,GO:0005623,GO:0005634,GO:0005694,GO:0006325,GO:0006333,GO:0006355,GO:0006996,GO:0008150,GO:0009889,GO:0009987,GO:0010468,GO:0010556,GO:0016043,GO:0019219,GO:0019222,GO:0030527,GO:0031323,GO:0031326,GO:0043226,GO:0043227,GO:0043228,GO:0043229,GO:0043231,GO:0043232,GO:0044212,GO:…
PAXXG237000	36	AT4G15780	VAMP724	Cell division.cytokinesis.cell-plate formation.SNARE cell-plate vesicle fusion complex.R-SNARE component VAMP721/VAMP722	GO:0000149,GO:0003674,GO:0005484,GO:0005488,GO:0005515,GO:0005575,GO:0005622,GO:0005623,GO:0005737,GO:0006810,GO:0006887,GO:0006906,GO:0006996,GO:0008150,GO:0009987,GO:0016020,GO:0016043,GO:0016050,GO:0016192,GO:0031201,GO:0032940,GO:0032991,GO:0044424,GO:0044425,GO:0044444,GO:0044464,GO:0046903,GO:0048284,GO:0051179,GO:0051234,GO:0061024,GO:0061025,GO:0071840,GO:0090174,GO:0098796
PAXXG248720	36	AT2G41870	AT2G41870	not assigned.annotated	GO:0001101,GO:0005575,GO:0005623,GO:0005886,GO:0007154,GO:0007165,GO:0008150,GO:0009719,GO:0009725,GO:0009737,GO:0009738,GO:0009755,GO:0009966,GO:0009968,GO:0009987,GO:0010033,GO:0010646,GO:0010648,GO:0016020,GO:0023051,GO:0023052,GO:0023057,GO:0032870,GO:0033993,GO:0042221,GO:0044464,GO:0048519,GO:0048523,GO:0048583,GO:0048585,GO:0050789,GO:0050794,GO:0050896,GO:0051716,GO:0065007,GO:0070887,GO:…
PAXXG276770	36	AT3G22550	AT3G22550	Multi-process regulation.SnRK1-kinase regulatory system.regulatory protein (FLZ) of SnRK1 complex	N.A.
PAXXG279960	36	AT5G47500	MNJ7.9	Cell wall organisation.pectin.homogalacturonan.modification and degradation.pectin methylesterase	N.A.
PAXXG051950	38	AT4G37750	ANT	RNA biosynthesis.transcriptional regulation.AP2/ERF transcription factor superfamily.transcription factor (AP2)	GO:0003674,GO:0003676,GO:0003677,GO:0003700,GO:0005488,GO:0006082,GO:0006355,GO:0006790,GO:0006807,GO:0008150,GO:0008152,GO:0009888,GO:0009889,GO:0009987,GO:0010073,GO:0010074,GO:0010468,GO:0010492,GO:0010556,GO:0016143,GO:0019219,GO:0019222,GO:0019748,GO:0019757,GO:0019760,GO:0019827,GO:0031323,GO:0031326,GO:0032501,GO:0032502,GO:0042127,GO:0043436,GO:0043565,GO:0044237,GO:0044281,GO:0048507,GO:…
PAXXG193450	38	AT5G20240	PI	RNA biosynthesis.transcriptional regulation.transcription factor (MADS/AGL)	GO:0000003,GO:0003002,GO:0003006,GO:0003674,GO:0003676,GO:0003677,GO:0003700,GO:0005488,GO:0005575,GO:0005622,GO:0005623,GO:0005634,GO:0005737,GO:0006355,GO:0007275,GO:0007389,GO:0008150,GO:0009653,GO:0009791,GO:0009889,GO:0009908,GO:0010093,GO:0010097,GO:0010468,GO:0010556,GO:0019219,GO:0019222,GO:0022414,GO:0031323,GO:0031326,GO:0032501,GO:0032502,GO:0043226,GO:0043227,GO:0043229,GO:0043231,GO:…
PAXXG000860	38	AT3G56190	ALPHA-SNAP2	Vesicle trafficking.multi-pathway trafficking regulation.target membrane fusion.regulation.regulatory protein (alpha-SNAP/SEC17)	N.A.
PAXXG000870	38	AT1G12420	ACR8	not assigned.annotated	GO:0001101,GO:0003674,GO:0005488,GO:0005575,GO:0005622,GO:0005623,GO:0005737,GO:0005829,GO:0008150,GO:0009719,GO:0009725,GO:0009737,GO:0010033,GO:0016597,GO:0031406,GO:0033993,GO:0036094,GO:0042221,GO:0043167,GO:0043168,GO:0043177,GO:0044424,GO:0044444,GO:0044464,GO:0050896,GO:0097305,GO:1901700
PAXXG001450	38	AT2G18220	T30D6.27	Protein biosynthesis.ribosome biogenesis.large ribosomal subunit (LSU).LSU processome.pre-60S ribosomal subunit nuclear export.NOC export complexes.component NOC2	GO:0005575,GO:0005622,GO:0005623,GO:0005634,GO:0005654,GO:0005730,GO:0005737,GO:0005829,GO:0008150,GO:0022613,GO:0030684,GO:0030686,GO:0030687,GO:0030689,GO:0030690,GO:0030691,GO:0031974,GO:0031981,GO:0032991,GO:0042254,GO:0042273,GO:0043226,GO:0043227,GO:0043228,GO:0043229,GO:0043231,GO:0043232,GO:0043233,GO:0044085,GO:0044422,GO:0044424,GO:0044428,GO:0044444,GO:0044446,GO:0044464,GO:0070013,GO:…
PAXXG002040	38	AT4G35090	CAT2	Redox homeostasis.enzymatic reactive oxygen scavenging.catalase	GO:0000302,GO:0001101,GO:0003674,GO:0003824,GO:0004096,GO:0004601,GO:0005488,GO:0005575,GO:0005622,GO:0005623,GO:0005737,GO:0005739,GO:0005777,GO:0006950,GO:0006979,GO:0008150,GO:0008152,GO:0009056,GO:0009266,GO:0009314,GO:0009409,GO:0009410,GO:0009416,GO:0009628,GO:0009631,GO:0009636,GO:0009719,GO:0009725,GO:0009733,GO:0009737,GO:0009987,GO:0010033,GO:0010035,GO:0016043,GO:0016209,GO:0016491,GO:…
PAXXG002110	38	AT4G35560	F8D20.70	Vesicle trafficking.multi-pathway trafficking regulation.target membrane fusion.regulation.regulatory protein (TMS)	GO:0000149,GO:0002791,GO:0003674,GO:0005096,GO:0005488,GO:0005515,GO:0005575,GO:0005622,GO:0005623,GO:0005737,GO:0005886,GO:0008047,GO:0008150,GO:0012505,GO:0016020,GO:0017016,GO:0017075,GO:0017137,GO:0017157,GO:0019899,GO:0019905,GO:0030141,GO:0030234,GO:0030695,GO:0031267,GO:0031410,GO:0031982,GO:0032879,GO:0032880,GO:0043085,GO:0043087,GO:0043226,GO:0043227,GO:0043229,GO:0043547,GO:0044093,GO:…
PAXXG002170	38	AT5G05920	DHS	Protein biosynthesis.translation elongation.eEF5 poly-P/G elongation factor activity.regulatory eEF5 hypusination.deoxyhypusine synthase	GO:0003674,GO:0003824,GO:0005575,GO:0005622,GO:0005623,GO:0005737,GO:0006464,GO:0006807,GO:0007275,GO:0008150,GO:0008152,GO:0008612,GO:0009058,GO:0009553,GO:0009987,GO:0010467,GO:0016740,GO:0016765,GO:0018193,GO:0018205,GO:0019538,GO:0032501,GO:0032502,GO:0034038,GO:0036211,GO:0043170,GO:0043412,GO:0044237,GO:0044238,GO:0044260,GO:0044267,GO:0044424,GO:0044464,GO:0048229,GO:0048856,GO:0051604,GO:…
PAXXG003240	38	AT5G45280	K9E15.6	Cell wall organisation.pectin.modification and degradation.pectin acetylation.pectin acetylesterase (PAE)	GO:0003674,GO:0003824,GO:0005575,GO:0005618,GO:0005622,GO:0005623,GO:0005737,GO:0005829,GO:0005886,GO:0005911,GO:0008150,GO:0009505,GO:0009506,GO:0009987,GO:0016020,GO:0016043,GO:0016787,GO:0016788,GO:0030054,GO:0030312,GO:0044424,GO:0044444,GO:0044464,GO:0045229,GO:0052689,GO:0052793,GO:0055044,GO:0071554,GO:0071555,GO:0071840,GO:0071944
PAXXG003600	38	AT5G19400	SMG7	RNA processing.RNA homeostasis.NMD Nonsense-Mediated Decay.effector protein (SMG7)	N.A.
PAXXG004130	38	AT1G80210	F18B13.28	DNA damage response.homologous recombination repair (HR).BRCC regulatory holo-complex.BRCA1-A deubiquitination complex.protease component BRCC36	GO:0000075,GO:0000077,GO:0003674,GO:0003824,GO:0004843,GO:0005488,GO:0005515,GO:0005575,GO:0005622,GO:0005623,GO:0005634,GO:0006139,GO:0006259,GO:0006281,GO:0006282,GO:0006302,GO:0006325,GO:0006464,GO:0006508,GO:0006725,GO:0006807,GO:0006950,GO:0006974,GO:0006996,GO:0007154,GO:0007165,GO:0008150,GO:0008152,GO:0008233,GO:0008234,GO:0008237,GO:0009314,GO:0009628,GO:0009893,GO:0009987,GO:0010212,GO:…
PAXXG004310	38	AT1G06230	GTE4	RNA biosynthesis.transcriptional regulation.transcriptional co-activator (BET/GTE)	N.A.
PAXXG005740	38	AT1G52280	RABG3d	Vesicle trafficking.multi-pathway trafficking regulation.vesicle tethering.RAB-GTPase activities.G-class RAB GTPase	N.A.
PAXXG005820	38	AT4G11220	BTI2	Cell division.cytokinesis.endoplasmic reticulum (ER) reorganisation.ER-tubule curvature-inducing protein (Reticulon)	N.A.
PAXXG006600	38	AT1G67580	F12B7.13	Cell division.cell cycle organisation.cell cycle control.CYCLIN-dependent protein kinase complex.catalytic component CDKG	GO:0003674,GO:0003824,GO:0004672,GO:0004674,GO:0004693,GO:0005575,GO:0005622,GO:0005623,GO:0005634,GO:0006464,GO:0006468,GO:0006793,GO:0006796,GO:0006807,GO:0007346,GO:0008150,GO:0008152,GO:0009987,GO:0010468,GO:0016301,GO:0016310,GO:0016740,GO:0016772,GO:0016773,GO:0019222,GO:0019538,GO:0036211,GO:0043170,GO:0043226,GO:0043227,GO:0043229,GO:0043231,GO:0043412,GO:0044237,GO:0044238,GO:0044260,GO:…
PAXXG006930	38	AT4G23460	AT4G23460	Vesicle trafficking.multi-pathway trafficking regulation.clathrin coated vesicle (CCV) machinery.AP-1 trans-Golgi network cargo adaptor complex.large subunit beta (AP1/2B)	GO:0005575,GO:0005623,GO:0005886,GO:0005911,GO:0009506,GO:0016020,GO:0030054,GO:0044464,GO:0055044,GO:0071944
PAXXG007420	38	AT5G23110	MYJ24.15	not assigned.not annotated	GO:0003674,GO:0005488,GO:0005515,GO:0005575,GO:0005622,GO:0005623,GO:0005634,GO:0005737,GO:0005739,GO:0006457,GO:0008150,GO:0009987,GO:0030424,GO:0030425,GO:0030544,GO:0031072,GO:0036477,GO:0042995,GO:0043005,GO:0043226,GO:0043227,GO:0043229,GO:0043231,GO:0044087,GO:0044424,GO:0044444,GO:0044463,GO:0044464,GO:0044877,GO:0048519,GO:0048523,GO:0050789,GO:0050794,GO:0051087,GO:0051128,GO:0051129,GO:…
PAXXG007610	38	AT3G26720	AT3G26720	Enzyme classification.EC_3 hydrolases.EC_3.2 glycosylase	GO:0000323,GO:0001775,GO:0002252,GO:0002263,GO:0002274,GO:0002275,GO:0002283,GO:0002366,GO:0002376,GO:0002443,GO:0002444,GO:0002446,GO:0003674,GO:0003824,GO:0004553,GO:0004559,GO:0005575,GO:0005576,GO:0005615,GO:0005618,GO:0005622,GO:0005623,GO:0005737,GO:0005764,GO:0005766,GO:0005773,GO:0005774,GO:0005775,GO:0005975,GO:0005996,GO:0006013,GO:0006464,GO:0006517,GO:0006807,GO:0006810,GO:0006887,GO:…
PAXXG008020	38	AT3G52990	AT3G52990	Enzyme classification.EC_2 transferases.EC_2.7 transferase transferring phosphorus-containing group	GO:0003674,GO:0003824,GO:0004743,GO:0005575,GO:0005622,GO:0005623,GO:0005737,GO:0005829,GO:0005975,GO:0006082,GO:0006090,GO:0006091,GO:0006096,GO:0006139,GO:0006163,GO:0006164,GO:0006165,GO:0006725,GO:0006732,GO:0006733,GO:0006753,GO:0006754,GO:0006757,GO:0006793,GO:0006796,GO:0006807,GO:0008150,GO:0008152,GO:0009056,GO:0009058,GO:0009108,GO:0009117,GO:0009123,GO:0009124,GO:0009126,GO:0009127,GO:…
PAXXG008200	38	AT4G21110	F7J7.50	RNA processing.pre-RNA splicing.spliceosome-associated non-snRNP MOS4-associated complex (MAC).associated components.component Bud31	GO:0000375,GO:0000377,GO:0000398,GO:0005575,GO:0005622,GO:0005623,GO:0005634,GO:0005681,GO:0006139,GO:0006396,GO:0006397,GO:0006725,GO:0006807,GO:0008150,GO:0008152,GO:0008380,GO:0009987,GO:0010467,GO:0016070,GO:0016071,GO:0032991,GO:0034641,GO:0043170,GO:0043226,GO:0043227,GO:0043229,GO:0043231,GO:0044237,GO:0044238,GO:0044422,GO:0044424,GO:0044428,GO:0044446,GO:0044464,GO:0046483,GO:0071704,GO:…
PAXXG008230	38	AT3G52880	MDAR1	Redox homeostasis.ascorbate-based redox regulation.monodehydroascorbate reductase (MDAR)	GO:0001101,GO:0003674,GO:0003824,GO:0005575,GO:0005622,GO:0005623,GO:0005737,GO:0005777,GO:0005778,GO:0005829,GO:0006950,GO:0006970,GO:0008150,GO:0008152,GO:0009056,GO:0009414,GO:0009415,GO:0009507,GO:0009526,GO:0009532,GO:0009536,GO:0009570,GO:0009605,GO:0009607,GO:0009608,GO:0009610,GO:0009620,GO:0009628,GO:0009636,GO:0009651,GO:0009719,GO:0009725,GO:0009753,GO:0009941,GO:0009987,GO:0010033,GO:…
PAXXG008300	38	AT5G03940	CPSRP54	Protein translocation.chloroplast.thylakoid membrane SRP insertion system.SRP43-SRP54 transit complex.component cpSRP54	GO:0003674,GO:0005488,GO:0005515,GO:0005575,GO:0005622,GO:0005623,GO:0005737,GO:0008150,GO:0009507,GO:0009532,GO:0009536,GO:0009570,GO:0009987,GO:0016043,GO:0019904,GO:0022607,GO:0032991,GO:0043226,GO:0043227,GO:0043229,GO:0043231,GO:0043933,GO:0044085,GO:0044422,GO:0044424,GO:0044434,GO:0044435,GO:0044444,GO:0044446,GO:0044464,GO:0051259,GO:0051291,GO:0065003,GO:0070206,GO:0070208,GO:0071840
PAXXG008470	38	AT3G11600	F24K9.6	not assigned.annotated	N.A.
PAXXG008960	38	AT1G03000	PEX6	Protein translocation.peroxisome.importomer translocation system.receptor export system.Pex1-Pex6 subcomplex.component Pex6	GO:0006082,GO:0006605,GO:0006625,GO:0006629,GO:0006631,GO:0006635,GO:0006810,GO:0006886,GO:0006996,GO:0007031,GO:0008104,GO:0008150,GO:0008152,GO:0009056,GO:0009062,GO:0009987,GO:0015031,GO:0015833,GO:0015919,GO:0016042,GO:0016043,GO:0016054,GO:0016558,GO:0017038,GO:0019395,GO:0019752,GO:0030258,GO:0032787,GO:0033036,GO:0033365,GO:0034440,GO:0034613,GO:0042886,GO:0043436,GO:0043574,GO:0044237,GO:…
PAXXG009110	38	AT1G03920	F21M11.15	Protein modification.phosphorylation.AGC protein kinase superfamily.protein kinase (AGC-VII/NDR)	N.A.
PAXXG009570	38	AT3G14130	AT3G14130	Enzyme classification.EC_1 oxidoreductases.EC_1.1 oxidoreductase acting on CH-OH group of donor	GO:0002218,GO:0002253,GO:0002376,GO:0002682,GO:0002684,GO:0003674,GO:0003824,GO:0003973,GO:0005575,GO:0005622,GO:0005623,GO:0005737,GO:0005777,GO:0006950,GO:0006952,GO:0007154,GO:0007165,GO:0008150,GO:0008152,GO:0008891,GO:0009058,GO:0009605,GO:0009607,GO:0009617,GO:0009853,GO:0009987,GO:0010109,GO:0010204,GO:0016032,GO:0016491,GO:0016614,GO:0016899,GO:0016999,GO:0017000,GO:0017144,GO:0019048,GO:…
PAXXG009780	38	AT5G21930	PAA2	Solute transport.primary active transport.P-type ATPase superfamily.P1 family.P1B-type heavy metal cation-transporting ATPase (HMA)	GO:0000041,GO:0003674,GO:0005215,GO:0005375,GO:0005575,GO:0005622,GO:0005623,GO:0005737,GO:0006810,GO:0006811,GO:0006812,GO:0006825,GO:0008150,GO:0008324,GO:0009507,GO:0009534,GO:0009535,GO:0009536,GO:0009579,GO:0015075,GO:0015318,GO:0016020,GO:0022857,GO:0022890,GO:0030001,GO:0031976,GO:0031984,GO:0034220,GO:0034357,GO:0035434,GO:0042651,GO:0043226,GO:0043227,GO:0043229,GO:0043231,GO:0044422,GO:…
PAXXG009850	38	AT1G17220	FUG1	Protein biosynthesis.organelle machinery.translation initiation.initiation factor (IF-2)	GO:0005575,GO:0005622,GO:0005623,GO:0005737,GO:0009507,GO:0009526,GO:0009532,GO:0009536,GO:0009570,GO:0009941,GO:0031967,GO:0031975,GO:0043226,GO:0043227,GO:0043229,GO:0043231,GO:0044422,GO:0044424,GO:0044434,GO:0044435,GO:0044444,GO:0044446,GO:0044464
PAXXG010400	38	AT1G13160	F3F19.18	not assigned.not annotated	N.A.
[truncated: 1,206 more rows]

## Sheet: meristem
Gene ID	Clusters	Homolog in A.thaliana	Common Name	MapMan Annotation	GO Annotation
[truncated: 1,443 more rows]

## Sheet: floral primordium
Gene ID	Clusters	Homolog in A.thaliana	Common Name	MapMan Annotation	GO Annotation
[truncated: 84 more rows]

## Sheet: bract
Gene ID	Clusters	Homolog in A.thaliana	Common Name	MapMan Annotation	GO Annotation
[truncated: 6 more rows]
