# Supplementary material for: A spatiotemporal atlas of organogenesis in the development of orchid flowers
Source: Nucleic Acids Res. 2022 Sep 12;50(17):9724–37. doi: 10.1093/nar/gkac773 (PMC9508851; doi:10.1093/nar/gkac773)
Supplement: gkac773_Supplemental_Files [file gkac773_supplemental_files.zip › Supplementary_Table_S3_marker_genes_slide2.xlsx]

## Sheet: outer_tepal
Gene ID	Clusters	Homolog in A.thaliana	Common Name	MapMan Annotation	GO Annotation
PAXXG182320	1	N.A.	N.A.	Nutrient uptake.transition metal homeostasis.metallochaperone activities.metallothionein (MT)	GO:0003674,GO:0005488,GO:0005507,GO:0006873,GO:0006875,GO:0006878,GO:0008150,GO:0008270,GO:0009987,GO:0019725,GO:0030003,GO:0042592,GO:0043167,GO:0043169,GO:0046872,GO:0046914,GO:0046916,GO:0048878,GO:0050801,GO:0055065,GO:0055070,GO:0055076,GO:0055080,GO:0055082,GO:0065007,GO:0065008,GO:0098771
PAXXG221640	1	N.A.	N.A.	not assigned.not annotated	N.A.
PAXXG276750	1	N.A.	N.A.	Secondary metabolism.terpenoids.terpene biosynthesis.mono-/sesquiterpene-/diterpene synthase	N.A.
PAXXG040930	27	AT5G63190	MDC12.16	Multi-process regulation.TOR (Target Of Rapamycin) signalling.TOR kinase substrates.TOR-dependent regulatory protein (MRF) of protein translation	N.A.
PAXXG032480	28	N.A.	N.A.	not assigned.not annotated	N.A.
PAXXG033100	28	AT5G57330	MJB24.14	not assigned.annotated	N.A.
PAXXG034950	28	AT1G23800	ALDH2B7	Carbohydrate metabolism.fermentation.acetic acid biosynthesis.aldehyde dehydrogenase (ALDH2B)	N.A.
PAXXG039580	28	AT1G77120	ADH1	Carbohydrate metabolism.fermentation.acetic acid biosynthesis.alcohol dehydrogenase (ADH)	N.A.
PAXXG045630	28	AT2G32150	F22D22.10	not assigned.not annotated	N.A.
PAXXG048000	28	AT1G36160	ACC1	Lipid metabolism.fatty acid metabolism.acetyl-CoA carboxylation.monomeric acetyl-CoA carboxylase (ACC)	GO:0000003,GO:0003006,GO:0003674,GO:0003824,GO:0003989,GO:0005575,GO:0005623,GO:0005886,GO:0006082,GO:0006629,GO:0006631,GO:0006633,GO:0007275,GO:0008150,GO:0008152,GO:0008610,GO:0009058,GO:0009653,GO:0009719,GO:0009725,GO:0009735,GO:0009790,GO:0009791,GO:0009793,GO:0009888,GO:0009933,GO:0009987,GO:0010014,GO:0010016,GO:0010033,GO:0010072,GO:0010154,GO:0016020,GO:0016053,GO:0016421,GO:0016874,GO:…
PAXXG050310	28	AT3G13110	SERAT2;2	Amino acid metabolism.serine group amino acid biosynthesis.cysteine.serine O-acetyltransferase (SAT)	GO:0000096,GO:0000097,GO:0003674,GO:0003824,GO:0005575,GO:0005622,GO:0005623,GO:0005737,GO:0005829,GO:0006082,GO:0006520,GO:0006534,GO:0006790,GO:0006807,GO:0008150,GO:0008152,GO:0008374,GO:0008652,GO:0009001,GO:0009058,GO:0009069,GO:0009070,GO:0009987,GO:0016053,GO:0016407,GO:0016412,GO:0016413,GO:0016740,GO:0016746,GO:0016747,GO:0019344,GO:0019752,GO:0043436,GO:0044237,GO:0044238,GO:0044249,GO:…
PAXXG050740	28	AT1G09310	T31J12.3	Multi-process regulation.UPR (Unfolded Protein Response) signalling.IRE1-bZIP60 pathway.regulatory mediator (SVB)	N.A.
PAXXG061690	28	AT1G24020	MLP423	not assigned.annotated	GO:0005575,GO:0016020
PAXXG067200	28	AT2G38110	GPAT6	Lipid metabolism.glycerolipid metabolism.phosphatidate biosynthesis.endoplasmic reticulum phosphatidate biosynthesis.glycerol-3-phosphate acyltransferase (GPAT4-8)	GO:0000003,GO:0003006,GO:0003674,GO:0003824,GO:0005575,GO:0006793,GO:0006796,GO:0007275,GO:0008150,GO:0008152,GO:0008374,GO:0009058,GO:0009059,GO:0009791,GO:0009908,GO:0009987,GO:0010143,GO:0016020,GO:0016311,GO:0016740,GO:0016746,GO:0016747,GO:0016787,GO:0016788,GO:0016791,GO:0022414,GO:0032501,GO:0032502,GO:0042578,GO:0043170,GO:0044237,GO:0048367,GO:0048608,GO:0048731,GO:0048856,GO:0061458,GO:…
PAXXG069280	28	AT4G17770	TPS5	Enzyme classification.EC_2 transferases.EC_2.4 glycosyltransferase	GO:0003674,GO:0003824,GO:0005575,GO:0005622,GO:0005623,GO:0005737,GO:0005739,GO:0005829,GO:0005975,GO:0005984,GO:0005991,GO:0005992,GO:0006793,GO:0006796,GO:0006950,GO:0008150,GO:0008152,GO:0009058,GO:0009311,GO:0009312,GO:0009987,GO:0016051,GO:0016311,GO:0016787,GO:0016788,GO:0016791,GO:0033554,GO:0034637,GO:0042578,GO:0043226,GO:0043227,GO:0043229,GO:0043231,GO:0044237,GO:0044238,GO:0044249,GO:…
PAXXG069880	28	AT4G31550	WRKY11	RNA biosynthesis.transcriptional regulation.WRKY transcription factor activity.transcription factor (WRKY)	GO:0001101,GO:0003674,GO:0003676,GO:0003677,GO:0003682,GO:0003700,GO:0005488,GO:0005515,GO:0005516,GO:0005575,GO:0005622,GO:0005623,GO:0005634,GO:0006355,GO:0006950,GO:0006952,GO:0008150,GO:0009605,GO:0009607,GO:0009617,GO:0009719,GO:0009725,GO:0009737,GO:0009739,GO:0009889,GO:0009937,GO:0009938,GO:0009966,GO:0009968,GO:0010033,GO:0010200,GO:0010243,GO:0010468,GO:0010556,GO:0010646,GO:0010648,GO:…
PAXXG069960	28	AT3G13580	AT3G13580	Protein biosynthesis.ribosome biogenesis.large ribosomal subunit (LSU).LSU proteome.component uL30	GO:0000463,GO:0000470,GO:0002181,GO:0003674,GO:0003676,GO:0003723,GO:0003729,GO:0003735,GO:0005198,GO:0005488,GO:0005575,GO:0005618,GO:0005622,GO:0005623,GO:0005737,GO:0005773,GO:0005774,GO:0005829,GO:0005840,GO:0005844,GO:0005886,GO:0006139,GO:0006364,GO:0006396,GO:0006412,GO:0006518,GO:0006725,GO:0006807,GO:0008150,GO:0008152,GO:0009058,GO:0009059,GO:0009507,GO:0009536,GO:0009987,GO:0010467,GO:…
PAXXG071130	28	AT4G19110	T18B16.80	Protein modification.phosphorylation.CMGC protein kinase superfamily.protein kinase (RCK)	GO:0003674,GO:0003824,GO:0004672,GO:0004674,GO:0005575,GO:0005622,GO:0005623,GO:0005634,GO:0005737,GO:0006464,GO:0006468,GO:0006793,GO:0006796,GO:0006807,GO:0007154,GO:0007165,GO:0008150,GO:0008152,GO:0009987,GO:0010468,GO:0016301,GO:0016310,GO:0016740,GO:0016772,GO:0016773,GO:0019222,GO:0019538,GO:0023052,GO:0035556,GO:0036211,GO:0043170,GO:0043226,GO:0043227,GO:0043229,GO:0043231,GO:0043412,GO:…
PAXXG073670	28	N.A.	N.A.	not assigned.not annotated	N.A.
PAXXG074850	28	AT5G28840	GME	Redox homeostasis.ascorbate-based redox regulation.ascorbate metabolism.L-galactose biosynthesis pathway.GDP-D-mannose-epimerase (GME)	N.A.
PAXXG074880	28	AT3G22970	AT3G22970	not assigned.not annotated	N.A.
PAXXG077250	28	AT3G55040	GSTL2	Redox homeostasis.glutathione-based redox regulation.glutathione S-transferase activities.class lambda glutathione S-transferase	GO:0003674,GO:0003824,GO:0004364,GO:0005575,GO:0005622,GO:0005623,GO:0005737,GO:0005829,GO:0006464,GO:0006518,GO:0006575,GO:0006749,GO:0006790,GO:0006807,GO:0008150,GO:0008152,GO:0009507,GO:0009532,GO:0009536,GO:0009570,GO:0009987,GO:0010035,GO:0010038,GO:0010731,GO:0016740,GO:0016765,GO:0019538,GO:0034641,GO:0036211,GO:0042221,GO:0043170,GO:0043226,GO:0043227,GO:0043229,GO:0043231,GO:0043412,GO:…
PAXXG078920	28	AT5G01210	F7J8.190	Enzyme classification.EC_2 transferases.EC_2.3 acyltransferase	GO:0000902,GO:0000904,GO:0005575,GO:0005622,GO:0005623,GO:0005737,GO:0008150,GO:0008152,GO:0009058,GO:0009059,GO:0009653,GO:0009888,GO:0009987,GO:0010026,GO:0010090,GO:0010143,GO:0016043,GO:0030154,GO:0032502,GO:0032989,GO:0043170,GO:0044424,GO:0044464,GO:0048468,GO:0048856,GO:0048869,GO:0051179,GO:0071704,GO:0071840,GO:0090558,GO:0090626,GO:1901576
PAXXG079250	28	AT3G03990	T11I18.10	Phytohormone action.strigolactone.perception and signal transduction.receptor protein (D14)	GO:0001763,GO:0006629,GO:0006714,GO:0006720,GO:0006721,GO:0007275,GO:0008150,GO:0008152,GO:0008299,GO:0008610,GO:0009058,GO:0009653,GO:0009719,GO:0009725,GO:0009987,GO:0010016,GO:0010033,GO:0010223,GO:0010346,GO:0010817,GO:0014070,GO:0016106,GO:0016114,GO:0018130,GO:0032501,GO:0032502,GO:0032870,GO:0033993,GO:0042221,GO:0042445,GO:0042446,GO:0044237,GO:0044238,GO:0044249,GO:0044255,GO:0046483,GO:…
PAXXG080010	28	AT3G02230	RGP1	Carbohydrate metabolism.nucleotide sugar biosynthesis.UDP-L-arabinose biosynthesis.UDP-L-arabinose mutase	GO:0003674,GO:0003824,GO:0005575,GO:0005622,GO:0005623,GO:0005737,GO:0005794,GO:0005829,GO:0006139,GO:0006464,GO:0006486,GO:0006725,GO:0006793,GO:0006807,GO:0008150,GO:0008152,GO:0009058,GO:0009059,GO:0009100,GO:0009101,GO:0009225,GO:0009832,GO:0009987,GO:0012505,GO:0016853,GO:0016866,GO:0019538,GO:0033356,GO:0034641,GO:0034645,GO:0036211,GO:0042546,GO:0043170,GO:0043226,GO:0043227,GO:0043229,GO:…
PAXXG080190	28	AT2G34250	F13P17.9	Protein translocation.endoplasmic reticulum.co-translational insertion system.Sec61 subcomplex.subunit alpha	GO:0003674,GO:0005215,GO:0005575,GO:0005622,GO:0005623,GO:0005737,GO:0005783,GO:0006605,GO:0006612,GO:0006620,GO:0006810,GO:0006886,GO:0008104,GO:0008150,GO:0008320,GO:0008565,GO:0012505,GO:0015031,GO:0015399,GO:0015405,GO:0015450,GO:0015833,GO:0022804,GO:0022857,GO:0022884,GO:0031204,GO:0033036,GO:0033365,GO:0034613,GO:0042886,GO:0042887,GO:0043226,GO:0043227,GO:0043229,GO:0043231,GO:0044424,GO:…
PAXXG080560	28	AT1G73270	scpl6	Enzyme classification.EC_3 hydrolases.EC_3.4 hydrolase acting on peptide bond (peptidase)	GO:0003674,GO:0003824,GO:0008150,GO:0008152,GO:0016740,GO:0016746,GO:0016747,GO:0016752,GO:0019748
PAXXG082690	28	AT1G01490	F22L4.5	not assigned.not annotated	N.A.
PAXXG083890	28	AT3G53990	AT3G53990	not assigned.not annotated	N.A.
PAXXG085570	28	AT2G23090	F21P24.15	not assigned.annotated	N.A.
PAXXG086480	28	AT3G50830	COR413-PM2	not assigned.annotated	GO:0005575,GO:0005622,GO:0005623,GO:0005737,GO:0005773,GO:0005774,GO:0005886,GO:0008150,GO:0009743,GO:0009744,GO:0009746,GO:0009749,GO:0009750,GO:0010033,GO:0016020,GO:0031090,GO:0034284,GO:0034285,GO:0042221,GO:0043226,GO:0043227,GO:0043229,GO:0043231,GO:0044422,GO:0044424,GO:0044437,GO:0044444,GO:0044446,GO:0044464,GO:0050896,GO:0071944,GO:0098588,GO:0098805,GO:1901700
PAXXG087580	28	AT4G26000	PEP	not assigned.annotated	GO:0000003,GO:0003006,GO:0005575,GO:0005622,GO:0005623,GO:0005634,GO:0006139,GO:0006351,GO:0006396,GO:0006725,GO:0006807,GO:0007275,GO:0008150,GO:0008152,GO:0009058,GO:0009059,GO:0009299,GO:0009791,GO:0009908,GO:0009987,GO:0010467,GO:0016070,GO:0016071,GO:0018130,GO:0019438,GO:0022414,GO:0032501,GO:0032502,GO:0032774,GO:0034641,GO:0034645,GO:0034654,GO:0043170,GO:0043226,GO:0043227,GO:0043229,GO:…
PAXXG088380	28	AT4G09800	RPS18C	Protein biosynthesis.ribosome biogenesis.small ribosomal subunit (SSU).SSU proteome.component uS13	GO:0003674,GO:0003676,GO:0003723,GO:0003729,GO:0003735,GO:0005198,GO:0005488,GO:0005575,GO:0005618,GO:0005622,GO:0005623,GO:0005634,GO:0005730,GO:0005737,GO:0005773,GO:0005774,GO:0005829,GO:0005840,GO:0005886,GO:0005911,GO:0006412,GO:0006413,GO:0006518,GO:0006807,GO:0008150,GO:0008152,GO:0009058,GO:0009059,GO:0009506,GO:0009987,GO:0010467,GO:0015935,GO:0016020,GO:0019538,GO:0022613,GO:0022626,GO:…
PAXXG092210	28	N.A.	N.A.	RNA biosynthesis.transcriptional regulation.Homeobox transcription factor superfamily.transcription factor (HD-ZIP I/II)	GO:0003674,GO:0003700,GO:0006355,GO:0008150,GO:0009889,GO:0010468,GO:0010556,GO:0019219,GO:0019222,GO:0031323,GO:0031326,GO:0050789,GO:0050794,GO:0051171,GO:0051252,GO:0060255,GO:0065007,GO:0080090,GO:0140110,GO:1903506,GO:2000112,GO:2001141
PAXXG093500	28	AT2G28740	HIS4	Chromatin organisation.chromatin structure.DNA wrapping.histone (H4)	GO:0000228,GO:0000785,GO:0000786,GO:0000788,GO:0000790,GO:0003674,GO:0003676,GO:0003677,GO:0005488,GO:0005515,GO:0005575,GO:0005622,GO:0005623,GO:0005634,GO:0005694,GO:0006323,GO:0006325,GO:0006333,GO:0006334,GO:0006996,GO:0008150,GO:0009987,GO:0016043,GO:0022607,GO:0031497,GO:0031974,GO:0031981,GO:0032991,GO:0032993,GO:0034622,GO:0034728,GO:0042393,GO:0043226,GO:0043227,GO:0043228,GO:0043229,GO:…
PAXXG098390	28	N.A.	N.A.	Phytohormone action.signalling peptides.CRP (cysteine-rich-peptide) category.EPF/EPFL-peptide activity.ERF-peptide receptor (ER)	GO:0000003,GO:0001558,GO:0003002,GO:0003006,GO:0003674,GO:0003824,GO:0004672,GO:0004674,GO:0004888,GO:0005102,GO:0005488,GO:0005515,GO:0005575,GO:0005622,GO:0005623,GO:0005737,GO:0005739,GO:0005886,GO:0006464,GO:0006468,GO:0006793,GO:0006796,GO:0006807,GO:0006810,GO:0006833,GO:0006950,GO:0006952,GO:0007154,GO:0007165,GO:0007275,GO:0007389,GO:0008150,GO:0008152,GO:0009266,GO:0009408,GO:0009605,GO:…
PAXXG102480	28	AT5G63790	NAC102	RNA biosynthesis.transcriptional regulation.transcription factor (NAC)	GO:0003674,GO:0003676,GO:0003677,GO:0005488,GO:0005515,GO:0006355,GO:0008150,GO:0009889,GO:0010468,GO:0010556,GO:0019219,GO:0019222,GO:0031323,GO:0031326,GO:0042802,GO:0042803,GO:0043565,GO:0046983,GO:0047484,GO:0048518,GO:0048583,GO:0048584,GO:0050789,GO:0050794,GO:0051171,GO:0051252,GO:0060255,GO:0065007,GO:0080090,GO:0080134,GO:0097159,GO:1901000,GO:1901002,GO:1901363,GO:1902584,GO:1903506,GO:…
PAXXG110990	28	AT2G44480	BGLU17	Enzyme classification.EC_3 hydrolases.EC_3.2 glycosylase	GO:0003674,GO:0003824,GO:0004553,GO:0005575,GO:0005622,GO:0005623,GO:0005737,GO:0008422,GO:0009507,GO:0009536,GO:0015923,GO:0015925,GO:0015926,GO:0015928,GO:0016162,GO:0016787,GO:0016798,GO:0043226,GO:0043227,GO:0043229,GO:0043231,GO:0044424,GO:0044444,GO:0044464,GO:0097599
PAXXG111660	28	AT1G49780	PUB26	Protein homeostasis.ubiquitin-proteasome system.ubiquitin-fold protein conjugation.ubiquitin conjugation (ubiquitylation).ubiquitin-ligase E3 activities.U-Box E3 ligase activities.group-III ligase	GO:0002376,GO:0003674,GO:0003824,GO:0004842,GO:0006464,GO:0006807,GO:0006950,GO:0006952,GO:0006955,GO:0008150,GO:0008152,GO:0009605,GO:0009607,GO:0009814,GO:0009987,GO:0010033,GO:0010200,GO:0010243,GO:0016567,GO:0016740,GO:0019538,GO:0019787,GO:0032446,GO:0036211,GO:0042221,GO:0042493,GO:0043170,GO:0043207,GO:0043412,GO:0044237,GO:0044238,GO:0044260,GO:0044267,GO:0045087,GO:0050896,GO:0051704,GO:…
PAXXG111780	28	AT5G63650	SNRK2.5	Protein modification.phosphorylation.CAMK protein kinase superfamily.SNF1-related protein kinase (SnRK2)	GO:0003674,GO:0003824,GO:0004672,GO:0004674,GO:0005488,GO:0005543,GO:0005575,GO:0005622,GO:0005623,GO:0005634,GO:0005737,GO:0005829,GO:0006464,GO:0006468,GO:0006793,GO:0006796,GO:0006807,GO:0006950,GO:0006952,GO:0006970,GO:0007154,GO:0007165,GO:0007275,GO:0008150,GO:0008152,GO:0008289,GO:0009605,GO:0009607,GO:0009617,GO:0009628,GO:0009651,GO:0009791,GO:0009987,GO:0016301,GO:0016310,GO:0016740,GO:…
PAXXG116730	28	N.A.	N.A.	RNA biosynthesis.transcriptional regulation.transcriptional repression.transcriptional co-repressor (AFP/NINJA)	GO:0001101,GO:0005575,GO:0005622,GO:0005623,GO:0005634,GO:0006950,GO:0007154,GO:0007165,GO:0008150,GO:0009414,GO:0009415,GO:0009628,GO:0009719,GO:0009725,GO:0009737,GO:0009738,GO:0009755,GO:0009987,GO:0010033,GO:0010035,GO:0023052,GO:0032870,GO:0033993,GO:0042221,GO:0043226,GO:0043227,GO:0043229,GO:0043231,GO:0044424,GO:0044464,GO:0050789,GO:0050794,GO:0050896,GO:0051716,GO:0065007,GO:0070887,GO:…
PAXXG119060	28	AT2G34340	F13P17.18	not assigned.not annotated	N.A.
PAXXG134180	28	N.A.	N.A.	not assigned.annotated	N.A.
PAXXG146790	28	AT5G13180	NAC083	RNA biosynthesis.transcriptional regulation.transcription factor (NAC)	N.A.
PAXXG153120	28	AT4G16780	HB-2	RNA biosynthesis.transcriptional regulation.Homeobox transcription factor superfamily.transcription factor (HD-ZIP I/II)	GO:0000003,GO:0000902,GO:0003006,GO:0003674,GO:0003676,GO:0003677,GO:0003700,GO:0005488,GO:0005515,GO:0005575,GO:0005622,GO:0005623,GO:0005634,GO:0006355,GO:0007154,GO:0007165,GO:0007275,GO:0008150,GO:0008283,GO:0009314,GO:0009416,GO:0009628,GO:0009639,GO:0009641,GO:0009653,GO:0009719,GO:0009725,GO:0009733,GO:0009734,GO:0009735,GO:0009755,GO:0009791,GO:0009826,GO:0009888,GO:0009889,GO:0009890,GO:…
PAXXG165970	28	AT3G30390	AT3G30390	Solute transport.carrier-mediated transport.APC superfamily.AAAP family.solute transporter (AAAP)	GO:0000302,GO:0003333,GO:0003674,GO:0005215,GO:0005342,GO:0005575,GO:0005622,GO:0005623,GO:0005737,GO:0005773,GO:0005774,GO:0006810,GO:0006811,GO:0006820,GO:0006865,GO:0006950,GO:0006979,GO:0008150,GO:0008509,GO:0008514,GO:0009719,GO:0009723,GO:0009725,GO:0009987,GO:0010033,GO:0010035,GO:0010038,GO:0010039,GO:0015075,GO:0015171,GO:0015318,GO:0015711,GO:0015849,GO:0016020,GO:0022857,GO:0031090,GO:…
PAXXG179490	28	AT4G36740	HB40	RNA biosynthesis.transcriptional regulation.Homeobox transcription factor superfamily.transcription factor (HD-ZIP I/II)	GO:0003674,GO:0003676,GO:0003677,GO:0003700,GO:0005488,GO:0006355,GO:0007275,GO:0008150,GO:0009719,GO:0009725,GO:0009733,GO:0009889,GO:0010033,GO:0010468,GO:0010556,GO:0019219,GO:0019222,GO:0022622,GO:0031323,GO:0031326,GO:0032501,GO:0032502,GO:0042221,GO:0048364,GO:0048731,GO:0048856,GO:0050789,GO:0050794,GO:0050896,GO:0051171,GO:0051252,GO:0060255,GO:0065007,GO:0080090,GO:0097159,GO:0099402,GO:…
PAXXG201160	28	AT5G12020	HSP17.6II	Protein homeostasis.protein quality control.smallHsp holdase chaperone activities.class-C-II protein	GO:0005575,GO:0005622,GO:0005623,GO:0005737,GO:0006950,GO:0008150,GO:0009266,GO:0009408,GO:0009628,GO:0044424,GO:0044464,GO:0050896
PAXXG201170	28	AT5G12030	HSP17.6A	Protein homeostasis.protein quality control.smallHsp holdase chaperone activities.class-C-II protein	GO:0005575,GO:0005622,GO:0005623,GO:0005737,GO:0006950,GO:0008150,GO:0009266,GO:0009408,GO:0009628,GO:0044424,GO:0044464,GO:0050896
PAXXG201490	28	AT4G34110	PAB2	Protein biosynthesis.translation initiation.mRNA loading.mRNA poly-A-tail binding factor (PABP)	GO:0003674,GO:0003676,GO:0003723,GO:0003729,GO:0003743,GO:0005488,GO:0005575,GO:0005622,GO:0005623,GO:0005737,GO:0005829,GO:0006412,GO:0006413,GO:0006417,GO:0006446,GO:0006518,GO:0006807,GO:0006950,GO:0006970,GO:0008135,GO:0008150,GO:0008152,GO:0009058,GO:0009059,GO:0009628,GO:0009651,GO:0009889,GO:0009894,GO:0009987,GO:0010035,GO:0010038,GO:0010467,GO:0010468,GO:0010556,GO:0010608,GO:0019219,GO:…
PAXXG202810	28	AT3G47420	PS3	Solute transport.carrier-mediated transport.MFS superfamily.organic phosphate/glycerol-3-phosphate permease (G3P)	N.A.
PAXXG202930	28	AT3G58610	AT3G58610	Amino acid metabolism.aspartate group amino acid biosynthesis.aspartate-derived amino acids.isoleucine.ketol-acid reductoisomerase	GO:0000166,GO:0000287,GO:0003674,GO:0005488,GO:0005507,GO:0005515,GO:0005575,GO:0005576,GO:0005618,GO:0005622,GO:0005623,GO:0005737,GO:0005739,GO:0008150,GO:0009507,GO:0009526,GO:0009532,GO:0009536,GO:0009570,GO:0009941,GO:0010035,GO:0010038,GO:0030312,GO:0031967,GO:0031975,GO:0036094,GO:0042221,GO:0042802,GO:0042803,GO:0043167,GO:0043168,GO:0043169,GO:0043226,GO:0043227,GO:0043229,GO:0043231,GO:…
PAXXG203800	28	AT4G24330	T22A6.160	not assigned.annotated	GO:0003674,GO:0005488,GO:0005509,GO:0005575,GO:0005622,GO:0005623,GO:0005737,GO:0005783,GO:0012505,GO:0043167,GO:0043169,GO:0043226,GO:0043227,GO:0043229,GO:0043231,GO:0044424,GO:0044444,GO:0044464,GO:0046872
PAXXG203860	28	AT3G14440	NCED3	Phytohormone action.abscisic acid.biosynthesis.neoxanthin cleavage protein	GO:0000003,GO:0001101,GO:0003006,GO:0003674,GO:0003824,GO:0005575,GO:0005622,GO:0005623,GO:0005737,GO:0006066,GO:0006082,GO:0006629,GO:0006714,GO:0006720,GO:0006721,GO:0006950,GO:0006970,GO:0006972,GO:0007275,GO:0008150,GO:0008152,GO:0008299,GO:0008610,GO:0009058,GO:0009414,GO:0009415,GO:0009507,GO:0009532,GO:0009534,GO:0009535,GO:0009536,GO:0009570,GO:0009579,GO:0009628,GO:0009651,GO:0009687,GO:…
PAXXG211200	28	AT3G43190	SUS4	Carbohydrate metabolism.sucrose metabolism.degradation.sucrose synthase	GO:0001101,GO:0001666,GO:0003674,GO:0003824,GO:0005575,GO:0005622,GO:0005623,GO:0005737,GO:0005773,GO:0005829,GO:0005886,GO:0005911,GO:0006950,GO:0006970,GO:0008150,GO:0008194,GO:0009266,GO:0009409,GO:0009413,GO:0009414,GO:0009415,GO:0009506,GO:0009628,GO:0009743,GO:0009744,GO:0009746,GO:0009749,GO:0010033,GO:0010035,GO:0010037,GO:0010038,GO:0010555,GO:0016020,GO:0016157,GO:0016740,GO:0016757,GO:…
PAXXG212590	28	AT2G37770	T8P21.32	Enzyme classification.EC_1 oxidoreductases.EC_1.1 oxidoreductase acting on CH-OH group of donor	N.A.
PAXXG225680	28	AT1G56340	CRT1a	Protein homeostasis.protein quality control.ER Quality Control (ERQC) machinery.calnexin/calreticulin chaperone system.CNX-CRT cycle.ER luminal lectin chaperone (CRT)	GO:0003674,GO:0005488,GO:0005509,GO:0005515,GO:0005575,GO:0005622,GO:0005623,GO:0005737,GO:0005783,GO:0005788,GO:0007275,GO:0008150,GO:0012505,GO:0031974,GO:0032501,GO:0032502,GO:0043167,GO:0043169,GO:0043226,GO:0043227,GO:0043229,GO:0043231,GO:0043233,GO:0044422,GO:0044424,GO:0044432,GO:0044444,GO:0044446,GO:0044464,GO:0046872,GO:0048856,GO:0051082,GO:0070013
PAXXG230370	28	AT4G08950	EXO	not assigned.annotated	GO:0005575,GO:0005618,GO:0005622,GO:0005623,GO:0005737,GO:0005794,GO:0008150,GO:0009505,GO:0009719,GO:0009725,GO:0009741,GO:0010033,GO:0012505,GO:0014070,GO:0030312,GO:0033993,GO:0042221,GO:0043226,GO:0043227,GO:0043229,GO:0043231,GO:0044424,GO:0044444,GO:0044464,GO:0050896,GO:0071944,GO:1901700
PAXXG236610	28	N.A.	N.A.	not assigned.not annotated	N.A.
PAXXG240020	28	AT2G33830	AT2G33830	not assigned.annotated	N.A.
PAXXG240070	28	AT4G28390	AAC3	Solute transport.carrier-mediated transport.solute transporter (MTCC)	N.A.
PAXXG242370	28	AT2G19810	F6F22.16	RNA processing.RNA homeostasis.mRNA stress granule formation.regulatory factor (TZF)	GO:0001101,GO:0003674,GO:0003676,GO:0003677,GO:0003700,GO:0003723,GO:0003727,GO:0005488,GO:0005575,GO:0005622,GO:0005623,GO:0005634,GO:0005737,GO:0005886,GO:0006355,GO:0006417,GO:0006950,GO:0006979,GO:0007154,GO:0007165,GO:0007275,GO:0007568,GO:0008150,GO:0008270,GO:0009719,GO:0009725,GO:0009753,GO:0009755,GO:0009867,GO:0009889,GO:0009890,GO:0009892,GO:0009893,GO:0009894,GO:0009896,GO:0009987,GO:…
PAXXG275180	28	AT5G57560	TCH4	Enzyme classification.EC_2 transferases.EC_2.4 glycosyltransferase	N.A.
PAXXG290630	28	AT4G37990	ELI3-2	Enzyme classification.EC_1 oxidoreductases.EC_1.1 oxidoreductase acting on CH-OH group of donor	GO:0006725,GO:0008150,GO:0008152,GO:0009058,GO:0009698,GO:0009699,GO:0009808,GO:0009809,GO:0009987,GO:0019438,GO:0019748,GO:0044237,GO:0044249,GO:0044550,GO:0071704,GO:1901360,GO:1901362,GO:1901576
PAXXG300950	28	AT1G01720	ATAF1	RNA biosynthesis.transcriptional regulation.transcription factor (NAC)	GO:0000003,GO:0003006,GO:0003674,GO:0003700,GO:0005575,GO:0005622,GO:0005623,GO:0005634,GO:0006355,GO:0006950,GO:0007275,GO:0008150,GO:0009611,GO:0009787,GO:0009788,GO:0009790,GO:0009791,GO:0009793,GO:0009889,GO:0009891,GO:0009893,GO:0009966,GO:0009968,GO:0010154,GO:0010468,GO:0010556,GO:0010557,GO:0010604,GO:0010628,GO:0010646,GO:0010648,GO:0019219,GO:0019222,GO:0022414,GO:0023051,GO:0023057,GO:…
PAXXG017090	1,2	AT4G02610	T10P11.11	Amino acid metabolism.shikimate group amino acid biosynthesis.tryptophan.tryptophan synthase heterodimer.subunit alpha	N.A.
PAXXG035330	1,2	AT3G16720	ATL2	Protein homeostasis.ubiquitin-proteasome system.ubiquitin-fold protein conjugation.ubiquitin conjugation (ubiquitylation).ubiquitin-ligase E3 activities.RING-domain E3 ligase activities.RING-H2-class ligase activities.ATL-subclass ligase	GO:0000209,GO:0003674,GO:0003824,GO:0004842,GO:0005575,GO:0005622,GO:0005623,GO:0005737,GO:0005768,GO:0005769,GO:0005798,GO:0005886,GO:0006464,GO:0006508,GO:0006511,GO:0006807,GO:0006950,GO:0006952,GO:0006970,GO:0007275,GO:0008150,GO:0008152,GO:0009056,GO:0009057,GO:0009628,GO:0009987,GO:0010033,GO:0010200,GO:0010243,GO:0010498,GO:0012505,GO:0016020,GO:0016567,GO:0016740,GO:0019538,GO:0019787,GO:…
PAXXG187910	1,2	N.A.	N.A.	Protein homeostasis.ubiquitin-proteasome system.ubiquitin-fold protein conjugation.ubiquitin conjugation (ubiquitylation).ubiquitin-ligase E3 activities.U-Box E3 ligase activities.group-II ligase	N.A.
PAXXG031440	1,2,26,27,28,29	AT5G67450	ZF1	RNA biosynthesis.transcriptional regulation.transcription factor (C2H2-ZF)	N.A.
PAXXG033260	1,2,26,27,28,29	AT1G70090	LGT8	Cell wall organisation.hemicellulose.xylan.biosynthesis.galacturonosyltransferase	GO:0000271,GO:0003674,GO:0003824,GO:0005575,GO:0005622,GO:0005623,GO:0005737,GO:0005794,GO:0005975,GO:0005976,GO:0008150,GO:0008152,GO:0008194,GO:0009058,GO:0009059,GO:0012505,GO:0016051,GO:0016740,GO:0016757,GO:0016758,GO:0043170,GO:0043226,GO:0043227,GO:0043229,GO:0043231,GO:0044238,GO:0044424,GO:0044444,GO:0044464,GO:0047262,GO:0071704,GO:1901576
PAXXG035250	1,2,26,27,28,29	N.A.	N.A.	not assigned.not annotated	GO:0000302,GO:0001101,GO:0002831,GO:0005575,GO:0005622,GO:0005623,GO:0005634,GO:0005737,GO:0005739,GO:0005829,GO:0006950,GO:0006970,GO:0006979,GO:0007154,GO:0007275,GO:0007568,GO:0008150,GO:0009266,GO:0009314,GO:0009409,GO:0009414,GO:0009415,GO:0009416,GO:0009605,GO:0009607,GO:0009611,GO:0009620,GO:0009625,GO:0009628,GO:0009636,GO:0009642,GO:0009646,GO:0009651,GO:0009719,GO:0009723,GO:0009725,GO:…
PAXXG035260	1,2,26,27,28,29	N.A.	N.A.	not assigned.not annotated	GO:0000302,GO:0001101,GO:0002831,GO:0005575,GO:0005622,GO:0005623,GO:0005634,GO:0005737,GO:0005739,GO:0005829,GO:0006950,GO:0006970,GO:0006979,GO:0007154,GO:0007275,GO:0007568,GO:0008150,GO:0009266,GO:0009314,GO:0009409,GO:0009414,GO:0009415,GO:0009416,GO:0009605,GO:0009607,GO:0009611,GO:0009620,GO:0009625,GO:0009628,GO:0009636,GO:0009642,GO:0009646,GO:0009651,GO:0009719,GO:0009723,GO:0009725,GO:…
PAXXG044950	1,2,26,27,28,29	AT1G18300	NUDT4	not assigned.annotated	N.A.
PAXXG048200	1,2,26,27,28,29	N.A.	N.A.	not assigned.not annotated	N.A.
PAXXG052310	1,2,26,27,28,29	N.A.	N.A.	not assigned.not annotated	N.A.
PAXXG056480	1,2,26,27,28,29	AT2G46600	F13A10.13	not assigned.annotated	N.A.
PAXXG114620	1,2,26,27,28,29	AT2G35710	T20F21.27	not assigned.annotated	GO:0000271,GO:0003674,GO:0003824,GO:0005575,GO:0005622,GO:0005623,GO:0005737,GO:0005829,GO:0005975,GO:0005976,GO:0005977,GO:0005978,GO:0006073,GO:0006091,GO:0006112,GO:0008150,GO:0008152,GO:0008194,GO:0008466,GO:0009058,GO:0009059,GO:0009250,GO:0009987,GO:0015980,GO:0016051,GO:0016740,GO:0016757,GO:0016758,GO:0033692,GO:0034637,GO:0034645,GO:0035251,GO:0043170,GO:0044042,GO:0044237,GO:0044238,GO:…
PAXXG116440	1,2,26,27,28,29	AT2G03440	NRP1	not assigned.not annotated	GO:0001101,GO:0002831,GO:0002833,GO:0006950,GO:0006970,GO:0007154,GO:0007165,GO:0008150,GO:0009266,GO:0009408,GO:0009409,GO:0009605,GO:0009607,GO:0009617,GO:0009628,GO:0009651,GO:0009719,GO:0009725,GO:0009737,GO:0009738,GO:0009755,GO:0009987,GO:0010033,GO:0023052,GO:0031347,GO:0031349,GO:0032101,GO:0032103,GO:0032870,GO:0033993,GO:0042221,GO:0043207,GO:0043900,GO:0043902,GO:0048518,GO:0048583,GO:…
PAXXG151010	1,2,26,27,28,29	N.A.	N.A.	not assigned.not annotated	N.A.
PAXXG152710	1,2,26,27,28,29	N.A.	N.A.	RNA biosynthesis.transcriptional regulation.transcription factor (TIFY)	GO:0003674,GO:0003712,GO:0003714,GO:0005575,GO:0005622,GO:0005623,GO:0005634,GO:0006950,GO:0008150,GO:0009611,GO:0009889,GO:0009890,GO:0009892,GO:0009966,GO:0010556,GO:0010558,GO:0010605,GO:0010646,GO:0019219,GO:0019222,GO:0023051,GO:0031323,GO:0031324,GO:0031326,GO:0031327,GO:0031347,GO:0043226,GO:0043227,GO:0043229,GO:0043231,GO:0044424,GO:0044464,GO:0045934,GO:0048519,GO:0048523,GO:0048583,GO:…
PAXXG229060	1,2,26,27,28,29	AT5G51990	CBF4	RNA biosynthesis.transcriptional regulation.AP2/ERF transcription factor superfamily.transcription factor (DREB)	GO:0001101,GO:0003674,GO:0003676,GO:0003677,GO:0003700,GO:0005488,GO:0006082,GO:0006355,GO:0006790,GO:0006807,GO:0006950,GO:0008150,GO:0008152,GO:0009266,GO:0009409,GO:0009414,GO:0009415,GO:0009628,GO:0009631,GO:0009889,GO:0009891,GO:0009893,GO:0009987,GO:0010035,GO:0010468,GO:0010556,GO:0010557,GO:0010604,GO:0010628,GO:0016143,GO:0019219,GO:0019222,GO:0019748,GO:0019757,GO:0019760,GO:0031323,GO:…
PAXXG233400	1,2,26,27,28,29	AT1G22190	F16L1.8	RNA biosynthesis.transcriptional regulation.AP2/ERF transcription factor superfamily.transcription factor (DREB)	GO:0000160,GO:0001101,GO:0003674,GO:0003676,GO:0003677,GO:0003700,GO:0005488,GO:0005575,GO:0005622,GO:0005623,GO:0005634,GO:0006355,GO:0006950,GO:0006970,GO:0007154,GO:0007165,GO:0008150,GO:0009266,GO:0009314,GO:0009409,GO:0009414,GO:0009415,GO:0009416,GO:0009611,GO:0009628,GO:0009651,GO:0009719,GO:0009723,GO:0009725,GO:0009735,GO:0009736,GO:0009755,GO:0009873,GO:0009889,GO:0009987,GO:0010033,GO:…
PAXXG237080	1,2,26,27,28,29	AT3G05500	F22F7.5	Lipid metabolism.lipid droplet-associated activities.associated factor (LDAP)	GO:0005575,GO:0005622,GO:0005623,GO:0005811,GO:0006996,GO:0008150,GO:0009987,GO:0016043,GO:0032502,GO:0034389,GO:0040007,GO:0040008,GO:0043226,GO:0043228,GO:0043229,GO:0043232,GO:0044424,GO:0044464,GO:0045927,GO:0048518,GO:0048583,GO:0048584,GO:0048589,GO:0050789,GO:0065007,GO:0071840,GO:0080134,GO:0080186,GO:1902584,GO:2000070
PAXXG246360	1,2,26,27,28,29	AT2G40140	CZF1	RNA processing.RNA homeostasis.mRNA stress granule formation.regulatory factor (TZF)	GO:0003674,GO:0003700,GO:0006355,GO:0006950,GO:0006952,GO:0008150,GO:0009266,GO:0009409,GO:0009605,GO:0009607,GO:0009620,GO:0009628,GO:0009889,GO:0010033,GO:0010200,GO:0010243,GO:0010468,GO:0010556,GO:0019219,GO:0019222,GO:0031323,GO:0031326,GO:0042221,GO:0042493,GO:0043207,GO:0050789,GO:0050794,GO:0050832,GO:0050896,GO:0051171,GO:0051252,GO:0051704,GO:0051707,GO:0060255,GO:0065007,GO:0080090,GO:…
PAXXG291410	1,2,26,27,28,29	N.A.	N.A.	not assigned.not annotated	GO:0000003,GO:0003006,GO:0005575,GO:0005623,GO:0005886,GO:0007049,GO:0007275,GO:0008150,GO:0009553,GO:0009554,GO:0009987,GO:0016020,GO:0019953,GO:0022402,GO:0022414,GO:0032501,GO:0032502,GO:0034293,GO:0043934,GO:0044464,GO:0044703,GO:0048229,GO:0048236,GO:0048856,GO:0048869,GO:0051321,GO:0051704,GO:0071944,GO:1903046
PAXXG299150	1,2,26,27,28,29	AT5G12010	F14F18.180	not assigned.annotated	N.A.
PAXXG078610	1,2,26,27,29	AT3G54040	AT3G54040	not assigned.not annotated	N.A.
PAXXG084620	1,2,26,27,29	AT1G76650	CML38	Multi-process regulation.calcium-dependent signalling.calcium sensor (CML)	GO:0000302,GO:0001101,GO:0003674,GO:0005488,GO:0005509,GO:0005575,GO:0005622,GO:0005623,GO:0005634,GO:0005737,GO:0005886,GO:0006950,GO:0006979,GO:0008150,GO:0009611,GO:0010035,GO:0010193,GO:0016020,GO:0042221,GO:0042493,GO:0043167,GO:0043169,GO:0043226,GO:0043227,GO:0043229,GO:0043231,GO:0044424,GO:0044464,GO:0046677,GO:0046872,GO:0050896,GO:0071944,GO:1901700
PAXXG252420	1,2,26,27,29	N.A.	N.A.	RNA biosynthesis.transcriptional regulation.WRKY transcription factor activity.transcription factor (WRKY)	GO:0000302,GO:0001067,GO:0001101,GO:0002376,GO:0003674,GO:0003676,GO:0003677,GO:0003700,GO:0005488,GO:0005575,GO:0005622,GO:0005623,GO:0005634,GO:0005737,GO:0006355,GO:0006950,GO:0006952,GO:0006955,GO:0006979,GO:0007275,GO:0007568,GO:0008150,GO:0009507,GO:0009536,GO:0009605,GO:0009607,GO:0009617,GO:0009636,GO:0009719,GO:0009725,GO:0009751,GO:0009814,GO:0009816,GO:0009889,GO:0009891,GO:0009893,GO:…
PAXXG327550	1,2,26,27,29	AT3G43430	AT3G43430	not assigned.not annotated	N.A.
PAXXG004770	1,2,26,28,29	AT2G46330	AGP16	not assigned.not annotated	N.A.
PAXXG004810	1,2,26,28,29	AT5G24105	AGP41	not assigned.not annotated	N.A.
PAXXG004830	1,2,26,28,29	AT5G24105	AGP41	not assigned.not annotated	N.A.
PAXXG015620	1,2,26,28,29	AT2G22500	UCP5	Solute transport.carrier-mediated transport.solute transporter (MTCC)	GO:0003674,GO:0005215,GO:0005310,GO:0005342,GO:0005575,GO:0005622,GO:0005623,GO:0005737,GO:0005739,GO:0005740,GO:0005743,GO:0006810,GO:0006811,GO:0006817,GO:0006820,GO:0006835,GO:0006839,GO:0006855,GO:0008150,GO:0008272,GO:0008509,GO:0008514,GO:0015075,GO:0015103,GO:0015116,GO:0015117,GO:0015131,GO:0015140,GO:0015141,GO:0015238,GO:0015291,GO:0015297,GO:0015318,GO:0015556,GO:0015698,GO:0015709,GO:…
PAXXG021850	1,2,26,28,29	AT3G19580	ZF2	RNA biosynthesis.transcriptional regulation.transcription factor (C2H2-ZF)	N.A.
PAXXG022020	1,2,26,28,29	AT5G66920	sks17	Enzyme classification.EC_1 oxidoreductases.EC_1.10 oxidoreductase acting on diphenol or related substance as donor	N.A.
PAXXG073920	1,2,28,29	N.A.	N.A.	not assigned.annotated	N.A.
PAXXG073940	1,2,28,29	N.A.	N.A.	not assigned.annotated	N.A.
PAXXG085630	1,2,28,29	AT5G43170	ZF3	RNA biosynthesis.transcriptional regulation.transcription factor (C2H2-ZF)	N.A.
PAXXG029680	1,26,27,28,29	AT3G29000	AT3G29000	Multi-process regulation.calcium-dependent signalling.calcium sensor (CML)	N.A.
PAXXG039140	1,26,27,28,29	AT5G53300	UBC10	Protein homeostasis.ubiquitin-proteasome system.ubiquitin-fold protein conjugation.MUB conjugation.conjugation E2 protein	N.A.
PAXXG040080	1,26,27,28,29	AT3G27540	AT3G27540	not assigned.not annotated	GO:0000139,GO:0005575,GO:0005622,GO:0005623,GO:0005737,GO:0005794,GO:0012505,GO:0016020,GO:0031090,GO:0031984,GO:0043226,GO:0043227,GO:0043229,GO:0043231,GO:0044422,GO:0044424,GO:0044431,GO:0044444,GO:0044446,GO:0044464,GO:0098588,GO:0098791
PAXXG047400	1,26,27,28,29	AT2G36320	F2H17.7	not assigned.annotated	N.A.
PAXXG050250	1,26,27,28,29	AT5G48150	PAT1	RNA biosynthesis.transcriptional regulation.transcription factor (GRAS)	GO:0003674,GO:0003676,GO:0003677,GO:0003700,GO:0005488,GO:0005575,GO:0005622,GO:0005623,GO:0005634,GO:0005737,GO:0006355,GO:0007154,GO:0007165,GO:0007275,GO:0007602,GO:0008150,GO:0009314,GO:0009416,GO:0009581,GO:0009582,GO:0009583,GO:0009585,GO:0009605,GO:0009628,GO:0009639,GO:0009640,GO:0009791,GO:0009889,GO:0009987,GO:0010017,GO:0010468,GO:0010556,GO:0019219,GO:0019222,GO:0023052,GO:0031323,GO:…
PAXXG064060	1,26,27,28,29	AT3G23920	BAM1	Carbohydrate metabolism.starch metabolism.degradation.hydrolysis and phosphorolysis.amylase activities.beta amylase	GO:0000272,GO:0001101,GO:0003674,GO:0003824,GO:0004553,GO:0005575,GO:0005622,GO:0005623,GO:0005634,GO:0005737,GO:0005829,GO:0005975,GO:0005976,GO:0005982,GO:0005983,GO:0006073,GO:0006950,GO:0008150,GO:0008152,GO:0009056,GO:0009057,GO:0009251,GO:0009414,GO:0009415,GO:0009628,GO:0009987,GO:0010035,GO:0016052,GO:0016160,GO:0016161,GO:0016787,GO:0016798,GO:0042221,GO:0043170,GO:0043226,GO:0043227,GO:…
PAXXG064180	1,26,27,28,29	AT1G76410	ATL8	Protein homeostasis.ubiquitin-proteasome system.ubiquitin-fold protein conjugation.ubiquitin conjugation (ubiquitylation).ubiquitin-ligase E3 activities.RING-domain E3 ligase activities.RING-H2-class ligase activities.ATL-subclass ligase	N.A.
PAXXG069840	1,26,27,28,29	AT4G25810	XTR6	Enzyme classification.EC_2 transferases.EC_2.4 glycosyltransferase	N.A.
PAXXG069850	1,26,27,28,29	AT4G25810	XTR6	Enzyme classification.EC_2 transferases.EC_2.4 glycosyltransferase	N.A.
PAXXG073380	1,26,27,28,29	AT2G40000	HSPRO2	not assigned.annotated	N.A.
PAXXG078110	1,26,27,28,29	AT2G39720	RHC2A	Protein homeostasis.ubiquitin-proteasome system.ubiquitin-fold protein conjugation.ubiquitin conjugation (ubiquitylation).ubiquitin-ligase E3 activities.RING-domain E3 ligase activities.RING-H2-class ligase activities.BTL-subclass ligase	N.A.
PAXXG079580	1,26,27,28,29	AT3G50930	BCS1	not assigned.annotated	N.A.
PAXXG103700	1,26,27,28,29	N.A.	N.A.	RNA biosynthesis.transcriptional regulation.transcription factor (NAC)	N.A.
PAXXG122510	1,26,27,28,29	AT1G68840	RAV2	RNA biosynthesis.transcriptional regulation.B3 transcription factor superfamily.transcription factor (RAV/NGATHA)	GO:0000003,GO:0001067,GO:0003006,GO:0003674,GO:0003676,GO:0003677,GO:0003700,GO:0005488,GO:0005575,GO:0005622,GO:0005623,GO:0005634,GO:0006355,GO:0007275,GO:0008150,GO:0009314,GO:0009416,GO:0009628,GO:0009648,GO:0009719,GO:0009725,GO:0009741,GO:0009791,GO:0009889,GO:0009890,GO:0009892,GO:0009909,GO:0009910,GO:0010033,GO:0010228,GO:0010468,GO:0010556,GO:0010558,GO:0010605,GO:0010629,GO:0014070,GO:…
PAXXG147200	1,26,27,28,29	AT4G08950	EXO	not assigned.annotated	GO:0005575,GO:0005618,GO:0005622,GO:0005623,GO:0005737,GO:0005794,GO:0008150,GO:0009505,GO:0009719,GO:0009725,GO:0009741,GO:0010033,GO:0012505,GO:0014070,GO:0030312,GO:0033993,GO:0042221,GO:0043226,GO:0043227,GO:0043229,GO:0043231,GO:0044424,GO:0044444,GO:0044464,GO:0050896,GO:0071944,GO:1901700
PAXXG194820	1,26,27,28,29	AT2G22500	UCP5	Solute transport.carrier-mediated transport.solute transporter (MTCC)	GO:0003674,GO:0005215,GO:0005310,GO:0005342,GO:0005575,GO:0005622,GO:0005623,GO:0005737,GO:0005739,GO:0005740,GO:0005743,GO:0006810,GO:0006811,GO:0006817,GO:0006820,GO:0006835,GO:0006839,GO:0006855,GO:0008150,GO:0008272,GO:0008509,GO:0008514,GO:0015075,GO:0015103,GO:0015116,GO:0015117,GO:0015131,GO:0015140,GO:0015141,GO:0015238,GO:0015291,GO:0015297,GO:0015318,GO:0015556,GO:0015698,GO:0015709,GO:…
PAXXG201310	1,26,27,28,29	AT4G23810	WRKY53	RNA biosynthesis.transcriptional regulation.WRKY transcription factor activity.transcription factor (WRKY)	GO:0000302,GO:0001067,GO:0001101,GO:0002376,GO:0003674,GO:0003676,GO:0003677,GO:0003700,GO:0005488,GO:0005575,GO:0005622,GO:0005623,GO:0005634,GO:0005737,GO:0006355,GO:0006950,GO:0006952,GO:0006955,GO:0006979,GO:0007275,GO:0007568,GO:0008150,GO:0009507,GO:0009536,GO:0009605,GO:0009607,GO:0009617,GO:0009636,GO:0009719,GO:0009725,GO:0009751,GO:0009814,GO:0009816,GO:0009889,GO:0009891,GO:0009893,GO:…
PAXXG223470	1,26,27,28,29	N.A.	N.A.	Cytoskeleton organisation.endoplasmic reticulum-cytoskeleton-plasma membrane interface.ER-anchored membrane contact site protein (SRC2)	GO:0000322,GO:0000325,GO:0000326,GO:0005575,GO:0005622,GO:0005623,GO:0005737,GO:0005773,GO:0005783,GO:0005886,GO:0006605,GO:0006623,GO:0006810,GO:0006886,GO:0007034,GO:0008104,GO:0008150,GO:0012505,GO:0015031,GO:0015833,GO:0016020,GO:0033036,GO:0033365,GO:0034613,GO:0042886,GO:0043226,GO:0043227,GO:0043229,GO:0043231,GO:0044424,GO:0044444,GO:0044464,GO:0045184,GO:0046907,GO:0051179,GO:0051234,GO:…
PAXXG226320	1,26,27,28,29	AT2G36320	F2H17.7	not assigned.annotated	N.A.
PAXXG260120	1,26,27,28,29	AT3G15210	ERF4	RNA biosynthesis.transcriptional regulation.AP2/ERF transcription factor superfamily.transcription factor (ERF)	N.A.
PAXXG279340	1,26,27,28,29	N.A.	N.A.	not assigned.not annotated	N.A.
PAXXG289340	1,26,27,28,29	AT5G42050	MJC20.15	not assigned.annotated	N.A.
PAXXG321940	1,26,27,28,29	AT5G42050	MJC20.15	not assigned.annotated	N.A.
PAXXG323660	1,26,27,28,29	AT5G59845	AT5G59845	Phytohormone action.signalling peptides.CRP (cysteine-rich-peptide) category.GASA/GAST-peptide activity.GASA-precursor polypeptide	N.A.
PAXXG325750	1,26,27,28,29	AT1G70370	PG2	Cell wall organisation.pectin.modification and degradation.polygalacturonase activities.regulatory protein of polygalacturonase activity	N.A.
PAXXG333560	1,26,27,28,29	N.A.	N.A.	not assigned.not annotated	N.A.
PAXXG343890	1,26,27,28,29	AT3G53230	AT3G53230	Protein homeostasis.ubiquitin-proteasome system.membrane-associated protein degradation.CDC48-NPL4-UFD1 chaperone complex.platform ATPase component CDC48	N.A.
PAXXG347610	1,26,27,28,29	AT3G49910	F3A4.4	Protein biosynthesis.ribosome biogenesis.large ribosomal subunit (LSU).LSU proteome.component uL24	GO:0002181,GO:0003674,GO:0003676,GO:0003723,GO:0003729,GO:0003735,GO:0005198,GO:0005488,GO:0005575,GO:0005622,GO:0005623,GO:0005634,GO:0005730,GO:0005737,GO:0005773,GO:0005774,GO:0005829,GO:0005840,GO:0005844,GO:0005886,GO:0006412,GO:0006518,GO:0006807,GO:0006950,GO:0008150,GO:0008152,GO:0009058,GO:0009059,GO:0009266,GO:0009409,GO:0009507,GO:0009536,GO:0009628,GO:0009987,GO:0010467,GO:0015934,GO:…
PAXXG349910	1,26,27,28,29	AT1G09310	T31J12.3	Multi-process regulation.UPR (Unfolded Protein Response) signalling.IRE1-bZIP60 pathway.regulatory mediator (SVB)	N.A.
PAXXG004790	1,26,28,29	AT2G46330	AGP16	not assigned.not annotated	N.A.
PAXXG011400	1,26,28,29	AT2G22240	MIPS2	Multi-process regulation.phosphatidylinositol and inositol phosphate system.biosynthesis.myo-inositol-1-phosphate synthase (MIPS)	GO:0000003,GO:0000302,GO:0002252,GO:0002376,GO:0003006,GO:0003674,GO:0003824,GO:0004512,GO:0005575,GO:0005622,GO:0005623,GO:0005634,GO:0005737,GO:0005975,GO:0006020,GO:0006021,GO:0006066,GO:0006575,GO:0006629,GO:0006644,GO:0006650,GO:0006658,GO:0006659,GO:0006793,GO:0006796,GO:0006807,GO:0006950,GO:0006952,GO:0006979,GO:0007154,GO:0007275,GO:0008150,GO:0008152,GO:0008610,GO:0008654,GO:0009058,GO:…
PAXXG011750	1,26,28,29	N.A.	N.A.	not assigned.not annotated	N.A.
PAXXG023480	1,26,28,29	AT3G12630	AT3G12630	not assigned.annotated	GO:0001101,GO:0003674,GO:0003824,GO:0004842,GO:0005575,GO:0005622,GO:0005623,GO:0005634,GO:0006464,GO:0006807,GO:0006950,GO:0006970,GO:0008150,GO:0008152,GO:0009414,GO:0009415,GO:0009628,GO:0009987,GO:0010035,GO:0016567,GO:0016740,GO:0019538,GO:0019787,GO:0032446,GO:0036211,GO:0042221,GO:0043170,GO:0043226,GO:0043227,GO:0043229,GO:0043231,GO:0043412,GO:0044237,GO:0044238,GO:0044260,GO:0044267,GO:…
PAXXG025730	1,26,28,29	AT3G50770	CML41	not assigned.annotated	GO:0003674,GO:0005488,GO:0005509,GO:0043167,GO:0043169,GO:0046872
PAXXG028040	1,27	AT4G27960	UBC9	Protein homeostasis.ubiquitin-proteasome system.ubiquitin-fold protein conjugation.MUB conjugation.conjugation E2 protein	GO:0003674,GO:0003824,GO:0004842,GO:0005488,GO:0005515,GO:0006464,GO:0006508,GO:0006511,GO:0006807,GO:0008150,GO:0008152,GO:0009056,GO:0009057,GO:0009987,GO:0016567,GO:0016740,GO:0019538,GO:0019787,GO:0019899,GO:0019941,GO:0030163,GO:0031625,GO:0032446,GO:0036211,GO:0043170,GO:0043412,GO:0043632,GO:0044237,GO:0044238,GO:0044248,GO:0044257,GO:0044260,GO:0044265,GO:0044267,GO:0044389,GO:0051603,GO:…
PAXXG046700	1,27,28,29	AT5G05580	FAD8	Lipid metabolism.fatty acid metabolism.fatty acid desaturation.methyl-end desaturation.delta-12/delta-15 fatty acid desaturase (FAD2/3/6-8)	GO:0003674,GO:0003824,GO:0005575,GO:0005622,GO:0005623,GO:0005737,GO:0006082,GO:0006629,GO:0006631,GO:0006633,GO:0006950,GO:0008150,GO:0008152,GO:0008610,GO:0009058,GO:0009266,GO:0009409,GO:0009507,GO:0009526,GO:0009536,GO:0009628,GO:0009941,GO:0009987,GO:0016020,GO:0016053,GO:0016491,GO:0016705,GO:0019752,GO:0031090,GO:0031967,GO:0031975,GO:0032787,GO:0042170,GO:0042389,GO:0043226,GO:0043227,GO:…
PAXXG049360	1,28	AT5G16600	MYB43	RNA biosynthesis.transcriptional regulation.MYB transcription factor superfamily.transcription factor (MYB)	GO:0000976,GO:0000981,GO:0000988,GO:0000989,GO:0001067,GO:0001076,GO:0001134,GO:0001135,GO:0001158,GO:0003674,GO:0003676,GO:0003677,GO:0003690,GO:0003700,GO:0005488,GO:0005575,GO:0005622,GO:0005623,GO:0005634,GO:0006355,GO:0006357,GO:0008150,GO:0009889,GO:0009890,GO:0009892,GO:0009987,GO:0010468,GO:0010556,GO:0010558,GO:0010605,GO:0010629,GO:0019219,GO:0019222,GO:0030154,GO:0031323,GO:0031324,GO:…
PAXXG052670	1,28	AT1G02500	SAM1	Coenzyme metabolism.S-adenosyl methionine (SAM) cycle.S-adenosyl methionine synthetase (MAT)	GO:0003674,GO:0003824,GO:0004478,GO:0005575,GO:0005622,GO:0005623,GO:0005737,GO:0005829,GO:0016740,GO:0016765,GO:0044424,GO:0044444,GO:0044464
PAXXG017240	1,28,29	AT3G51030	TRX1	Redox homeostasis.thiol-based redox regulation.thioredoxin activities.H-type thioredoxin	GO:0003674,GO:0003824,GO:0004791,GO:0005575,GO:0005576,GO:0005622,GO:0005623,GO:0005737,GO:0005829,GO:0006950,GO:0006979,GO:0008047,GO:0008150,GO:0008152,GO:0009636,GO:0009987,GO:0015035,GO:0015036,GO:0016209,GO:0016491,GO:0016651,GO:0016667,GO:0016668,GO:0016671,GO:0019725,GO:0030234,GO:0033554,GO:0034599,GO:0042221,GO:0042592,GO:0043085,GO:0044093,GO:0044424,GO:0044444,GO:0044464,GO:0045454,GO:…
PAXXG027340	1,28,29	N.A.	N.A.	not assigned.annotated	GO:0003674,GO:0005215,GO:0005216,GO:0005244,GO:0005249,GO:0005261,GO:0005267,GO:0005575,GO:0005623,GO:0005886,GO:0005887,GO:0006810,GO:0006811,GO:0006812,GO:0006813,GO:0008150,GO:0008324,GO:0009987,GO:0015075,GO:0015077,GO:0015079,GO:0015267,GO:0015318,GO:0015672,GO:0016020,GO:0016021,GO:0022803,GO:0022832,GO:0022836,GO:0022838,GO:0022839,GO:0022843,GO:0022857,GO:0022890,GO:0030001,GO:0031224,GO:…
PAXXG027840	1,28,29	AT4G22920	NYE1	Coenzyme metabolism.chlorophyll metabolism.chlorophyll catabolism.PAO-phyllobilin pathway.magnesium dechelatase (SGR)	GO:0005575,GO:0005622,GO:0005623,GO:0005737,GO:0009507,GO:0009526,GO:0009532,GO:0009536,GO:0009570,GO:0009941,GO:0016020,GO:0031090,GO:0031967,GO:0031969,GO:0031975,GO:0042170,GO:0043226,GO:0043227,GO:0043229,GO:0043231,GO:0044422,GO:0044424,GO:0044434,GO:0044435,GO:0044444,GO:0044446,GO:0044464
PAXXG030800	1,28,29	N.A.	N.A.	not assigned.annotated	GO:0003674,GO:0005488,GO:0005575,GO:0005622,GO:0005623,GO:0005634,GO:0005737,GO:0006950,GO:0006952,GO:0008150,GO:0009605,GO:0009607,GO:0009617,GO:0009987,GO:0010118,GO:0030246,GO:0042742,GO:0043207,GO:0043226,GO:0043227,GO:0043229,GO:0043231,GO:0044424,GO:0044464,GO:0050896,GO:0051704,GO:0051707,GO:0090332,GO:0098542
PAXXG042400	1,28,29	AT1G08200	AXS2	Carbohydrate metabolism.nucleotide sugar biosynthesis.UDP-D-xylose biosynthesis.UDP-D-apiose / UPD-D-xylose synthetase	N.A.
PAXXG042870	1,28,29	AT2G36830	GAMMA-TIP	Solute transport.channels.MIP family.tonoplast intrinsic protein (TIP)	GO:0000325,GO:0003674,GO:0005215,GO:0005372,GO:0005575,GO:0005622,GO:0005623,GO:0005737,GO:0005773,GO:0005774,GO:0005886,GO:0005887,GO:0006810,GO:0006811,GO:0006833,GO:0008150,GO:0009705,GO:0015250,GO:0015267,GO:0015318,GO:0016020,GO:0016021,GO:0022803,GO:0022838,GO:0022857,GO:0031090,GO:0031224,GO:0031226,GO:0034220,GO:0042044,GO:0042807,GO:0043226,GO:0043227,GO:0043229,GO:0043231,GO:0044422,GO:…
PAXXG045540	1,28,29	AT5G19780	TUA5	Cytoskeleton organisation.microtubular network.alpha-beta-Tubulin heterodimer.component alpha-Tubulin	GO:0005575,GO:0005622,GO:0005623,GO:0005856,GO:0043226,GO:0043228,GO:0043229,GO:0043232,GO:0044424,GO:0044464
PAXXG052510	1,28,29	AT3G07630	ADT2	Amino acid metabolism.shikimate group amino acid biosynthesis.phenylalanine and tyrosine.arogenate dehydratase (ADT)	N.A.
PAXXG063630	1,28,29	AT2G46140	T3F17.21	not assigned.annotated	GO:0005575,GO:0005576,GO:0005622,GO:0005623,GO:0005737,GO:0005829,GO:0005886,GO:0006950,GO:0006952,GO:0008150,GO:0009314,GO:0009416,GO:0009605,GO:0009607,GO:0009611,GO:0009620,GO:0009628,GO:0009642,GO:0009644,GO:0016020,GO:0043207,GO:0044424,GO:0044444,GO:0044464,GO:0048046,GO:0050832,GO:0050896,GO:0051704,GO:0051707,GO:0071944,GO:0098542
PAXXG063820	1,28,29	AT5G42650	AOS	Phytohormone action.jasmonic acid.biosynthesis.allene oxidase synthase (AOS)	GO:0003674,GO:0003824,GO:0004497,GO:0005575,GO:0005622,GO:0005623,GO:0005737,GO:0006082,GO:0006629,GO:0006950,GO:0006952,GO:0008150,GO:0008152,GO:0008202,GO:0009058,GO:0009507,GO:0009526,GO:0009534,GO:0009535,GO:0009536,GO:0009579,GO:0009694,GO:0009695,GO:0009941,GO:0009987,GO:0010817,GO:0016020,GO:0016053,GO:0016125,GO:0016491,GO:0019752,GO:0031967,GO:0031975,GO:0031976,GO:0031984,GO:0032787,GO:…
PAXXG065590	1,28,29	N.A.	N.A.	Protein homeostasis.ubiquitin-proteasome system.ubiquitin-fold protein conjugation.ubiquitin conjugation (ubiquitylation).ubiquitin-ligase E3 activities.RING-domain E3 ligase activities.RING-HC-class E3 ligase	GO:0001101,GO:0003674,GO:0003824,GO:0004842,GO:0005488,GO:0005515,GO:0005575,GO:0005622,GO:0005623,GO:0005737,GO:0005783,GO:0005789,GO:0006464,GO:0006508,GO:0006511,GO:0006515,GO:0006807,GO:0006810,GO:0006886,GO:0006950,GO:0006970,GO:0008104,GO:0008150,GO:0008152,GO:0009056,GO:0009057,GO:0009266,GO:0009409,GO:0009414,GO:0009415,GO:0009611,GO:0009628,GO:0009719,GO:0009723,GO:0009725,GO:0009987,GO:…
PAXXG065710	1,28,29	N.A.	N.A.	Protein homeostasis.ubiquitin-proteasome system.ubiquitin-fold protein conjugation.ubiquitin conjugation (ubiquitylation).ubiquitin-ligase E3 activities.RING-domain E3 ligase activities.RING-HC-class E3 ligase	N.A.
PAXXG065830	1,28,29	AT3G02360	F11A12.5	Carbohydrate metabolism.oxidative pentose phosphate pathway.oxidative phase.6-phosphogluconate dehydrogenase	GO:0000003,GO:0001101,GO:0003674,GO:0003824,GO:0004616,GO:0005575,GO:0005622,GO:0005623,GO:0005737,GO:0005777,GO:0005829,GO:0006950,GO:0006970,GO:0008037,GO:0008150,GO:0008152,GO:0009266,GO:0009409,GO:0009414,GO:0009415,GO:0009507,GO:0009532,GO:0009536,GO:0009566,GO:0009567,GO:0009570,GO:0009628,GO:0009651,GO:0009719,GO:0009725,GO:0009737,GO:0009987,GO:0009988,GO:0010033,GO:0010035,GO:0016043,GO:…
PAXXG069200	1,28,29	AT4G30440	GAE1	Carbohydrate metabolism.nucleotide sugar biosynthesis.UDP-D-galacturonic acid biosynthesis.UDP-D-glucuronic acid 4-epimerase	N.A.
PAXXG069680	1,28,29	AT2G18960	HA1	Solute transport.primary active transport.P-type ATPase superfamily.P3 family.P3A-type proton-translocating ATPase (AHA)	N.A.
PAXXG070840	1,28,29	AT1G77940	F28K19.15	Protein biosynthesis.ribosome biogenesis.large ribosomal subunit (LSU).LSU proteome.component eL30	GO:0002181,GO:0003674,GO:0003676,GO:0003723,GO:0003735,GO:0005198,GO:0005488,GO:0005575,GO:0005622,GO:0005623,GO:0005737,GO:0005829,GO:0005840,GO:0006412,GO:0006518,GO:0006807,GO:0008150,GO:0008152,GO:0009058,GO:0009059,GO:0009987,GO:0010467,GO:0015934,GO:0019538,GO:0022625,GO:0022626,GO:0032991,GO:0034641,GO:0034645,GO:0043043,GO:0043170,GO:0043226,GO:0043228,GO:0043229,GO:0043232,GO:0043603,GO:…
PAXXG073370	1,28,29	AT3G11250	AT3G11250	Protein biosynthesis.ribosome biogenesis.large ribosomal subunit (LSU).LSU proteome.component uL10	GO:0003674,GO:0003735,GO:0005198,GO:0005488,GO:0005575,GO:0005622,GO:0005623,GO:0005737,GO:0005829,GO:0005840,GO:0006950,GO:0008150,GO:0009628,GO:0015934,GO:0022625,GO:0022626,GO:0032991,GO:0034059,GO:0036293,GO:0043226,GO:0043228,GO:0043229,GO:0043232,GO:0044391,GO:0044422,GO:0044424,GO:0044444,GO:0044445,GO:0044446,GO:0044464,GO:0044877,GO:0050896,GO:0070482,GO:1990904
PAXXG077400	1,28,29	AT3G09500	AT3G09500	Protein biosynthesis.ribosome biogenesis.large ribosomal subunit (LSU).LSU proteome.component uL29	N.A.
PAXXG081040	1,28,29	AT5G27700	T1G16.30	Protein biosynthesis.ribosome biogenesis.small ribosomal subunit (SSU).SSU proteome.component eS21	GO:0000447,GO:0000460,GO:0000461,GO:0000462,GO:0000466,GO:0000469,GO:0000478,GO:0000479,GO:0003674,GO:0003735,GO:0005198,GO:0005575,GO:0005622,GO:0005623,GO:0005634,GO:0005737,GO:0005829,GO:0005840,GO:0005844,GO:0006139,GO:0006364,GO:0006396,GO:0006725,GO:0006807,GO:0006996,GO:0008150,GO:0008152,GO:0009657,GO:0009658,GO:0009987,GO:0010467,GO:0015935,GO:0016043,GO:0016070,GO:0016072,GO:0022613,GO:…
PAXXG086390	1,28,29	AT5G39950	TRX2	Redox homeostasis.thiol-based redox regulation.thioredoxin activities.H-type thioredoxin	GO:0003674,GO:0003824,GO:0004791,GO:0005575,GO:0005622,GO:0005623,GO:0005737,GO:0006950,GO:0006979,GO:0008150,GO:0008152,GO:0009636,GO:0009987,GO:0015035,GO:0015036,GO:0016209,GO:0016491,GO:0016651,GO:0016667,GO:0016668,GO:0016671,GO:0019725,GO:0033554,GO:0034599,GO:0042221,GO:0042592,GO:0044424,GO:0044464,GO:0045454,GO:0047134,GO:0050789,GO:0050794,GO:0050896,GO:0051716,GO:0055114,GO:0065007,GO:…
PAXXG087610	1,28,29	AT4G09320	NDPK1	Nucleotide metabolism.deoxynucleotides.salvage pathway.nucleoside diphosphate kinase	GO:0000302,GO:0003674,GO:0003824,GO:0004550,GO:0005575,GO:0005622,GO:0005623,GO:0006139,GO:0006165,GO:0006725,GO:0006753,GO:0006793,GO:0006796,GO:0006807,GO:0006950,GO:0006979,GO:0008150,GO:0008152,GO:0009117,GO:0009132,GO:0009636,GO:0009987,GO:0010035,GO:0016301,GO:0016310,GO:0016740,GO:0016772,GO:0016776,GO:0019205,GO:0019637,GO:0033554,GO:0034599,GO:0034614,GO:0034641,GO:0035690,GO:0042221,GO:…
PAXXG088950	1,28,29	AT1G51200	F11M15.7	not assigned.annotated	N.A.
PAXXG089990	1,28,29	AT5G01750	T20L15.20	not assigned.annotated	GO:0001101,GO:0006950,GO:0006952,GO:0008150,GO:0009605,GO:0009607,GO:0009620,GO:0009719,GO:0009725,GO:0009751,GO:0010033,GO:0014070,GO:0042221,GO:0042493,GO:0043207,GO:0046677,GO:0050832,GO:0050896,GO:0051704,GO:0051707,GO:0098542,GO:1901700
PAXXG095050	1,28,29	AT2G36060	MMZ3	Protein homeostasis.ubiquitin-proteasome system.ubiquitin-fold protein conjugation.ubiquitin conjugation (ubiquitylation).polyubiquitination.Ubc13-Uev1 conjugating E2 complex.component Uev1	N.A.
PAXXG100520	1,28,29	N.A.	N.A.	not assigned.not annotated	N.A.
PAXXG108410	1,28,29	N.A.	N.A.	not assigned.annotated	GO:0003674,GO:0005488,GO:0005575,GO:0005622,GO:0005623,GO:0005634,GO:0005737,GO:0006950,GO:0006952,GO:0008150,GO:0009605,GO:0009607,GO:0009617,GO:0009987,GO:0010118,GO:0030246,GO:0042742,GO:0043207,GO:0043226,GO:0043227,GO:0043229,GO:0043231,GO:0044424,GO:0044464,GO:0050896,GO:0051704,GO:0051707,GO:0090332,GO:0098542
PAXXG120380	1,28,29	AT3G10950	AT3G10950	Protein biosynthesis.ribosome biogenesis.large ribosomal subunit (LSU).LSU proteome.component eL43	N.A.
PAXXG124540	1,28,29	AT3G48990	AT3G48990	not assigned.annotated	GO:0000003,GO:0003006,GO:0003674,GO:0003824,GO:0005575,GO:0005576,GO:0005622,GO:0005623,GO:0005737,GO:0005911,GO:0006082,GO:0006950,GO:0006952,GO:0007275,GO:0008150,GO:0008152,GO:0009056,GO:0009506,GO:0009507,GO:0009532,GO:0009536,GO:0009570,GO:0009605,GO:0009607,GO:0009620,GO:0009719,GO:0009725,GO:0009735,GO:0009791,GO:0009987,GO:0010029,GO:0010030,GO:0010033,GO:0010035,GO:0010038,GO:0010154,GO:…
PAXXG125400	1,28,29	AT2G33370	F4P9.14	Protein biosynthesis.ribosome biogenesis.large ribosomal subunit (LSU).LSU proteome.component uL14	GO:0003674,GO:0003676,GO:0003723,GO:0003735,GO:0005198,GO:0005488,GO:0005575,GO:0005622,GO:0005623,GO:0005634,GO:0005730,GO:0005737,GO:0005829,GO:0005840,GO:0015934,GO:0019843,GO:0022625,GO:0022626,GO:0031974,GO:0031981,GO:0032991,GO:0043226,GO:0043227,GO:0043228,GO:0043229,GO:0043231,GO:0043232,GO:0043233,GO:0044391,GO:0044422,GO:0044424,GO:0044428,GO:0044444,GO:0044445,GO:0044446,GO:0044464,GO:…
PAXXG129380	1,28,29	N.A.	N.A.	Phytohormone action.signalling peptides.NCRP (non-cysteine-rich-peptide) category.DVL/ROT-peptide activity.DVL/RTFL-precursor polypeptide	N.A.
PAXXG134300	1,28,29	AT3G12580	HSP70	Protein homeostasis.protein quality control.cytosolic Hsp70 chaperone system.chaperone (Hsp70)	N.A.
PAXXG136710	1,28,29	AT1G32640	MYC2	RNA biosynthesis.transcriptional regulation.transcription factor (bHLH)	GO:0001101,GO:0003674,GO:0003676,GO:0003677,GO:0003700,GO:0005488,GO:0005509,GO:0005515,GO:0005575,GO:0005622,GO:0005623,GO:0005634,GO:0006355,GO:0006950,GO:0006952,GO:0006970,GO:0006972,GO:0008134,GO:0008150,GO:0008152,GO:0009058,GO:0009628,GO:0009651,GO:0009718,GO:0009719,GO:0009725,GO:0009753,GO:0009812,GO:0009813,GO:0009889,GO:0009891,GO:0009893,GO:0010033,GO:0010468,GO:0010556,GO:0010557,GO:…
PAXXG139660	1,28,29	N.A.	N.A.	not assigned.not annotated	N.A.
PAXXG145790	1,28,29	AT3G62260	AT3G62260	RNA biosynthesis.transcriptional regulation.phosphatase-type transcription factor (DBP)	N.A.
PAXXG147210	1,28,29	AT1G35140	PHI-1	not assigned.annotated	GO:0005575,GO:0005618,GO:0005622,GO:0005623,GO:0005737,GO:0005794,GO:0008150,GO:0009505,GO:0009719,GO:0009725,GO:0009741,GO:0010033,GO:0012505,GO:0014070,GO:0030312,GO:0033993,GO:0042221,GO:0043226,GO:0043227,GO:0043229,GO:0043231,GO:0044424,GO:0044444,GO:0044464,GO:0050896,GO:0071944,GO:1901700
PAXXG160530	1,28,29	AT4G26850	VTC2	Redox homeostasis.ascorbate-based redox regulation.ascorbate metabolism.L-galactose biosynthesis pathway.GDP-L-galactose phosphorylase (VTC2/5)	N.A.
PAXXG166500	1,28,29	N.A.	N.A.	not assigned.not annotated	N.A.
PAXXG185700	1,28,29	AT5G09960	MYH9.17	not assigned.not annotated	N.A.
PAXXG193460	1,28,29	AT1G77380	AAP3	Solute transport.carrier-mediated transport.APC superfamily.AAAP family.amino acid transporter (AAP)	N.A.
PAXXG194190	1,28,29	AT3G10985	SAG20	not assigned.annotated	N.A.
PAXXG202570	1,28,29	AT3G61460	BRH1	Protein homeostasis.ubiquitin-proteasome system.ubiquitin-fold protein conjugation.ubiquitin conjugation (ubiquitylation).ubiquitin-ligase E3 activities.RING-domain E3 ligase activities.RING-H2-class ligase activities.ubiquitin protein ligase (BRH)	N.A.
PAXXG211510	1,28,29	N.A.	N.A.	Enzyme classification.EC_1 oxidoreductases.EC_1.14 oxidoreductase acting on paired donor with incorporation or reduction of molecular oxygen	N.A.
PAXXG213880	1,28,29	N.A.	N.A.	not assigned.not annotated	N.A.
PAXXG217880	1,28,29	AT3G47370	AT3G47370	Protein biosynthesis.ribosome biogenesis.small ribosomal subunit (SSU).SSU proteome.component uS10	GO:0002181,GO:0003674,GO:0003676,GO:0003723,GO:0003729,GO:0003735,GO:0005198,GO:0005488,GO:0005575,GO:0005618,GO:0005622,GO:0005623,GO:0005634,GO:0005730,GO:0005737,GO:0005829,GO:0005840,GO:0005844,GO:0005911,GO:0006412,GO:0006518,GO:0006807,GO:0008150,GO:0008152,GO:0009058,GO:0009059,GO:0009506,GO:0009987,GO:0010467,GO:0015935,GO:0016020,GO:0019538,GO:0022626,GO:0022627,GO:0030054,GO:0030312,GO:…
PAXXG223100	1,28,29	AT1G27350	F17L21.31	not assigned.not annotated	N.A.
PAXXG223930	1,28,29	AT4G10850	F25I24.60	Solute transport.carrier-mediated transport.TOC superfamily.sugar efflux transporter (SWEET)	GO:0003674,GO:0005215,GO:0005575,GO:0005622,GO:0005623,GO:0005737,GO:0005886,GO:0005887,GO:0006810,GO:0008150,GO:0008643,GO:0009507,GO:0009536,GO:0009987,GO:0015144,GO:0016020,GO:0016021,GO:0016043,GO:0022607,GO:0022857,GO:0031224,GO:0031226,GO:0034219,GO:0043226,GO:0043227,GO:0043229,GO:0043231,GO:0043933,GO:0044085,GO:0044424,GO:0044425,GO:0044444,GO:0044459,GO:0044464,GO:0051119,GO:0051179,GO:…
PAXXG224040	1,28,29	AT2G04520	T1O3.7	Protein biosynthesis.translation initiation.Pre-Initiation Complex (PIC) module.eIF1 PIC assembly factor activity.assembly factor (eIF1A)	N.A.
PAXXG228550	1,28,29	AT5G60670	MUP24.13	Protein biosynthesis.ribosome biogenesis.large ribosomal subunit (LSU).LSU proteome.component uL11	GO:0000027,GO:0003674,GO:0003676,GO:0003723,GO:0003735,GO:0005198,GO:0005488,GO:0005575,GO:0005622,GO:0005623,GO:0005634,GO:0005730,GO:0005737,GO:0005773,GO:0005829,GO:0005840,GO:0005911,GO:0006412,GO:0006518,GO:0006807,GO:0006950,GO:0006996,GO:0008150,GO:0008152,GO:0008270,GO:0009058,GO:0009059,GO:0009266,GO:0009409,GO:0009506,GO:0009507,GO:0009536,GO:0009628,GO:0009987,GO:0010467,GO:0015934,GO:…
PAXXG246130	1,28,29	AT1G07930	T6D22.31	Protein biosynthesis.translation elongation.eEF1 aminoacyl-tRNA binding factor activity.aminoacyl-tRNA binding factor (eEF1A)	N.A.
PAXXG365810	1,28,29	AT1G32640	MYC2	RNA biosynthesis.transcriptional regulation.transcription factor (bHLH)	GO:0001101,GO:0003674,GO:0003676,GO:0003677,GO:0003700,GO:0005488,GO:0005509,GO:0005515,GO:0005575,GO:0005622,GO:0005623,GO:0005634,GO:0006355,GO:0006950,GO:0006952,GO:0006970,GO:0006972,GO:0008134,GO:0008150,GO:0008152,GO:0009058,GO:0009628,GO:0009651,GO:0009718,GO:0009719,GO:0009725,GO:0009753,GO:0009812,GO:0009813,GO:0009889,GO:0009891,GO:0009893,GO:0010033,GO:0010468,GO:0010556,GO:0010557,GO:…
PAXXG077410	1,28,29,27	AT5G09810	ACT7	Cytoskeleton organisation.microfilament network.actin filament protein	N.A.
PAXXG079630	1,28,29,27	AT1G13950	ELF5A-1	Protein biosynthesis.translation elongation.eEF5 poly-P/G elongation factor activity.poly-P/G elongation factor (eEF5/eIF5A)	N.A.
PAXXG084630	1,28,29,27	AT1G07160	F10K1.13	Protein modification.phosphorylation.protein serine/threonine phosphatase superfamily.PPM/PP2C Mn/Mg-dependent phosphatase families.clade B phosphatase	N.A.
PAXXG087750	1,28,29,27	AT1G18300	NUDT4	not assigned.annotated	N.A.
PAXXG087780	1,28,29,27	AT5G17190	MKP11.4	not assigned.not annotated	N.A.
PAXXG024270	10,11,27	ATCG00020	N.A.	not assigned.annotated	GO:0005575,GO:0005622,GO:0005623,GO:0005737,GO:0009536,GO:0043226,GO:0043227,GO:0043229,GO:0043231,GO:0044424,GO:0044444,GO:0044464
PAXXG225330	10,27	ATCG00280	N.A.	Photosynthesis.photophosphorylation.photosystem II.PS-II complex.reaction center complex.component CP43/PsbC	N.A.
PAXXG137640	19,27	AT3G12130	AT3G12130	RNA biosynthesis.transcriptional regulation.transcription factor (C3H-ZF)	GO:0003674,GO:0003676,GO:0003700,GO:0003723,GO:0005488,GO:0005575,GO:0005622,GO:0005623,GO:0005634,GO:0006355,GO:0008150,GO:0009889,GO:0010468,GO:0010556,GO:0019219,GO:0019222,GO:0031323,GO:0031326,GO:0043226,GO:0043227,GO:0043229,GO:0043231,GO:0044424,GO:0044464,GO:0048518,GO:0048831,GO:0050789,GO:0050793,GO:0050794,GO:0051094,GO:0051171,GO:0051239,GO:0051240,GO:0051252,GO:0060255,GO:0065007,GO:…
PAXXG075570	19,27	AT3G13460	ECT2	RNA processing.RNA modification.mRNA methylation.N6-methyladenosine methylation reading.methylation reader (ECT)	N.A.
PAXXG077850	19,27,28,29	AT3G12580	HSP70	Protein homeostasis.protein quality control.cytosolic Hsp70 chaperone system.chaperone (Hsp70)	N.A.
PAXXG049760	26,27,28,29	AT3G43810	CAM7	Multi-process regulation.calcium-dependent signalling.calcium sensor (CML)	GO:0005513,GO:0007154,GO:0007165,GO:0008150,GO:0009593,GO:0009987,GO:0010035,GO:0010038,GO:0019722,GO:0019932,GO:0023052,GO:0035556,GO:0042221,GO:0050789,GO:0050794,GO:0050896,GO:0051592,GO:0051606,GO:0051716,GO:0065007
PAXXG095110	26,27,28,29	N.A.	N.A.	not assigned.annotated	GO:0003674,GO:0005488,GO:0005575,GO:0005622,GO:0005623,GO:0005737,GO:0006810,GO:0006811,GO:0006812,GO:0006873,GO:0006875,GO:0008150,GO:0009987,GO:0019725,GO:0030001,GO:0030003,GO:0042592,GO:0043167,GO:0043169,GO:0044424,GO:0044464,GO:0046872,GO:0046914,GO:0046916,GO:0048878,GO:0050801,GO:0051179,GO:0051234,GO:0055065,GO:0055076,GO:0055080,GO:0055082,GO:0065007,GO:0065008,GO:0098771
PAXXG120895	26,27,28,29	N.A.	N.A.	Photosynthesis.photophosphorylation.ATP synthase complex.membrane CF0 subcomplex.subunit b	N.A.
PAXXG166570	26,27,28,29	AT5G04340	ZAT6	RNA biosynthesis.transcriptional regulation.transcription factor (C2H2-ZF)	N.A.
PAXXG179790	26,27,28,29	AT3G52105	AT3G52105	not assigned.not annotated	N.A.
PAXXG200640	26,27,28,29	AT2G40300	FER4	Nutrient uptake.transition metal homeostasis.metallochaperone activities.iron storage protein (FER)	GO:0005575,GO:0005622,GO:0005623,GO:0005737,GO:0009507,GO:0009536,GO:0043226,GO:0043227,GO:0043229,GO:0043231,GO:0044424,GO:0044444,GO:0044464
PAXXG263650	26,27,28,29	N.A.	N.A.	not assigned.annotated	N.A.
PAXXG282250	26,27,28,29	AT2G38470	WRKY33	RNA biosynthesis.transcriptional regulation.WRKY transcription factor activity.transcription factor (WRKY)	GO:0001067,GO:0001101,GO:0003674,GO:0003676,GO:0003677,GO:0003700,GO:0005488,GO:0005575,GO:0005622,GO:0005623,GO:0005634,GO:0006355,GO:0006725,GO:0006790,GO:0006807,GO:0006950,GO:0006952,GO:0006970,GO:0008150,GO:0008152,GO:0009058,GO:0009266,GO:0009403,GO:0009404,GO:0009408,GO:0009409,GO:0009414,GO:0009415,GO:0009605,GO:0009607,GO:0009617,GO:0009620,GO:0009628,GO:0009651,GO:0009700,GO:0009719,GO:…
PAXXG282820	26,27,28,29	AT5G43060	MMG4.7	Protein homeostasis.proteolysis.cysteine-type peptidase activities.C1-class protease (Papain)	GO:0000323,GO:0003674,GO:0003824,GO:0004175,GO:0004197,GO:0005575,GO:0005576,GO:0005615,GO:0005622,GO:0005623,GO:0005737,GO:0005764,GO:0005773,GO:0006508,GO:0006807,GO:0008150,GO:0008152,GO:0008233,GO:0008234,GO:0009056,GO:0009057,GO:0009987,GO:0016787,GO:0019538,GO:0030163,GO:0043170,GO:0043226,GO:0043227,GO:0043229,GO:0043231,GO:0044237,GO:0044238,GO:0044248,GO:0044257,GO:0044260,GO:0044265,GO:…
PAXXG283880	26,27,28,29	AT4G35100	PIP3	Solute transport.channels.MIP family.plasma membrane intrinsic protein (PIP)	GO:0003674,GO:0005215,GO:0005372,GO:0005575,GO:0005623,GO:0005886,GO:0005887,GO:0006810,GO:0006811,GO:0006833,GO:0008150,GO:0015250,GO:0015267,GO:0015318,GO:0016020,GO:0016021,GO:0022803,GO:0022838,GO:0022857,GO:0031224,GO:0031226,GO:0034220,GO:0042044,GO:0044425,GO:0044459,GO:0044464,GO:0051179,GO:0051234,GO:0055085,GO:0071944
PAXXG290370	26,27,28,29	AT2G31180	MYB14	RNA biosynthesis.transcriptional regulation.MYB transcription factor superfamily.transcription factor (MYB)	GO:0000981,GO:0000988,GO:0000989,GO:0001067,GO:0001076,GO:0001134,GO:0001135,GO:0003674,GO:0003676,GO:0003677,GO:0003700,GO:0005488,GO:0005575,GO:0005622,GO:0005623,GO:0005634,GO:0006355,GO:0006357,GO:0006950,GO:0008150,GO:0009266,GO:0009409,GO:0009628,GO:0009889,GO:0009891,GO:0009893,GO:0009987,GO:0010468,GO:0010556,GO:0010557,GO:0010604,GO:0010628,GO:0019219,GO:0019222,GO:0030154,GO:0031323,GO:…
PAXXG297280	26,27,28,29	N.A.	N.A.	not assigned.not annotated	GO:0001101,GO:0003674,GO:0005488,GO:0005515,GO:0005575,GO:0005622,GO:0005623,GO:0005634,GO:0006950,GO:0008150,GO:0008270,GO:0009414,GO:0009415,GO:0009628,GO:0010035,GO:0032991,GO:0042221,GO:0042802,GO:0042803,GO:0043167,GO:0043169,GO:0043226,GO:0043227,GO:0043229,GO:0043231,GO:0044424,GO:0044464,GO:0046872,GO:0046914,GO:0046983,GO:0050896,GO:1901700
PAXXG010710	26,28,29	N.A.	N.A.	Secondary metabolism.phenolics.flavonoid biosynthesis.aurones.aureusidin synthase	GO:0005575,GO:0005622,GO:0005623,GO:0005737,GO:0009507,GO:0009534,GO:0009536,GO:0009543,GO:0009579,GO:0031976,GO:0031977,GO:0031978,GO:0031984,GO:0043226,GO:0043227,GO:0043229,GO:0043231,GO:0044422,GO:0044424,GO:0044434,GO:0044435,GO:0044436,GO:0044444,GO:0044446,GO:0044464
PAXXG011420	26,28,29	AT4G08685	SAH7	not assigned.annotated	N.A.
PAXXG012930	26,28,29	AT4G05320	UBQ10	Protein homeostasis.ubiquitin-proteasome system.ubiquitin-fold protein conjugation.ubiquitin conjugation (ubiquitylation).ubiquitin-fold protein (UBQ)	N.A.
PAXXG055060	26,28,29	AT5G57800	CER3	Cell wall organisation.cutin and suberin.cuticular lipid formation.alkane-forming pathway.CER1-CER3 alkane-forming complex.aldehyde-generating component CER3	GO:0000003,GO:0003006,GO:0003674,GO:0003824,GO:0005575,GO:0005622,GO:0005623,GO:0005737,GO:0005783,GO:0005789,GO:0005886,GO:0006629,GO:0006723,GO:0007275,GO:0007276,GO:0008150,GO:0008152,GO:0009058,GO:0009555,GO:0009987,GO:0010025,GO:0010166,GO:0012505,GO:0016020,GO:0016491,GO:0019953,GO:0022412,GO:0022414,GO:0030154,GO:0031984,GO:0032501,GO:0032502,GO:0032504,GO:0042175,GO:0042335,GO:0043226,GO:…
PAXXG055960	26,28,29	AT2G45130	SPX3	Nutrient uptake.phosphorus assimilation.phosphate signalling.regulatory protein (SPX)	GO:0005575,GO:0005622,GO:0005623,GO:0005737,GO:0005783,GO:0006950,GO:0007154,GO:0008150,GO:0009267,GO:0009605,GO:0009987,GO:0009991,GO:0010646,GO:0010647,GO:0012505,GO:0016036,GO:0031667,GO:0031668,GO:0031669,GO:0032101,GO:0032103,GO:0032104,GO:0032106,GO:0032107,GO:0032109,GO:0033554,GO:0042594,GO:0043226,GO:0043227,GO:0043229,GO:0043231,GO:0044424,GO:0044444,GO:0044464,GO:0048518,GO:0048522,GO:…
PAXXG058490	27,28	N.A.	N.A.	not assigned.not annotated	N.A.
PAXXG029510	27,28,29	N.A.	N.A.	Lipid metabolism.glycerolipid metabolism.glycerolipid degradation.triacylglycerol lipase activities.diacyl-/triacylglycerol lipase activities.lipase (OBL)	N.A.
PAXXG032020	27,28,29	AT2G42740	RPL16A	Protein biosynthesis.ribosome biogenesis.large ribosomal subunit (LSU).LSU proteome.component uL5	N.A.
PAXXG033870	27,28,29	AT3G02700	F16B3.33	not assigned.annotated	N.A.
PAXXG035220	27,28,29	AT1G56220	F14G9.17	not assigned.annotated	N.A.
PAXXG041710	27,28,29	AT1G33120	AT1G33120	Protein biosynthesis.ribosome biogenesis.large ribosomal subunit (LSU).LSU proteome.component uL6	GO:0002181,GO:0003674,GO:0003676,GO:0003723,GO:0003735,GO:0005198,GO:0005488,GO:0005575,GO:0005622,GO:0005623,GO:0005737,GO:0005829,GO:0005840,GO:0006412,GO:0006518,GO:0006807,GO:0008150,GO:0008152,GO:0009058,GO:0009059,GO:0009987,GO:0010467,GO:0015934,GO:0019538,GO:0022625,GO:0022626,GO:0032991,GO:0034641,GO:0034645,GO:0043043,GO:0043170,GO:0043226,GO:0043228,GO:0043229,GO:0043232,GO:0043603,GO:…
PAXXG041710	27,28,29	AT1G33120	AT1G33120	Protein biosynthesis.ribosome biogenesis.large ribosomal subunit (LSU).LSU proteome.component uL6	GO:0002181,GO:0003674,GO:0003676,GO:0003723,GO:0003735,GO:0005198,GO:0005488,GO:0005575,GO:0005622,GO:0005623,GO:0005737,GO:0005829,GO:0005840,GO:0006412,GO:0006518,GO:0006807,GO:0008150,GO:0008152,GO:0009058,GO:0009059,GO:0009987,GO:0010467,GO:0015934,GO:0019538,GO:0022625,GO:0022626,GO:0032991,GO:0034641,GO:0034645,GO:0043043,GO:0043170,GO:0043226,GO:0043228,GO:0043229,GO:0043232,GO:0043603,GO:…
PAXXG047460	27,28,29	AT2G36170	F9C22.10	Protein biosynthesis.ribosome biogenesis.large ribosomal subunit (LSU).LSU proteome.component eL40	N.A.
PAXXG047890	27,28,29	AT4G14900	DL3490C	not assigned.annotated	N.A.
PAXXG049540	27,28,29	AT4G36360	BGAL3	Cell wall organisation.pectin.rhamnogalacturonan I.modification and degradation.beta-galactosidase (BGAL)	GO:0003674,GO:0003824,GO:0004553,GO:0004565,GO:0005575,GO:0005618,GO:0005622,GO:0005623,GO:0005737,GO:0005773,GO:0009505,GO:0015925,GO:0016787,GO:0016798,GO:0030312,GO:0043226,GO:0043227,GO:0043229,GO:0043231,GO:0044424,GO:0044444,GO:0044464,GO:0071944
PAXXG056920	27,28,29	AT4G27130	T24A18.80	Protein biosynthesis.translation initiation.Pre-Initiation Complex (PIC) module.eIF1 PIC assembly factor activity.assembly factor (eIF1)	N.A.
PAXXG063370	27,28,29	AT1G28280	F3H9.7	RNA biosynthesis.transcriptional regulation.WRKY transcription factor activity.regulatory protein (VQ) of WRKY activity	GO:0006355,GO:0008150,GO:0009889,GO:0010185,GO:0010468,GO:0010556,GO:0019219,GO:0019222,GO:0031323,GO:0031326,GO:0031347,GO:0031348,GO:0043433,GO:0044092,GO:0048519,GO:0048583,GO:0048585,GO:0050789,GO:0050794,GO:0051090,GO:0051171,GO:0051245,GO:0051252,GO:0060255,GO:0065007,GO:0065009,GO:0080090,GO:0080134,GO:1903506,GO:2000112,GO:2001141
PAXXG066470	27,28,29	AT1G07790	HTB1	Chromatin organisation.chromatin structure.DNA wrapping.histone (H2B)	N.A.
PAXXG075710	27,28,29	AT2G02760	UBC2	Protein homeostasis.ubiquitin-proteasome system.ubiquitin-fold protein conjugation.ubiquitin conjugation (ubiquitylation).ubiquitin-conjugating E2 protein (UBC)	N.A.
PAXXG076680	27,28,29	AT5G22060	J2	Protein homeostasis.protein quality control.cytosolic Hsp70 chaperone system.co-chaperone (Hsp40)	N.A.
PAXXG077950	27,28,29	N.A.	N.A.	Nutrient uptake.transition metal homeostasis.metallochaperone activities.metallothionein (MT)	GO:0003674,GO:0005488,GO:0005507,GO:0006873,GO:0006875,GO:0006878,GO:0008150,GO:0009987,GO:0019725,GO:0030003,GO:0042592,GO:0043167,GO:0043169,GO:0046872,GO:0046914,GO:0046916,GO:0048878,GO:0050801,GO:0055065,GO:0055070,GO:0055076,GO:0055080,GO:0055082,GO:0065007,GO:0065008,GO:0098771
PAXXG085960	27,28,29	AT5G56010	HSP81-3	Protein homeostasis.protein quality control.Hsp90 chaperone system.chaperone (Hsp90)	GO:0002376,GO:0003674,GO:0003824,GO:0005575,GO:0005576,GO:0005618,GO:0005622,GO:0005623,GO:0005634,GO:0005730,GO:0005737,GO:0005773,GO:0005774,GO:0005794,GO:0005829,GO:0005886,GO:0006457,GO:0006950,GO:0006952,GO:0006955,GO:0008150,GO:0009266,GO:0009408,GO:0009507,GO:0009532,GO:0009536,GO:0009570,GO:0009605,GO:0009607,GO:0009617,GO:0009628,GO:0009814,GO:0009816,GO:0009987,GO:0010035,GO:0010038,GO:…
PAXXG089100	27,28,29	AT5G56010	HSP81-3	Protein homeostasis.protein quality control.Hsp90 chaperone system.chaperone (Hsp90)	N.A.
PAXXG098520	27,28,29	AT1G70600	F24J13.17	Protein biosynthesis.ribosome biogenesis.large ribosomal subunit (LSU).LSU proteome.component uL15	N.A.
PAXXG117100	27,28,29	N.A.	N.A.	not assigned.annotated	N.A.
PAXXG139140	27,28,29	AT5G63790	NAC102	RNA biosynthesis.transcriptional regulation.transcription factor (NAC)	GO:0003674,GO:0003676,GO:0003677,GO:0005488,GO:0005515,GO:0006355,GO:0008150,GO:0009889,GO:0010468,GO:0010556,GO:0019219,GO:0019222,GO:0031323,GO:0031326,GO:0042802,GO:0042803,GO:0043565,GO:0046983,GO:0047484,GO:0048518,GO:0048583,GO:0048584,GO:0050789,GO:0050794,GO:0051171,GO:0051252,GO:0060255,GO:0065007,GO:0080090,GO:0080134,GO:0097159,GO:1901000,GO:1901002,GO:1901363,GO:1902584,GO:1903506,GO:…
PAXXG153500	27,28,29	AT4G40040	T5J17.210	Chromatin organisation.chromatin structure.DNA wrapping.histone (H3)	GO:0000785,GO:0000786,GO:0003674,GO:0003676,GO:0003677,GO:0003682,GO:0005488,GO:0005575,GO:0005622,GO:0005623,GO:0005634,GO:0005694,GO:0006323,GO:0006325,GO:0006333,GO:0006334,GO:0006996,GO:0008150,GO:0009987,GO:0016043,GO:0022607,GO:0031490,GO:0031491,GO:0031492,GO:0031497,GO:0032991,GO:0032993,GO:0034622,GO:0034728,GO:0043226,GO:0043227,GO:0043228,GO:0043229,GO:0043231,GO:0043232,GO:0043933,GO:…
PAXXG154175	27,28,29	N.A.	N.A.	not assigned.not annotated	N.A.
PAXXG154330	27,28,29	AT1G72160	T9N14.8	not assigned.annotated	GO:0000003,GO:0000902,GO:0000904,GO:0002020,GO:0003006,GO:0003674,GO:0005488,GO:0005515,GO:0005575,GO:0005576,GO:0005622,GO:0005623,GO:0005737,GO:0005773,GO:0005794,GO:0005886,GO:0005911,GO:0008150,GO:0009506,GO:0009507,GO:0009536,GO:0009653,GO:0009826,GO:0009856,GO:0009860,GO:0009932,GO:0009987,GO:0012505,GO:0016020,GO:0016043,GO:0016049,GO:0019899,GO:0022414,GO:0030054,GO:0030154,GO:0032501,GO:…
PAXXG155310	27,28,29	AT1G65980	TPX1	Redox homeostasis.thiol-based redox regulation.peroxiredoxin activities.type-2 peroxiredoxin (PrxII)	GO:0005575,GO:0005622,GO:0005623,GO:0005737,GO:0005829,GO:0005886,GO:0008150,GO:0009507,GO:0009536,GO:0010035,GO:0010038,GO:0016020,GO:0042221,GO:0043226,GO:0043227,GO:0043229,GO:0043231,GO:0044424,GO:0044444,GO:0044464,GO:0046686,GO:0050896,GO:0071944
PAXXG183150	27,28,29	AT4G23400	PIP1;5	Solute transport.channels.MIP family.plasma membrane intrinsic protein (PIP)	GO:0003674,GO:0005215,GO:0005372,GO:0005575,GO:0005622,GO:0005623,GO:0005737,GO:0005829,GO:0005886,GO:0005887,GO:0006810,GO:0006811,GO:0006833,GO:0008150,GO:0009987,GO:0015250,GO:0015267,GO:0015318,GO:0016020,GO:0016021,GO:0016043,GO:0022607,GO:0022803,GO:0022838,GO:0022857,GO:0031224,GO:0031226,GO:0032991,GO:0034220,GO:0042044,GO:0043933,GO:0044085,GO:0044424,GO:0044425,GO:0044444,GO:0044459,GO:…
PAXXG201880	27,28,29	AT5G26220	T19G15.70	Redox homeostasis.glutathione-based redox regulation.glutathione degradation.gamma-glutamyl cyclotransferase	GO:0003674,GO:0003824,GO:0003839,GO:0005575,GO:0005622,GO:0005623,GO:0005737,GO:0006518,GO:0006575,GO:0006749,GO:0006751,GO:0006790,GO:0006807,GO:0008150,GO:0008152,GO:0009056,GO:0009987,GO:0010035,GO:0010038,GO:0010288,GO:0016829,GO:0016840,GO:0016842,GO:0034641,GO:0042219,GO:0042221,GO:0043171,GO:0043603,GO:0044237,GO:0044248,GO:0044273,GO:0044424,GO:0044464,GO:0046686,GO:0050896,GO:0051186,GO:…
PAXXG207070	27,28,29	AT4G39090	RD19	Protein homeostasis.proteolysis.cysteine-type peptidase activities.C1-class protease (Papain)	GO:0000323,GO:0003674,GO:0003824,GO:0004175,GO:0004197,GO:0005575,GO:0005576,GO:0005615,GO:0005622,GO:0005623,GO:0005634,GO:0005737,GO:0005764,GO:0005773,GO:0006508,GO:0006807,GO:0006950,GO:0006952,GO:0006970,GO:0008150,GO:0008152,GO:0008233,GO:0008234,GO:0009056,GO:0009057,GO:0009605,GO:0009607,GO:0009617,GO:0009628,GO:0009651,GO:0009987,GO:0016787,GO:0019538,GO:0030163,GO:0042742,GO:0043170,GO:…
PAXXG218190	27,28,29	AT1G06520	GPAT1	not assigned.annotated	GO:0000003,GO:0003006,GO:0003674,GO:0003824,GO:0005575,GO:0005622,GO:0005623,GO:0005737,GO:0005739,GO:0006793,GO:0006796,GO:0007275,GO:0007276,GO:0008150,GO:0008152,GO:0008374,GO:0009058,GO:0009059,GO:0009555,GO:0009628,GO:0009987,GO:0010143,GO:0016020,GO:0016311,GO:0016740,GO:0016746,GO:0016747,GO:0016787,GO:0016788,GO:0016791,GO:0019953,GO:0022412,GO:0022414,GO:0030154,GO:0032501,GO:0032502,GO:…
PAXXG220540	27,28,29	N.A.	N.A.	RNA biosynthesis.transcriptional regulation.C2C2 transcription factor superfamily.transcription factor (DOF)	GO:0001067,GO:0003674,GO:0003676,GO:0003677,GO:0003700,GO:0005488,GO:0006355,GO:0008150,GO:0009889,GO:0010033,GO:0010200,GO:0010243,GO:0010468,GO:0010556,GO:0019219,GO:0019222,GO:0031323,GO:0031326,GO:0042221,GO:0042493,GO:0044212,GO:0050789,GO:0050794,GO:0050896,GO:0051171,GO:0051252,GO:0060255,GO:0065007,GO:0080090,GO:0097159,GO:0140110,GO:1901363,GO:1901698,GO:1901700,GO:1903506,GO:2000112,GO:…
PAXXG222920	27,28,29	AT4G34670	T4L20.250	Protein biosynthesis.ribosome biogenesis.small ribosomal subunit (SSU).SSU proteome.component eS1	GO:0002181,GO:0003674,GO:0003676,GO:0003723,GO:0003729,GO:0003735,GO:0005198,GO:0005488,GO:0005575,GO:0005618,GO:0005622,GO:0005623,GO:0005634,GO:0005730,GO:0005737,GO:0005829,GO:0005840,GO:0005844,GO:0005886,GO:0005911,GO:0006412,GO:0006518,GO:0006807,GO:0008150,GO:0008152,GO:0009058,GO:0009059,GO:0009506,GO:0009507,GO:0009536,GO:0009987,GO:0010467,GO:0015935,GO:0016020,GO:0019538,GO:0022626,GO:…
PAXXG223370	27,28,29	AT5G05170	CEV1	Cell wall organisation.cellulose.cellulose synthase complex (CSC).CSC components.cellulose synthase (CesA)	GO:0000271,GO:0000278,GO:0000281,GO:0000910,GO:0005575,GO:0005622,GO:0005623,GO:0005737,GO:0005768,GO:0005794,GO:0005802,GO:0005886,GO:0005911,GO:0005975,GO:0005976,GO:0006073,GO:0006950,GO:0006952,GO:0007049,GO:0008150,GO:0008152,GO:0009058,GO:0009059,GO:0009250,GO:0009506,GO:0009832,GO:0009833,GO:0009834,GO:0009987,GO:0012505,GO:0016020,GO:0016051,GO:0022402,GO:0030054,GO:0030243,GO:0030244,GO:…
PAXXG225240	27,28,29	ATCG00900	N.A.	Protein biosynthesis.organelle machinery.plastidial ribosome biogenesis.small ribosomal subunit proteome.component uS7c	GO:0005575,GO:0005622,GO:0005623,GO:0005737,GO:0009507,GO:0009536,GO:0043226,GO:0043227,GO:0043229,GO:0043231,GO:0044424,GO:0044444,GO:0044464
PAXXG236800	27,28,29	N.A.	N.A.	not assigned.not annotated	N.A.
PAXXG251010	27,28,29	AT4G34110	PAB2	Protein biosynthesis.translation initiation.mRNA loading.mRNA poly-A-tail binding factor (PABP)	GO:0003674,GO:0003676,GO:0003723,GO:0003729,GO:0003743,GO:0005488,GO:0005575,GO:0005622,GO:0005623,GO:0005737,GO:0005829,GO:0006412,GO:0006413,GO:0006417,GO:0006446,GO:0006518,GO:0006807,GO:0006950,GO:0006970,GO:0008135,GO:0008150,GO:0008152,GO:0009058,GO:0009059,GO:0009628,GO:0009651,GO:0009889,GO:0009894,GO:0009987,GO:0010035,GO:0010038,GO:0010467,GO:0010468,GO:0010556,GO:0010608,GO:0019219,GO:…
PAXXG316460	27,28,29	AT5G53300	UBC10	Protein homeostasis.ubiquitin-proteasome system.ubiquitin-fold protein conjugation.MUB conjugation.conjugation E2 protein	N.A.
PAXXG000370	28,29	N.A.	N.A.	RNA biosynthesis.transcriptional regulation.C2C2 transcription factor superfamily.transcription factor (DOF)	N.A.
PAXXG001480	28,29	AT3G02040	SRG3	not assigned.annotated	GO:0000287,GO:0003674,GO:0003824,GO:0005488,GO:0005575,GO:0005622,GO:0005623,GO:0005737,GO:0006629,GO:0006644,GO:0006650,GO:0006793,GO:0006796,GO:0006873,GO:0008081,GO:0008150,GO:0008152,GO:0008889,GO:0009056,GO:0009395,GO:0009536,GO:0009987,GO:0016042,GO:0016787,GO:0016788,GO:0019637,GO:0019725,GO:0030002,GO:0030320,GO:0030643,GO:0042578,GO:0042592,GO:0043167,GO:0043169,GO:0043226,GO:0043227,GO:…
PAXXG003240	28,29	AT5G45280	K9E15.6	Cell wall organisation.pectin.modification and degradation.pectin acetylation.pectin acetylesterase (PAE)	GO:0003674,GO:0003824,GO:0005575,GO:0005618,GO:0005622,GO:0005623,GO:0005737,GO:0005829,GO:0005886,GO:0005911,GO:0008150,GO:0009505,GO:0009506,GO:0009987,GO:0016020,GO:0016043,GO:0016787,GO:0016788,GO:0030054,GO:0030312,GO:0044424,GO:0044444,GO:0044464,GO:0045229,GO:0052689,GO:0052793,GO:0055044,GO:0071554,GO:0071555,GO:0071840,GO:0071944
PAXXG003300	28,29	AT1G73780	F25P22.20	not assigned.not annotated	N.A.
PAXXG005130	28,29	AT1G80360	F5I6.11	Amino acid metabolism.amino acid degradation.aromatic amino acids.aromatic-amino-acid aminotransferase	GO:0000096,GO:0003674,GO:0003824,GO:0005575,GO:0005622,GO:0005623,GO:0005737,GO:0005829,GO:0006082,GO:0006520,GO:0006521,GO:0006555,GO:0006558,GO:0006568,GO:0006569,GO:0006570,GO:0006576,GO:0006586,GO:0006725,GO:0006790,GO:0006807,GO:0008150,GO:0008152,GO:0008483,GO:0009056,GO:0009058,GO:0009063,GO:0009066,GO:0009072,GO:0009074,GO:0009308,GO:0009310,GO:0009314,GO:0009416,GO:0009628,GO:0009639,GO:…
PAXXG005330	28,29	AT2G46500	ATPI4K	Multi-process regulation.phosphatidylinositol and inositol phosphate system.biosynthesis.phosphatidylinositol kinase activities.phosphatidylinositol 4-kinase (PI4K-gamma)	GO:0001101,GO:0003674,GO:0003824,GO:0005488,GO:0005543,GO:0005575,GO:0005622,GO:0005623,GO:0005634,GO:0005737,GO:0005777,GO:0006793,GO:0006796,GO:0008150,GO:0008152,GO:0008289,GO:0009719,GO:0009725,GO:0009737,GO:0009909,GO:0009987,GO:0010033,GO:0016301,GO:0016310,GO:0016740,GO:0016772,GO:0033993,GO:0035091,GO:0042221,GO:0042579,GO:0043167,GO:0043168,GO:0043226,GO:0043227,GO:0043229,GO:0043231,GO:…
PAXXG006010	28,29	AT4G16830	DL4440W	RNA processing.RNA homeostasis.mRNA quality control.regulatory protein (RGG)	N.A.
PAXXG007880	28,29	AT1G20050	HYD1	Lipid metabolism.phytosterol metabolism.plant sterol pathway.sterol delta8-delta7 isomerase	GO:0000247,GO:0003674,GO:0003824,GO:0005575,GO:0005623,GO:0005886,GO:0006629,GO:0006694,GO:0008150,GO:0008152,GO:0008202,GO:0008610,GO:0009058,GO:0016020,GO:0016125,GO:0016126,GO:0016853,GO:0016860,GO:0016863,GO:0044238,GO:0044464,GO:0071704,GO:0071944,GO:1901360,GO:1901362,GO:1901576,GO:1901615,GO:1901617
PAXXG008230	28,29	AT3G52880	MDAR1	Redox homeostasis.ascorbate-based redox regulation.monodehydroascorbate reductase (MDAR)	GO:0001101,GO:0003674,GO:0003824,GO:0005575,GO:0005622,GO:0005623,GO:0005737,GO:0005777,GO:0005778,GO:0005829,GO:0006950,GO:0006970,GO:0008150,GO:0008152,GO:0009056,GO:0009414,GO:0009415,GO:0009507,GO:0009526,GO:0009532,GO:0009536,GO:0009570,GO:0009605,GO:0009607,GO:0009608,GO:0009610,GO:0009620,GO:0009628,GO:0009636,GO:0009651,GO:0009719,GO:0009725,GO:0009753,GO:0009941,GO:0009987,GO:0010033,GO:…
PAXXG008260	28,29	N.A.	N.A.	not assigned.annotated	N.A.
PAXXG010520	28,29	AT4G05320	UBQ10	Protein homeostasis.ubiquitin-proteasome system.ubiquitin-fold protein conjugation.ubiquitin conjugation (ubiquitylation).ubiquitin-fold protein (UBQ)	N.A.
PAXXG010660	28,29	AT4G21960	PRXR1	not assigned.annotated	GO:0003674,GO:0003824,GO:0004601,GO:0005575,GO:0005618,GO:0005623,GO:0005911,GO:0008150,GO:0008152,GO:0009505,GO:0009506,GO:0009636,GO:0009664,GO:0009987,GO:0016043,GO:0016209,GO:0016491,GO:0016684,GO:0030054,GO:0030312,GO:0042221,GO:0044464,GO:0045229,GO:0050896,GO:0051716,GO:0055044,GO:0055114,GO:0070887,GO:0071554,GO:0071555,GO:0071669,GO:0071840,GO:0071944,GO:0097237,GO:0098754,GO:0098869,GO:…
PAXXG010680	28,29	AT2G05710	ACO3	Cellular respiration.tricarboxylic acid cycle.aconitase (ACO)	N.A.
PAXXG010920	28,29	AT4G08230	T12G13.70	not assigned.not annotated	N.A.
PAXXG011960	28,29	AT5G20720	CPN20	Photosynthesis.calvin cycle.ribulose-1,5-bisphosphat carboxylase/oxygenase (RuBisCo) activity.RuBisCo assembly.auxiliary co-chaperone (CPN20)	GO:0003674,GO:0005488,GO:0005507,GO:0005515,GO:0005575,GO:0005576,GO:0005622,GO:0005623,GO:0005737,GO:0005739,GO:0005759,GO:0006457,GO:0006458,GO:0006950,GO:0006986,GO:0008150,GO:0009266,GO:0009409,GO:0009507,GO:0009526,GO:0009532,GO:0009534,GO:0009535,GO:0009536,GO:0009570,GO:0009579,GO:0009628,GO:0009787,GO:0009788,GO:0009893,GO:0009941,GO:0009966,GO:0009968,GO:0009987,GO:0010033,GO:0010035,GO:…
PAXXG013440	28,29	AT2G43020	PAO2	Polyamine metabolism.polyamine degradation.FAD-dependent polyamine oxidase activities.peroxisomal polyamine oxidase (PAO2/3/4)	N.A.
PAXXG013660	28,29	AT1G79040	PSBR	Photosynthesis.photophosphorylation.photosystem II.PS-II complex.component PsbR	GO:0005575,GO:0005622,GO:0005623,GO:0005737,GO:0009507,GO:0009534,GO:0009535,GO:0009536,GO:0009579,GO:0016020,GO:0031976,GO:0031984,GO:0034357,GO:0042651,GO:0043226,GO:0043227,GO:0043229,GO:0043231,GO:0044422,GO:0044424,GO:0044434,GO:0044435,GO:0044436,GO:0044444,GO:0044446,GO:0044464,GO:0055035
PAXXG013860	28,29	AT2G26250	KCS10	Lipid metabolism.fatty acid metabolism.endoplasmic reticulum-localized fatty acid elongase (FAE) system.fatty acid elongation complex.condensing enzyme activities.3-ketoacyl-CoA synthase (KCS)	GO:0005575,GO:0005622,GO:0005623,GO:0005737,GO:0005783,GO:0006950,GO:0008150,GO:0009266,GO:0009314,GO:0009409,GO:0009416,GO:0009628,GO:0012505,GO:0016020,GO:0043226,GO:0043227,GO:0043229,GO:0043231,GO:0044424,GO:0044444,GO:0044464,GO:0050896,GO:0080167
PAXXG013960	28,29	AT3G43190	SUS4	Carbohydrate metabolism.sucrose metabolism.degradation.sucrose synthase	GO:0001101,GO:0001666,GO:0003674,GO:0003824,GO:0005575,GO:0005622,GO:0005623,GO:0005737,GO:0005773,GO:0005829,GO:0005886,GO:0005911,GO:0006950,GO:0006970,GO:0008150,GO:0008194,GO:0009266,GO:0009409,GO:0009413,GO:0009414,GO:0009415,GO:0009506,GO:0009628,GO:0009743,GO:0009744,GO:0009746,GO:0009749,GO:0010033,GO:0010035,GO:0010037,GO:0010038,GO:0010555,GO:0016020,GO:0016157,GO:0016740,GO:0016757,GO:…
PAXXG015190	28,29	AT1G73500	MKK9	Protein modification.phosphorylation.STE protein kinase superfamily.protein kinase (MAPKK)	GO:0000003,GO:0000160,GO:0000165,GO:0000187,GO:0001101,GO:0001932,GO:0001934,GO:0002229,GO:0002239,GO:0002376,GO:0003006,GO:0003674,GO:0003824,GO:0004672,GO:0004674,GO:0004708,GO:0004712,GO:0005575,GO:0005622,GO:0005623,GO:0005634,GO:0005737,GO:0006355,GO:0006464,GO:0006468,GO:0006725,GO:0006790,GO:0006793,GO:0006796,GO:0006807,GO:0006810,GO:0006950,GO:0006952,GO:0006955,GO:0006970,GO:0007154,GO:…
PAXXG015490	28,29	AT1G47500	RBP47C'	RNA processing.RNA homeostasis.mRNA stress granule formation.regulatory factor (RBP45/47)	GO:0003674,GO:0003676,GO:0003723,GO:0003727,GO:0003729,GO:0005488,GO:0005575,GO:0005622,GO:0005623,GO:0005634,GO:0005737,GO:0006950,GO:0008143,GO:0008150,GO:0009266,GO:0009408,GO:0009628,GO:0009987,GO:0010494,GO:0032991,GO:0033554,GO:0034605,GO:0035770,GO:0036464,GO:0043226,GO:0043227,GO:0043228,GO:0043229,GO:0043231,GO:0043232,GO:0044424,GO:0044444,GO:0044464,GO:0050896,GO:0051716,GO:0070717,GO:…
PAXXG015800	28,29	AT2G23610	MES3	not assigned.annotated	GO:0003674,GO:0003824,GO:0006950,GO:0008150,GO:0008152,GO:0009056,GO:0009611,GO:0016137,GO:0016139,GO:0016787,GO:0016829,GO:0016830,GO:0016832,GO:0046593,GO:0050896,GO:0071704,GO:1901135,GO:1901136,GO:1901575,GO:1901657,GO:1901658
PAXXG016160	28,29	AT1G07930	T6D22.31	Protein biosynthesis.translation elongation.eEF1 aminoacyl-tRNA binding factor activity.aminoacyl-tRNA binding factor (eEF1A)	N.A.
PAXXG017080	28,29	AT1G13950	ELF5A-1	Protein biosynthesis.translation elongation.eEF5 poly-P/G elongation factor activity.poly-P/G elongation factor (eEF5/eIF5A)	N.A.
PAXXG017830	28,29	AT2G24100	F27D4.1	not assigned.not annotated	N.A.
PAXXG017900	28,29	AT3G02470	SAMDC	Polyamine metabolism.spermidine biosynthesis.S-adenosyl methionine decarboxylase	GO:0003674,GO:0003824,GO:0004014,GO:0005575,GO:0005622,GO:0005623,GO:0005737,GO:0005829,GO:0006576,GO:0006595,GO:0006596,GO:0006597,GO:0006807,GO:0008150,GO:0008152,GO:0008215,GO:0008216,GO:0008295,GO:0009058,GO:0009308,GO:0009309,GO:0009987,GO:0016829,GO:0016830,GO:0016831,GO:0017144,GO:0034641,GO:0042401,GO:0044106,GO:0044237,GO:0044249,GO:0044271,GO:0044424,GO:0044444,GO:0044464,GO:0071704,GO:…
PAXXG018510	28,29	AT4G25810	XTR6	Enzyme classification.EC_2 transferases.EC_2.4 glycosyltransferase	N.A.
PAXXG018550	28,29	AT4G31550	WRKY11	RNA biosynthesis.transcriptional regulation.WRKY transcription factor activity.transcription factor (WRKY)	GO:0001101,GO:0003674,GO:0003682,GO:0005488,GO:0008150,GO:0009719,GO:0009725,GO:0009737,GO:0009739,GO:0009937,GO:0009938,GO:0009966,GO:0009968,GO:0010033,GO:0010646,GO:0010648,GO:0023051,GO:0023057,GO:0033993,GO:0042221,GO:0048519,GO:0048523,GO:0048583,GO:0048585,GO:0050789,GO:0050794,GO:0050896,GO:0065007,GO:0097305,GO:1901700,GO:1990841
PAXXG019920	28,29	AT5G20010	RAN-1	Protein translocation.nucleus.nucleocytoplasmic transport.RAN GTPase cycle.GTPase (Ran)	GO:0000054,GO:0003674,GO:0003824,GO:0003924,GO:0005575,GO:0005622,GO:0005623,GO:0005634,GO:0005737,GO:0006403,GO:0006405,GO:0006606,GO:0006611,GO:0006810,GO:0006886,GO:0006913,GO:0008104,GO:0008150,GO:0015031,GO:0015833,GO:0015931,GO:0016462,GO:0016787,GO:0016817,GO:0016818,GO:0017038,GO:0017111,GO:0022613,GO:0031503,GO:0033036,GO:0033365,GO:0033750,GO:0034504,GO:0034613,GO:0042254,GO:0042886,GO:…
PAXXG019960	28,29	AT3G43810	CAM7	Multi-process regulation.calcium-dependent signalling.calcium sensor (CaM)	GO:0003674,GO:0005488,GO:0005509,GO:0005575,GO:0005622,GO:0005623,GO:0005737,GO:0006109,GO:0006950,GO:0006979,GO:0008150,GO:0009889,GO:0009987,GO:0010565,GO:0019222,GO:0030656,GO:0031323,GO:0031326,GO:0033554,GO:0034599,GO:0042221,GO:0043167,GO:0043169,GO:0043255,GO:0044424,GO:0044464,GO:0046872,GO:0050789,GO:0050794,GO:0050896,GO:0051193,GO:0051196,GO:0051716,GO:0062012,GO:0065007,GO:0070887,GO:…
PAXXG020040	28,29	AT5G13750	ZIFL1	Solute transport.carrier-mediated transport.MFS superfamily.DHA-1 family.metal chelator transporter (ZIF/TOM)	N.A.
PAXXG022660	28,29	AT4G15560	CLA1	Secondary metabolism.terpenoids.methylerythritol phosphate (MEP) pathway.1-deoxy-D-xylulose 5-phosphate synthase (DXS)	N.A.
PAXXG023160	28,29	AT2G33620	F4P9.39	RNA biosynthesis.transcriptional regulation.AHL transcription factor superfamily.clade-B transcription factor (AHL)	GO:0005575,GO:0005622,GO:0005623,GO:0005737,GO:0005829,GO:0044424,GO:0044444,GO:0044464
PAXXG024030	28,29	AT3G22110	PAC1	Protein homeostasis.ubiquitin-proteasome system.26S proteasome.20S core particle.alpha-type components.component alpha type-3	GO:0000502,GO:0005575,GO:0005622,GO:0005623,GO:0005737,GO:0005773,GO:0005829,GO:0005839,GO:0005840,GO:0008150,GO:0010035,GO:0010038,GO:0019773,GO:0022626,GO:0032991,GO:0042221,GO:0043226,GO:0043227,GO:0043228,GO:0043229,GO:0043231,GO:0043232,GO:0044424,GO:0044444,GO:0044445,GO:0044464,GO:0046686,GO:0050896,GO:1902494,GO:1905368,GO:1905369,GO:1990904
PAXXG025120	28,29	AT5G20060	F28I16.210	Protein modification.lipidation.Cys-linked S-acylation.acyl-protein thioesterase (APT)	N.A.
PAXXG025810	28,29	AT4G26840	SUMO1	Protein homeostasis.ubiquitin-proteasome system.ubiquitin-fold protein conjugation.SUMO conjugation (sumoylation).ubiquitin-fold protein (SUMO)	N.A.
PAXXG025920	28,29	N.A.	N.A.	not assigned.not annotated	GO:0005575,GO:0005622,GO:0005623,GO:0005634,GO:0005694,GO:0005730,GO:0005737,GO:0005739,GO:0031974,GO:0031981,GO:0043226,GO:0043227,GO:0043228,GO:0043229,GO:0043231,GO:0043232,GO:0043233,GO:0044422,GO:0044424,GO:0044428,GO:0044444,GO:0044446,GO:0044464,GO:0070013
PAXXG025930	28,29	AT4G18100	F15J5.70	Protein biosynthesis.ribosome biogenesis.large ribosomal subunit (LSU).LSU proteome.component eL32	N.A.
PAXXG026380	28,29	AT3G62030	ROC4	Protein modification.protein folding.protein folding catalyst (Cyclophilin)	GO:0005575,GO:0005622,GO:0005623,GO:0005737,GO:0009507,GO:0009532,GO:0009536,GO:0009570,GO:0043226,GO:0043227,GO:0043229,GO:0043231,GO:0044422,GO:0044424,GO:0044434,GO:0044435,GO:0044444,GO:0044446,GO:0044464
PAXXG026760	28,29	AT3G16910	AAE7	Lipid metabolism.fatty acid metabolism.fatty acid degradation.glyoxylate cycle.acetate-malate shunt.peroxisomal acetyl-CoA synthetase (ACN/BZU)	GO:0003674,GO:0003824,GO:0003987,GO:0005575,GO:0005622,GO:0005623,GO:0005737,GO:0005777,GO:0005975,GO:0006081,GO:0006082,GO:0006083,GO:0006097,GO:0006629,GO:0006631,GO:0008150,GO:0008152,GO:0009987,GO:0016405,GO:0016874,GO:0016877,GO:0016878,GO:0016999,GO:0017144,GO:0019605,GO:0019752,GO:0032787,GO:0042579,GO:0043226,GO:0043227,GO:0043229,GO:0043231,GO:0043436,GO:0044237,GO:0044238,GO:0044255,GO:…
PAXXG028270	28,29	AT1G31812	ACBP6	Lipid metabolism.lipid trafficking.acyl-CoA-binding protein activities.acyl-CoA-binding protein (ACBP6)	GO:0000062,GO:0000166,GO:0001666,GO:0003674,GO:0005488,GO:0005543,GO:0005575,GO:0005622,GO:0005623,GO:0005737,GO:0005829,GO:0005886,GO:0006810,GO:0006869,GO:0006950,GO:0008150,GO:0008289,GO:0009266,GO:0009314,GO:0009409,GO:0009416,GO:0009628,GO:0009642,GO:0009646,GO:0010876,GO:0016020,GO:0017076,GO:0030554,GO:0031210,GO:0032553,GO:0032555,GO:0032559,GO:0033036,GO:0033218,GO:0036094,GO:0036293,GO:…
PAXXG028540	28,29	AT1G01230	F6F3.4	Lipid metabolism.sphingolipid metabolism.ceramide biosynthesis.serine C-palmitoyltransferase activity.regulatory protein (ORM)	N.A.
PAXXG028550	28,29	AT4G27745	AT4G27745	not assigned.annotated	N.A.
PAXXG028870	28,29	AT3G48890	MAPR3	Cell wall organisation.lignin.monolignol biosynthesis.Cyt-P450 hydroxylase scaffold protein (MSBP)	GO:0001558,GO:0003674,GO:0005488,GO:0005496,GO:0005515,GO:0005575,GO:0005622,GO:0005623,GO:0005634,GO:0005737,GO:0005783,GO:0005794,GO:0005886,GO:0008150,GO:0008289,GO:0009507,GO:0009534,GO:0009535,GO:0009536,GO:0009579,GO:0012505,GO:0016020,GO:0019904,GO:0020037,GO:0030308,GO:0031976,GO:0031984,GO:0034357,GO:0040008,GO:0042651,GO:0043226,GO:0043227,GO:0043229,GO:0043231,GO:0044422,GO:0044424,GO:…
PAXXG029380	28,29	AT2G26830	emb1187	Lipid metabolism.glycerolipid metabolism.phosphatidylethanolamine biosynthesis.CDP-ethanolamine pathway.ethanolamine kinase	GO:0005575,GO:0005623,GO:0005886,GO:0006629,GO:0006644,GO:0006793,GO:0006796,GO:0008150,GO:0008152,GO:0008610,GO:0008654,GO:0009058,GO:0009987,GO:0016020,GO:0019637,GO:0044237,GO:0044238,GO:0044249,GO:0044255,GO:0044464,GO:0071704,GO:0071944,GO:0090407,GO:1901576
PAXXG029400	28,29	AT1G79570	T8K14.1	Protein modification.phosphorylation.TKL protein kinase superfamily.protein kinase (MAP3K-RAF)	N.A.
PAXXG029560	28,29	AT3G51860	CAX3	Solute transport.carrier-mediated transport.CDF superfamily.CaCA family.cation antiporter (CAX)	GO:0000325,GO:0005575,GO:0005622,GO:0005623,GO:0005737,GO:0005773,GO:0005774,GO:0009705,GO:0016020,GO:0031090,GO:0043226,GO:0043227,GO:0043229,GO:0043231,GO:0044422,GO:0044424,GO:0044437,GO:0044444,GO:0044446,GO:0044464,GO:0098588,GO:0098805
PAXXG030570	28,29	AT5G14670	ARFA1B	Vesicle trafficking.retrograde trafficking.Coat protein I (COPI) coatomer machinery.coat protein recruiting.ARF-GTPase activities.class-I ARF-GTPase (ARFA1)	N.A.
PAXXG030830	28,29	AT3G51950	AT3G51950	RNA biosynthesis.transcriptional regulation.transcription factor (C3H-ZF)	GO:0003674,GO:0003676,GO:0003723,GO:0003729,GO:0005488,GO:0097159,GO:1901363
PAXXG031020	28,29	N.A.	N.A.	not assigned.annotated	GO:0001101,GO:0005575,GO:0005622,GO:0005623,GO:0005737,GO:0006950,GO:0008150,GO:0009314,GO:0009414,GO:0009415,GO:0009416,GO:0009605,GO:0009607,GO:0009617,GO:0009628,GO:0009642,GO:0009644,GO:0010035,GO:0042221,GO:0043207,GO:0044424,GO:0044464,GO:0050896,GO:0051704,GO:0051707,GO:1901700
PAXXG031130	28,29	AT3G12490	CYSB	Protein homeostasis.proteolysis.protease inhibitor activities.Cystatin protease inhibitor	GO:0002020,GO:0003674,GO:0004857,GO:0004866,GO:0004869,GO:0005488,GO:0005515,GO:0008150,GO:0009892,GO:0010466,GO:0010605,GO:0010951,GO:0019222,GO:0019899,GO:0030162,GO:0030234,GO:0030414,GO:0031323,GO:0031324,GO:0032268,GO:0032269,GO:0043086,GO:0044092,GO:0045861,GO:0048519,GO:0048523,GO:0050789,GO:0050790,GO:0050794,GO:0051171,GO:0051172,GO:0051246,GO:0051248,GO:0051336,GO:0051346,GO:0052547,GO:…
PAXXG031460	28,29	AT2G23090	F21P24.15	not assigned.annotated	N.A.
PAXXG033010	28,29	N.A.	N.A.	not assigned.not annotated	N.A.
PAXXG034570	28,29	AT1G65290	mtACP2	Lipid metabolism.fatty acid metabolism.mitochondrial fatty acid synthase (mtFAS) system.acyl carrier protein (mtACP)	GO:0000035,GO:0000036,GO:0003674,GO:0005488,GO:0005575,GO:0005622,GO:0005623,GO:0005737,GO:0005739,GO:0005759,GO:0005829,GO:0005975,GO:0006082,GO:0006629,GO:0006631,GO:0006633,GO:0006643,GO:0006644,GO:0006664,GO:0006793,GO:0006796,GO:0008150,GO:0008152,GO:0008610,GO:0008654,GO:0009058,GO:0009245,GO:0009247,GO:0009311,GO:0009312,GO:0009987,GO:0016051,GO:0016053,GO:0019637,GO:0019752,GO:0019842,GO:…
PAXXG034660	28,29	AT3G24090	AT3G24090	Carbohydrate metabolism.nucleotide sugar biosynthesis.UDP-N-acetylglucosamine biosynthesis.de novo biosynthesis.glutamine:fructose-6-phosphate amidotransferase	GO:0003674,GO:0003824,GO:0004360,GO:0006002,GO:0006040,GO:0006047,GO:0006139,GO:0006464,GO:0006486,GO:0006487,GO:0006725,GO:0006793,GO:0006796,GO:0006807,GO:0008150,GO:0008152,GO:0008483,GO:0009058,GO:0009059,GO:0009100,GO:0009101,GO:0009225,GO:0009987,GO:0016740,GO:0016769,GO:0019538,GO:0019637,GO:0034641,GO:0034645,GO:0036211,GO:0043170,GO:0043412,GO:0043413,GO:0044237,GO:0044238,GO:0044249,GO:…
PAXXG034960	28,29	AT1G60160	T13D8.5	Solute transport.carrier-mediated transport.APC superfamily.potassium cation transporter (HAK/KUP/KT)	GO:0003674,GO:0005215,GO:0005575,GO:0005622,GO:0005623,GO:0005737,GO:0006810,GO:0006811,GO:0006812,GO:0006813,GO:0008150,GO:0008324,GO:0009507,GO:0009536,GO:0009987,GO:0015075,GO:0015077,GO:0015079,GO:0015318,GO:0015672,GO:0016020,GO:0022857,GO:0022890,GO:0030001,GO:0034220,GO:0043226,GO:0043227,GO:0043229,GO:0043231,GO:0044424,GO:0044444,GO:0044464,GO:0046873,GO:0051179,GO:0051234,GO:0055085,GO:…
PAXXG035000	28,29	N.A.	N.A.	Chromatin organisation.chromatin structure.DNA bending.architectural protein (HMG-B)	GO:0000785,GO:0003674,GO:0003676,GO:0003677,GO:0003682,GO:0003700,GO:0005198,GO:0005488,GO:0005575,GO:0005622,GO:0005623,GO:0005634,GO:0005694,GO:0005737,GO:0006325,GO:0006333,GO:0006355,GO:0006996,GO:0008150,GO:0009889,GO:0009987,GO:0010468,GO:0010556,GO:0016043,GO:0019219,GO:0019222,GO:0030527,GO:0031323,GO:0031326,GO:0043226,GO:0043227,GO:0043228,GO:0043229,GO:0043231,GO:0043232,GO:0044422,GO:…
PAXXG035080	28,29	AT5G01220	SQD2	Lipid metabolism.galactolipid and sulfolipid biosynthesis.UDP-sulfoquinovose:DAG sulfoquinovosyltransferase (SQD2)	GO:0000030,GO:0003674,GO:0003824,GO:0005575,GO:0005622,GO:0005623,GO:0005737,GO:0006082,GO:0006629,GO:0006643,GO:0006664,GO:0006790,GO:0006950,GO:0007154,GO:0008150,GO:0008152,GO:0008194,GO:0008610,GO:0009058,GO:0009247,GO:0009267,GO:0009507,GO:0009526,GO:0009536,GO:0009605,GO:0009941,GO:0009987,GO:0009991,GO:0016036,GO:0016740,GO:0016757,GO:0016758,GO:0031667,GO:0031668,GO:0031669,GO:0031967,GO:…
PAXXG035500	28,29	AT5G49230	HRB1	not assigned.annotated	GO:0005575,GO:0005622,GO:0005623,GO:0005634,GO:0007154,GO:0007165,GO:0008150,GO:0009314,GO:0009416,GO:0009628,GO:0009637,GO:0009639,GO:0009785,GO:0009987,GO:0010017,GO:0010114,GO:0010161,GO:0023052,GO:0030522,GO:0043226,GO:0043227,GO:0043229,GO:0043231,GO:0044424,GO:0044464,GO:0050789,GO:0050794,GO:0050896,GO:0051716,GO:0065007,GO:0071214,GO:0071478,GO:0071482,GO:0071483,GO:0071489,GO:0071491,GO:…
PAXXG036000	28,29	AT1G07770	RPS15A	Protein biosynthesis.ribosome biogenesis.small ribosomal subunit (SSU).SSU proteome.component uS8	GO:0003674,GO:0003735,GO:0005198,GO:0005575,GO:0005622,GO:0005623,GO:0005737,GO:0005829,GO:0005840,GO:0015935,GO:0022626,GO:0022627,GO:0032991,GO:0043226,GO:0043228,GO:0043229,GO:0043232,GO:0044391,GO:0044422,GO:0044424,GO:0044444,GO:0044445,GO:0044446,GO:0044464,GO:1990904
PAXXG036160	28,29	AT1G61580	RPL3B	Protein biosynthesis.ribosome biogenesis.large ribosomal subunit (LSU).LSU proteome.component uL3	GO:0000027,GO:0003674,GO:0003676,GO:0003723,GO:0003735,GO:0005198,GO:0005488,GO:0005575,GO:0005622,GO:0005623,GO:0005737,GO:0005829,GO:0005840,GO:0006412,GO:0006518,GO:0006807,GO:0006996,GO:0008150,GO:0008152,GO:0009058,GO:0009059,GO:0009987,GO:0010467,GO:0015934,GO:0016043,GO:0019538,GO:0022607,GO:0022613,GO:0022618,GO:0022625,GO:0022626,GO:0032991,GO:0034622,GO:0034641,GO:0034645,GO:0042254,GO:…
PAXXG036690	28,29	AT2G36460	F1O11.9	Cellular respiration.glycolysis.cytosolic glycolysis.fructose-bisphosphate aldolase (FBA)	N.A.
PAXXG036860	28,29	AT2G38470	WRKY33	RNA biosynthesis.transcriptional regulation.WRKY transcription factor activity.transcription factor (WRKY)	GO:0001067,GO:0001101,GO:0003674,GO:0003676,GO:0003677,GO:0003700,GO:0005488,GO:0005575,GO:0005622,GO:0005623,GO:0005634,GO:0006355,GO:0006725,GO:0006790,GO:0006807,GO:0006950,GO:0006952,GO:0006970,GO:0008150,GO:0008152,GO:0009058,GO:0009266,GO:0009403,GO:0009404,GO:0009408,GO:0009409,GO:0009414,GO:0009415,GO:0009605,GO:0009607,GO:0009617,GO:0009620,GO:0009628,GO:0009651,GO:0009700,GO:0009719,GO:…
PAXXG037300	28,29	AT2G30020	AP2C1	Protein modification.phosphorylation.protein serine/threonine phosphatase superfamily.PPM/PP2C Mn/Mg-dependent phosphatase families.clade B phosphatase	N.A.
PAXXG037590	28,29	AT2G41310	RR3	Phytohormone action.cytokinin.perception and signal transduction.A-type ARR response regulator	GO:0005575,GO:0005622,GO:0005623,GO:0005634,GO:0005737,GO:0005829,GO:0007275,GO:0008150,GO:0022622,GO:0032501,GO:0032502,GO:0043226,GO:0043227,GO:0043229,GO:0043231,GO:0044424,GO:0044444,GO:0044464,GO:0048364,GO:0048731,GO:0048830,GO:0048856,GO:0099402
PAXXG039020	28,29	AT2G25950	F17H15.2	not assigned.not annotated	N.A.
PAXXG040180	28,29	AT2G42490	MHK10.21	Enzyme classification.EC_1 oxidoreductases.EC_1.4 oxidoreductase acting on CH-NH2 group of donor	N.A.
PAXXG040620	28,29	AT3G44590	AT3G44590	Protein biosynthesis.ribosome biogenesis.large ribosomal subunit (LSU).LSU proteome.component RPP2	GO:0003674,GO:0003735,GO:0005198,GO:0005488,GO:0005575,GO:0005622,GO:0005623,GO:0005737,GO:0005829,GO:0005840,GO:0015934,GO:0022625,GO:0022626,GO:0032991,GO:0043226,GO:0043228,GO:0043229,GO:0043232,GO:0044391,GO:0044422,GO:0044424,GO:0044444,GO:0044445,GO:0044446,GO:0044464,GO:0044877,GO:1990904
PAXXG040850	28,29	AT1G67785	AT1G67785	Cellular respiration.oxidative phosphorylation.NADH dehydrogenase complex.non-core modules.beta subcomplex.component NDUFB5/SGDH	N.A.
PAXXG040860	28,29	AT5G63160	BT1	Protein homeostasis.ubiquitin-proteasome system.ubiquitin-fold protein conjugation.Cullin-based ubiquitylation complexes.CUL3-BTB E3 ubiquitin ligase complexes.BTB/POZ substrate adaptor activities.substate adaptor (BT)	GO:0000151,GO:0000302,GO:0001101,GO:0003674,GO:0005488,GO:0005515,GO:0005516,GO:0005575,GO:0005622,GO:0005623,GO:0005634,GO:0005737,GO:0006355,GO:0006508,GO:0006511,GO:0006807,GO:0006950,GO:0006970,GO:0006979,GO:0007154,GO:0007165,GO:0007275,GO:0007623,GO:0008150,GO:0008152,GO:0009056,GO:0009057,GO:0009266,GO:0009409,GO:0009553,GO:0009555,GO:0009611,GO:0009628,GO:0009636,GO:0009651,GO:0009719,GO:…
PAXXG041130	28,29	N.A.	N.A.	Protein homeostasis.ubiquitin-proteasome system.ubiquitin-fold protein conjugation.ubiquitin conjugation (ubiquitylation).ubiquitin-ligase E3 activities.HECT-type E3 ligase activities.monomeric E3 ubiquitin ligase (HECT)	GO:0003674,GO:0003824,GO:0004842,GO:0005575,GO:0005622,GO:0005623,GO:0005634,GO:0005737,GO:0005739,GO:0005829,GO:0006464,GO:0006807,GO:0008150,GO:0008152,GO:0009987,GO:0016567,GO:0016740,GO:0019538,GO:0019787,GO:0032446,GO:0036211,GO:0043170,GO:0043226,GO:0043227,GO:0043229,GO:0043231,GO:0043412,GO:0044237,GO:0044238,GO:0044260,GO:0044267,GO:0044424,GO:0044444,GO:0044464,GO:0061630,GO:0061659,GO:…
PAXXG041620	28,29	AT1G17710	F11A6.5	Lipid metabolism.glycerolipid metabolism.phosphatidylcholine biosynthesis.choline homeostasis.phosphocholine phosphatase	N.A.
PAXXG043230	28,29	AT4G14420	DL3250C	not assigned.not annotated	N.A.
PAXXG044020	28,29	AT1G11910	APA1	Protein homeostasis.proteolysis.aspartic-type peptidase activities.A1-class protease (Pepsin)	GO:0003674,GO:0003824,GO:0004175,GO:0004190,GO:0005575,GO:0005622,GO:0005623,GO:0005737,GO:0005773,GO:0005829,GO:0005911,GO:0006508,GO:0006807,GO:0006950,GO:0006970,GO:0008150,GO:0008152,GO:0008233,GO:0009056,GO:0009057,GO:0009506,GO:0009628,GO:0009651,GO:0009719,GO:0009725,GO:0009735,GO:0010033,GO:0010035,GO:0010038,GO:0016787,GO:0019538,GO:0030054,GO:0030163,GO:0042221,GO:0043170,GO:0043226,GO:…
PAXXG044730	28,29	N.A.	N.A.	not assigned.not annotated	N.A.
PAXXG044910	28,29	N.A.	N.A.	not assigned.not annotated	GO:0003674,GO:0003676,GO:0003677,GO:0005488,GO:0005575,GO:0005622,GO:0005623,GO:0005634,GO:0005730,GO:0008150,GO:0031974,GO:0031981,GO:0043226,GO:0043227,GO:0043228,GO:0043229,GO:0043231,GO:0043232,GO:0043233,GO:0043565,GO:0044422,GO:0044424,GO:0044428,GO:0044446,GO:0044464,GO:0048580,GO:0050789,GO:0050793,GO:0051239,GO:0065007,GO:0070013,GO:0080050,GO:0097159,GO:1901363,GO:2000014,GO:2000026,GO:…
PAXXG045700	28,29	AT1G31340	RUB1	Protein homeostasis.ubiquitin-proteasome system.ubiquitin-fold protein conjugation.RUB/NEDD8 conjugation (neddylation).ubiquitin-fold protein (RUB)	N.A.
PAXXG045800	28,29	N.A.	N.A.	Chromatin organisation.chromatin structure.structure modulation.regulatory protein (DEK)	N.A.
PAXXG047840	28,29	AT4G14880	OASA1	Amino acid metabolism.serine group amino acid biosynthesis.cysteine.O-acetylserine sulfydrylase (OASS)	GO:0000003,GO:0000096,GO:0000097,GO:0000902,GO:0000904,GO:0003006,GO:0003674,GO:0003824,GO:0004124,GO:0005488,GO:0005575,GO:0005576,GO:0005622,GO:0005623,GO:0005634,GO:0005737,GO:0005773,GO:0005774,GO:0005777,GO:0005829,GO:0005886,GO:0006082,GO:0006520,GO:0006534,GO:0006535,GO:0006563,GO:0006790,GO:0006807,GO:0007568,GO:0008144,GO:0008150,GO:0008152,GO:0008652,GO:0009058,GO:0009069,GO:0009070,GO:…
PAXXG048160	28,29	AT4G31700	RPS6	Protein biosynthesis.ribosome biogenesis.small ribosomal subunit (SSU).SSU proteome.component eS6	N.A.
PAXXG048480	28,29	N.A.	N.A.	not assigned.not annotated	N.A.
PAXXG048890	28,29	AT5G37600	ARABIDOPSIS	Nutrient uptake.nitrogen assimilation.ammonium assimilation.glutamine synthetase activities.cytosolic glutamine synthetase (GLN1)	GO:0005575,GO:0005622,GO:0005623,GO:0005737,GO:0044424,GO:0044464
PAXXG048990	28,29	N.A.	N.A.	Chromatin organisation.chromatin structure.DNA bridging.linker histone (H1)	GO:0005575,GO:0005622,GO:0005623,GO:0005634,GO:0005694,GO:0005730,GO:0005737,GO:0005739,GO:0031974,GO:0031981,GO:0043226,GO:0043227,GO:0043228,GO:0043229,GO:0043231,GO:0043232,GO:0043233,GO:0044422,GO:0044424,GO:0044428,GO:0044444,GO:0044446,GO:0044464,GO:0070013
PAXXG049950	28,29	AT1G09200	T12M4.9	Chromatin organisation.chromatin structure.DNA wrapping.histone (H3)	N.A.
PAXXG050460	28,29	AT4G36810	GGPS1	Secondary metabolism.terpenoids.isoprenyl diphosphate biosynthesis.isoprenyl diphosphate synthase (IDS)	N.A.
PAXXG050890	28,29	AT5G67420	LBD37	RNA biosynthesis.transcriptional regulation.transcription factor (AS2/LOB)	GO:0006807,GO:0007275,GO:0008150,GO:0008152,GO:0009653,GO:0009965,GO:0010016,GO:0032501,GO:0032502,GO:0048366,GO:0048367,GO:0048731,GO:0048827,GO:0048856,GO:0060776,GO:0099402,GO:1905392
PAXXG052590	28,29	AT5G28050	F15F15.120	Nucleotide metabolism.purines.catabolism.guanosine deaminase (GSDA)	N.A.
PAXXG054690	28,29	AT4G30960	SIP3	Protein modification.phosphorylation.CAMK protein kinase superfamily.SNF1-related protein kinase (SnRK3)	N.A.
PAXXG054820	28,29	AT3G05530	RPT5A	Protein homeostasis.ubiquitin-proteasome system.26S proteasome.19S regulatory particle.base subcomplex.regulatory component RPT5	GO:0000502,GO:0001678,GO:0003674,GO:0003824,GO:0005488,GO:0005515,GO:0005575,GO:0005622,GO:0005623,GO:0005634,GO:0005737,GO:0005829,GO:0005838,GO:0005886,GO:0006355,GO:0006357,GO:0006508,GO:0006511,GO:0006807,GO:0006950,GO:0007154,GO:0007165,GO:0007275,GO:0008134,GO:0008150,GO:0008152,GO:0008540,GO:0009056,GO:0009057,GO:0009553,GO:0009555,GO:0009743,GO:0009746,GO:0009749,GO:0009756,GO:0009757,GO:…
PAXXG054880	28,29	AT1G23870	TPS9	Enzyme classification.EC_2 transferases.EC_2.4 glycosyltransferase	GO:0003674,GO:0003824,GO:0005575,GO:0005622,GO:0005623,GO:0005737,GO:0005739,GO:0005829,GO:0005975,GO:0005984,GO:0005991,GO:0005992,GO:0006793,GO:0006796,GO:0006950,GO:0008150,GO:0008152,GO:0009058,GO:0009311,GO:0009312,GO:0009987,GO:0016051,GO:0016311,GO:0016787,GO:0016788,GO:0016791,GO:0033554,GO:0034637,GO:0042578,GO:0043226,GO:0043227,GO:0043229,GO:0043231,GO:0044237,GO:0044238,GO:0044249,GO:…
PAXXG054980	28,29	N.A.	N.A.	not assigned.not annotated	N.A.
PAXXG055220	28,29	AT2G24940	MAPR2	Cell wall organisation.lignin.monolignol biosynthesis.Cyt-P450 hydroxylase scaffold protein (MSBP)	GO:0003674,GO:0005488,GO:0005575,GO:0005622,GO:0005623,GO:0005737,GO:0005829,GO:0012505,GO:0016020,GO:0020037,GO:0044424,GO:0044444,GO:0044464,GO:0046906,GO:0048037,GO:0097159,GO:1901363
PAXXG055800	28,29	N.A.	N.A.	RNA biosynthesis.transcriptional regulation.AP2/ERF transcription factor superfamily.transcription factor (ERF)	GO:0001666,GO:0003032,GO:0003674,GO:0003676,GO:0003677,GO:0003700,GO:0005488,GO:0005575,GO:0005622,GO:0005623,GO:0005634,GO:0005886,GO:0006355,GO:0006950,GO:0008150,GO:0009593,GO:0009628,GO:0009889,GO:0010468,GO:0010556,GO:0016020,GO:0019219,GO:0019222,GO:0031323,GO:0031326,GO:0036293,GO:0042221,GO:0043226,GO:0043227,GO:0043229,GO:0043231,GO:0043565,GO:0044424,GO:0044464,GO:0050789,GO:0050793,GO:…
PAXXG055820	28,29	AT1G72370	P40	Protein biosynthesis.ribosome biogenesis.small ribosomal subunit (SSU).SSU proteome.component uS2	GO:0000028,GO:0000447,GO:0000460,GO:0000461,GO:0000462,GO:0000466,GO:0000469,GO:0000478,GO:0000479,GO:0003674,GO:0003676,GO:0003723,GO:0003729,GO:0003735,GO:0005198,GO:0005488,GO:0005575,GO:0005622,GO:0005623,GO:0005634,GO:0005737,GO:0005829,GO:0005840,GO:0005844,GO:0005886,GO:0005911,GO:0006139,GO:0006364,GO:0006396,GO:0006403,GO:0006405,GO:0006407,GO:0006412,GO:0006518,GO:0006611,GO:0006725,GO:…
PAXXG056930	28,29	AT1G62040	ATG8C	Protein homeostasis.autophagy.phagophore expansion.ATG8-phosphatidylethanolamine conjugation system.ubiquitin-fold protein (ATG8)	N.A.
PAXXG057680	28,29	AT5G35530	MOK9.14	Protein biosynthesis.ribosome biogenesis.small ribosomal subunit (SSU).SSU proteome.component uS3	N.A.
PAXXG058450	28,29	AT3G55280	RPL23AB	Protein biosynthesis.ribosome biogenesis.large ribosomal subunit (LSU).LSU proteome.component uL23	N.A.
PAXXG058620	28,29	AT1G09690	F21M12.8	Protein biosynthesis.ribosome biogenesis.large ribosomal subunit (LSU).LSU proteome.component eL21	GO:0003674,GO:0003735,GO:0005198,GO:0005575,GO:0005622,GO:0005623,GO:0005634,GO:0005730,GO:0005737,GO:0005829,GO:0005840,GO:0006412,GO:0006518,GO:0006807,GO:0008150,GO:0008152,GO:0009058,GO:0009059,GO:0009507,GO:0009536,GO:0009987,GO:0010467,GO:0015934,GO:0019538,GO:0022625,GO:0022626,GO:0031974,GO:0031981,GO:0032991,GO:0034641,GO:0034645,GO:0043043,GO:0043170,GO:0043226,GO:0043227,GO:0043228,GO:…
PAXXG058630	28,29	AT5G43940	HOT5	Protein modification.S-nitrosylation.S-nitrosoglutathione reductase (GSNOR)	N.A.
PAXXG059450	28,29	AT1G30330	ARF6	RNA biosynthesis.transcriptional regulation.B3 transcription factor superfamily.transcription factor (ARF)	N.A.
PAXXG059580	28,29	AT4G29410	F17A13.230	Protein biosynthesis.ribosome biogenesis.large ribosomal subunit (LSU).LSU proteome.component eL28	N.A.
PAXXG061140	28,29	AT5G20890	F22D1.60	Cytoskeleton organisation.actin and tubulin folding.CCT chaperonin folding complex.subunit beta (CCT2)	GO:0003674,GO:0005488,GO:0005515,GO:0005575,GO:0005618,GO:0005622,GO:0005623,GO:0005737,GO:0005829,GO:0005832,GO:0005886,GO:0006457,GO:0006458,GO:0008150,GO:0009987,GO:0016020,GO:0030312,GO:0031224,GO:0031225,GO:0031226,GO:0032991,GO:0044183,GO:0044424,GO:0044425,GO:0044444,GO:0044445,GO:0044459,GO:0044464,GO:0046658,GO:0051082,GO:0061077,GO:0071944,GO:0101031
PAXXG061200	28,29	AT3G17210	HS1	not assigned.annotated	GO:0005575,GO:0005622,GO:0005623,GO:0005737,GO:0005829,GO:0005886,GO:0006950,GO:0006952,GO:0008150,GO:0009605,GO:0009607,GO:0009617,GO:0009620,GO:0016020,GO:0042742,GO:0043207,GO:0044424,GO:0044444,GO:0044464,GO:0050832,GO:0050896,GO:0051704,GO:0051707,GO:0071944,GO:0098542
PAXXG061330	28,29	AT1G23410	F26F24.28	Protein biosynthesis.ribosome biogenesis.small ribosomal subunit (SSU).SSU proteome.component eS31	N.A.
PAXXG061720	28,29	AT5G08290	YLS8	RNA processing.pre-RNA splicing.U2-type-intron-specific major spliceosome.U5 small nuclear ribonucleoprotein particle (snRNP).protein factor (U5-15kDa/YLS8)	N.A.
PAXXG062080	28,29	AT5G20010	RAN-1	Protein translocation.nucleus.nucleocytoplasmic transport.RAN GTPase cycle.GTPase (Ran)	GO:0000054,GO:0000166,GO:0001882,GO:0001883,GO:0003674,GO:0003824,GO:0003924,GO:0005488,GO:0005525,GO:0005575,GO:0005622,GO:0005623,GO:0005634,GO:0005730,GO:0005737,GO:0005794,GO:0006403,GO:0006405,GO:0006606,GO:0006611,GO:0006810,GO:0006886,GO:0006913,GO:0008104,GO:0008150,GO:0010035,GO:0010038,GO:0012505,GO:0015031,GO:0015833,GO:0015931,GO:0016462,GO:0016787,GO:0016817,GO:0016818,GO:0017038,GO:…
PAXXG062200	28,29	AT3G18080	BGLU44	Enzyme classification.EC_3 hydrolases.EC_3.2 glycosylase	GO:0003674,GO:0003824,GO:0004553,GO:0004567,GO:0005575,GO:0005618,GO:0005622,GO:0005623,GO:0005737,GO:0005829,GO:0005840,GO:0008150,GO:0008152,GO:0008422,GO:0009505,GO:0015923,GO:0015926,GO:0016787,GO:0016798,GO:0022626,GO:0030312,GO:0032991,GO:0043226,GO:0043228,GO:0043229,GO:0043232,GO:0044424,GO:0044444,GO:0044445,GO:0044464,GO:0047668,GO:0071704,GO:0071944,GO:0080079,GO:0080081,GO:0080082,GO:…
PAXXG063290	28,29	AT1G78580	TPS1	Carbohydrate metabolism.trehalose metabolism.trehalose-6-phosphate synthase	GO:0000003,GO:0003006,GO:0003674,GO:0003824,GO:0003825,GO:0005575,GO:0005622,GO:0005623,GO:0005737,GO:0005975,GO:0005984,GO:0005991,GO:0005992,GO:0006793,GO:0006796,GO:0006950,GO:0007154,GO:0007165,GO:0007275,GO:0008150,GO:0008152,GO:0008194,GO:0009058,GO:0009311,GO:0009312,GO:0009743,GO:0009756,GO:0009790,GO:0009791,GO:0009793,GO:0009832,GO:0009987,GO:0010033,GO:0010154,GO:0010182,GO:0016051,GO:…
PAXXG063345	28,29	AT1G78570	RHM1	Carbohydrate metabolism.nucleotide sugar biosynthesis.nucleotide rhamnose biosynthesis.UDP-L-rhamnose synthase (RHM)	N.A.
PAXXG063560	28,29	AT2G25737	AT2G25737	Solute transport.carrier-mediated transport.TOC superfamily.transport protein (TSUP)	N.A.
PAXXG065680	28,29	AT4G39200	T22F8.100	Protein biosynthesis.ribosome biogenesis.small ribosomal subunit (SSU).SSU proteome.component eS25	N.A.
PAXXG065740	28,29	AT3G13470	AT3G13470	Photosynthesis.photophosphorylation.chlororespiration.NADH dehydrogenase-like (NDH) complex.assembly and maintenance.Cpn60 chaperonin heterodimer.subunit beta	GO:0003674,GO:0005488,GO:0005515,GO:0005575,GO:0005622,GO:0005623,GO:0005634,GO:0005730,GO:0005737,GO:0005739,GO:0005829,GO:0005840,GO:0006457,GO:0006458,GO:0006996,GO:0007005,GO:0008150,GO:0009507,GO:0009526,GO:0009532,GO:0009536,GO:0009570,GO:0009941,GO:0009987,GO:0016020,GO:0016043,GO:0022626,GO:0031967,GO:0031974,GO:0031975,GO:0031981,GO:0032991,GO:0043226,GO:0043227,GO:0043228,GO:0043229,GO:…
PAXXG066330	28,29	AT3G60210	F27H5.5	Photosynthesis.calvin cycle.ribulose-1,5-bisphosphat carboxylase/oxygenase (RuBisCo) activity.RuBisCo assembly.auxiliary co-chaperone (CPN10)	GO:0003674,GO:0005488,GO:0005515,GO:0005575,GO:0005622,GO:0005623,GO:0005737,GO:0005739,GO:0005759,GO:0006457,GO:0006458,GO:0006950,GO:0006986,GO:0008150,GO:0009507,GO:0009526,GO:0009532,GO:0009536,GO:0009570,GO:0009941,GO:0009987,GO:0010033,GO:0019904,GO:0031967,GO:0031974,GO:0031975,GO:0035966,GO:0042221,GO:0043167,GO:0043169,GO:0043226,GO:0043227,GO:0043229,GO:0043231,GO:0043233,GO:0044422,GO:…
PAXXG066610	28,29	AT5G59890	ADF4	Cytoskeleton organisation.microfilament network.actin polymerisation.actin-depolymerizing factor (ADF)	N.A.
PAXXG066733	28,29	N.A.	N.A.	not assigned.not annotated	N.A.
PAXXG066830	28,29	AT3G09390	MT2A	Nutrient uptake.transition metal homeostasis.metallochaperone activities.metallothionein (MT)	GO:0003674,GO:0005488,GO:0005507,GO:0006873,GO:0006875,GO:0006878,GO:0008150,GO:0009987,GO:0019725,GO:0030003,GO:0042592,GO:0043167,GO:0043169,GO:0046872,GO:0046914,GO:0046916,GO:0048878,GO:0050801,GO:0055065,GO:0055070,GO:0055076,GO:0055080,GO:0055082,GO:0065007,GO:0065008,GO:0098771
PAXXG068450	28,29	AT4G04950	T1J1.6	Coenzyme metabolism.iron-sulfur cluster assembly machinery.cytosolic CIA system.assembly phase.glutaredoxin maturation factor (GRXS17)	GO:0005575,GO:0005622,GO:0005623,GO:0005737,GO:0005829,GO:0006810,GO:0006950,GO:0006974,GO:0008150,GO:0008152,GO:0009266,GO:0009408,GO:0009628,GO:0009914,GO:0009926,GO:0009987,GO:0010817,GO:0033554,GO:0044237,GO:0044424,GO:0044444,GO:0044464,GO:0050789,GO:0050794,GO:0050896,GO:0051179,GO:0051234,GO:0051716,GO:0051726,GO:0060918,GO:0065007,GO:0065008,GO:0072593
PAXXG069260	28,29	AT4G24920	F13M23.60	Protein translocation.endoplasmic reticulum.co-translational insertion system.Sec61 subcomplex.subunit gamma	N.A.
PAXXG070250	28,29	N.A.	N.A.	Protein homeostasis.autophagy.phagophore expansion.ATG8-binding cargo receptor activities.cargo receptor protein (NBR1)	GO:0003674,GO:0005488,GO:0005515,GO:0005575,GO:0005622,GO:0005623,GO:0005737,GO:0005768,GO:0005770,GO:0005773,GO:0005829,GO:0006914,GO:0008150,GO:0008152,GO:0009056,GO:0009987,GO:0012505,GO:0016043,GO:0016236,GO:0022607,GO:0031410,GO:0031982,GO:0032182,GO:0034622,GO:0043130,GO:0043226,GO:0043227,GO:0043229,GO:0043231,GO:0043933,GO:0044085,GO:0044237,GO:0044248,GO:0044424,GO:0044444,GO:0044464,GO:…
PAXXG070935	28,29	N.A.	N.A.	not assigned.not annotated	N.A.
PAXXG071610	28,29	N.A.	N.A.	RNA biosynthesis.transcriptional regulation.MYB transcription factor superfamily.transcription factor (MYB)	N.A.
PAXXG072220	28,29	AT4G15000	DL3545W	Protein biosynthesis.ribosome biogenesis.large ribosomal subunit (LSU).LSU proteome.component eL27	GO:0003674,GO:0003735,GO:0005198,GO:0005575,GO:0005622,GO:0005623,GO:0005737,GO:0005829,GO:0005840,GO:0005844,GO:0015934,GO:0016020,GO:0022625,GO:0022626,GO:0032991,GO:0042788,GO:0043226,GO:0043228,GO:0043229,GO:0043232,GO:0044391,GO:0044422,GO:0044424,GO:0044444,GO:0044445,GO:0044446,GO:0044464,GO:1990904
PAXXG072660	28,29	AT4G11220	BTI2	Cell division.cytokinesis.endoplasmic reticulum (ER) reorganisation.ER-tubule curvature-inducing protein (Reticulon)	N.A.
PAXXG074500	28,29	AT1G13710	CYP78A5	Enzyme classification.EC_1 oxidoreductases.EC_1.14 oxidoreductase acting on paired donor with incorporation or reduction of molecular oxygen	GO:0000003,GO:0003006,GO:0003674,GO:0003824,GO:0004497,GO:0005575,GO:0005622,GO:0005623,GO:0005737,GO:0005783,GO:0007275,GO:0008150,GO:0008152,GO:0008284,GO:0009058,GO:0009791,GO:0009908,GO:0012505,GO:0016020,GO:0016491,GO:0016705,GO:0016709,GO:0019748,GO:0022414,GO:0032501,GO:0032502,GO:0035265,GO:0040007,GO:0040008,GO:0040009,GO:0042127,GO:0043226,GO:0043227,GO:0043229,GO:0043231,GO:0044424,GO:…
PAXXG077595	28,29	AT2G28720	T11P11.3	Chromatin organisation.chromatin structure.DNA wrapping.histone (H2B)	N.A.
PAXXG078340	28,29	AT1G07430	HAI2	Protein modification.phosphorylation.protein serine/threonine phosphatase superfamily.PPM/PP2C Mn/Mg-dependent phosphatase families.clade A phosphatase	GO:0001101,GO:0003674,GO:0003824,GO:0004721,GO:0004722,GO:0005575,GO:0005622,GO:0005623,GO:0005634,GO:0006464,GO:0006470,GO:0006793,GO:0006796,GO:0006807,GO:0007154,GO:0007165,GO:0007275,GO:0008150,GO:0008152,GO:0009719,GO:0009725,GO:0009737,GO:0009738,GO:0009755,GO:0009791,GO:0009845,GO:0009987,GO:0010033,GO:0016311,GO:0016787,GO:0016788,GO:0016791,GO:0019538,GO:0023052,GO:0032501,GO:0032502,GO:…
PAXXG080600	28,29	AT1G73280	scpl3	Enzyme classification.EC_3 hydrolases.EC_3.4 hydrolase acting on peptide bond (peptidase)	GO:0003674,GO:0003824,GO:0008150,GO:0008152,GO:0016740,GO:0016746,GO:0016747,GO:0016752,GO:0019748
PAXXG080630	28,29	N.A.	N.A.	RNA biosynthesis.transcriptional regulation.bZIP transcription factor superfamily.transcription factor (bZIP)	GO:0005575,GO:0005622,GO:0005623,GO:0005634,GO:0043226,GO:0043227,GO:0043229,GO:0043231,GO:0044424,GO:0044464
PAXXG081120	28,29	AT5G59720	HSP18.2	Protein homeostasis.protein quality control.smallHsp holdase chaperone activities.class-C-I protein	N.A.
PAXXG081710	28,29	AT2G28720	T11P11.3	Chromatin organisation.chromatin structure.DNA wrapping.histone (H2B)	GO:0005575,GO:0005622,GO:0005623,GO:0005634,GO:0005694,GO:0043226,GO:0043227,GO:0043228,GO:0043229,GO:0043231,GO:0043232,GO:0044424,GO:0044464
PAXXG081990	28,29	N.A.	N.A.	RNA biosynthesis.transcriptional regulation.transcription factor (S1Fa)	N.A.
PAXXG082050	28,29	AT3G11130	F11B9.30	Vesicle trafficking.multi-pathway trafficking regulation.clathrin coated vesicle (CCV) machinery.clathrin triskelion structure.heavy chain	N.A.
PAXXG085350	28,29	AT2G26870	NPC2	Lipid metabolism.glycerolipid metabolism.glycerolipid degradation.phospholipase activities.phospholipase C activities.phospholipase C (nPLC)	N.A.
PAXXG088140	28,29	AT4G14716	ARD1	Amino acid metabolism.aspartate group amino acid biosynthesis.aspartate-derived amino acids.methionine.salvage pathway.acireductone dioxygenase (ARD)	GO:0000096,GO:0003674,GO:0003824,GO:0006082,GO:0006520,GO:0006555,GO:0006790,GO:0006807,GO:0008150,GO:0008152,GO:0009066,GO:0009987,GO:0010309,GO:0016491,GO:0016701,GO:0016702,GO:0019752,GO:0043436,GO:0044237,GO:0044238,GO:0044281,GO:0051213,GO:0055114,GO:0071704,GO:1901564,GO:1901605
PAXXG088900	28,29	AT1G74050	F2P9.8	Protein biosynthesis.ribosome biogenesis.large ribosomal subunit (LSU).LSU proteome.component eL6	GO:0000027,GO:0002181,GO:0003674,GO:0003676,GO:0003723,GO:0003729,GO:0003735,GO:0005198,GO:0005488,GO:0005575,GO:0005622,GO:0005623,GO:0005634,GO:0005730,GO:0005737,GO:0005783,GO:0005829,GO:0005840,GO:0005886,GO:0005911,GO:0006412,GO:0006518,GO:0006807,GO:0006996,GO:0008150,GO:0008152,GO:0009058,GO:0009059,GO:0009506,GO:0009507,GO:0009536,GO:0009719,GO:0009725,GO:0009735,GO:0009987,GO:0010033,GO:…
PAXXG091730	28,29	AT3G23390	AT3G23390	Protein biosynthesis.ribosome biogenesis.large ribosomal subunit (LSU).LSU proteome.component eL42	N.A.
PAXXG092930	28,29	AT4G22380	AT4G22380	RNA processing.pre-RNA splicing.U2-type-intron-specific major spliceosome.U4/U6 small nuclear ribonucleoprotein particle (snRNP).protein factor (NHP2L1/SNU13)	N.A.
PAXXG093040	28,29	AT4G21960	PRXR1	not assigned.annotated	GO:0003674,GO:0003824,GO:0004601,GO:0005575,GO:0005618,GO:0005623,GO:0005911,GO:0008150,GO:0008152,GO:0009505,GO:0009506,GO:0009636,GO:0009664,GO:0009987,GO:0016043,GO:0016209,GO:0016491,GO:0016684,GO:0030054,GO:0030312,GO:0042221,GO:0044464,GO:0045229,GO:0050896,GO:0051716,GO:0055044,GO:0055114,GO:0070887,GO:0071554,GO:0071555,GO:0071669,GO:0071840,GO:0071944,GO:0097237,GO:0098754,GO:0098869,GO:…
PAXXG094130	28,29	AT5G43330	MWF20.2	Photosynthesis.CAM/C4 photosynthesis.NAD-dependent malate dehydrogenase	GO:0003674,GO:0003824,GO:0005575,GO:0005576,GO:0005622,GO:0005623,GO:0005634,GO:0005737,GO:0005773,GO:0005774,GO:0005829,GO:0005886,GO:0005911,GO:0006082,GO:0006091,GO:0006099,GO:0006101,GO:0006107,GO:0006108,GO:0006139,GO:0006725,GO:0006732,GO:0006733,GO:0006734,GO:0006753,GO:0006793,GO:0006796,GO:0006807,GO:0006950,GO:0006970,GO:0008150,GO:0008152,GO:0009060,GO:0009117,GO:0009506,GO:0009507,GO:…
PAXXG094210	28,29	AT3G49010	BBC1	Protein biosynthesis.ribosome biogenesis.large ribosomal subunit (LSU).LSU proteome.component eL13	N.A.
PAXXG094420	28,29	AT1G62020	F8K4.21	Vesicle trafficking.retrograde trafficking.Coat protein I (COPI) coatomer machinery.coat protein complex.subunit alpha	GO:0005575,GO:0005622,GO:0005623,GO:0005737,GO:0005794,GO:0005798,GO:0005829,GO:0005886,GO:0006810,GO:0006886,GO:0006888,GO:0006890,GO:0006891,GO:0008104,GO:0008150,GO:0012505,GO:0012506,GO:0015031,GO:0015833,GO:0016020,GO:0016192,GO:0030117,GO:0030120,GO:0030126,GO:0030135,GO:0030137,GO:0030659,GO:0030660,GO:0030662,GO:0030663,GO:0031090,GO:0031410,GO:0031982,GO:0032991,GO:0033036,GO:0034613,GO:…
PAXXG094860	28,29	AT5G62090	SLK2	RNA biosynthesis.transcriptional regulation.transcriptional repression.LEUNIG-SEUSS repressor complex.adapter component SEU/SLK	GO:0000003,GO:0001666,GO:0003006,GO:0003674,GO:0003676,GO:0003677,GO:0005488,GO:0005515,GO:0006950,GO:0006974,GO:0006979,GO:0007275,GO:0008150,GO:0009605,GO:0009607,GO:0009617,GO:0009620,GO:0009624,GO:0009628,GO:0009636,GO:0009719,GO:0009725,GO:0009733,GO:0009790,GO:0009791,GO:0009793,GO:0009908,GO:0009909,GO:0009987,GO:0010033,GO:0010035,GO:0010038,GO:0010044,GO:0010154,GO:0010243,GO:0010272,GO:…
PAXXG095530	28,29	N.A.	N.A.	not assigned.not annotated	N.A.
PAXXG096310	28,29	AT1G42960	F13A11.2	Lipid metabolism.fatty acid metabolism.acetyl-CoA carboxylation.polymeric acetyl-CoA carboxylase complex.regulatory protein (CTI)	N.A.
PAXXG097230	28,29	N.A.	N.A.	not assigned.not annotated	N.A.
PAXXG097420	28,29	AT1G54580	ACP2	Lipid metabolism.fatty acid metabolism.plastidial fatty acid synthase (ptFAS) system.acyl carrier protein (ptACP)	GO:0000035,GO:0000036,GO:0003674,GO:0005488,GO:0005575,GO:0005622,GO:0005623,GO:0005737,GO:0005829,GO:0005975,GO:0006082,GO:0006629,GO:0006631,GO:0006633,GO:0006643,GO:0006644,GO:0006664,GO:0006793,GO:0006796,GO:0006950,GO:0006970,GO:0008150,GO:0008152,GO:0008610,GO:0008654,GO:0009058,GO:0009245,GO:0009247,GO:0009311,GO:0009312,GO:0009507,GO:0009536,GO:0009628,GO:0009651,GO:0009987,GO:0016051,GO:…
PAXXG098610	28,29	AT1G72510	T10D10.2	not assigned.not annotated	N.A.
PAXXG098670	28,29	N.A.	N.A.	RNA biosynthesis.transcriptional regulation.transcription factor (TIFY)	GO:0003674,GO:0003712,GO:0003714,GO:0005575,GO:0005622,GO:0005623,GO:0005634,GO:0006950,GO:0008150,GO:0009611,GO:0009889,GO:0009890,GO:0009892,GO:0009966,GO:0010556,GO:0010558,GO:0010605,GO:0010646,GO:0019219,GO:0019222,GO:0023051,GO:0031323,GO:0031324,GO:0031326,GO:0031327,GO:0031347,GO:0043226,GO:0043227,GO:0043229,GO:0043231,GO:0044424,GO:0044464,GO:0045934,GO:0048519,GO:0048523,GO:0048583,GO:…
PAXXG099200	28,29	AT3G17020	AT3G17020	not assigned.not annotated	GO:0000166,GO:0003674,GO:0005488,GO:0005575,GO:0005623,GO:0005886,GO:0008144,GO:0016020,GO:0016208,GO:0017076,GO:0030554,GO:0032553,GO:0032555,GO:0032559,GO:0036094,GO:0043167,GO:0043168,GO:0043169,GO:0044464,GO:0071944,GO:0097159,GO:0097367,GO:1901265,GO:1901363
PAXXG099280	28,29	N.A.	N.A.	RNA biosynthesis.RNA polymerase II-dependent transcription.transcription termination.R-loop removal.ribonuclease (RNH1)	N.A.
PAXXG099710	28,29	AT4G16720	DL4385C	Protein biosynthesis.ribosome biogenesis.large ribosomal subunit (LSU).LSU proteome.component eL15	N.A.
PAXXG100090	28,29	AT2G33150	PKT3	Lipid metabolism.fatty acid metabolism.fatty acid degradation.core beta-oxidation.3-ketoacyl-CoA thiolase (KAT)	GO:0003674,GO:0003824,GO:0003988,GO:0005575,GO:0005622,GO:0005623,GO:0005634,GO:0005730,GO:0005737,GO:0005739,GO:0005773,GO:0005774,GO:0005777,GO:0006082,GO:0006629,GO:0006631,GO:0006635,GO:0006950,GO:0006996,GO:0007031,GO:0008150,GO:0008152,GO:0009056,GO:0009058,GO:0009062,GO:0009507,GO:0009514,GO:0009536,GO:0009611,GO:0009657,GO:0009694,GO:0009695,GO:0009787,GO:0009789,GO:0009966,GO:0009967,GO:…
PAXXG100310	28,29	AT1G15250	F9L1.46	Protein biosynthesis.ribosome biogenesis.large ribosomal subunit (LSU).LSU proteome.component eL37	N.A.
PAXXG100330	28,29	AT2G33370	F4P9.14	Protein biosynthesis.ribosome biogenesis.large ribosomal subunit (LSU).LSU proteome.component uL14	GO:0003674,GO:0003676,GO:0003723,GO:0003735,GO:0005198,GO:0005488,GO:0005575,GO:0005622,GO:0005623,GO:0005634,GO:0005730,GO:0005737,GO:0005829,GO:0005840,GO:0015934,GO:0019843,GO:0022625,GO:0022626,GO:0031974,GO:0031981,GO:0032991,GO:0043226,GO:0043227,GO:0043228,GO:0043229,GO:0043231,GO:0043232,GO:0043233,GO:0044391,GO:0044422,GO:0044424,GO:0044428,GO:0044444,GO:0044445,GO:0044446,GO:0044464,GO:…
PAXXG100790	28,29	AT5G60790	GCN1	not assigned.annotated	N.A.
PAXXG101560	28,29	AT3G55440	TPI	Cellular respiration.glycolysis.cytosolic glycolysis.triose-phosphate isomerase	N.A.
PAXXG101690	28,29	N.A.	N.A.	not assigned.not annotated	N.A.
PAXXG101780	28,29	AT5G59890	ADF4	Cytoskeleton organisation.microfilament network.actin polymerisation.actin-depolymerizing factor (ADF)	N.A.
PAXXG102440	28,29	AT2G39050	T7F6.22	not assigned.annotated	GO:0003674,GO:0005488,GO:0005575,GO:0005622,GO:0005623,GO:0005634,GO:0005737,GO:0006950,GO:0006952,GO:0008150,GO:0009605,GO:0009607,GO:0009617,GO:0009987,GO:0010118,GO:0030246,GO:0042742,GO:0043207,GO:0043226,GO:0043227,GO:0043229,GO:0043231,GO:0044424,GO:0044464,GO:0050896,GO:0051704,GO:0051707,GO:0090332,GO:0098542
PAXXG103340	28,29	AT3G15630	AT3G15630	not assigned.not annotated	N.A.
PAXXG103430	28,29	AT3G15730	PLDALPHA1	Lipid metabolism.glycerolipid metabolism.glycerolipid degradation.phospholipase activities.phospholipase D activities.phospholipase D (PLD-alpha)	N.A.
PAXXG104050	28,29	N.A.	N.A.	not assigned.not annotated	N.A.
PAXXG104250	28,29	AT2G36620	RPL24A	Protein biosynthesis.ribosome biogenesis.large ribosomal subunit (LSU).LSU proteome.component eL24	N.A.
PAXXG107690	28,29	N.A.	N.A.	Multi-process regulation.calcium-dependent signalling.calcium sensor (CML)	GO:0003674,GO:0005488,GO:0005509,GO:0005575,GO:0005623,GO:0005886,GO:0006950,GO:0006952,GO:0008150,GO:0009605,GO:0009607,GO:0009620,GO:0016020,GO:0043167,GO:0043169,GO:0043207,GO:0044464,GO:0046872,GO:0050832,GO:0050896,GO:0051704,GO:0051707,GO:0071944,GO:0098542
PAXXG108040	28,29	AT2G19750	F6F22.22	Protein biosynthesis.ribosome biogenesis.small ribosomal subunit (SSU).SSU proteome.component eS30	N.A.
PAXXG110570	28,29	AT1G30270	CIPK23	Protein modification.phosphorylation.CAMK protein kinase superfamily.SNF1-related protein kinase (SnRK3)	GO:0001101,GO:0003674,GO:0003824,GO:0004672,GO:0004674,GO:0005575,GO:0005622,GO:0005623,GO:0005634,GO:0005737,GO:0005829,GO:0005886,GO:0006464,GO:0006468,GO:0006793,GO:0006796,GO:0006807,GO:0006810,GO:0006811,GO:0006812,GO:0006813,GO:0006950,GO:0007154,GO:0007165,GO:0007584,GO:0008150,GO:0008152,GO:0009414,GO:0009415,GO:0009536,GO:0009605,GO:0009628,GO:0009987,GO:0009991,GO:0010035,GO:0010107,GO:…
PAXXG110840	28,29	AT3G57490	AT3G57490	Protein biosynthesis.ribosome biogenesis.small ribosomal subunit (SSU).SSU proteome.component uS5	GO:0003674,GO:0003676,GO:0003723,GO:0003729,GO:0003735,GO:0005198,GO:0005488,GO:0005575,GO:0005618,GO:0005622,GO:0005623,GO:0005737,GO:0005829,GO:0005840,GO:0005911,GO:0006412,GO:0006518,GO:0006807,GO:0008150,GO:0008152,GO:0009058,GO:0009059,GO:0009506,GO:0009987,GO:0010467,GO:0015935,GO:0016020,GO:0019538,GO:0022626,GO:0022627,GO:0030054,GO:0030312,GO:0032991,GO:0034641,GO:0034645,GO:0043043,GO:…
PAXXG111850	28,29	AT5G05370	K18I23.18	Cellular respiration.oxidative phosphorylation.cytochrome c reductase complex.component QCR8	GO:0005575,GO:0005622,GO:0005623,GO:0005737,GO:0005739,GO:0005740,GO:0005743,GO:0016020,GO:0019866,GO:0031090,GO:0031966,GO:0031967,GO:0031975,GO:0043226,GO:0043227,GO:0043229,GO:0043231,GO:0044422,GO:0044424,GO:0044429,GO:0044444,GO:0044446,GO:0044464
PAXXG112230	28,29	AT1G33120	AT1G33120	Protein biosynthesis.ribosome biogenesis.large ribosomal subunit (LSU).LSU proteome.component uL6	GO:0002181,GO:0003674,GO:0003676,GO:0003723,GO:0003735,GO:0005198,GO:0005488,GO:0005575,GO:0005622,GO:0005623,GO:0005737,GO:0005829,GO:0005840,GO:0006412,GO:0006518,GO:0006807,GO:0008150,GO:0008152,GO:0009058,GO:0009059,GO:0009987,GO:0010467,GO:0015934,GO:0019538,GO:0022625,GO:0022626,GO:0032991,GO:0034641,GO:0034645,GO:0043043,GO:0043170,GO:0043226,GO:0043228,GO:0043229,GO:0043232,GO:0043603,GO:…
PAXXG113190	28,29	AT4G16760	ACX1	Phytohormone action.jasmonic acid.biosynthesis.OPC-8:CoA oxidase (ACX1)	GO:0000166,GO:0001676,GO:0003674,GO:0003824,GO:0003995,GO:0003997,GO:0005488,GO:0005575,GO:0005622,GO:0005623,GO:0005737,GO:0005777,GO:0005911,GO:0006082,GO:0006629,GO:0006631,GO:0006635,GO:0006950,GO:0008150,GO:0008152,GO:0009056,GO:0009058,GO:0009062,GO:0009506,GO:0009605,GO:0009607,GO:0009611,GO:0009620,GO:0009694,GO:0009695,GO:0009987,GO:0010035,GO:0010038,GO:0010817,GO:0016042,GO:0016053,GO:…
PAXXG113400	28,29	AT5G09810	ACT7	Cytoskeleton organisation.microfilament network.actin filament protein	GO:0005575,GO:0005622,GO:0005623,GO:0005737,GO:0005856,GO:0005858,GO:0005875,GO:0005929,GO:0005930,GO:0015630,GO:0030286,GO:0032838,GO:0032991,GO:0036156,GO:0042995,GO:0043226,GO:0043228,GO:0043229,GO:0043232,GO:0044422,GO:0044424,GO:0044430,GO:0044441,GO:0044444,GO:0044446,GO:0044447,GO:0044463,GO:0044464,GO:0097014,GO:0099568,GO:0120025,GO:0120038,GO:1902494
PAXXG114470	28,29	AT5G47390	MQL5.25	RNA biosynthesis.transcriptional regulation.MYB transcription factor superfamily.transcription factor (MYB-related)	GO:0001101,GO:0003674,GO:0003700,GO:0005575,GO:0005622,GO:0005623,GO:0005634,GO:0006355,GO:0008150,GO:0009719,GO:0009723,GO:0009725,GO:0009739,GO:0009743,GO:0009744,GO:0009889,GO:0009890,GO:0009892,GO:0010033,GO:0010468,GO:0010556,GO:0010558,GO:0010605,GO:0010629,GO:0019219,GO:0019222,GO:0031323,GO:0031324,GO:0031326,GO:0031327,GO:0033993,GO:0034285,GO:0042221,GO:0043226,GO:0043227,GO:0043229,GO:…
PAXXG114790	28,29	AT3G06680	T8E24.9	Protein biosynthesis.ribosome biogenesis.large ribosomal subunit (LSU).LSU proteome.component eL29	GO:0002181,GO:0003674,GO:0003735,GO:0005198,GO:0005575,GO:0005622,GO:0005623,GO:0005634,GO:0005730,GO:0005737,GO:0005829,GO:0005840,GO:0006412,GO:0006518,GO:0006807,GO:0008150,GO:0008152,GO:0009058,GO:0009059,GO:0009987,GO:0010467,GO:0015934,GO:0019538,GO:0022625,GO:0022626,GO:0031974,GO:0031981,GO:0032991,GO:0034641,GO:0034645,GO:0043043,GO:0043170,GO:0043226,GO:0043227,GO:0043228,GO:0043229,GO:…
PAXXG114810	28,29	AT5G53560	CB5-E	Lipid metabolism.fatty acid metabolism.fatty acid desaturation.electron supply.cytochrome electron shuttle hemoprotein (Cyt-b5)	GO:0005575,GO:0005622,GO:0005623,GO:0005737,GO:0005773,GO:0005774,GO:0005783,GO:0005789,GO:0005886,GO:0009507,GO:0009526,GO:0009527,GO:0009534,GO:0009535,GO:0009536,GO:0009579,GO:0009707,GO:0009941,GO:0010319,GO:0012505,GO:0016020,GO:0019867,GO:0031090,GO:0031967,GO:0031968,GO:0031969,GO:0031975,GO:0031976,GO:0031984,GO:0034357,GO:0042170,GO:0042175,GO:0042651,GO:0043226,GO:0043227,GO:0043229,GO:…
PAXXG114890	28,29	AT4G11600	GPX6	Redox homeostasis.enzymatic reactive oxygen scavenging.glutathione peroxidase	GO:0003674,GO:0003824,GO:0004601,GO:0004602,GO:0005575,GO:0005576,GO:0005622,GO:0005623,GO:0005737,GO:0005739,GO:0005829,GO:0005886,GO:0006950,GO:0006970,GO:0008150,GO:0008152,GO:0009507,GO:0009536,GO:0009628,GO:0009636,GO:0009651,GO:0009987,GO:0010035,GO:0010038,GO:0016020,GO:0016209,GO:0016491,GO:0016684,GO:0042221,GO:0043226,GO:0043227,GO:0043229,GO:0043231,GO:0044424,GO:0044444,GO:0044464,GO:…
PAXXG115110	28,29	N.A.	N.A.	not assigned.not annotated	N.A.
PAXXG115440	28,29	AT1G09690	F21M12.8	Protein biosynthesis.ribosome biogenesis.large ribosomal subunit (LSU).LSU proteome.component eL21	GO:0003674,GO:0003735,GO:0005198,GO:0005575,GO:0005622,GO:0005623,GO:0005634,GO:0005730,GO:0005737,GO:0005829,GO:0005840,GO:0006412,GO:0006518,GO:0006807,GO:0008150,GO:0008152,GO:0009058,GO:0009059,GO:0009507,GO:0009536,GO:0009987,GO:0010467,GO:0015934,GO:0019538,GO:0022625,GO:0022626,GO:0031974,GO:0031981,GO:0032991,GO:0034641,GO:0034645,GO:0043043,GO:0043170,GO:0043226,GO:0043227,GO:0043228,GO:…
PAXXG116750	28,29	AT3G24830	AT3G24830	Protein biosynthesis.ribosome biogenesis.large ribosomal subunit (LSU).LSU proteome.component uL13	GO:0003674,GO:0003676,GO:0003723,GO:0003729,GO:0003735,GO:0005198,GO:0005488,GO:0005575,GO:0005622,GO:0005623,GO:0005737,GO:0005829,GO:0005840,GO:0006412,GO:0006518,GO:0006807,GO:0008150,GO:0008152,GO:0009058,GO:0009059,GO:0009987,GO:0010467,GO:0015934,GO:0019538,GO:0022625,GO:0022626,GO:0032991,GO:0034641,GO:0034645,GO:0043043,GO:0043170,GO:0043226,GO:0043228,GO:0043229,GO:0043232,GO:0043603,GO:…
PAXXG118200	28,29	N.A.	N.A.	not assigned.not annotated	N.A.
PAXXG118830	28,29	AT5G56600	PRF3	Cytoskeleton organisation.microfilament network.actin polymerisation.profilin actin nucleation protein	N.A.
PAXXG123240	28,29	AT1G26800	T24P13.19	Protein homeostasis.ubiquitin-proteasome system.ubiquitin-fold protein conjugation.ubiquitin conjugation (ubiquitylation).ubiquitin-ligase E3 activities.RING-domain E3 ligase activities.E3 ubiquitin ligase (SNIPER)	GO:0000003,GO:0000209,GO:0000902,GO:0000904,GO:0003006,GO:0003674,GO:0003824,GO:0004842,GO:0005488,GO:0005515,GO:0005575,GO:0005622,GO:0005623,GO:0005737,GO:0005829,GO:0006464,GO:0006508,GO:0006511,GO:0006515,GO:0006807,GO:0006950,GO:0007275,GO:0008150,GO:0008152,GO:0009056,GO:0009057,GO:0009653,GO:0009791,GO:0009826,GO:0009888,GO:0009987,GO:0010026,GO:0010033,GO:0010154,GO:0010498,GO:0016043,GO:…
PAXXG124190	28,29	AT5G17570	K10A8.50	not assigned.not annotated	N.A.
PAXXG124200	28,29	AT1G01490	F22L4.5	not assigned.not annotated	N.A.
PAXXG124270	28,29	AT4G34450	T4L20.30	Vesicle trafficking.retrograde trafficking.Coat protein I (COPI) coatomer machinery.coat protein complex.cargo adaptor F-subcomplex.subunit gamma	N.A.
PAXXG124280	28,29	AT4G22670	HIP1	not assigned.annotated	GO:0005575,GO:0005622,GO:0005623,GO:0005737,GO:0005829,GO:0008150,GO:0010035,GO:0010038,GO:0042221,GO:0044424,GO:0044444,GO:0044464,GO:0046686,GO:0050896
PAXXG124650	28,29	AT4G23400	PIP1;5	Solute transport.channels.MIP family.plasma membrane intrinsic protein (PIP)	GO:0003674,GO:0005215,GO:0005372,GO:0005575,GO:0005622,GO:0005623,GO:0005737,GO:0005829,GO:0005886,GO:0005887,GO:0006810,GO:0006811,GO:0006833,GO:0008150,GO:0009987,GO:0015250,GO:0015267,GO:0015318,GO:0016020,GO:0016021,GO:0016043,GO:0022607,GO:0022803,GO:0022838,GO:0022857,GO:0031224,GO:0031226,GO:0032991,GO:0034220,GO:0042044,GO:0043933,GO:0044085,GO:0044424,GO:0044425,GO:0044444,GO:0044459,GO:…
PAXXG124700	28,29	N.A.	N.A.	Cell division.cell cycle organisation.cell cycle control.CYCLIN-dependent protein kinase inhibitor activities.inhibitor (SIM)	N.A.
PAXXG125060	28,29	AT2G43460	T1O24.20	Protein biosynthesis.ribosome biogenesis.large ribosomal subunit (LSU).LSU proteome.component eL38	N.A.
PAXXG125410	28,29	AT1G15250	F9L1.46	Protein biosynthesis.ribosome biogenesis.large ribosomal subunit (LSU).LSU proteome.component eL37	N.A.
PAXXG125550	28,29	N.A.	N.A.	RNA biosynthesis.transcriptional regulation.transcription factor (Trihelix)	GO:0003674,GO:0003700,GO:0006355,GO:0008150,GO:0009889,GO:0010468,GO:0010556,GO:0019219,GO:0019222,GO:0031323,GO:0031326,GO:0050789,GO:0050794,GO:0051171,GO:0051252,GO:0060255,GO:0065007,GO:0080090,GO:0140110,GO:1903506,GO:2000112,GO:2001141
PAXXG125750	28,29	AT1G76940	F22K20.4	RNA processing.pre-RNA splicing.spliceosome-associated non-snRNP factor activities.splicing factor (NSR)	N.A.
PAXXG126130	28,29	AT5G52450	K24M7.20	Solute transport.carrier-mediated transport.MOP superfamily.MATE family.metabolite transporter (DTX)	GO:0003674,GO:0005215,GO:0005575,GO:0005622,GO:0005623,GO:0005737,GO:0005773,GO:0005774,GO:0006810,GO:0006855,GO:0008150,GO:0009605,GO:0009607,GO:0009624,GO:0015238,GO:0015893,GO:0016020,GO:0022857,GO:0031090,GO:0042221,GO:0042493,GO:0043207,GO:0043226,GO:0043227,GO:0043229,GO:0043231,GO:0044422,GO:0044424,GO:0044437,GO:0044444,GO:0044446,GO:0044464,GO:0050896,GO:0051179,GO:0051234,GO:0051704,GO:…
PAXXG128490	28,29	AT5G36230	T30G6.9	Protein biosynthesis.translation initiation.Pre-Initiation Complex (PIC) module.eIF2 Met-tRNA binding factor activity.regulatory factor (eIF5C)	N.A.
PAXXG128540	28,29	AT2G35120	T4C15.21	Photosynthesis.photorespiration.glycine decarboxylase complex.lipoamide-containing component H-protein	GO:0000166,GO:0003674,GO:0005488,GO:0005524,GO:0005575,GO:0005622,GO:0005623,GO:0005737,GO:0005739,GO:0008144,GO:0017076,GO:0030554,GO:0032553,GO:0032555,GO:0032559,GO:0035639,GO:0036094,GO:0043167,GO:0043168,GO:0043226,GO:0043227,GO:0043229,GO:0043231,GO:0044424,GO:0044444,GO:0044464,GO:0097159,GO:0097367,GO:1901265,GO:1901363
PAXXG128830	28,29	AT2G26660	SPX2	Nutrient uptake.phosphorus assimilation.phosphate signalling.regulatory protein (SPX)	GO:0005575,GO:0005622,GO:0005623,GO:0005634,GO:0005737,GO:0005783,GO:0006950,GO:0007154,GO:0008150,GO:0009266,GO:0009267,GO:0009409,GO:0009605,GO:0009628,GO:0009987,GO:0009991,GO:0010646,GO:0010647,GO:0012505,GO:0016036,GO:0031667,GO:0031668,GO:0031669,GO:0032101,GO:0032103,GO:0032104,GO:0032106,GO:0032107,GO:0032109,GO:0033554,GO:0042594,GO:0043226,GO:0043227,GO:0043229,GO:0043231,GO:0044424,GO:…
PAXXG129060	28,29	AT2G26640	KCS11	Lipid metabolism.fatty acid metabolism.endoplasmic reticulum-localized fatty acid elongase (FAE) system.fatty acid elongation complex.condensing enzyme activities.3-ketoacyl-CoA synthase (KCS)	GO:0006950,GO:0008150,GO:0009266,GO:0009314,GO:0009409,GO:0009416,GO:0009628,GO:0050896
PAXXG129610	28,29	AT1G26910	RPL10B	Protein biosynthesis.ribosome biogenesis.large ribosomal subunit (LSU).LSU proteome.component uL16	N.A.
PAXXG129710	28,29	AT1G79750	NADP-ME4	Lipid metabolism.fatty acid metabolism.citrate shuttle.cytosolic NADP-dependent malic enzyme	GO:0003674,GO:0003824,GO:0004470,GO:0004473,GO:0005575,GO:0005622,GO:0005623,GO:0005737,GO:0006082,GO:0006090,GO:0006108,GO:0008150,GO:0008152,GO:0009507,GO:0009536,GO:0009987,GO:0016491,GO:0016614,GO:0016615,GO:0016616,GO:0019752,GO:0032787,GO:0043226,GO:0043227,GO:0043229,GO:0043231,GO:0043436,GO:0043648,GO:0044237,GO:0044281,GO:0044424,GO:0044444,GO:0044464,GO:0055114,GO:0071704
PAXXG130870	28,29	AT3G01390	VMA10	Solute transport.primary active transport.V-type ATPase complex.peripheral V1 subcomplex.subunit G	N.A.
PAXXG132900	28,29	AT5G08690	AT5G08690	Cellular respiration.oxidative phosphorylation.ATP synthase complex.peripheral MF1 subcomplex.subunit beta	GO:0000166,GO:0003674,GO:0005488,GO:0005524,GO:0005575,GO:0005622,GO:0005623,GO:0005737,GO:0005739,GO:0005740,GO:0005743,GO:0006139,GO:0006163,GO:0006164,GO:0006725,GO:0006753,GO:0006754,GO:0006793,GO:0006796,GO:0006807,GO:0006810,GO:0006811,GO:0006812,GO:0008144,GO:0008150,GO:0008152,GO:0009058,GO:0009117,GO:0009123,GO:0009124,GO:0009126,GO:0009127,GO:0009141,GO:0009142,GO:0009144,GO:0009145,GO:…
PAXXG133920	28,29	AT5G16710	DHAR3	Redox homeostasis.ascorbate-based redox regulation.dehydroascorbate reductase (DHAR)	GO:0000302,GO:0001101,GO:0003674,GO:0003824,GO:0004364,GO:0005488,GO:0005507,GO:0005575,GO:0005576,GO:0005622,GO:0005623,GO:0005737,GO:0005739,GO:0005773,GO:0005777,GO:0005829,GO:0005886,GO:0005975,GO:0005996,GO:0006082,GO:0006464,GO:0006518,GO:0006575,GO:0006732,GO:0006749,GO:0006766,GO:0006767,GO:0006790,GO:0006807,GO:0006950,GO:0006979,GO:0008150,GO:0008152,GO:0009056,GO:0009507,GO:0009532,GO:…
PAXXG134030	28,29	AT5G02560	HTA12	Chromatin organisation.chromatin structure.DNA wrapping.histone (H2A)	GO:0005575,GO:0005622,GO:0005623,GO:0005634,GO:0005694,GO:0043226,GO:0043227,GO:0043228,GO:0043229,GO:0043231,GO:0043232,GO:0044424,GO:0044464
PAXXG134050	28,29	AT5G59870	HTA6	Chromatin organisation.chromatin structure.DNA wrapping.histone (H2A)	GO:0000228,GO:0000785,GO:0000790,GO:0003674,GO:0003676,GO:0003677,GO:0005488,GO:0005575,GO:0005622,GO:0005623,GO:0005634,GO:0005694,GO:0006325,GO:0006342,GO:0006355,GO:0006996,GO:0008150,GO:0009889,GO:0009890,GO:0009892,GO:0009987,GO:0010468,GO:0010556,GO:0010558,GO:0010605,GO:0010629,GO:0016043,GO:0016458,GO:0019219,GO:0019222,GO:0031323,GO:0031324,GO:0031326,GO:0031327,GO:0031974,GO:0031981,GO:…
PAXXG137900	28,29	AT1G13950	ELF5A-1	Protein biosynthesis.translation elongation.eEF5 poly-P/G elongation factor activity.poly-P/G elongation factor (eEF5/eIF5A)	GO:0008150,GO:0009888,GO:0010087,GO:0010089,GO:0032502,GO:0048856
PAXXG138420	28,29	AT5G15410	DND1	Solute transport.channels.VIC superfamily.cyclic nucleotide-gated cation channel (CNGC)	GO:0002376,GO:0003674,GO:0005215,GO:0005216,GO:0005217,GO:0005221,GO:0005222,GO:0005242,GO:0005244,GO:0005249,GO:0005261,GO:0005262,GO:0005267,GO:0005488,GO:0005515,GO:0005516,GO:0005575,GO:0005623,GO:0005886,GO:0005887,GO:0006810,GO:0006811,GO:0006812,GO:0006813,GO:0006816,GO:0006950,GO:0006952,GO:0006955,GO:0007154,GO:0007165,GO:0007263,GO:0008150,GO:0008219,GO:0008324,GO:0009626,GO:0009987,GO:…
PAXXG138560	28,29	AT3G51030	TRX1	Redox homeostasis.thiol-based redox regulation.thioredoxin activities.H-type thioredoxin	GO:0003674,GO:0003824,GO:0004791,GO:0005575,GO:0005576,GO:0005622,GO:0005623,GO:0005737,GO:0005829,GO:0006950,GO:0006979,GO:0008047,GO:0008150,GO:0008152,GO:0009636,GO:0009987,GO:0015035,GO:0015036,GO:0016209,GO:0016491,GO:0016651,GO:0016667,GO:0016668,GO:0016671,GO:0019725,GO:0030234,GO:0033554,GO:0034599,GO:0042221,GO:0042592,GO:0043085,GO:0044093,GO:0044424,GO:0044444,GO:0044464,GO:0045454,GO:…
PAXXG138860	28,29	AT1G55170	T7N22.12	not assigned.annotated	N.A.
PAXXG139210	28,29	AT3G55620	emb1624	Protein biosynthesis.ribosome biogenesis.large ribosomal subunit (LSU).LSU processome.60S ribosomal subunit cytoplasmic maturation.ribosome assembly factor (eIF6)	N.A.
PAXXG139520	28,29	AT5G21090	AT5G21090	not assigned.annotated	GO:0003674,GO:0003824,GO:0004672,GO:0004674,GO:0004675,GO:0004888,GO:0005575,GO:0005623,GO:0005886,GO:0006464,GO:0006468,GO:0006793,GO:0006796,GO:0006807,GO:0007154,GO:0007165,GO:0007166,GO:0007167,GO:0007178,GO:0008150,GO:0008152,GO:0009987,GO:0016020,GO:0016301,GO:0016310,GO:0016740,GO:0016772,GO:0016773,GO:0019199,GO:0019538,GO:0023052,GO:0036211,GO:0038023,GO:0043170,GO:0043412,GO:0044237,GO:…
PAXXG139930	28,29	AT5G02450	AT5G02450	Protein biosynthesis.ribosome biogenesis.large ribosomal subunit (LSU).LSU proteome.component eL36	N.A.
PAXXG140020	28,29	AT5G02230	T7H20.280	not assigned.not annotated	N.A.
PAXXG140060	28,29	AT5G59550	F2O15.22	Protein homeostasis.ubiquitin-proteasome system.ubiquitin-fold protein conjugation.ubiquitin conjugation (ubiquitylation).ubiquitin-ligase E3 activities.RING-domain E3 ligase activities.RING-H2-class ligase activities.BTL-subclass ligase	GO:0000003,GO:0000209,GO:0000902,GO:0000904,GO:0001101,GO:0003006,GO:0003674,GO:0003824,GO:0004842,GO:0005575,GO:0005622,GO:0005623,GO:0005634,GO:0005737,GO:0006464,GO:0006508,GO:0006511,GO:0006807,GO:0006950,GO:0007275,GO:0008150,GO:0008152,GO:0009056,GO:0009057,GO:0009414,GO:0009415,GO:0009628,GO:0009653,GO:0009719,GO:0009725,GO:0009737,GO:0009791,GO:0009826,GO:0009888,GO:0009987,GO:0010026,GO:…
PAXXG140770	28,29	AT1G09780	F21M12.16	Enzyme classification.EC_5 isomerases.EC_5.4 intramolecular transferase	GO:0005575,GO:0005622,GO:0005623,GO:0005737,GO:0044424,GO:0044464
PAXXG141170	28,29	AT4G02280	SUS3	Carbohydrate metabolism.sucrose metabolism.degradation.sucrose synthase	GO:0000003,GO:0001101,GO:0003006,GO:0003674,GO:0003824,GO:0005975,GO:0005976,GO:0005982,GO:0005984,GO:0005985,GO:0006073,GO:0006950,GO:0007275,GO:0008150,GO:0008152,GO:0008194,GO:0009311,GO:0009414,GO:0009415,GO:0009628,GO:0009743,GO:0009791,GO:0009987,GO:0010033,GO:0010035,GO:0010154,GO:0010431,GO:0010555,GO:0016157,GO:0016740,GO:0016757,GO:0016758,GO:0021700,GO:0022414,GO:0032501,GO:0032502,GO:…
PAXXG141970	28,29	AT2G17390	AKR2B	Protein translocation.chloroplast.outer envelope insertion system.chaperone (AKR2)	GO:0003674,GO:0005048,GO:0005488,GO:0005575,GO:0005622,GO:0005623,GO:0005634,GO:0005737,GO:0005886,GO:0006355,GO:0006605,GO:0006810,GO:0006886,GO:0008104,GO:0008150,GO:0008289,GO:0009507,GO:0009526,GO:0009527,GO:0009536,GO:0009707,GO:0009889,GO:0009941,GO:0010468,GO:0010556,GO:0015031,GO:0015833,GO:0016020,GO:0016021,GO:0019219,GO:0019222,GO:0019867,GO:0030941,GO:0031090,GO:0031224,GO:0031300,GO:…
PAXXG142970	28,29	AT3G42050	AT3G42050	Solute transport.primary active transport.V-type ATPase complex.peripheral V1 subcomplex.subunit H	GO:0000221,GO:0000325,GO:0003674,GO:0003824,GO:0005215,GO:0005575,GO:0005622,GO:0005623,GO:0005737,GO:0005773,GO:0005774,GO:0005794,GO:0005886,GO:0006810,GO:0006811,GO:0006812,GO:0006873,GO:0006885,GO:0007035,GO:0008150,GO:0008324,GO:0009507,GO:0009536,GO:0009987,GO:0012505,GO:0015075,GO:0015077,GO:0015078,GO:0015318,GO:0015399,GO:0015405,GO:0015672,GO:0016020,GO:0016462,GO:0016469,GO:0016471,GO:…
PAXXG143500	28,29	AT3G17980	AT3G17980	Phytohormone action.abscisic acid.perception and signalling.receptor activities.recruitment factor (CAR)	GO:0002682,GO:0002684,GO:0002831,GO:0002833,GO:0003674,GO:0005096,GO:0005488,GO:0005543,GO:0005575,GO:0005622,GO:0005623,GO:0005634,GO:0005737,GO:0005829,GO:0005886,GO:0006950,GO:0006970,GO:0008047,GO:0008150,GO:0008289,GO:0009611,GO:0009628,GO:0009651,GO:0009787,GO:0009789,GO:0009966,GO:0009967,GO:0010646,GO:0010647,GO:0016020,GO:0023051,GO:0023056,GO:0030234,GO:0030695,GO:0031347,GO:0031349,GO:…
PAXXG144720	28,29	AT1G48630	RACK1B_AT	Protein biosynthesis.ribosome biogenesis.small ribosomal subunit (SSU).SSU proteome.component RACK1	GO:0001101,GO:0001932,GO:0001934,GO:0003674,GO:0003735,GO:0005078,GO:0005198,GO:0005488,GO:0005515,GO:0005575,GO:0005622,GO:0005623,GO:0005634,GO:0005730,GO:0005737,GO:0005829,GO:0005840,GO:0005844,GO:0005886,GO:0006417,GO:0006950,GO:0006952,GO:0007275,GO:0008150,GO:0009605,GO:0009607,GO:0009620,GO:0009719,GO:0009725,GO:0009737,GO:0009791,GO:0009845,GO:0009889,GO:0009893,GO:0009966,GO:0009967,GO:…
PAXXG144930	28,29	AT1G80920	J8	Protein translocation.chloroplast.outer envelope TOC translocation system.regulatory factor (Toc12)	GO:0005575,GO:0005622,GO:0005623,GO:0005634,GO:0005737,GO:0008150,GO:0009314,GO:0009416,GO:0009507,GO:0009532,GO:0009536,GO:0009570,GO:0009628,GO:0043226,GO:0043227,GO:0043229,GO:0043231,GO:0044422,GO:0044424,GO:0044434,GO:0044435,GO:0044444,GO:0044446,GO:0044464,GO:0050896
PAXXG145640	28,29	AT4G37260	MYB73	RNA biosynthesis.transcriptional regulation.MYB transcription factor superfamily.transcription factor (MYB)	N.A.
PAXXG145700	28,29	AT4G34110	PAB2	Protein biosynthesis.translation initiation.mRNA loading.mRNA poly-A-tail binding factor (PABP)	GO:0003674,GO:0003676,GO:0003723,GO:0003729,GO:0003743,GO:0005488,GO:0005575,GO:0005622,GO:0005623,GO:0005737,GO:0005829,GO:0006412,GO:0006413,GO:0006417,GO:0006446,GO:0006518,GO:0006807,GO:0006950,GO:0006970,GO:0008135,GO:0008150,GO:0008152,GO:0009058,GO:0009059,GO:0009628,GO:0009651,GO:0009889,GO:0009894,GO:0009987,GO:0010035,GO:0010038,GO:0010467,GO:0010468,GO:0010556,GO:0010608,GO:0019219,GO:…
PAXXG145810	28,29	AT1G23410	F26F24.28	Protein biosynthesis.ribosome biogenesis.small ribosomal subunit (SSU).SSU proteome.component eS31	N.A.
PAXXG146180	28,29	AT5G42300	UBL5	Protein homeostasis.ubiquitin-proteasome system.ubiquitin-fold protein conjugation.HUB conjugation.ubiquitin-fold protein (HUB)	N.A.
PAXXG146290	28,29	AT1G08650	PPCK1	Photosynthesis.CAM/C4 photosynthesis.phosphoenolpyruvate (PEP) carboxylase activity.regulatory PPC-phosphorylating kinase (PPCK)	GO:0003674,GO:0003824,GO:0004672,GO:0004674,GO:0004683,GO:0005488,GO:0005515,GO:0005516,GO:0005575,GO:0005622,GO:0005623,GO:0005634,GO:0005737,GO:0006464,GO:0006468,GO:0006793,GO:0006796,GO:0006807,GO:0007154,GO:0007165,GO:0008150,GO:0008152,GO:0009314,GO:0009416,GO:0009628,GO:0009636,GO:0009931,GO:0009987,GO:0010033,GO:0010243,GO:0010857,GO:0014070,GO:0016301,GO:0016310,GO:0016740,GO:0016772,GO:…
PAXXG147670	28,29	AT1G24510	F21J9.17	Cytoskeleton organisation.actin and tubulin folding.CCT chaperonin folding complex.subunit epsilon (CCT5)	GO:0003674,GO:0005488,GO:0005515,GO:0005575,GO:0005622,GO:0005623,GO:0005737,GO:0005829,GO:0005832,GO:0005886,GO:0005911,GO:0006457,GO:0006458,GO:0008150,GO:0009506,GO:0009987,GO:0016020,GO:0030054,GO:0032991,GO:0044183,GO:0044424,GO:0044444,GO:0044445,GO:0044464,GO:0051082,GO:0055044,GO:0061077,GO:0071944,GO:0101031
PAXXG148790	28,29	AT5G24510	K18P6.3	Protein biosynthesis.ribosome biogenesis.large ribosomal subunit (LSU).LSU proteome.component RPP1	N.A.
PAXXG149150	28,29	N.A.	N.A.	Cytoskeleton organisation.microfilament network.actin-membrane compartment interaction.NET-type actin-membrane nexus protein families.actin-binding protein (NET1)	GO:0003674,GO:0003779,GO:0005488,GO:0005515,GO:0005575,GO:0005622,GO:0005623,GO:0005634,GO:0005886,GO:0005911,GO:0008092,GO:0009506,GO:0016020,GO:0030054,GO:0043226,GO:0043227,GO:0043229,GO:0043231,GO:0044424,GO:0044464,GO:0044877,GO:0051015,GO:0055044,GO:0071944
PAXXG150830	28,29	AT4G40040	T5J17.210	Chromatin organisation.chromatin structure.DNA wrapping.histone (H3)	GO:0000785,GO:0000786,GO:0003674,GO:0003676,GO:0003677,GO:0003682,GO:0005488,GO:0005575,GO:0005622,GO:0005623,GO:0005634,GO:0005694,GO:0006323,GO:0006325,GO:0006333,GO:0006334,GO:0006996,GO:0008150,GO:0009987,GO:0016043,GO:0022607,GO:0031490,GO:0031491,GO:0031492,GO:0031497,GO:0032991,GO:0032993,GO:0034622,GO:0034728,GO:0043226,GO:0043227,GO:0043228,GO:0043229,GO:0043231,GO:0043232,GO:0043933,GO:…
PAXXG152120	28,29	AT5G25880	NADP-ME3	Lipid metabolism.fatty acid metabolism.citrate shuttle.cytosolic NADP-dependent malic enzyme	N.A.
PAXXG153000	28,29	AT4G17500	ERF-1	RNA biosynthesis.transcriptional regulation.AP2/ERF transcription factor superfamily.transcription factor (ERF)	N.A.
PAXXG153250	28,29	AT2G36530	LOS2	Enzyme classification.EC_4 lyases.EC_4.2 carbon-oxygen lyase	GO:0001101,GO:0003674,GO:0003676,GO:0003677,GO:0003824,GO:0004634,GO:0005488,GO:0005507,GO:0005575,GO:0005576,GO:0005622,GO:0005623,GO:0005634,GO:0005737,GO:0005739,GO:0005740,GO:0005829,GO:0005886,GO:0005911,GO:0006950,GO:0006970,GO:0008150,GO:0009266,GO:0009314,GO:0009409,GO:0009416,GO:0009506,GO:0009507,GO:0009536,GO:0009628,GO:0009651,GO:0009719,GO:0009725,GO:0009737,GO:0010033,GO:0010035,GO:…
PAXXG153560	28,29	AT4G34710	ADC2	Polyamine metabolism.putrescine biosynthesis.plastidial/nuclear pathway.arginine decarboxylase	GO:0001101,GO:0003674,GO:0003824,GO:0005488,GO:0005515,GO:0005575,GO:0005622,GO:0005623,GO:0005737,GO:0005829,GO:0006576,GO:0006595,GO:0006596,GO:0006807,GO:0006950,GO:0006970,GO:0006979,GO:0008150,GO:0008152,GO:0008792,GO:0009058,GO:0009266,GO:0009308,GO:0009309,GO:0009409,GO:0009445,GO:0009446,GO:0009507,GO:0009536,GO:0009611,GO:0009628,GO:0009651,GO:0009719,GO:0009725,GO:0009737,GO:0009753,GO:…
PAXXG153780	28,29	AT5G01650	F7A7.170	not assigned.not annotated	N.A.
PAXXG156790	28,29	N.A.	N.A.	not assigned.not annotated	N.A.
PAXXG158160	28,29	AT3G23820	GAE6	Carbohydrate metabolism.nucleotide sugar biosynthesis.UDP-D-galacturonic acid biosynthesis.UDP-D-glucuronic acid 4-epimerase	GO:0005575,GO:0005622,GO:0005623,GO:0005737,GO:0005768,GO:0005794,GO:0005802,GO:0005975,GO:0005996,GO:0006063,GO:0006082,GO:0006950,GO:0006952,GO:0008150,GO:0008152,GO:0009058,GO:0009605,GO:0009607,GO:0009617,GO:0009620,GO:0009987,GO:0012505,GO:0016051,GO:0016053,GO:0019586,GO:0019752,GO:0031410,GO:0031982,GO:0031984,GO:0032787,GO:0033481,GO:0042742,GO:0043207,GO:0043226,GO:0043227,GO:0043229,GO:…
PAXXG158320	28,29	AT1G65930	cICDH	Enzyme classification.EC_1 oxidoreductases.EC_1.1 oxidoreductase acting on CH-OH group of donor	GO:0003674,GO:0003824,GO:0004448,GO:0004450,GO:0005488,GO:0005507,GO:0005575,GO:0005576,GO:0005622,GO:0005623,GO:0005737,GO:0005829,GO:0005886,GO:0005911,GO:0006082,GO:0006102,GO:0006139,GO:0006725,GO:0006732,GO:0006733,GO:0006739,GO:0006753,GO:0006793,GO:0006796,GO:0006807,GO:0006950,GO:0006952,GO:0006970,GO:0008150,GO:0008152,GO:0009117,GO:0009506,GO:0009507,GO:0009532,GO:0009536,GO:0009570,GO:…
PAXXG158420	28,29	AT4G20980	T13K14.140	Protein biosynthesis.translation initiation.Pre-Initiation Complex (PIC) module.eIF3 mRNA-to-PIC binding complex.component eIF3d	GO:0003674,GO:0003676,GO:0003723,GO:0003743,GO:0003824,GO:0004721,GO:0004722,GO:0005488,GO:0005575,GO:0005622,GO:0005623,GO:0005634,GO:0005635,GO:0005654,GO:0005737,GO:0005783,GO:0005789,GO:0005829,GO:0005852,GO:0005911,GO:0006412,GO:0006413,GO:0006464,GO:0006470,GO:0006518,GO:0006793,GO:0006796,GO:0006807,GO:0006810,GO:0006913,GO:0007154,GO:0007165,GO:0008135,GO:0008150,GO:0008152,GO:0009058,GO:…
PAXXG159210	28,29	AT4G27230	HTA2	Chromatin organisation.chromatin structure.DNA wrapping.histone (H2A)	GO:0000228,GO:0000785,GO:0000790,GO:0003674,GO:0003676,GO:0003677,GO:0005488,GO:0005575,GO:0005622,GO:0005623,GO:0005634,GO:0005694,GO:0006325,GO:0006342,GO:0006355,GO:0006996,GO:0008150,GO:0009889,GO:0009890,GO:0009892,GO:0009987,GO:0010468,GO:0010556,GO:0010558,GO:0010605,GO:0010629,GO:0016043,GO:0016458,GO:0019219,GO:0019222,GO:0031323,GO:0031324,GO:0031326,GO:0031327,GO:0031974,GO:0031981,GO:…
PAXXG159360	28,29	N.A.	N.A.	not assigned.not annotated	N.A.
PAXXG159500	28,29	AT5G58420	MQJ2.1	Protein biosynthesis.ribosome biogenesis.small ribosomal subunit (SSU).SSU proteome.component eS4	GO:0005575,GO:0005622,GO:0005623,GO:0005737,GO:0044424,GO:0044464
PAXXG159780	28,29	N.A.	N.A.	not assigned.annotated	N.A.
PAXXG159790	28,29	N.A.	N.A.	not assigned.annotated	N.A.
PAXXG159810	28,29	N.A.	N.A.	not assigned.annotated	N.A.
PAXXG159960	28,29	AT4G02230	T2H3.3	Protein biosynthesis.ribosome biogenesis.large ribosomal subunit (LSU).LSU proteome.component eL19	GO:0003674,GO:0003676,GO:0003723,GO:0003729,GO:0003735,GO:0005198,GO:0005488,GO:0005575,GO:0005622,GO:0005623,GO:0005737,GO:0005829,GO:0005840,GO:0005886,GO:0006412,GO:0006518,GO:0006807,GO:0008150,GO:0008152,GO:0009058,GO:0009059,GO:0009987,GO:0010467,GO:0015934,GO:0016020,GO:0019538,GO:0022625,GO:0022626,GO:0032991,GO:0034641,GO:0034645,GO:0043043,GO:0043170,GO:0043226,GO:0043228,GO:0043229,GO:…
PAXXG160690	28,29	AT5G64040	PSAN	Photosynthesis.photophosphorylation.photosystem I.PS-I complex.component PsaN	GO:0003674,GO:0005488,GO:0005515,GO:0005575,GO:0005622,GO:0005623,GO:0005737,GO:0009507,GO:0009534,GO:0009535,GO:0009536,GO:0009579,GO:0016020,GO:0019904,GO:0031976,GO:0031984,GO:0034357,GO:0042651,GO:0043226,GO:0043227,GO:0043229,GO:0043231,GO:0044422,GO:0044424,GO:0044434,GO:0044435,GO:0044436,GO:0044444,GO:0044446,GO:0044464,GO:0055035
PAXXG163450	28,29	AT3G02080	F1C9.13	Protein biosynthesis.ribosome biogenesis.small ribosomal subunit (SSU).SSU proteome.component eS19	GO:0000028,GO:0003674,GO:0003735,GO:0005198,GO:0005575,GO:0005622,GO:0005623,GO:0005737,GO:0005829,GO:0005840,GO:0006996,GO:0008150,GO:0009987,GO:0015935,GO:0016043,GO:0022607,GO:0022613,GO:0022618,GO:0022626,GO:0022627,GO:0032991,GO:0034622,GO:0042254,GO:0042255,GO:0042274,GO:0043226,GO:0043228,GO:0043229,GO:0043232,GO:0043933,GO:0044085,GO:0044391,GO:0044422,GO:0044424,GO:0044444,GO:0044445,GO:…
PAXXG163770	28,29	AT5G58375	AT5G58375	not assigned.not annotated	N.A.
PAXXG165290	28,29	AT4G38510	F22I13.8	Solute transport.primary active transport.V-type ATPase complex.peripheral V1 subcomplex.subunit B	GO:0001678,GO:0003674,GO:0003779,GO:0005488,GO:0005515,GO:0005575,GO:0005622,GO:0005623,GO:0005634,GO:0005737,GO:0005773,GO:0005774,GO:0005794,GO:0005886,GO:0005911,GO:0006355,GO:0006357,GO:0006996,GO:0007010,GO:0007015,GO:0007154,GO:0007165,GO:0008064,GO:0008092,GO:0008150,GO:0009506,GO:0009507,GO:0009536,GO:0009743,GO:0009746,GO:0009749,GO:0009756,GO:0009757,GO:0009889,GO:0009987,GO:0010033,GO:…
PAXXG165930	28,29	AT1G16810	F17F16.25	not assigned.not annotated	N.A.
PAXXG168120	28,29	AT3G15210	ERF4	RNA biosynthesis.transcriptional regulation.AP2/ERF transcription factor superfamily.transcription factor (ERF)	N.A.
PAXXG169450	28,29	AT1G71695	F14O23.6	not assigned.annotated	GO:0003674,GO:0003824,GO:0004601,GO:0005575,GO:0005618,GO:0005622,GO:0005623,GO:0005737,GO:0005773,GO:0005911,GO:0008150,GO:0008152,GO:0009505,GO:0009506,GO:0009636,GO:0009664,GO:0009987,GO:0016020,GO:0016043,GO:0016209,GO:0016491,GO:0016684,GO:0030054,GO:0030312,GO:0042221,GO:0043226,GO:0043227,GO:0043229,GO:0043231,GO:0044424,GO:0044444,GO:0044464,GO:0045229,GO:0050896,GO:0051716,GO:0055044,GO:…
PAXXG171060	28,29	N.A.	N.A.	not assigned.annotated	N.A.
PAXXG171860	28,29	AT5G43070	WPP1	not assigned.annotated	N.A.
PAXXG172460	28,29	AT4G37830	AT4G37830	Cellular respiration.oxidative phosphorylation.cytochrome c oxidase complex.core components.component COX6a	GO:0003674,GO:0005575,GO:0005622,GO:0005623,GO:0005737,GO:0005739,GO:0006091,GO:0006119,GO:0006123,GO:0006139,GO:0006163,GO:0006725,GO:0006753,GO:0006793,GO:0006796,GO:0006807,GO:0008150,GO:0008152,GO:0009060,GO:0009117,GO:0009123,GO:0009126,GO:0009141,GO:0009144,GO:0009150,GO:0009161,GO:0009167,GO:0009199,GO:0009205,GO:0009259,GO:0009987,GO:0015980,GO:0016310,GO:0017144,GO:0019637,GO:0019646,GO:…
PAXXG175110	28,29	AT3G57040	ARR9	Phytohormone action.cytokinin.perception and signal transduction.A-type ARR response regulator	GO:0005575,GO:0005622,GO:0005623,GO:0005634,GO:0043226,GO:0043227,GO:0043229,GO:0043231,GO:0044424,GO:0044464
PAXXG175190	28,29	AT4G02080	SAR2	Vesicle trafficking.anterograde trafficking.Coat protein II (COPII) coatomer machinery.coat protein recruiting.small GTPase (Sar1)	GO:0000166,GO:0001882,GO:0001883,GO:0003674,GO:0005488,GO:0005525,GO:0005575,GO:0005623,GO:0005886,GO:0016020,GO:0017076,GO:0019001,GO:0032549,GO:0032550,GO:0032553,GO:0032555,GO:0032561,GO:0035639,GO:0036094,GO:0043167,GO:0043168,GO:0044464,GO:0071944,GO:0097159,GO:0097367,GO:1901265,GO:1901363
PAXXG176220	28,29	N.A.	N.A.	not assigned.annotated	GO:0001101,GO:0002376,GO:0005575,GO:0005622,GO:0005623,GO:0005737,GO:0005777,GO:0005829,GO:0006950,GO:0006952,GO:0006955,GO:0008150,GO:0009507,GO:0009532,GO:0009536,GO:0009570,GO:0009605,GO:0009607,GO:0009620,GO:0009719,GO:0009725,GO:0009753,GO:0009814,GO:0009817,GO:0010033,GO:0042221,GO:0042579,GO:0043207,GO:0043226,GO:0043227,GO:0043229,GO:0043231,GO:0044422,GO:0044424,GO:0044434,GO:0044435,GO:…
PAXXG176480	28,29	AT3G13224	AT3G13224	not assigned.annotated	N.A.
PAXXG178120	28,29	AT2G17880	T13L16.10	not assigned.annotated	GO:0005575,GO:0005622,GO:0005623,GO:0005634,GO:0005737,GO:0009507,GO:0009536,GO:0043226,GO:0043227,GO:0043229,GO:0043231,GO:0044424,GO:0044444,GO:0044464
PAXXG178220	28,29	AT2G16600	ROC3	Protein modification.protein folding.protein folding catalyst (Cyclophilin)	GO:0000413,GO:0003674,GO:0003755,GO:0003824,GO:0005575,GO:0005622,GO:0005623,GO:0005737,GO:0005794,GO:0005829,GO:0005886,GO:0005911,GO:0006464,GO:0006807,GO:0007154,GO:0007165,GO:0008150,GO:0008152,GO:0009506,GO:0009507,GO:0009536,GO:0009987,GO:0012505,GO:0016020,GO:0016853,GO:0016859,GO:0018193,GO:0018208,GO:0019538,GO:0023052,GO:0030054,GO:0036211,GO:0043170,GO:0043226,GO:0043227,GO:0043229,GO:…
PAXXG178530	28,29	AT5G61310	MFB13.16	Cellular respiration.oxidative phosphorylation.cytochrome c oxidase complex.core components.component COX5c	N.A.
PAXXG178700	28,29	AT4G23400	PIP1;5	Solute transport.channels.MIP family.plasma membrane intrinsic protein (PIP)	GO:0003674,GO:0005215,GO:0005372,GO:0005575,GO:0005622,GO:0005623,GO:0005737,GO:0005829,GO:0005886,GO:0005887,GO:0006810,GO:0006811,GO:0006833,GO:0008150,GO:0009987,GO:0015250,GO:0015267,GO:0015318,GO:0016020,GO:0016021,GO:0016043,GO:0022607,GO:0022803,GO:0022838,GO:0022857,GO:0031224,GO:0031226,GO:0032991,GO:0034220,GO:0042044,GO:0043933,GO:0044085,GO:0044424,GO:0044425,GO:0044444,GO:0044459,GO:…
PAXXG181050	28,29	AT4G39090	RD19	Protein homeostasis.proteolysis.cysteine-type peptidase activities.C1-class protease (Papain)	GO:0000323,GO:0003674,GO:0003824,GO:0004175,GO:0004197,GO:0005575,GO:0005576,GO:0005615,GO:0005622,GO:0005623,GO:0005634,GO:0005737,GO:0005764,GO:0005773,GO:0006508,GO:0006807,GO:0006950,GO:0006952,GO:0006970,GO:0008150,GO:0008152,GO:0008233,GO:0008234,GO:0009056,GO:0009057,GO:0009605,GO:0009607,GO:0009617,GO:0009628,GO:0009651,GO:0009987,GO:0016787,GO:0019538,GO:0030163,GO:0042742,GO:0043170,GO:…
PAXXG181770	28,29	N.A.	N.A.	Cytoskeleton organisation.nuclear dynamics.nuclear shape determination.lamin-like protein (CRWN)	GO:0000229,GO:0000785,GO:0000789,GO:0005575,GO:0005622,GO:0005623,GO:0005634,GO:0005635,GO:0005652,GO:0005654,GO:0005694,GO:0005730,GO:0005737,GO:0005829,GO:0005911,GO:0006996,GO:0006997,GO:0008150,GO:0009506,GO:0009987,GO:0012505,GO:0016043,GO:0030054,GO:0031967,GO:0031974,GO:0031975,GO:0031981,GO:0032535,GO:0034399,GO:0043226,GO:0043227,GO:0043228,GO:0043229,GO:0043231,GO:0043232,GO:0043233,GO:…
PAXXG182010	28,29	AT1G74320	F1O17.1	Lipid metabolism.glycerolipid metabolism.phosphatidylcholine biosynthesis.choline homeostasis.choline kinase	N.A.
PAXXG182190	28,29	AT1G56070	LOS1	Protein biosynthesis.translation elongation.eEF2 mRNA-translocation factor activity.mRNA-translocation factor (eEF2)	GO:0003674,GO:0003676,GO:0003723,GO:0003729,GO:0005488,GO:0005507,GO:0005575,GO:0005576,GO:0005622,GO:0005623,GO:0005634,GO:0005730,GO:0005737,GO:0005773,GO:0005774,GO:0005829,GO:0005886,GO:0005911,GO:0006950,GO:0008150,GO:0009266,GO:0009409,GO:0009506,GO:0009507,GO:0009536,GO:0009628,GO:0009631,GO:0009719,GO:0009725,GO:0009735,GO:0010033,GO:0016020,GO:0030054,GO:0031090,GO:0031974,GO:0031981,GO:…
PAXXG182450	28,29	AT5G46030	MCL19.8	not assigned.annotated	GO:0000993,GO:0001098,GO:0001099,GO:0003674,GO:0005488,GO:0005515,GO:0005575,GO:0005622,GO:0005623,GO:0005634,GO:0005654,GO:0006139,GO:0006325,GO:0006338,GO:0006351,GO:0006354,GO:0006355,GO:0006366,GO:0006368,GO:0006725,GO:0006807,GO:0006996,GO:0008023,GO:0008150,GO:0008152,GO:0009058,GO:0009059,GO:0009889,GO:0009891,GO:0009893,GO:0009987,GO:0010467,GO:0010468,GO:0010556,GO:0010557,GO:0010604,GO:…
PAXXG182620	28,29	AT1G70330	ENT1	Solute transport.carrier-mediated transport.nucleoside transporter (ENT)	GO:0005575,GO:0005622,GO:0005623,GO:0005737,GO:0005773,GO:0005774,GO:0016020,GO:0031090,GO:0043226,GO:0043227,GO:0043229,GO:0043231,GO:0044422,GO:0044424,GO:0044437,GO:0044444,GO:0044446,GO:0044464,GO:0098588,GO:0098805
PAXXG182720	28,29	AT5G07350	Tudor1	RNA processing.RNA homeostasis.mRNA stress granule formation.mRNA endoribonuclease (TSN)	GO:0000932,GO:0003674,GO:0003676,GO:0003723,GO:0003729,GO:0003824,GO:0004518,GO:0005488,GO:0005575,GO:0005618,GO:0005622,GO:0005623,GO:0005634,GO:0005635,GO:0005737,GO:0005783,GO:0005829,GO:0005886,GO:0005911,GO:0006082,GO:0006139,GO:0006396,GO:0006397,GO:0006401,GO:0006402,GO:0006629,GO:0006720,GO:0006721,GO:0006725,GO:0006807,GO:0006950,GO:0006970,GO:0007275,GO:0008150,GO:0008152,GO:0008299,GO:…
PAXXG185090	28,29	AT2G16510	F1P15.11	Solute transport.primary active transport.V-type ATPase complex.membrane V0 subcomplex.subunit c	N.A.
PAXXG185120	28,29	AT4G34710	ADC2	Polyamine metabolism.putrescine biosynthesis.plastidial/nuclear pathway.arginine decarboxylase	GO:0001101,GO:0003674,GO:0003824,GO:0005488,GO:0005515,GO:0005575,GO:0005622,GO:0005623,GO:0005737,GO:0005829,GO:0006576,GO:0006595,GO:0006596,GO:0006807,GO:0006950,GO:0006970,GO:0006979,GO:0008150,GO:0008152,GO:0008792,GO:0009058,GO:0009266,GO:0009308,GO:0009309,GO:0009409,GO:0009445,GO:0009446,GO:0009507,GO:0009536,GO:0009611,GO:0009628,GO:0009651,GO:0009719,GO:0009725,GO:0009737,GO:0009753,GO:…
PAXXG185180	28,29	AT5G24510	K18P6.3	Protein biosynthesis.ribosome biogenesis.large ribosomal subunit (LSU).LSU proteome.component RPP1	N.A.
PAXXG185960	28,29	AT1G26880	T2P11.7	Protein biosynthesis.ribosome biogenesis.large ribosomal subunit (LSU).LSU proteome.component eL34	N.A.
PAXXG187700	28,29	AT1G66240	ATX1	Nutrient uptake.transition metal homeostasis.metallochaperone activities.copper chaperone (ATX/CCH)	GO:0003674,GO:0005488,GO:0005575,GO:0005622,GO:0005623,GO:0005737,GO:0006810,GO:0006811,GO:0006812,GO:0006873,GO:0006875,GO:0008150,GO:0009987,GO:0019725,GO:0030001,GO:0030003,GO:0042592,GO:0043167,GO:0043169,GO:0044424,GO:0044464,GO:0046872,GO:0046914,GO:0046916,GO:0048878,GO:0050801,GO:0051179,GO:0051234,GO:0055065,GO:0055076,GO:0055080,GO:0055082,GO:0065007,GO:0065008,GO:0098771
PAXXG189110	28,29	AT1G56170	NF-YC2	RNA biosynthesis.transcriptional regulation.NF-Y transcription factor complex.component NF-YC	N.A.
PAXXG189660	28,29	AT3G62870	AT3G62870	Protein biosynthesis.ribosome biogenesis.large ribosomal subunit (LSU).LSU proteome.component eL8	GO:0000470,GO:0003674,GO:0003676,GO:0003723,GO:0003735,GO:0005198,GO:0005488,GO:0005575,GO:0005622,GO:0005623,GO:0005634,GO:0005730,GO:0005737,GO:0005773,GO:0005774,GO:0005829,GO:0005840,GO:0005844,GO:0005911,GO:0006139,GO:0006364,GO:0006396,GO:0006412,GO:0006518,GO:0006725,GO:0006807,GO:0008150,GO:0008152,GO:0009058,GO:0009059,GO:0009506,GO:0009507,GO:0009536,GO:0009987,GO:0010467,GO:0015934,GO:…
PAXXG189750	28,29	AT5G23670	LCB2	Lipid metabolism.sphingolipid metabolism.ceramide biosynthesis.serine C-palmitoyltransferase activity.serine C-palmitoyltransferase complex.catalytic subunit LCB2	GO:0002178,GO:0003674,GO:0003824,GO:0004758,GO:0005575,GO:0005622,GO:0005623,GO:0005737,GO:0005773,GO:0005783,GO:0005789,GO:0006066,GO:0006629,GO:0006643,GO:0006644,GO:0006665,GO:0006667,GO:0006670,GO:0006672,GO:0006684,GO:0006686,GO:0006793,GO:0006796,GO:0006807,GO:0007275,GO:0008150,GO:0008152,GO:0008610,GO:0008654,GO:0009058,GO:0009314,GO:0009416,GO:0009555,GO:0009628,GO:0009639,GO:0009640,GO:…
PAXXG190440	28,29	AT5G66320	GATA5	RNA biosynthesis.transcriptional regulation.C2C2 transcription factor superfamily.GATA trancription factor families.transcription factor (A/B-GATA)	GO:0000976,GO:0000977,GO:0000981,GO:0001012,GO:0001067,GO:0001085,GO:0001228,GO:0003674,GO:0003676,GO:0003677,GO:0003682,GO:0003690,GO:0003700,GO:0005488,GO:0005515,GO:0005575,GO:0005622,GO:0005623,GO:0005634,GO:0005667,GO:0006139,GO:0006351,GO:0006355,GO:0006357,GO:0006366,GO:0006725,GO:0006807,GO:0007623,GO:0008134,GO:0008150,GO:0008152,GO:0009058,GO:0009059,GO:0009314,GO:0009416,GO:0009628,GO:…
PAXXG191220	28,29	AT2G35390	AT2G35400	Enzyme classification.EC_2 transferases.EC_2.7 transferase transferring phosphorus-containing group	GO:0005575,GO:0005622,GO:0005623,GO:0005737,GO:0009536,GO:0043226,GO:0043227,GO:0043229,GO:0043231,GO:0044424,GO:0044444,GO:0044464
PAXXG193450	28,29	AT5G20240	PI	RNA biosynthesis.transcriptional regulation.transcription factor (MADS/AGL)	GO:0000003,GO:0003002,GO:0003006,GO:0003674,GO:0003676,GO:0003677,GO:0003700,GO:0005488,GO:0005575,GO:0005622,GO:0005623,GO:0005634,GO:0005737,GO:0006355,GO:0007275,GO:0007389,GO:0008150,GO:0009653,GO:0009791,GO:0009889,GO:0009908,GO:0010093,GO:0010097,GO:0010468,GO:0010556,GO:0019219,GO:0019222,GO:0022414,GO:0031323,GO:0031326,GO:0032501,GO:0032502,GO:0043226,GO:0043227,GO:0043229,GO:0043231,GO:…
PAXXG194920	28,29	N.A.	N.A.	RNA biosynthesis.transcriptional regulation.Homeobox transcription factor superfamily.transcription factor (HD-ZIP I/II)	N.A.
PAXXG194930	28,29	AT4G40040	T5J17.210	Chromatin organisation.chromatin structure.DNA wrapping.histone (H3)	GO:0000785,GO:0000786,GO:0003674,GO:0003676,GO:0003677,GO:0003682,GO:0005488,GO:0005575,GO:0005622,GO:0005623,GO:0005634,GO:0005694,GO:0006323,GO:0006325,GO:0006333,GO:0006334,GO:0006996,GO:0008150,GO:0009987,GO:0016043,GO:0022607,GO:0031490,GO:0031491,GO:0031492,GO:0031497,GO:0032991,GO:0032993,GO:0034622,GO:0034728,GO:0043226,GO:0043227,GO:0043228,GO:0043229,GO:0043231,GO:0043232,GO:0043933,GO:…
PAXXG197440	28,29	AT5G39510	SGR4	Vesicle trafficking.multi-pathway trafficking regulation.target membrane fusion.SNARE membrane fusion complexes.Qb-type SNARE components.VTI-group component	GO:0003674,GO:0005484,GO:0005488,GO:0005515,GO:0005575,GO:0005622,GO:0005623,GO:0005737,GO:0005768,GO:0005770,GO:0005783,GO:0005789,GO:0005794,GO:0005798,GO:0006605,GO:0006623,GO:0006810,GO:0006886,GO:0006888,GO:0006892,GO:0006896,GO:0006906,GO:0006996,GO:0007034,GO:0008104,GO:0008150,GO:0009987,GO:0010008,GO:0012505,GO:0012506,GO:0012507,GO:0015031,GO:0015833,GO:0016020,GO:0016043,GO:0016050,GO:…
PAXXG199650	28,29	N.A.	N.A.	not assigned.not annotated	N.A.
PAXXG199660	28,29	AT5G54900	RBP45A	RNA processing.RNA homeostasis.mRNA stress granule formation.regulatory factor (RBP45/47)	N.A.
PAXXG199670	28,29	AT3G27090	AT3G27090	not assigned.annotated	N.A.
PAXXG199850	28,29	AT1G11580	PMEPCRA	Cell wall organisation.pectin.homogalacturonan.modification and degradation.pectin methylesterase	GO:0003674,GO:0003824,GO:0004857,GO:0005575,GO:0005618,GO:0005622,GO:0005623,GO:0005737,GO:0005773,GO:0005774,GO:0005829,GO:0008150,GO:0009605,GO:0009607,GO:0009617,GO:0016020,GO:0016787,GO:0016788,GO:0030234,GO:0030312,GO:0030599,GO:0031090,GO:0043086,GO:0043207,GO:0043226,GO:0043227,GO:0043229,GO:0043231,GO:0044092,GO:0044422,GO:0044424,GO:0044437,GO:0044444,GO:0044446,GO:0044464,GO:0046910,GO:…
PAXXG199895	28,29	N.A.	N.A.	not assigned.annotated	GO:0000003,GO:0000209,GO:0003006,GO:0003674,GO:0005488,GO:0005515,GO:0005575,GO:0005622,GO:0005623,GO:0005737,GO:0006464,GO:0006508,GO:0006513,GO:0006807,GO:0007049,GO:0008150,GO:0008152,GO:0009056,GO:0009057,GO:0009653,GO:0009987,GO:0010498,GO:0010499,GO:0016567,GO:0016579,GO:0019538,GO:0019953,GO:0022402,GO:0022413,GO:0022414,GO:0030154,GO:0030163,GO:0030435,GO:0030437,GO:0031386,GO:0032446,GO:…
PAXXG201690	28,29	AT3G48170	ALDH10A9	Secondary metabolism.betaines.glycinebetaine biosynthesis.betaine-aldehyde dehydrogenase	GO:0001101,GO:0003674,GO:0003824,GO:0004029,GO:0005575,GO:0005618,GO:0005622,GO:0005623,GO:0005737,GO:0005777,GO:0005829,GO:0006950,GO:0006970,GO:0008150,GO:0008152,GO:0008802,GO:0009414,GO:0009415,GO:0009507,GO:0009516,GO:0009536,GO:0009628,GO:0009651,GO:0009719,GO:0009725,GO:0009737,GO:0009987,GO:0010033,GO:0010035,GO:0016491,GO:0016620,GO:0016903,GO:0030312,GO:0033554,GO:0033993,GO:0034059,GO:…
PAXXG207940	28,29	AT5G13180	NAC083	RNA biosynthesis.transcriptional regulation.transcription factor (NAC)	N.A.
PAXXG207990	28,29	AT3G62760	ATGSTF13	N.A.	GO:0003674,GO:0003824,GO:0004364,GO:0005488,GO:0005515,GO:0005575,GO:0006950,GO:0008150,GO:0009635,GO:0009636,GO:0016740,GO:0016765,GO:0032991,GO:0042221,GO:0042802,GO:0042803,GO:0046983,GO:0050896
PAXXG209620	28,29	AT1G78870	UBC35	N.A.	GO:0000209,GO:0003674,GO:0003824,GO:0004842,GO:0005488,GO:0005515,GO:0005575,GO:0005622,GO:0005623,GO:0005634,GO:0005737,GO:0006139,GO:0006259,GO:0006281,GO:0006301,GO:0006464,GO:0006508,GO:0006511,GO:0006725,GO:0006807,GO:0006950,GO:0006974,GO:0007275,GO:0008150,GO:0008152,GO:0009056,GO:0009057,GO:0009653,GO:0009888,GO:0009987,GO:0010015,GO:0010035,GO:0010038,GO:0010039,GO:0010053,GO:0016567,GO:…
PAXXG209640	28,29	AT2G42590	GRF9	Multi-process regulation.14-3-3 regulatory system.14-3-3 phosphoprotein-binding protein (GRF)	N.A.
PAXXG210070	28,29	AT1G71950	F17M19.10	not assigned.not annotated	N.A.
PAXXG211740	28,29	AT5G64350	FKBP12	Protein modification.protein folding.protein folding catalyst (FKBP)	GO:0000413,GO:0003674,GO:0003755,GO:0003824,GO:0005488,GO:0005527,GO:0005528,GO:0005575,GO:0005622,GO:0005623,GO:0005737,GO:0005829,GO:0006457,GO:0006464,GO:0006807,GO:0008144,GO:0008150,GO:0008152,GO:0009987,GO:0016853,GO:0016859,GO:0018193,GO:0018208,GO:0019538,GO:0036211,GO:0043170,GO:0043412,GO:0044237,GO:0044238,GO:0044260,GO:0044267,GO:0044424,GO:0044444,GO:0044464,GO:0061077,GO:0071704,GO:…
PAXXG212030	28,29	N.A.	N.A.	not assigned.not annotated	N.A.
PAXXG212520	28,29	AT2G39770	CYT1	Carbohydrate metabolism.nucleotide sugar biosynthesis.GDP-D-mannose biosynthesis.GDP-D-mannose pyrophosphorylase (VTC1)	GO:0000271,GO:0000302,GO:0001101,GO:0003674,GO:0003824,GO:0004475,GO:0005575,GO:0005622,GO:0005623,GO:0005634,GO:0005737,GO:0005829,GO:0005975,GO:0005976,GO:0005996,GO:0006073,GO:0006082,GO:0006732,GO:0006766,GO:0006767,GO:0006950,GO:0006952,GO:0006970,GO:0006979,GO:0008150,GO:0008152,GO:0008905,GO:0009058,GO:0009059,GO:0009108,GO:0009110,GO:0009250,GO:0009266,GO:0009408,GO:0009605,GO:0009607,GO:…
PAXXG213530	28,29	AT2G36060	MMZ3	Protein homeostasis.ubiquitin-proteasome system.ubiquitin-fold protein conjugation.ubiquitin conjugation (ubiquitylation).polyubiquitination.Ubc13-Uev1 conjugating E2 complex.component Uev1	N.A.
PAXXG213880	28,29	N.A.	N.A.	not assigned.not annotated	N.A.
PAXXG214740	28,29	AT5G14780	FDH	Enzyme classification.EC_1 oxidoreductases.EC_1.17 oxidoreductase acting on CH or CH2 group	GO:0005575,GO:0005622,GO:0005623,GO:0005737,GO:0005739,GO:0008150,GO:0009507,GO:0009536,GO:0009579,GO:0010035,GO:0010038,GO:0042221,GO:0043226,GO:0043227,GO:0043229,GO:0043231,GO:0044424,GO:0044444,GO:0044464,GO:0046686,GO:0050896
PAXXG215030	28,29	AT1G75290	F22H5.18	Enzyme classification.EC_1 oxidoreductases.EC_1.3 oxidoreductase acting on CH-CH group of donor	GO:0003674,GO:0003824,GO:0005575,GO:0005623,GO:0005886,GO:0006725,GO:0006950,GO:0006979,GO:0008150,GO:0008152,GO:0009058,GO:0009698,GO:0009699,GO:0009806,GO:0009807,GO:0009987,GO:0010035,GO:0010038,GO:0016020,GO:0016491,GO:0016651,GO:0019438,GO:0019748,GO:0042221,GO:0044237,GO:0044249,GO:0044464,GO:0044550,GO:0046686,GO:0050664,GO:0050896,GO:0055114,GO:0071704,GO:0071944,GO:1901360,GO:1901362,GO:…
PAXXG215470	28,29	AT1G11910	APA1	Protein homeostasis.proteolysis.aspartic-type peptidase activities.A1-class protease (Pepsin)	GO:0003674,GO:0003824,GO:0004175,GO:0004190,GO:0005575,GO:0005622,GO:0005623,GO:0005737,GO:0005773,GO:0005829,GO:0005911,GO:0006508,GO:0006807,GO:0006950,GO:0006970,GO:0008150,GO:0008152,GO:0008233,GO:0009056,GO:0009057,GO:0009506,GO:0009628,GO:0009651,GO:0009719,GO:0009725,GO:0009735,GO:0010033,GO:0010035,GO:0010038,GO:0016787,GO:0019538,GO:0030054,GO:0030163,GO:0042221,GO:0043170,GO:0043226,GO:…
PAXXG216270	28,29	AT2G35260	T4C15.7	Coenzyme metabolism.chlorophyll metabolism.chlorophyll homeostasis.regulatory protein (BCM)	N.A.
PAXXG216590	28,29	AT3G51300	ROP1	Multi-process regulation.ROP-GTPase regulatory system.small GTPase (ROP)	N.A.
PAXXG216760	28,29	AT5G66140	PAD2	Protein homeostasis.ubiquitin-proteasome system.26S proteasome.20S core particle.alpha-type components.component alpha type-4	GO:0000502,GO:0005575,GO:0005622,GO:0005623,GO:0005634,GO:0005737,GO:0005773,GO:0005774,GO:0005819,GO:0005829,GO:0005839,GO:0005840,GO:0005856,GO:0006508,GO:0006511,GO:0006807,GO:0008150,GO:0008152,GO:0009056,GO:0009057,GO:0009507,GO:0009524,GO:0009536,GO:0009987,GO:0015630,GO:0016020,GO:0019538,GO:0019773,GO:0019941,GO:0022626,GO:0030163,GO:0031090,GO:0032991,GO:0043170,GO:0043226,GO:0043227,GO:…
PAXXG216780	28,29	AT2G17840	ERD7	not assigned.annotated	N.A.
PAXXG218140	28,29	N.A.	N.A.	Phytohormone action.signalling peptides.NCRP (non-cysteine-rich-peptide) category.CEP-peptide activity.CEP-peptide receptor (CEPR)	N.A.
PAXXG218930	28,29	AT5G56710	MIK19.16	Protein biosynthesis.ribosome biogenesis.large ribosomal subunit (LSU).LSU proteome.component eL31	N.A.
PAXXG219300	28,29	AT5G06770	MPH15.13	RNA biosynthesis.transcriptional regulation.transcription factor (C3H-ZF)	GO:0006950,GO:0006952,GO:0008150,GO:0009605,GO:0009607,GO:0009620,GO:0043207,GO:0050832,GO:0050896,GO:0051704,GO:0051707,GO:0098542
PAXXG219690	28,29	AT4G28400	F20O9.80	Protein modification.phosphorylation.protein serine/threonine phosphatase superfamily.PPM/PP2C Mn/Mg-dependent phosphatase families.clade F phosphatase	N.A.
PAXXG219700	28,29	AT3G15270	SPL5	RNA biosynthesis.transcriptional regulation.transcription factor (SBP)	GO:0000003,GO:0003006,GO:0003674,GO:0003676,GO:0003677,GO:0003700,GO:0005488,GO:0005575,GO:0005622,GO:0005623,GO:0005634,GO:0006355,GO:0007275,GO:0008150,GO:0009791,GO:0009889,GO:0009908,GO:0009909,GO:0009911,GO:0010228,GO:0010229,GO:0010321,GO:0010468,GO:0010556,GO:0019219,GO:0019222,GO:0022414,GO:0031323,GO:0031326,GO:0032501,GO:0032502,GO:0043226,GO:0043227,GO:0043229,GO:0043231,GO:0044424,GO:…
PAXXG219710	28,29	AT2G33830	AT2G33830	not assigned.annotated	GO:0008150,GO:0009743,GO:0009744,GO:0009746,GO:0009749,GO:0009750,GO:0010033,GO:0034284,GO:0034285,GO:0042221,GO:0050896,GO:1901700
PAXXG220190	28,29	AT3G11710	ATKRS-1	Protein biosynthesis.aminoacyl-tRNA synthetase activities.lysine-tRNA ligase	GO:0003674,GO:0003824,GO:0004812,GO:0004824,GO:0005575,GO:0005622,GO:0005623,GO:0005737,GO:0005829,GO:0005911,GO:0009506,GO:0016874,GO:0016875,GO:0030054,GO:0044424,GO:0044444,GO:0044464,GO:0055044,GO:0140098,GO:0140101
PAXXG220510	28,29	AT4G27130	T24A18.80	Protein biosynthesis.translation initiation.Pre-Initiation Complex (PIC) module.eIF1 PIC assembly factor activity.assembly factor (eIF1)	N.A.
PAXXG220640	28,29	AT1G54270	EIF4A-2	Protein biosynthesis.translation initiation.mRNA loading.mRNA unwinding factor (eIF4A)	N.A.
PAXXG220960	28,29	AT3G59920	GDI2	Vesicle trafficking.multi-pathway trafficking regulation.vesicle tethering.RAB-GTPase membrane association.RAB-GTPase GDP-dissociation inhibitor (RAB-GDI)	GO:0001558,GO:0003674,GO:0005092,GO:0005093,GO:0005488,GO:0005515,GO:0005575,GO:0005576,GO:0005622,GO:0005623,GO:0005737,GO:0005829,GO:0005911,GO:0007154,GO:0007165,GO:0007264,GO:0007265,GO:0007275,GO:0007399,GO:0008150,GO:0008361,GO:0009506,GO:0009987,GO:0010035,GO:0010038,GO:0010720,GO:0010721,GO:0010769,GO:0010770,GO:0010771,GO:0010975,GO:0010976,GO:0010977,GO:0016043,GO:0017016,GO:0017137,GO:…
PAXXG221130	28,29	N.A.	N.A.	not assigned.not annotated	N.A.
PAXXG222010	28,29	AT5G58620	MZN1.16	RNA processing.RNA homeostasis.mRNA stress granule formation.regulatory factor (TZF)	GO:0003674,GO:0003700,GO:0006355,GO:0006950,GO:0006952,GO:0008150,GO:0009266,GO:0009409,GO:0009605,GO:0009607,GO:0009620,GO:0009628,GO:0009889,GO:0010033,GO:0010200,GO:0010243,GO:0010468,GO:0010556,GO:0019219,GO:0019222,GO:0031323,GO:0031326,GO:0042221,GO:0042493,GO:0043207,GO:0050789,GO:0050794,GO:0050832,GO:0050896,GO:0051171,GO:0051252,GO:0051704,GO:0051707,GO:0060255,GO:0065007,GO:0080090,GO:…
PAXXG222900	28,29	AT2G28740	HIS4	Chromatin organisation.chromatin structure.DNA wrapping.histone (H4)	GO:0000228,GO:0000785,GO:0000786,GO:0000788,GO:0000790,GO:0003674,GO:0003676,GO:0003677,GO:0005488,GO:0005515,GO:0005575,GO:0005622,GO:0005623,GO:0005634,GO:0005694,GO:0006323,GO:0006325,GO:0006333,GO:0006334,GO:0006996,GO:0008150,GO:0009987,GO:0016043,GO:0022607,GO:0031497,GO:0031974,GO:0031981,GO:0032991,GO:0032993,GO:0034622,GO:0034728,GO:0042393,GO:0043226,GO:0043227,GO:0043228,GO:0043229,GO:…
PAXXG223160	28,29	AT3G07760	MLP3.21	not assigned.not annotated	N.A.
PAXXG223210	28,29	AT1G50570	F11F12.11	not assigned.not annotated	N.A.
PAXXG226310	28,29	AT2G27690	CYP94C1	Phytohormone action.jasmonic acid.conjugation and degradation.jasmonoyl-amino acid carboxylase (CYP94C)	N.A.
PAXXG227340	28,29	AT1G09850	XBCP3	Protein homeostasis.proteolysis.cysteine-type peptidase activities.C1-class protease (Papain)	GO:0000323,GO:0003674,GO:0003824,GO:0004175,GO:0004197,GO:0005575,GO:0005576,GO:0005615,GO:0005622,GO:0005623,GO:0005737,GO:0005764,GO:0005773,GO:0006508,GO:0006807,GO:0008150,GO:0008152,GO:0008233,GO:0008234,GO:0009056,GO:0009057,GO:0009987,GO:0016787,GO:0019538,GO:0030163,GO:0043170,GO:0043226,GO:0043227,GO:0043229,GO:0043231,GO:0044237,GO:0044238,GO:0044248,GO:0044257,GO:0044260,GO:0044265,GO:…
PAXXG227360	28,29	AT5G27320	GID1C	Phytohormone action.gibberellin.perception and signal transduction.receptor protein (GID1)	GO:0000003,GO:0001101,GO:0003006,GO:0003674,GO:0003824,GO:0005488,GO:0005575,GO:0005622,GO:0005623,GO:0005634,GO:0005737,GO:0005975,GO:0007154,GO:0007165,GO:0007275,GO:0008150,GO:0008152,GO:0008289,GO:0009056,GO:0009058,GO:0009311,GO:0009312,GO:0009653,GO:0009719,GO:0009725,GO:0009739,GO:0009755,GO:0009791,GO:0009892,GO:0009908,GO:0009937,GO:0009939,GO:0009966,GO:0009967,GO:0009987,GO:0010033,GO:…
PAXXG228230	28,29	AT2G33770	PHO2	Nutrient uptake.phosphorus assimilation.phosphate homeostasis.E2 ubiquitin-conjugating protein (PHO2)	GO:0003674,GO:0003824,GO:0004842,GO:0005488,GO:0005515,GO:0005575,GO:0005622,GO:0005623,GO:0005737,GO:0005783,GO:0005794,GO:0006464,GO:0006807,GO:0006810,GO:0006811,GO:0006817,GO:0006820,GO:0006950,GO:0007154,GO:0008150,GO:0008152,GO:0009056,GO:0009057,GO:0009267,GO:0009605,GO:0009987,GO:0009991,GO:0010966,GO:0012505,GO:0015698,GO:0016036,GO:0016567,GO:0016740,GO:0019538,GO:0019787,GO:0019899,GO:…
PAXXG230690	28,29	AT3G48140	AT3G48140	not assigned.not annotated	N.A.
PAXXG232000	28,29	AT5G56550	OXS3	not assigned.not annotated	N.A.
PAXXG232250	28,29	AT2G44060	F6E13.19	not assigned.not annotated	N.A.
PAXXG240490	28,29	AT1G63000	NRS/ER	Carbohydrate metabolism.nucleotide sugar biosynthesis.nucleotide rhamnose biosynthesis.dTDP-rhamnose synthase (NRS-ER)	GO:0003674,GO:0003824,GO:0005575,GO:0005576,GO:0005622,GO:0005623,GO:0005737,GO:0005829,GO:0005886,GO:0005911,GO:0006139,GO:0006725,GO:0006793,GO:0006807,GO:0006810,GO:0008150,GO:0008152,GO:0008830,GO:0008831,GO:0009058,GO:0009225,GO:0009226,GO:0009506,GO:0009812,GO:0009813,GO:0009914,GO:0009966,GO:0009987,GO:0010253,GO:0010280,GO:0010315,GO:0010489,GO:0010490,GO:0010646,GO:0010817,GO:0010928,GO:…
PAXXG241380	28,29	AT1G24260	2022-09-03	RNA biosynthesis.transcriptional regulation.transcription factor (MADS/AGL)	GO:0000003,GO:0001708,GO:0003002,GO:0003006,GO:0003674,GO:0003676,GO:0003677,GO:0003700,GO:0005488,GO:0005575,GO:0005622,GO:0005623,GO:0005634,GO:0006355,GO:0007275,GO:0007389,GO:0008150,GO:0009653,GO:0009791,GO:0009889,GO:0009908,GO:0009987,GO:0010093,GO:0010468,GO:0010556,GO:0019219,GO:0019222,GO:0022414,GO:0030154,GO:0031323,GO:0031326,GO:0032501,GO:0032502,GO:0035670,GO:0043226,GO:0043227,GO:…
PAXXG242550	28,29	AT1G75450	CKX5	Phytohormone action.cytokinin.conjugation and degradation.cytokinin dehydrogenase (CKX)	GO:0000003,GO:0003006,GO:0003674,GO:0003824,GO:0005575,GO:0005576,GO:0005615,GO:0007275,GO:0008150,GO:0008152,GO:0009791,GO:0010229,GO:0016491,GO:0016645,GO:0019139,GO:0022414,GO:0032501,GO:0032502,GO:0044421,GO:0048367,GO:0048608,GO:0048731,GO:0048856,GO:0055114,GO:0061458,GO:0090567
PAXXG242960	28,29	AT1G53310	PPC1	Photosynthesis.CAM/C4 photosynthesis.phosphoenolpyruvate (PEP) carboxylase activity.PEP carboxylase (PPC)	GO:0003674,GO:0003824,GO:0004611,GO:0005575,GO:0005576,GO:0005622,GO:0005623,GO:0005737,GO:0005829,GO:0005886,GO:0005911,GO:0006950,GO:0007154,GO:0007275,GO:0008150,GO:0008152,GO:0008964,GO:0009267,GO:0009506,GO:0009507,GO:0009536,GO:0009605,GO:0009987,GO:0009991,GO:0015977,GO:0016020,GO:0016036,GO:0016043,GO:0016829,GO:0016830,GO:0016831,GO:0022607,GO:0030054,GO:0031667,GO:0031668,GO:0031669,GO:…
PAXXG246160	28,29	AT1G07930	T6D22.31	Protein biosynthesis.translation elongation.eEF1 aminoacyl-tRNA binding factor activity.aminoacyl-tRNA binding factor (eEF1A)	N.A.
PAXXG246560	28,29	AT1G15270	F9L1.21	not assigned.not annotated	N.A.
PAXXG247510	28,29	AT3G10950	AT3G10950	Protein biosynthesis.ribosome biogenesis.large ribosomal subunit (LSU).LSU proteome.component eL43	N.A.
PAXXG249740	28,29	AT4G39780	T19P19.170	RNA biosynthesis.transcriptional regulation.AP2/ERF transcription factor superfamily.transcription factor (DREB)	GO:0000160,GO:0001101,GO:0003674,GO:0003676,GO:0003677,GO:0003700,GO:0005488,GO:0005575,GO:0005622,GO:0005623,GO:0005634,GO:0006355,GO:0006950,GO:0006970,GO:0007154,GO:0007165,GO:0008150,GO:0009266,GO:0009314,GO:0009409,GO:0009414,GO:0009415,GO:0009416,GO:0009611,GO:0009628,GO:0009651,GO:0009719,GO:0009723,GO:0009725,GO:0009735,GO:0009736,GO:0009755,GO:0009873,GO:0009889,GO:0009987,GO:0010033,GO:…
PAXXG249830	28,29	AT1G78140	T11I11.8	not assigned.annotated	GO:0005575,GO:0005622,GO:0005623,GO:0005737,GO:0009507,GO:0009532,GO:0009536,GO:0009570,GO:0010287,GO:0043226,GO:0043227,GO:0043229,GO:0043231,GO:0044422,GO:0044424,GO:0044434,GO:0044435,GO:0044444,GO:0044446,GO:0044464
PAXXG251760	28,29	AT5G14670	ARFA1B	Vesicle trafficking.retrograde trafficking.Coat protein I (COPI) coatomer machinery.coat protein recruiting.ARF-GTPase activities.class-I ARF-GTPase (ARFA1)	N.A.
PAXXG252040	28,29	AT5G08790	ATAF2	RNA biosynthesis.transcriptional regulation.transcription factor (NAC)	GO:0003674,GO:0003676,GO:0003677,GO:0005488,GO:0005515,GO:0006355,GO:0008150,GO:0009889,GO:0010468,GO:0010556,GO:0019219,GO:0019222,GO:0031323,GO:0031326,GO:0042802,GO:0042803,GO:0043565,GO:0046983,GO:0047484,GO:0048518,GO:0048583,GO:0048584,GO:0050789,GO:0050794,GO:0051171,GO:0051252,GO:0060255,GO:0065007,GO:0080090,GO:0080134,GO:0097159,GO:1901000,GO:1901002,GO:1901363,GO:1902584,GO:1903506,GO:…
PAXXG253070	28,29	AT2G36620	RPL24A	Protein biosynthesis.ribosome biogenesis.large ribosomal subunit (LSU).LSU proteome.component eL24	N.A.
PAXXG253090	28,29	N.A.	N.A.	not assigned.not annotated	N.A.
PAXXG258630	28,29	N.A.	N.A.	Protein homeostasis.ubiquitin-proteasome system.ubiquitin-fold protein conjugation.Cullin-based ubiquitylation complexes.SKP1-CUL1-FBX (SCF) E3 ubiquitin ligase complexes.F-BOX substrate adaptor activities.substrate adaptor (FBX)	GO:0001101,GO:0006950,GO:0006970,GO:0008150,GO:0009605,GO:0009607,GO:0009611,GO:0009617,GO:0009628,GO:0009651,GO:0009719,GO:0009725,GO:0009737,GO:0009751,GO:0009753,GO:0009961,GO:0010033,GO:0010243,GO:0014070,GO:0033993,GO:0042221,GO:0042493,GO:0043200,GO:0043207,GO:0046677,GO:0050896,GO:0051704,GO:0051707,GO:0097305,GO:1901698,GO:1901700
PAXXG263300	28,29	AT3G57040	ARR9	Phytohormone action.cytokinin.perception and signal transduction.A-type ARR response regulator	GO:0000156,GO:0000160,GO:0003674,GO:0005575,GO:0005622,GO:0005623,GO:0005634,GO:0006355,GO:0007154,GO:0007165,GO:0007623,GO:0008150,GO:0009719,GO:0009725,GO:0009735,GO:0009736,GO:0009755,GO:0009889,GO:0009987,GO:0010033,GO:0010468,GO:0010556,GO:0019219,GO:0019222,GO:0023052,GO:0031323,GO:0031326,GO:0032870,GO:0035556,GO:0042221,GO:0043226,GO:0043227,GO:0043229,GO:0043231,GO:0044424,GO:0044464,GO:…
PAXXG268550	28,29	AT5G37600	ARABIDOPSIS	Nutrient uptake.nitrogen assimilation.ammonium assimilation.glutamine synthetase activities.cytosolic glutamine synthetase (GLN1)	GO:0005575,GO:0005622,GO:0005623,GO:0005737,GO:0044424,GO:0044464
PAXXG276000	28,29	AT4G32940	GAMMA-VPE	Protein homeostasis.proteolysis.cysteine-type peptidase activities.C13-class asparaginyl endopeptidase (Legumain)	N.A.
PAXXG282850	28,29	AT3G05890	RCI2B	not assigned.not annotated	N.A.
PAXXG284310	28,29	AT1G78380	GSTU19	Redox homeostasis.glutathione-based redox regulation.glutathione S-transferase activities.class tau glutathione S-transferase	GO:0001101,GO:0003674,GO:0003824,GO:0004364,GO:0005488,GO:0005515,GO:0005575,GO:0005576,GO:0005622,GO:0005623,GO:0005634,GO:0005737,GO:0005773,GO:0005774,GO:0005829,GO:0005886,GO:0006518,GO:0006575,GO:0006725,GO:0006749,GO:0006790,GO:0006807,GO:0006950,GO:0006979,GO:0007154,GO:0008150,GO:0008152,GO:0009056,GO:0009266,GO:0009404,GO:0009407,GO:0009409,GO:0009414,GO:0009415,GO:0009507,GO:0009532,GO:…
PAXXG291140	28,29	AT1G02780	emb2386	Protein biosynthesis.ribosome biogenesis.large ribosomal subunit (LSU).LSU proteome.component eL19	GO:0003674,GO:0003676,GO:0003723,GO:0003729,GO:0003735,GO:0005198,GO:0005488,GO:0005575,GO:0005622,GO:0005623,GO:0005634,GO:0005730,GO:0005737,GO:0005829,GO:0005840,GO:0005844,GO:0005886,GO:0005911,GO:0006412,GO:0006518,GO:0006807,GO:0008150,GO:0008152,GO:0009058,GO:0009059,GO:0009506,GO:0009987,GO:0010467,GO:0015934,GO:0016020,GO:0019538,GO:0022625,GO:0022626,GO:0030054,GO:0031974,GO:0031981,GO:…
PAXXG291970	28,29	AT3G05540	F18C1.20	not assigned.annotated	N.A.
PAXXG295790	28,29	AT2G30360	SIP4	Protein modification.phosphorylation.CAMK protein kinase superfamily.SNF1-related protein kinase (SnRK3)	GO:0003674,GO:0003824,GO:0004672,GO:0004674,GO:0005575,GO:0005622,GO:0005623,GO:0006464,GO:0006468,GO:0006793,GO:0006796,GO:0006807,GO:0007154,GO:0007165,GO:0008150,GO:0008152,GO:0009987,GO:0016301,GO:0016310,GO:0016740,GO:0016772,GO:0016773,GO:0018105,GO:0018107,GO:0018193,GO:0018209,GO:0018210,GO:0019538,GO:0023052,GO:0035556,GO:0036211,GO:0043170,GO:0043412,GO:0044237,GO:0044238,GO:0044260,GO:…
PAXXG298810	28,29	AT1G35720	ANNAT1	not assigned.annotated	GO:0001101,GO:0005575,GO:0005576,GO:0005622,GO:0005623,GO:0005634,GO:0005737,GO:0005829,GO:0006810,GO:0006950,GO:0006970,GO:0008150,GO:0008643,GO:0009266,GO:0009314,GO:0009408,GO:0009409,GO:0009414,GO:0009415,GO:0009416,GO:0009579,GO:0009628,GO:0009639,GO:0009651,GO:0010035,GO:0015774,GO:0016020,GO:0033036,GO:0033037,GO:0042221,GO:0043226,GO:0043227,GO:0043229,GO:0043231,GO:0044424,GO:0044444,GO:…
PAXXG300700	28,29	AT2G39710	F17A14.9	Protein homeostasis.proteolysis.aspartic-type peptidase activities.A1-class protease (Pepsin)	GO:0003674,GO:0003824,GO:0004175,GO:0004190,GO:0005575,GO:0005622,GO:0005623,GO:0005737,GO:0005783,GO:0006508,GO:0006807,GO:0008150,GO:0008152,GO:0008219,GO:0008233,GO:0009056,GO:0009057,GO:0009987,GO:0012501,GO:0012505,GO:0016787,GO:0019538,GO:0030163,GO:0043170,GO:0043226,GO:0043227,GO:0043229,GO:0043231,GO:0044238,GO:0044424,GO:0044444,GO:0044464,GO:0070001,GO:0070011,GO:0071704,GO:0140096,GO:…
PAXXG301520	28,29	N.A.	N.A.	not assigned.not annotated	N.A.
PAXXG309080	28,29	AT3G09640	APX2	Redox homeostasis.ascorbate-based redox regulation.cytosolic ascorbate peroxidase (APX)	GO:0000302,GO:0003674,GO:0003824,GO:0004130,GO:0004601,GO:0005575,GO:0005622,GO:0005623,GO:0005737,GO:0005829,GO:0006950,GO:0006979,GO:0008150,GO:0008152,GO:0009056,GO:0009507,GO:0009536,GO:0009636,GO:0009987,GO:0016209,GO:0016491,GO:0016684,GO:0016688,GO:0016999,GO:0017001,GO:0017144,GO:0033554,GO:0034599,GO:0042221,GO:0042737,GO:0042743,GO:0042744,GO:0043226,GO:0043227,GO:0043229,GO:0043231,GO:…
PAXXG311130	28,29	AT5G59310	LTP4	not assigned.annotated	GO:0000003,GO:0000902,GO:0000904,GO:0001101,GO:0003006,GO:0003674,GO:0005215,GO:0005319,GO:0005488,GO:0005515,GO:0005516,GO:0005575,GO:0005576,GO:0005618,GO:0005622,GO:0005623,GO:0005737,GO:0005768,GO:0005794,GO:0005802,GO:0005886,GO:0005911,GO:0006649,GO:0006810,GO:0006811,GO:0006820,GO:0006869,GO:0006950,GO:0007275,GO:0008150,GO:0009414,GO:0009415,GO:0009505,GO:0009506,GO:0009507,GO:0009534,GO:…
PAXXG311150	28,29	AT5G59310	LTP4	not assigned.annotated	GO:0000003,GO:0000902,GO:0000904,GO:0001101,GO:0003006,GO:0003674,GO:0005215,GO:0005319,GO:0005488,GO:0005515,GO:0005516,GO:0005575,GO:0005576,GO:0005618,GO:0005622,GO:0005623,GO:0005737,GO:0005768,GO:0005794,GO:0005802,GO:0005886,GO:0005911,GO:0006649,GO:0006810,GO:0006811,GO:0006820,GO:0006869,GO:0006950,GO:0007275,GO:0008150,GO:0009414,GO:0009415,GO:0009505,GO:0009506,GO:0009507,GO:0009534,GO:…
PAXXG320370	28,29	N.A.	N.A.	not assigned.not annotated	GO:0001101,GO:0005575,GO:0005622,GO:0005623,GO:0005737,GO:0005829,GO:0006950,GO:0008150,GO:0009266,GO:0009409,GO:0009414,GO:0009415,GO:0009628,GO:0009631,GO:0009719,GO:0009725,GO:0009737,GO:0010033,GO:0010035,GO:0016020,GO:0033993,GO:0042221,GO:0044424,GO:0044444,GO:0044464,GO:0050896,GO:0097305,GO:1901700
PAXXG325660	28,29	AT4G21570	F17L22.30	not assigned.annotated	N.A.
PAXXG329310	28,29	AT1G73480	T9L24.33	not assigned.annotated	N.A.
PAXXG332470	28,29	AT2G42590	GRF9	Multi-process regulation.14-3-3 regulatory system.14-3-3 phosphoprotein-binding protein (GRF)	N.A.
PAXXG332790	28,29	AT2G43180	F14B2.12	Enzyme classification.EC_5 isomerases.EC_5.4 intramolecular transferase	N.A.
PAXXG342890	28,29	AT5G19140	AILP1	not assigned.annotated	N.A.
PAXXG345090	28,29	N.A.	N.A.	not assigned.annotated	N.A.
PAXXG347610	28,29	AT3G49910	F3A4.4	Protein biosynthesis.ribosome biogenesis.large ribosomal subunit (LSU).LSU proteome.component uL24	GO:0002181,GO:0003674,GO:0003676,GO:0003723,GO:0003729,GO:0003735,GO:0005198,GO:0005488,GO:0005575,GO:0005622,GO:0005623,GO:0005634,GO:0005730,GO:0005737,GO:0005773,GO:0005774,GO:0005829,GO:0005840,GO:0005844,GO:0005886,GO:0006412,GO:0006518,GO:0006807,GO:0006950,GO:0008150,GO:0008152,GO:0009058,GO:0009059,GO:0009266,GO:0009409,GO:0009507,GO:0009536,GO:0009628,GO:0009987,GO:0010467,GO:0015934,GO:…
PAXXG351960	28,29	AT5G06870	PGIP2	External stimuli response.pathogen.defense mechanisms.pathogen polygalacturonase inhibitor (PGIP)	N.A.
PAXXG353740	28,29	AT5G63030	MJH22.9	Protein modification.S-glutathionylation.glutaredoxin	N.A.
PAXXG354990	28,29	AT1G55020	LOX1	Enzyme classification.EC_1 oxidoreductases.EC_1.13 oxidoreductase acting on single donor with incorporation of molecular oxygen (oxygenase)	GO:0003674,GO:0003824,GO:0005575,GO:0005622,GO:0005623,GO:0005737,GO:0006629,GO:0007275,GO:0008150,GO:0008152,GO:0009507,GO:0009536,GO:0009653,GO:0009791,GO:0009987,GO:0010015,GO:0010101,GO:0010102,GO:0010311,GO:0016165,GO:0016491,GO:0016701,GO:0016702,GO:0022622,GO:0030258,GO:0031347,GO:0031348,GO:0032501,GO:0032502,GO:0034440,GO:0043226,GO:0043227,GO:0043229,GO:0043231,GO:0044237,GO:0044238,GO:…
PAXXG359550	28,29	AT5G38480	GRF3	Multi-process regulation.14-3-3 regulatory system.14-3-3 phosphoprotein-binding protein (GRF)	GO:0000166,GO:0003674,GO:0005488,GO:0005524,GO:0005575,GO:0005618,GO:0005622,GO:0005623,GO:0005634,GO:0005737,GO:0005739,GO:0005794,GO:0005829,GO:0005886,GO:0005911,GO:0008144,GO:0008150,GO:0009506,GO:0009507,GO:0009536,GO:0010035,GO:0010038,GO:0012505,GO:0016020,GO:0017076,GO:0030054,GO:0030312,GO:0030554,GO:0032553,GO:0032555,GO:0032559,GO:0035639,GO:0036094,GO:0042221,GO:0043167,GO:0043168,GO:…
PAXXG361250	28,29	AT4G35090	CAT2	Redox homeostasis.enzymatic reactive oxygen scavenging.catalase	GO:0000302,GO:0003674,GO:0003824,GO:0004096,GO:0004601,GO:0005488,GO:0005575,GO:0005622,GO:0005623,GO:0005737,GO:0005739,GO:0005777,GO:0006950,GO:0006979,GO:0007623,GO:0008150,GO:0008152,GO:0009056,GO:0009266,GO:0009409,GO:0009410,GO:0009628,GO:0009631,GO:0009636,GO:0009719,GO:0009725,GO:0009733,GO:0009987,GO:0010033,GO:0010035,GO:0016043,GO:0016209,GO:0016491,GO:0016684,GO:0016999,GO:0017001,GO:…
PAXXG260630	28,29	AT5G09510	T5E8.310	Protein biosynthesis.ribosome biogenesis.small ribosomal subunit (SSU).SSU proteome.component uS19	GO:0000028,GO:0003674,GO:0003735,GO:0005198,GO:0005575,GO:0005622,GO:0005623,GO:0005737,GO:0005829,GO:0005840,GO:0006996,GO:0008150,GO:0009987,GO:0015935,GO:0016043,GO:0022607,GO:0022613,GO:0022618,GO:0022626,GO:0022627,GO:0032991,GO:0034622,GO:0042254,GO:0042255,GO:0042274,GO:0043226,GO:0043228,GO:0043229,GO:0043232,GO:0043933,GO:0044085,GO:0044391,GO:0044422,GO:0044424,GO:0044444,GO:0044445,GO:…
PAXXG262430	28,29	AT3G46430	AT3G46430	Cellular respiration.oxidative phosphorylation.ATP synthase complex.membrane MF0 subcomplex.subunit 6kDa/ATP6	N.A.

## Sheet: inner_tepal
Gene ID	Clusters	Homolog in A.thaliana	Common Name	MapMan Annotation	GO Annotation
PAXXG012930	7	AT4G05320	UBQ10	Protein homeostasis.ubiquitin-proteasome system.ubiquitin-fold protein conjugation.ubiquitin conjugation (ubiquitylation).ubiquitin-fold protein (UBQ)	N.A.
PAXXG018510	7	AT4G25810	XTR6	Enzyme classification.EC_2 transferases.EC_2.4 glycosyltransferase	N.A.
PAXXG023160	7	AT2G33620	F4P9.39	RNA biosynthesis.transcriptional regulation.AHL transcription factor superfamily.clade-B transcription factor (AHL)	GO:0005575,GO:0005622,GO:0005623,GO:0005737,GO:0005829,GO:0044424,GO:0044444,GO:0044464
PAXXG034960	7	AT1G60160	T13D8.5	Solute transport.carrier-mediated transport.APC superfamily.potassium cation transporter (HAK/KUP/KT)	GO:0003674,GO:0005215,GO:0005575,GO:0005622,GO:0005623,GO:0005737,GO:0006810,GO:0006811,GO:0006812,GO:0006813,GO:0008150,GO:0008324,GO:0009507,GO:0009536,GO:0009987,GO:0015075,GO:0015077,GO:0015079,GO:0015318,GO:0015672,GO:0016020,GO:0022857,GO:0022890,GO:0030001,GO:0034220,GO:0043226,GO:0043227,GO:0043229,GO:0043231,GO:0044424,GO:0044444,GO:0044464,GO:0046873,GO:0051179,GO:0051234,GO:0055085,GO:…
PAXXG035000	7	N.A.	N.A.	Chromatin organisation.chromatin structure.DNA bending.architectural protein (HMG-B)	GO:0000785,GO:0003674,GO:0003676,GO:0003677,GO:0003682,GO:0003700,GO:0005198,GO:0005488,GO:0005575,GO:0005622,GO:0005623,GO:0005634,GO:0005694,GO:0005737,GO:0006325,GO:0006333,GO:0006355,GO:0006996,GO:0008150,GO:0009889,GO:0009987,GO:0010468,GO:0010556,GO:0016043,GO:0019219,GO:0019222,GO:0030527,GO:0031323,GO:0031326,GO:0043226,GO:0043227,GO:0043228,GO:0043229,GO:0043231,GO:0043232,GO:0044422,GO:…
PAXXG065740	7	AT3G13470	AT3G13470	Photosynthesis.photophosphorylation.chlororespiration.NADH dehydrogenase-like (NDH) complex.assembly and maintenance.Cpn60 chaperonin heterodimer.subunit beta	GO:0003674,GO:0005488,GO:0005515,GO:0005575,GO:0005622,GO:0005623,GO:0005634,GO:0005730,GO:0005737,GO:0005739,GO:0005829,GO:0005840,GO:0006457,GO:0006458,GO:0006996,GO:0007005,GO:0008150,GO:0009507,GO:0009526,GO:0009532,GO:0009536,GO:0009570,GO:0009941,GO:0009987,GO:0016020,GO:0016043,GO:0022626,GO:0031967,GO:0031974,GO:0031975,GO:0031981,GO:0032991,GO:0043226,GO:0043227,GO:0043228,GO:0043229,GO:…
PAXXG073000	7	AT5G20250	DIN10	Carbohydrate metabolism.oligosaccharide metabolism.galactinol-sucrose galactosyltransferase	N.A.
PAXXG074500	7	AT1G13710	CYP78A5	Enzyme classification.EC_1 oxidoreductases.EC_1.14 oxidoreductase acting on paired donor with incorporation or reduction of molecular oxygen	GO:0000003,GO:0003006,GO:0003674,GO:0003824,GO:0004497,GO:0005575,GO:0005622,GO:0005623,GO:0005737,GO:0005783,GO:0007275,GO:0008150,GO:0008152,GO:0008284,GO:0009058,GO:0009791,GO:0009908,GO:0012505,GO:0016020,GO:0016491,GO:0016705,GO:0016709,GO:0019748,GO:0022414,GO:0032501,GO:0032502,GO:0035265,GO:0040007,GO:0040008,GO:0040009,GO:0042127,GO:0043226,GO:0043227,GO:0043229,GO:0043231,GO:0044424,GO:…
PAXXG104050	7	N.A.	N.A.	not assigned.not annotated	N.A.
PAXXG179490	7	AT4G36740	HB40	RNA biosynthesis.transcriptional regulation.Homeobox transcription factor superfamily.transcription factor (HD-ZIP I/II)	GO:0003674,GO:0003676,GO:0003677,GO:0003700,GO:0005488,GO:0006355,GO:0007275,GO:0008150,GO:0009719,GO:0009725,GO:0009733,GO:0009889,GO:0010033,GO:0010468,GO:0010556,GO:0019219,GO:0019222,GO:0022622,GO:0031323,GO:0031326,GO:0032501,GO:0032502,GO:0042221,GO:0048364,GO:0048731,GO:0048856,GO:0050789,GO:0050794,GO:0050896,GO:0051171,GO:0051252,GO:0060255,GO:0065007,GO:0080090,GO:0097159,GO:0099402,GO:…
PAXXG212030	7	N.A.	N.A.	not assigned.not annotated	N.A.
PAXXG218190	7	AT1G06520	GPAT1	not assigned.annotated	GO:0000003,GO:0003006,GO:0003674,GO:0003824,GO:0005575,GO:0005622,GO:0005623,GO:0005737,GO:0005739,GO:0006793,GO:0006796,GO:0007275,GO:0007276,GO:0008150,GO:0008152,GO:0008374,GO:0009058,GO:0009059,GO:0009555,GO:0009628,GO:0009987,GO:0010143,GO:0016020,GO:0016311,GO:0016740,GO:0016746,GO:0016747,GO:0016787,GO:0016788,GO:0016791,GO:0019953,GO:0022412,GO:0022414,GO:0030154,GO:0032501,GO:0032502,GO:…
PAXXG237140	7	N.A.	N.A.	not assigned.annotated	N.A.
PAXXG240020	7	AT2G33830	AT2G33830	not assigned.annotated	N.A.
PAXXG242370	7	AT2G19810	F6F22.16	RNA processing.RNA homeostasis.mRNA stress granule formation.regulatory factor (TZF)	GO:0001101,GO:0003674,GO:0003676,GO:0003677,GO:0003700,GO:0003723,GO:0003727,GO:0005488,GO:0005575,GO:0005622,GO:0005623,GO:0005634,GO:0005737,GO:0005886,GO:0006355,GO:0006417,GO:0006950,GO:0006979,GO:0007154,GO:0007165,GO:0007275,GO:0007568,GO:0008150,GO:0008270,GO:0009719,GO:0009725,GO:0009753,GO:0009755,GO:0009867,GO:0009889,GO:0009890,GO:0009892,GO:0009893,GO:0009894,GO:0009896,GO:0009987,GO:…

## Sheet: lip
Gene ID	Clusters	Homolog in A.thaliana	Common Name	MapMan Annotation	GO Annotation
PAXXG013470	33	N.A	N.A	Enzyme classification.EC_2 transferases.EC_2.1 transferase transferring one-carbon group	GO:0003674,GO:0003824,GO:0006725,GO:0008150,GO:0008152,GO:0008168,GO:0008171,GO:0008757,GO:0009058,GO:0009987,GO:0016740,GO:0016741,GO:0019438,GO:0032259,GO:0044237,GO:0044249
PAXXG071610	33	N.A	N.A	RNA biosynthesis.transcriptional regulation.MYB transcription factor superfamily.transcription factor (MYB)	N.A.
PAXXG129870	33	N.A	N.A	not assigned.not annotated	N.A.
PAXXG085740	33	AT3G54420	EP3	not assigned.annotated	N.A.
PAXXG138420	33	AT5G15410	DND1	Solute transport.channels.VIC superfamily.cyclic nucleotide-gated cation channel (CNGC)	GO:0002376,GO:0003674,GO:0005215,GO:0005216,GO:0005217,GO:0005221,GO:0005222,GO:0005242,GO:0005244,GO:0005249,GO:0005261,GO:0005262,GO:0005267,GO:0005488,GO:0005515,GO:0005516,GO:0005575,GO:0005623,GO:0005886,GO:0005887,GO:0006810,GO:0006811,GO:0006812,GO:0006813,GO:0006816,GO:0006950,GO:0006952,GO:0006955,GO:0007154,GO:0007165,GO:0007263,GO:0008150,GO:0008219,GO:0008324,GO:0009626,GO:0009987,GO:…
PAXXG139930	33	AT5G02450	AT5G02450	Protein biosynthesis.ribosome biogenesis.large ribosomal subunit (LSU).LSU proteome.component eL36	N.A.
PAXXG143500	33	AT3G17980	AT3G17980	Phytohormone action.abscisic acid.perception and signalling.receptor activities.recruitment factor (CAR)	GO:0002682,GO:0002684,GO:0002831,GO:0002833,GO:0003674,GO:0005096,GO:0005488,GO:0005543,GO:0005575,GO:0005622,GO:0005623,GO:0005634,GO:0005737,GO:0005829,GO:0005886,GO:0006950,GO:0006970,GO:0008047,GO:0008150,GO:0008289,GO:0009611,GO:0009628,GO:0009651,GO:0009787,GO:0009789,GO:0009966,GO:0009967,GO:0010646,GO:0010647,GO:0016020,GO:0023051,GO:0023056,GO:0030234,GO:0030695,GO:0031347,GO:0031349,GO:…
PAXXG146180	33	AT5G42300	UBL5	Protein homeostasis.ubiquitin-proteasome system.ubiquitin-fold protein conjugation.HUB conjugation.ubiquitin-fold protein (HUB)	N.A.
PAXXG146260	33	AT5G03300	ADK2	Nucleotide metabolism.purines.salvage pathway.adenosine kinase (ADK)	GO:0003674,GO:0003824,GO:0004001,GO:0005488,GO:0005507,GO:0005575,GO:0005622,GO:0005623,GO:0005634,GO:0005737,GO:0005829,GO:0005886,GO:0006139,GO:0006163,GO:0006164,GO:0006166,GO:0006167,GO:0006169,GO:0006725,GO:0006753,GO:0006793,GO:0006796,GO:0006807,GO:0008150,GO:0008152,GO:0009058,GO:0009116,GO:0009117,GO:0009119,GO:0009123,GO:0009124,GO:0009126,GO:0009127,GO:0009150,GO:0009152,GO:0009156,GO:…
PAXXG147000	33	AT5G64300	GCH	Coenzyme metabolism.FMN/FAD biosynthesis.bifunctional GTP cyclohydrolase II (RibA) and DHBP synthase (RibB)	GO:0003674,GO:0003824,GO:0003933,GO:0003935,GO:0005575,GO:0005622,GO:0005623,GO:0005737,GO:0006766,GO:0006767,GO:0006771,GO:0006807,GO:0008150,GO:0008152,GO:0008686,GO:0009058,GO:0009110,GO:0009231,GO:0009507,GO:0009532,GO:0009536,GO:0009570,GO:0009987,GO:0016020,GO:0016787,GO:0016810,GO:0016814,GO:0016829,GO:0016830,GO:0017144,GO:0018130,GO:0019238,GO:0034641,GO:0042364,GO:0042726,GO:0042727,GO:…
PAXXG147200	33	AT4G08950	EXO	not assigned.annotated	GO:0005575,GO:0005618,GO:0005622,GO:0005623,GO:0005737,GO:0005794,GO:0008150,GO:0009505,GO:0009719,GO:0009725,GO:0009741,GO:0010033,GO:0012505,GO:0014070,GO:0030312,GO:0033993,GO:0042221,GO:0043226,GO:0043227,GO:0043229,GO:0043231,GO:0044424,GO:0044444,GO:0044464,GO:0050896,GO:0071944,GO:1901700
PAXXG147210	33	AT1G35140	PHI-1	not assigned.annotated	GO:0005575,GO:0005618,GO:0005622,GO:0005623,GO:0005737,GO:0005794,GO:0008150,GO:0009505,GO:0009719,GO:0009725,GO:0009741,GO:0010033,GO:0012505,GO:0014070,GO:0030312,GO:0033993,GO:0042221,GO:0043226,GO:0043227,GO:0043229,GO:0043231,GO:0044424,GO:0044444,GO:0044464,GO:0050896,GO:0071944,GO:1901700
PAXXG148790	33	AT5G24510	K18P6.3	Protein biosynthesis.ribosome biogenesis.large ribosomal subunit (LSU).LSU proteome.component RPP1	N.A.
PAXXG149150	33	N.A	N.A	Cytoskeleton organisation.microfilament network.actin-membrane compartment interaction.NET-type actin-membrane nexus protein families.actin-binding protein (NET1)	GO:0003674,GO:0003779,GO:0005488,GO:0005515,GO:0005575,GO:0005622,GO:0005623,GO:0005634,GO:0005886,GO:0005911,GO:0008092,GO:0009506,GO:0016020,GO:0030054,GO:0043226,GO:0043227,GO:0043229,GO:0043231,GO:0044424,GO:0044464,GO:0044877,GO:0051015,GO:0055044,GO:0071944
PAXXG151010	33	N.A	N.A	not assigned.not annotated	N.A
PAXXG152710	33	N.A	N.A	RNA biosynthesis.transcriptional regulation.transcription factor (TIFY)	GO:0003674,GO:0003712,GO:0003714,GO:0005575,GO:0005622,GO:0005623,GO:0005634,GO:0006950,GO:0008150,GO:0009611,GO:0009889,GO:0009890,GO:0009892,GO:0009966,GO:0010556,GO:0010558,GO:0010605,GO:0010646,GO:0019219,GO:0019222,GO:0023051,GO:0031323,GO:0031324,GO:0031326,GO:0031327,GO:0031347,GO:0043226,GO:0043227,GO:0043229,GO:0043231,GO:0044424,GO:0044464,GO:0045934,GO:0048519,GO:0048523,GO:0048583,GO:…
PAXXG156470	33	AT1G12420	ACR8	not assigned.annotated	GO:0001101,GO:0003674,GO:0005488,GO:0005575,GO:0005622,GO:0005623,GO:0005737,GO:0005829,GO:0008150,GO:0009719,GO:0009725,GO:0009737,GO:0010033,GO:0016597,GO:0031406,GO:0033993,GO:0036094,GO:0042221,GO:0043167,GO:0043168,GO:0043177,GO:0044424,GO:0044444,GO:0044464,GO:0050896,GO:0097305,GO:1901700
PAXXG156700	33	AT3G03050	CSLD3	Cell wall organisation.hemicellulose.heteromannan.biosynthesis.mannan synthase activities.mannan synthase (CSLD)	GO:0000030,GO:0000139,GO:0003674,GO:0003824,GO:0005575,GO:0005622,GO:0005623,GO:0005737,GO:0005768,GO:0005783,GO:0005794,GO:0005802,GO:0005886,GO:0006950,GO:0007275,GO:0008150,GO:0008152,GO:0009266,GO:0009409,GO:0009628,GO:0009653,GO:0009888,GO:0009987,GO:0010015,GO:0010053,GO:0010054,GO:0012505,GO:0016020,GO:0016021,GO:0016049,GO:0016740,GO:0016757,GO:0016758,GO:0019187,GO:0021700,GO:0022622,GO:…
PAXXG168120	33	AT3G15210	ERF4	RNA biosynthesis.transcriptional regulation.AP2/ERF transcription factor superfamily.transcription factor (ERF)	N.A.
PAXXG173540	33	AT3G12750	ZIP1	Solute transport.carrier-mediated transport.ZIP family.metal cation transporter (ZIP)	GO:0000041,GO:0003674,GO:0005215,GO:0005385,GO:0005575,GO:0005623,GO:0005886,GO:0006810,GO:0006811,GO:0006812,GO:0006829,GO:0008150,GO:0008324,GO:0015075,GO:0015318,GO:0016020,GO:0022857,GO:0022890,GO:0030001,GO:0034220,GO:0044464,GO:0046873,GO:0046915,GO:0051179,GO:0051234,GO:0055085,GO:0070838,GO:0071577,GO:0071944,GO:0072509,GO:0072511,GO:0098655,GO:0098660,GO:0098662
PAXXG175110	33	AT3G57040	ARR9	Phytohormone action.cytokinin.perception and signal transduction.A-type ARR response regulator	GO:0005575,GO:0005622,GO:0005623,GO:0005634,GO:0043226,GO:0043227,GO:0043229,GO:0043231,GO:0044424,GO:0044464
PAXXG175190	33	AT4G02080	SAR2	Vesicle trafficking.anterograde trafficking.Coat protein II (COPII) coatomer machinery.coat protein recruiting.small GTPase (Sar1)	GO:0000166,GO:0001882,GO:0001883,GO:0003674,GO:0005488,GO:0005525,GO:0005575,GO:0005623,GO:0005886,GO:0016020,GO:0017076,GO:0019001,GO:0032549,GO:0032550,GO:0032553,GO:0032555,GO:0032561,GO:0035639,GO:0036094,GO:0043167,GO:0043168,GO:0044464,GO:0071944,GO:0097159,GO:0097367,GO:1901265,GO:1901363
PAXXG178200	33	AT4G38710	T9A14.5	not assigned.annotated	GO:0003674,GO:0003676,GO:0003723,GO:0003729,GO:0005488,GO:0005515,GO:0042802,GO:0042803,GO:0046983,GO:0097159,GO:1901363
PAXXG178770	33	AT1G75500	WAT1	Solute transport.carrier-mediated transport.DMT superfamily.solute transporter (UmamiT)	GO:0000325,GO:0000902,GO:0003674,GO:0005215,GO:0005575,GO:0005622,GO:0005623,GO:0005737,GO:0005773,GO:0005774,GO:0005886,GO:0005887,GO:0005938,GO:0006521,GO:0006810,GO:0007154,GO:0007165,GO:0008150,GO:0009653,GO:0009705,GO:0009719,GO:0009725,GO:0009733,GO:0009734,GO:0009755,GO:0009826,GO:0009832,GO:0009834,GO:0009893,GO:0009914,GO:0009966,GO:0009987,GO:0010033,GO:0010315,GO:0010565,GO:0010646,GO:…
PAXXG182010	33	AT1G74320	F1O17.1	Lipid metabolism.glycerolipid metabolism.phosphatidylcholine biosynthesis.choline homeostasis.choline kinase	N.A.
PAXXG185120	33	AT4G34710	ADC2	Polyamine metabolism.putrescine biosynthesis.plastidial/nuclear pathway.arginine decarboxylase	GO:0001101,GO:0003674,GO:0003824,GO:0005488,GO:0005515,GO:0005575,GO:0005622,GO:0005623,GO:0005737,GO:0005829,GO:0006576,GO:0006595,GO:0006596,GO:0006807,GO:0006950,GO:0006970,GO:0006979,GO:0008150,GO:0008152,GO:0008792,GO:0009058,GO:0009266,GO:0009308,GO:0009309,GO:0009409,GO:0009445,GO:0009446,GO:0009507,GO:0009536,GO:0009611,GO:0009628,GO:0009651,GO:0009719,GO:0009725,GO:0009737,GO:0009753,GO:…
PAXXG187910	33	N.A	N.A	Protein homeostasis.ubiquitin-proteasome system.ubiquitin-fold protein conjugation.ubiquitin conjugation (ubiquitylation).ubiquitin-ligase E3 activities.U-Box E3 ligase activities.group-II ligase	N.A
PAXXG194820	33	AT2G22500	UCP5	Solute transport.carrier-mediated transport.solute transporter (MTCC)	GO:0003674,GO:0005215,GO:0005310,GO:0005342,GO:0005575,GO:0005622,GO:0005623,GO:0005737,GO:0005739,GO:0005740,GO:0005743,GO:0006810,GO:0006811,GO:0006817,GO:0006820,GO:0006835,GO:0006839,GO:0006855,GO:0008150,GO:0008272,GO:0008509,GO:0008514,GO:0015075,GO:0015103,GO:0015116,GO:0015117,GO:0015131,GO:0015140,GO:0015141,GO:0015238,GO:0015291,GO:0015297,GO:0015318,GO:0015556,GO:0015698,GO:0015709,GO:…
PAXXG207940	33	AT5G13180	NAC083	N.A	N.A.
PAXXG207990	33	AT3G62760	ATGSTF13	N.A	GO:0003674,GO:0003824,GO:0004364,GO:0005488,GO:0005515,GO:0005575,GO:0006950,GO:0008150,GO:0009635,GO:0009636,GO:0016740,GO:0016765,GO:0032991,GO:0042221,GO:0042802,GO:0042803,GO:0046983,GO:0050896
PAXXG212590	33	AT2G37770	T8P21.32	Enzyme classification.EC_1 oxidoreductases.EC_1.1 oxidoreductase acting on CH-OH group of donor	N.A.
PAXXG213530	33	AT2G36060	MMZ3	Protein homeostasis.ubiquitin-proteasome system.ubiquitin-fold protein conjugation.ubiquitin conjugation (ubiquitylation).polyubiquitination.Ubc13-Uev1 conjugating E2 complex.component Uev1	N.A.
PAXXG214740	33	AT5G14780	FDH	Enzyme classification.EC_1 oxidoreductases.EC_1.17 oxidoreductase acting on CH or CH2 group	GO:0005575,GO:0005622,GO:0005623,GO:0005737,GO:0005739,GO:0008150,GO:0009507,GO:0009536,GO:0009579,GO:0010035,GO:0010038,GO:0042221,GO:0043226,GO:0043227,GO:0043229,GO:0043231,GO:0044424,GO:0044444,GO:0044464,GO:0046686,GO:0050896
PAXXG219300	33	AT5G06770	MPH15.13	RNA biosynthesis.transcriptional regulation.transcription factor (C3H-ZF)	GO:0006950,GO:0006952,GO:0008150,GO:0009605,GO:0009607,GO:0009620,GO:0043207,GO:0050832,GO:0050896,GO:0051704,GO:0051707,GO:0098542
PAXXG219690	33	AT4G28400	F20O9.80	Protein modification.phosphorylation.protein serine/threonine phosphatase superfamily.PPM/PP2C Mn/Mg-dependent phosphatase families.clade F phosphatase	N.A.
PAXXG220190	33	AT3G11710	ATKRS-1	Protein biosynthesis.aminoacyl-tRNA synthetase activities.lysine-tRNA ligase	GO:0003674,GO:0003824,GO:0004812,GO:0004824,GO:0005575,GO:0005622,GO:0005623,GO:0005737,GO:0005829,GO:0005911,GO:0009506,GO:0016874,GO:0016875,GO:0030054,GO:0044424,GO:0044444,GO:0044464,GO:0055044,GO:0140098,GO:0140101
PAXXG220510	33	AT4G27130	T24A18.80	Protein biosynthesis.translation initiation.Pre-Initiation Complex (PIC) module.eIF1 PIC assembly factor activity.assembly factor (eIF1)	N.A.
PAXXG220640	33	AT1G54270	EIF4A-2	Protein biosynthesis.translation initiation.mRNA loading.mRNA unwinding factor (eIF4A)	N.A.
PAXXG221640	33	N.A	N.A	not assigned.not annotated	N.A.
PAXXG222010	33	AT5G58620	MZN1.16	RNA processing.RNA homeostasis.mRNA stress granule formation.regulatory factor (TZF)	GO:0003674,GO:0003700,GO:0006355,GO:0006950,GO:0006952,GO:0008150,GO:0009266,GO:0009409,GO:0009605,GO:0009607,GO:0009620,GO:0009628,GO:0009889,GO:0010033,GO:0010200,GO:0010243,GO:0010468,GO:0010556,GO:0019219,GO:0019222,GO:0031323,GO:0031326,GO:0042221,GO:0042493,GO:0043207,GO:0050789,GO:0050794,GO:0050832,GO:0050896,GO:0051171,GO:0051252,GO:0051704,GO:0051707,GO:0060255,GO:0065007,GO:0080090,GO:…
PAXXG223180	33	AT5G55560	MWC10.1	Protein modification.phosphorylation.STE protein kinase superfamily.protein kinase (MAP3K-WNK)	GO:0003674,GO:0003824,GO:0004672,GO:0004674,GO:0005575,GO:0005622,GO:0005623,GO:0005737,GO:0005829,GO:0006464,GO:0006468,GO:0006793,GO:0006796,GO:0006807,GO:0007154,GO:0007165,GO:0008150,GO:0008152,GO:0009987,GO:0016301,GO:0016310,GO:0016740,GO:0016772,GO:0016773,GO:0019538,GO:0023052,GO:0035556,GO:0036211,GO:0043170,GO:0043412,GO:0044237,GO:0044238,GO:0044260,GO:0044267,GO:0044424,GO:0044444,GO:…
PAXXG223210	33	AT1G50570	F11F12.11	not assigned.not annotated	N.A.
PAXXG223930	33	AT4G10850	F25I24.60	Solute transport.carrier-mediated transport.TOC superfamily.sugar efflux transporter (SWEET)	GO:0003674,GO:0005215,GO:0005575,GO:0005622,GO:0005623,GO:0005737,GO:0005886,GO:0005887,GO:0006810,GO:0008150,GO:0008643,GO:0009507,GO:0009536,GO:0009987,GO:0015144,GO:0016020,GO:0016021,GO:0016043,GO:0022607,GO:0022857,GO:0031224,GO:0031226,GO:0034219,GO:0043226,GO:0043227,GO:0043229,GO:0043231,GO:0043933,GO:0044085,GO:0044424,GO:0044425,GO:0044444,GO:0044459,GO:0044464,GO:0051119,GO:0051179,GO:…
PAXXG226310	33	AT2G27690	CYP94C1	Phytohormone action.jasmonic acid.conjugation and degradation.jasmonoyl-amino acid carboxylase (CYP94C)	N.A.
PAXXG229570	33	N.A	N.A	not assigned.not annotated	N.A
PAXXG230370	33	AT4G08950	EXO	not assigned.annotated	GO:0005575,GO:0005618,GO:0005622,GO:0005623,GO:0005737,GO:0005794,GO:0008150,GO:0009505,GO:0009719,GO:0009725,GO:0009741,GO:0010033,GO:0012505,GO:0014070,GO:0030312,GO:0033993,GO:0042221,GO:0043226,GO:0043227,GO:0043229,GO:0043231,GO:0044424,GO:0044444,GO:0044464,GO:0050896,GO:0071944,GO:1901700
PAXXG230690	33	AT3G48140	AT3G48140	not assigned.not annotated	N.A.
PAXXG232000	33	AT5G56550	OXS3	not assigned.not annotated	N.A.
PAXXG232250	33	AT2G44060	F6E13.19	not assigned.not annotated	N.A.
PAXXG233850	33	AT2G28305	LOG1	Phytohormone action.cytokinin.biosynthesis.cytokinin phosphoribohydrolase (LOG)	GO:0005575,GO:0005622,GO:0005623,GO:0005634,GO:0005737,GO:0005829,GO:0043226,GO:0043227,GO:0043229,GO:0043231,GO:0044424,GO:0044444,GO:0044464
PAXXG236610	33	N.A	N.A	not assigned.not annotated	N.A.
PAXXG237080	33	AT3G05500	F22F7.5	Lipid metabolism.lipid droplet-associated activities.associated factor (LDAP)	GO:0005575,GO:0005622,GO:0005623,GO:0005811,GO:0006996,GO:0008150,GO:0009987,GO:0016043,GO:0032502,GO:0034389,GO:0040007,GO:0040008,GO:0043226,GO:0043228,GO:0043229,GO:0043232,GO:0044424,GO:0044464,GO:0045927,GO:0048518,GO:0048583,GO:0048584,GO:0048589,GO:0050789,GO:0065007,GO:0071840,GO:0080134,GO:0080186,GO:1902584,GO:2000070
PAXXG239080	33	AT2G02860	SUT2	Solute transport.carrier-mediated transport.MFS superfamily.sugar transporter (SUT/SUC)	GO:0000003,GO:0003674,GO:0005215,GO:0005351,GO:0005363,GO:0005364,GO:0005402,GO:0006810,GO:0006811,GO:0006812,GO:0006855,GO:0008150,GO:0008324,GO:0008506,GO:0008515,GO:0008643,GO:0009669,GO:0009846,GO:0009856,GO:0015075,GO:0015077,GO:0015078,GO:0015144,GO:0015154,GO:0015157,GO:0015238,GO:0015291,GO:0015293,GO:0015294,GO:0015295,GO:0015318,GO:0015573,GO:0015665,GO:0015672,GO:0015759,GO:0015766,GO:…
PAXXG246160	33	AT1G07930	T6D22.31	Protein biosynthesis.translation elongation.eEF1 aminoacyl-tRNA binding factor activity.aminoacyl-tRNA binding factor (eEF1A)	N.A.
PAXXG251760	33	AT5G14670	ARFA1B	Vesicle trafficking.retrograde trafficking.Coat protein I (COPI) coatomer machinery.coat protein recruiting.ARF-GTPase activities.class-I ARF-GTPase (ARFA1)	N.A.
PAXXG252030	33	AT3G04070	NAC047	RNA biosynthesis.transcriptional regulation.transcription factor (NAC)	N.A.
PAXXG252040	33	AT5G08790	ATAF2	RNA biosynthesis.transcriptional regulation.transcription factor (NAC)	GO:0003674,GO:0003676,GO:0003677,GO:0005488,GO:0005515,GO:0006355,GO:0008150,GO:0009889,GO:0010468,GO:0010556,GO:0019219,GO:0019222,GO:0031323,GO:0031326,GO:0042802,GO:0042803,GO:0043565,GO:0046983,GO:0047484,GO:0048518,GO:0048583,GO:0048584,GO:0050789,GO:0050794,GO:0051171,GO:0051252,GO:0060255,GO:0065007,GO:0080090,GO:0080134,GO:0097159,GO:1901000,GO:1901002,GO:1901363,GO:1902584,GO:1903506,GO:…
PAXXG253090	33	N.A	N.A	not assigned.not annotated	N.A.
PAXXG258630	33	N.A	N.A	Protein homeostasis.ubiquitin-proteasome system.ubiquitin-fold protein conjugation.Cullin-based ubiquitylation complexes.SKP1-CUL1-FBX (SCF) E3 ubiquitin ligase complexes.F-BOX substrate adaptor activities.substrate adaptor (FBX)	GO:0001101,GO:0006950,GO:0006970,GO:0008150,GO:0009605,GO:0009607,GO:0009611,GO:0009617,GO:0009628,GO:0009651,GO:0009719,GO:0009725,GO:0009737,GO:0009751,GO:0009753,GO:0009961,GO:0010033,GO:0010243,GO:0014070,GO:0033993,GO:0042221,GO:0042493,GO:0043200,GO:0043207,GO:0046677,GO:0050896,GO:0051704,GO:0051707,GO:0097305,GO:1901698,GO:1901700
PAXXG268550	33	AT5G37600	ARABIDOPSIS	Nutrient uptake.nitrogen assimilation.ammonium assimilation.glutamine synthetase activities.cytosolic glutamine synthetase (GLN1)	GO:0005575,GO:0005622,GO:0005623,GO:0005737,GO:0044424,GO:0044464
PAXXG279340	33	N.A	N.A	not assigned.not annotated	N.A.
PAXXG282250	33	AT2G38470	WRKY33	RNA biosynthesis.transcriptional regulation.WRKY transcription factor activity.transcription factor (WRKY)	GO:0001067,GO:0001101,GO:0003674,GO:0003676,GO:0003677,GO:0003700,GO:0005488,GO:0005575,GO:0005622,GO:0005623,GO:0005634,GO:0006355,GO:0006725,GO:0006790,GO:0006807,GO:0006950,GO:0006952,GO:0006970,GO:0008150,GO:0008152,GO:0009058,GO:0009266,GO:0009403,GO:0009404,GO:0009408,GO:0009409,GO:0009414,GO:0009415,GO:0009605,GO:0009607,GO:0009617,GO:0009620,GO:0009628,GO:0009651,GO:0009700,GO:0009719,GO:…
PAXXG282820	33	AT5G43060	MMG4.7	Protein homeostasis.proteolysis.cysteine-type peptidase activities.C1-class protease (Papain)	GO:0000323,GO:0003674,GO:0003824,GO:0004175,GO:0004197,GO:0005575,GO:0005576,GO:0005615,GO:0005622,GO:0005623,GO:0005737,GO:0005764,GO:0005773,GO:0006508,GO:0006807,GO:0008150,GO:0008152,GO:0008233,GO:0008234,GO:0009056,GO:0009057,GO:0009987,GO:0016787,GO:0019538,GO:0030163,GO:0043170,GO:0043226,GO:0043227,GO:0043229,GO:0043231,GO:0044237,GO:0044238,GO:0044248,GO:0044257,GO:0044260,GO:0044265,GO:…
PAXXG282850	33	AT3G05890	RCI2B	not assigned.not annotated	N.A.
PAXXG284310	33	AT1G78380	GSTU19	Redox homeostasis.glutathione-based redox regulation.glutathione S-transferase activities.class tau glutathione S-transferase	GO:0001101,GO:0003674,GO:0003824,GO:0004364,GO:0005488,GO:0005515,GO:0005575,GO:0005576,GO:0005622,GO:0005623,GO:0005634,GO:0005737,GO:0005773,GO:0005774,GO:0005829,GO:0005886,GO:0006518,GO:0006575,GO:0006725,GO:0006749,GO:0006790,GO:0006807,GO:0006950,GO:0006979,GO:0007154,GO:0008150,GO:0008152,GO:0009056,GO:0009266,GO:0009404,GO:0009407,GO:0009409,GO:0009414,GO:0009415,GO:0009507,GO:0009532,GO:…
PAXXG285980	33	AT2G37170	PIP2B	Solute transport.channels.MIP family.plasma membrane intrinsic protein (PIP)	GO:0003674,GO:0005215,GO:0005372,GO:0005575,GO:0006810,GO:0006833,GO:0008150,GO:0015250,GO:0015267,GO:0015318,GO:0016020,GO:0016021,GO:0022803,GO:0022838,GO:0022857,GO:0031224,GO:0042044,GO:0044425,GO:0051179,GO:0051234,GO:0055085
PAXXG286110	33	AT4G37870	PCK1	Carbohydrate metabolism.gluconeogenesis.phosphoenolpyruvate carboxykinase	GO:0002376,GO:0003674,GO:0003824,GO:0004611,GO:0004612,GO:0005575,GO:0005622,GO:0005623,GO:0005634,GO:0005730,GO:0005737,GO:0005829,GO:0005975,GO:0005996,GO:0006006,GO:0006094,GO:0006950,GO:0006952,GO:0006955,GO:0007154,GO:0008150,GO:0008152,GO:0009058,GO:0009267,GO:0009605,GO:0009607,GO:0009620,GO:0009814,GO:0009817,GO:0009987,GO:0009991,GO:0010035,GO:0010038,GO:0016020,GO:0016036,GO:0016051,GO:…
PAXXG289340	33	AT5G42050	MJC20.15	not assigned.annotated	N.A.
PAXXG290370	33	AT2G31180	MYB14	RNA biosynthesis.transcriptional regulation.MYB transcription factor superfamily.transcription factor (MYB)	GO:0000981,GO:0000988,GO:0000989,GO:0001067,GO:0001076,GO:0001134,GO:0001135,GO:0003674,GO:0003676,GO:0003677,GO:0003700,GO:0005488,GO:0005575,GO:0005622,GO:0005623,GO:0005634,GO:0006355,GO:0006357,GO:0006950,GO:0008150,GO:0009266,GO:0009409,GO:0009628,GO:0009889,GO:0009891,GO:0009893,GO:0009987,GO:0010468,GO:0010556,GO:0010557,GO:0010604,GO:0010628,GO:0019219,GO:0019222,GO:0030154,GO:0031323,GO:…
PAXXG295790	33	AT2G30360	SIP4	Protein modification.phosphorylation.CAMK protein kinase superfamily.SNF1-related protein kinase (SnRK3)	GO:0003674,GO:0003824,GO:0004672,GO:0004674,GO:0005575,GO:0005622,GO:0005623,GO:0006464,GO:0006468,GO:0006793,GO:0006796,GO:0006807,GO:0007154,GO:0007165,GO:0008150,GO:0008152,GO:0009987,GO:0016301,GO:0016310,GO:0016740,GO:0016772,GO:0016773,GO:0018105,GO:0018107,GO:0018193,GO:0018209,GO:0018210,GO:0019538,GO:0023052,GO:0035556,GO:0036211,GO:0043170,GO:0043412,GO:0044237,GO:0044238,GO:0044260,GO:…
PAXXG298810	33	AT1G35720	ANNAT1	not assigned.annotated	GO:0001101,GO:0005575,GO:0005576,GO:0005622,GO:0005623,GO:0005634,GO:0005737,GO:0005829,GO:0006810,GO:0006950,GO:0006970,GO:0008150,GO:0008643,GO:0009266,GO:0009314,GO:0009408,GO:0009409,GO:0009414,GO:0009415,GO:0009416,GO:0009579,GO:0009628,GO:0009639,GO:0009651,GO:0010035,GO:0015774,GO:0016020,GO:0033036,GO:0033037,GO:0042221,GO:0043226,GO:0043227,GO:0043229,GO:0043231,GO:0044424,GO:0044444,GO:…
PAXXG300700	33	AT2G39710	F17A14.9	Protein homeostasis.proteolysis.aspartic-type peptidase activities.A1-class protease (Pepsin)	GO:0003674,GO:0003824,GO:0004175,GO:0004190,GO:0005575,GO:0005622,GO:0005623,GO:0005737,GO:0005783,GO:0006508,GO:0006807,GO:0008150,GO:0008152,GO:0008219,GO:0008233,GO:0009056,GO:0009057,GO:0009987,GO:0012501,GO:0012505,GO:0016787,GO:0019538,GO:0030163,GO:0043170,GO:0043226,GO:0043227,GO:0043229,GO:0043231,GO:0044238,GO:0044424,GO:0044444,GO:0044464,GO:0070001,GO:0070011,GO:0071704,GO:0140096,GO:…
PAXXG300950	33	AT1G01720	ATAF1	RNA biosynthesis.transcriptional regulation.transcription factor (NAC)	GO:0000003,GO:0003006,GO:0003674,GO:0003700,GO:0005575,GO:0005622,GO:0005623,GO:0005634,GO:0006355,GO:0006950,GO:0007275,GO:0008150,GO:0009611,GO:0009787,GO:0009788,GO:0009790,GO:0009791,GO:0009793,GO:0009889,GO:0009891,GO:0009893,GO:0009966,GO:0009968,GO:0010154,GO:0010468,GO:0010556,GO:0010557,GO:0010604,GO:0010628,GO:0010646,GO:0010648,GO:0019219,GO:0019222,GO:0022414,GO:0023051,GO:0023057,GO:…
PAXXG317380	33	AT2G31390	T28P16.12	Carbohydrate metabolism.sucrose metabolism.degradation.fructose kinase	GO:0003674,GO:0003824,GO:0004396,GO:0005575,GO:0005622,GO:0005623,GO:0005737,GO:0005829,GO:0005886,GO:0005911,GO:0005975,GO:0005996,GO:0006000,GO:0006793,GO:0006796,GO:0008150,GO:0008152,GO:0008865,GO:0009506,GO:0009987,GO:0016020,GO:0016301,GO:0016310,GO:0016740,GO:0016772,GO:0016773,GO:0019200,GO:0019318,GO:0030054,GO:0044237,GO:0044238,GO:0044262,GO:0044281,GO:0044424,GO:0044444,GO:0044464,GO:…
PAXXG325750	33	AT1G70370	PG2	Cell wall organisation.pectin.modification and degradation.polygalacturonase activities.regulatory protein of polygalacturonase activity	N.A.
PAXXG327430	33	N.A	N.A	not assigned.not annotated	GO:0001101,GO:0003674,GO:0005488,GO:0005515,GO:0005575,GO:0005622,GO:0005623,GO:0005634,GO:0006950,GO:0008150,GO:0008270,GO:0009414,GO:0009415,GO:0009628,GO:0010035,GO:0032991,GO:0042221,GO:0042802,GO:0042803,GO:0043167,GO:0043169,GO:0043226,GO:0043227,GO:0043229,GO:0043231,GO:0044424,GO:0044464,GO:0046872,GO:0046914,GO:0046983,GO:0050896,GO:1901700
PAXXG332790	33	AT2G43180	F14B2.12	Enzyme classification.EC_5 isomerases.EC_5.4 intramolecular transferase	N.A.
PAXXG333030	33	AT3G21240	4CL2	Coenzyme metabolism.prenylquinone biosynthesis.4-hydroxybenzoate biosynthesis.p-coumarate:CoA ligase (4CL)	GO:0003674,GO:0003824,GO:0005575,GO:0005622,GO:0005623,GO:0005737,GO:0006725,GO:0008150,GO:0008152,GO:0009058,GO:0009698,GO:0009699,GO:0009987,GO:0016207,GO:0016405,GO:0016874,GO:0016877,GO:0016878,GO:0019438,GO:0019748,GO:0044237,GO:0044249,GO:0044424,GO:0044464,GO:0044550,GO:0071704,GO:1901360,GO:1901362,GO:1901576
PAXXG333560	33	N.A	N.A	not assigned.not annotated	N.A.
PAXXG347610	33	AT3G49910	F3A4.4	Protein biosynthesis.ribosome biogenesis.large ribosomal subunit (LSU).LSU proteome.component uL24	GO:0002181,GO:0003674,GO:0003676,GO:0003723,GO:0003729,GO:0003735,GO:0005198,GO:0005488,GO:0005575,GO:0005622,GO:0005623,GO:0005634,GO:0005730,GO:0005737,GO:0005773,GO:0005774,GO:0005829,GO:0005840,GO:0005844,GO:0005886,GO:0006412,GO:0006518,GO:0006807,GO:0006950,GO:0008150,GO:0008152,GO:0009058,GO:0009059,GO:0009266,GO:0009409,GO:0009507,GO:0009536,GO:0009628,GO:0009987,GO:0010467,GO:0015934,GO:…
PAXXG351960	33	AT5G06870	PGIP2	External stimuli response.pathogen.defense mechanisms.pathogen polygalacturonase inhibitor (PGIP)	N.A.
PAXXG001140	34	AT4G16820	PLA-I{beta]2	Lipid metabolism.glycerolipid metabolism.glycerolipid degradation.phospholipase activities.phospholipase A1 activities.phospholipase A1 (PC-PLA1)	GO:0003674,GO:0003824,GO:0004620,GO:0004806,GO:0005575,GO:0005622,GO:0005623,GO:0005737,GO:0008970,GO:0009507,GO:0009536,GO:0016298,GO:0016787,GO:0016788,GO:0043226,GO:0043227,GO:0043229,GO:0043231,GO:0044424,GO:0044444,GO:0044464,GO:0047714,GO:0052689
PAXXG003240	34	AT5G45280	K9E15.6	Cell wall organisation.pectin.modification and degradation.pectin acetylation.pectin acetylesterase (PAE)	GO:0003674,GO:0003824,GO:0005575,GO:0005618,GO:0005622,GO:0005623,GO:0005737,GO:0005829,GO:0005886,GO:0005911,GO:0008150,GO:0009505,GO:0009506,GO:0009987,GO:0016020,GO:0016043,GO:0016787,GO:0016788,GO:0030054,GO:0030312,GO:0044424,GO:0044444,GO:0044464,GO:0045229,GO:0052689,GO:0052793,GO:0055044,GO:0071554,GO:0071555,GO:0071840,GO:0071944
PAXXG004780	34	AT2G46330	AGP16	not assigned.not annotated	N.A.
PAXXG050310	34	AT3G13110	SERAT2;2	Amino acid metabolism.serine group amino acid biosynthesis.cysteine.serine O-acetyltransferase (SAT)	GO:0000096,GO:0000097,GO:0003674,GO:0003824,GO:0005575,GO:0005622,GO:0005623,GO:0005737,GO:0005829,GO:0006082,GO:0006520,GO:0006534,GO:0006790,GO:0006807,GO:0008150,GO:0008152,GO:0008374,GO:0008652,GO:0009001,GO:0009058,GO:0009069,GO:0009070,GO:0009987,GO:0016053,GO:0016407,GO:0016412,GO:0016413,GO:0016740,GO:0016746,GO:0016747,GO:0019344,GO:0019752,GO:0043436,GO:0044237,GO:0044238,GO:0044249,GO:…
PAXXG052670	34	AT1G02500	SAM1	Coenzyme metabolism.S-adenosyl methionine (SAM) cycle.S-adenosyl methionine synthetase (MAT)	GO:0003674,GO:0003824,GO:0004478,GO:0005575,GO:0005622,GO:0005623,GO:0005737,GO:0005829,GO:0016740,GO:0016765,GO:0044424,GO:0044444,GO:0044464
PAXXG066320	34	N.A	N.A	Cell wall organisation.pectin.homogalacturonan.modification and degradation.pectin methylesterase inhibitor	N.A
PAXXG068220	34	AT4G13930	SHM4	Photosynthesis.photorespiration.serine hydroxymethyltransferase (SHM)	GO:0000741,GO:0003674,GO:0003824,GO:0004372,GO:0005575,GO:0005622,GO:0005623,GO:0005737,GO:0005829,GO:0005886,GO:0005911,GO:0006730,GO:0006996,GO:0006997,GO:0007275,GO:0007623,GO:0008150,GO:0008152,GO:0009506,GO:0009553,GO:0009555,GO:0009559,GO:0009561,GO:0009987,GO:0010035,GO:0010038,GO:0010197,GO:0016020,GO:0016043,GO:0016740,GO:0016741,GO:0016742,GO:0030054,GO:0030154,GO:0032501,GO:0032502,GO:…
PAXXG068260	34	AT4G13940	MEE58	Coenzyme metabolism.S-adenosyl methionine (SAM) cycle.S-adenosyl homocysteine hydrolase (SAHH)	GO:0000096,GO:0003674,GO:0003824,GO:0004013,GO:0005575,GO:0005622,GO:0005623,GO:0005737,GO:0005829,GO:0006082,GO:0006139,GO:0006520,GO:0006534,GO:0006555,GO:0006575,GO:0006725,GO:0006732,GO:0006790,GO:0006807,GO:0008150,GO:0008152,GO:0009066,GO:0009069,GO:0009116,GO:0009119,GO:0009987,GO:0016787,GO:0016801,GO:0016802,GO:0017144,GO:0019752,GO:0033353,GO:0034641,GO:0042278,GO:0043436,GO:0044237,GO:…
PAXXG069800	34	AT3G44190	AT3G44190	not assigned.not annotated	N.A.
PAXXG070220	34	AT5G33320	CUE1	Solute transport.carrier-mediated transport.DMT superfamily.NST-TPT group.phosphometabolite transporter (TPT/PPT/GPT/XPT)	GO:0003674,GO:0005215,GO:0005342,GO:0005575,GO:0005622,GO:0005623,GO:0005737,GO:0005739,GO:0006810,GO:0006811,GO:0006820,GO:0008028,GO:0008150,GO:0008509,GO:0008514,GO:0008643,GO:0009507,GO:0009526,GO:0009528,GO:0009536,GO:0009670,GO:0009941,GO:0015075,GO:0015120,GO:0015121,GO:0015144,GO:0015291,GO:0015297,GO:0015301,GO:0015318,GO:0015355,GO:0015605,GO:0015711,GO:0015713,GO:0015714,GO:0015717,GO:…
PAXXG075070	34	AT1G60690	F8A5.21	Enzyme classification.EC_1 oxidoreductases.EC_1.1 oxidoreductase acting on CH-OH group of donor	N.A.
PAXXG084630	34	AT1G07160	F10K1.13	Protein modification.phosphorylation.protein serine/threonine phosphatase superfamily.PPM/PP2C Mn/Mg-dependent phosphatase families.clade B phosphatase	N.A.
PAXXG092210	34	N.A	N.A	RNA biosynthesis.transcriptional regulation.Homeobox transcription factor superfamily.transcription factor (HD-ZIP I/II)	GO:0003674,GO:0003700,GO:0006355,GO:0008150,GO:0009889,GO:0010468,GO:0010556,GO:0019219,GO:0019222,GO:0031323,GO:0031326,GO:0050789,GO:0050794,GO:0051171,GO:0051252,GO:0060255,GO:0065007,GO:0080090,GO:0140110,GO:1903506,GO:2000112,GO:2001141
PAXXG094080	34	AT2G37040	PAL1	Secondary metabolism.phenolics.p-coumaroyl-CoA biosynthesis.phenylalanine ammonia lyase activity.phenylalanine ammonia lyase (PAL)	GO:0001101,GO:0003674,GO:0003824,GO:0005575,GO:0005622,GO:0005623,GO:0005737,GO:0005829,GO:0006082,GO:0006464,GO:0006508,GO:0006511,GO:0006725,GO:0006807,GO:0006950,GO:0006979,GO:0007275,GO:0008150,GO:0008152,GO:0009056,GO:0009057,GO:0009058,GO:0009314,GO:0009411,GO:0009414,GO:0009415,GO:0009416,GO:0009555,GO:0009628,GO:0009636,GO:0009696,GO:0009698,GO:0009699,GO:0009719,GO:0009725,GO:0009739,GO:…
PAXXG095230	34	AT5G54160	OMT1	Cell wall organisation.lignin.monolignol biosynthesis.caffeic acid O-methyltransferase (COMT)	GO:0000302,GO:0001101,GO:0003674,GO:0003824,GO:0006725,GO:0006807,GO:0006950,GO:0006979,GO:0008150,GO:0008152,GO:0008168,GO:0008171,GO:0008757,GO:0009058,GO:0009611,GO:0009636,GO:0009698,GO:0009699,GO:0009719,GO:0009723,GO:0009725,GO:0009751,GO:0009808,GO:0009809,GO:0009812,GO:0009813,GO:0009987,GO:0010033,GO:0010035,GO:0010817,GO:0014070,GO:0016740,GO:0016741,GO:0017096,GO:0017144,GO:0018130,GO:…
PAXXG095300	34	AT1G59670	GSTU15	Redox homeostasis.glutathione-based redox regulation.glutathione S-transferase activities.class tau glutathione S-transferase	N.A.
PAXXG108890	34	AT1G17180	GSTU25	Redox homeostasis.glutathione-based redox regulation.glutathione S-transferase activities.class tau glutathione S-transferase	GO:0001101,GO:0003674,GO:0003824,GO:0004364,GO:0005488,GO:0005515,GO:0005575,GO:0005576,GO:0005622,GO:0005623,GO:0005634,GO:0005737,GO:0005773,GO:0005774,GO:0005829,GO:0005886,GO:0006518,GO:0006575,GO:0006725,GO:0006749,GO:0006790,GO:0006807,GO:0006950,GO:0006979,GO:0007154,GO:0008150,GO:0008152,GO:0009056,GO:0009266,GO:0009404,GO:0009407,GO:0009409,GO:0009414,GO:0009415,GO:0009507,GO:0009532,GO:…
PAXXG114440	34	AT2G37040	PAL1	Secondary metabolism.phenolics.p-coumaroyl-CoA biosynthesis.phenylalanine ammonia lyase activity.phenylalanine ammonia lyase (PAL)	GO:0001101,GO:0003674,GO:0003824,GO:0006464,GO:0006508,GO:0006511,GO:0006725,GO:0006807,GO:0008150,GO:0008152,GO:0009056,GO:0009057,GO:0009058,GO:0009636,GO:0009698,GO:0009699,GO:0009719,GO:0009725,GO:0009739,GO:0009987,GO:0010033,GO:0010243,GO:0014070,GO:0016598,GO:0016829,GO:0016840,GO:0016841,GO:0019438,GO:0019538,GO:0019748,GO:0019941,GO:0030163,GO:0033993,GO:0036211,GO:0042221,GO:0042493,GO:…
PAXXG114620	34	AT2G35710	T20F21.27	not assigned.annotated	GO:0000271,GO:0003674,GO:0003824,GO:0005575,GO:0005622,GO:0005623,GO:0005737,GO:0005829,GO:0005975,GO:0005976,GO:0005977,GO:0005978,GO:0006073,GO:0006091,GO:0006112,GO:0008150,GO:0008152,GO:0008194,GO:0008466,GO:0009058,GO:0009059,GO:0009250,GO:0009987,GO:0015980,GO:0016051,GO:0016740,GO:0016757,GO:0016758,GO:0033692,GO:0034637,GO:0034645,GO:0035251,GO:0043170,GO:0044042,GO:0044237,GO:0044238,GO:…
PAXXG118160	34	N.A	N.A	not assigned.not annotated	N.A.
PAXXG118730	34	N.A	N.A	not assigned.not annotated	N.A.
PAXXG129290	34	AT1G15520	PDR12	Solute transport.primary active transport.ABC superfamily.ABC2 family.subfamily ABCG transporter	N.A.
PAXXG134300	34	AT3G12580	HSP70	Protein homeostasis.protein quality control.cytosolic Hsp70 chaperone system.chaperone (Hsp70)	N.A.
PAXXG135630	34	AT1G15520	PDR12	Solute transport.primary active transport.ABC superfamily.ABC2 family.subfamily ABCG transporter	N.A.
PAXXG138680	34	AT5G62680	MRG21.10	Solute transport.carrier-mediated transport.MFS superfamily.anion transporter (NRT1/PTR)	GO:0003674,GO:0005215,GO:0005575,GO:0005622,GO:0005623,GO:0005737,GO:0005794,GO:0005886,GO:0005911,GO:0006810,GO:0006811,GO:0006812,GO:0006820,GO:0008150,GO:0008324,GO:0008509,GO:0008514,GO:0009506,GO:0009628,GO:0010232,GO:0010233,GO:0012505,GO:0015075,GO:0015077,GO:0015078,GO:0015103,GO:0015112,GO:0015291,GO:0015293,GO:0015294,GO:0015295,GO:0015318,GO:0015672,GO:0015698,GO:0015706,GO:0015711,GO:…
PAXXG156790	34	N.A	N.A	not assigned.not annotated	N.A.
PAXXG159830	34	N.A	N.A	not assigned.annotated	N.A.
PAXXG160530	34	AT4G26850	VTC2	Redox homeostasis.ascorbate-based redox regulation.ascorbate metabolism.L-galactose biosynthesis pathway.GDP-L-galactose phosphorylase (VTC2/5)	N.A.
PAXXG201190	34	AT5G12020	HSP17.6II	Protein homeostasis.protein quality control.smallHsp holdase chaperone activities.class-C-II protein	GO:0005575,GO:0005622,GO:0005623,GO:0005737,GO:0006950,GO:0008150,GO:0009266,GO:0009408,GO:0009628,GO:0044424,GO:0044464,GO:0050896
PAXXG206810	34	AT2G32720	CB5-B	Lipid metabolism.fatty acid metabolism.fatty acid desaturation.electron supply.cytochrome electron shuttle hemoprotein (Cyt-b5)	N.A.
PAXXG207070	34	AT4G39090	RD19	Protein homeostasis.proteolysis.cysteine-type peptidase activities.C1-class protease (Papain)	GO:0000323,GO:0003674,GO:0003824,GO:0004175,GO:0004197,GO:0005575,GO:0005576,GO:0005615,GO:0005622,GO:0005623,GO:0005634,GO:0005737,GO:0005764,GO:0005773,GO:0006508,GO:0006807,GO:0006950,GO:0006952,GO:0006970,GO:0008150,GO:0008152,GO:0008233,GO:0008234,GO:0009056,GO:0009057,GO:0009605,GO:0009607,GO:0009617,GO:0009628,GO:0009651,GO:0009987,GO:0016787,GO:0019538,GO:0030163,GO:0042742,GO:0043170,GO:…
PAXXG240240	34	N.A	N.A	not assigned.annotated	N.A.
PAXXG347610	34	AT3G49910	F3A4.4	Protein biosynthesis.ribosome biogenesis.large ribosomal subunit (LSU).LSU proteome.component uL24	GO:0002181,GO:0003674,GO:0003676,GO:0003723,GO:0003729,GO:0003735,GO:0005198,GO:0005488,GO:0005575,GO:0005622,GO:0005623,GO:0005634,GO:0005730,GO:0005737,GO:0005773,GO:0005774,GO:0005829,GO:0005840,GO:0005844,GO:0005886,GO:0006412,GO:0006518,GO:0006807,GO:0006950,GO:0008150,GO:0008152,GO:0009058,GO:0009059,GO:0009266,GO:0009409,GO:0009507,GO:0009536,GO:0009628,GO:0009987,GO:0010467,GO:0015934,GO:…
PAXXG349910	34	AT1G09310	T31J12.3	Multi-process regulation.UPR (Unfolded Protein Response) signalling.IRE1-bZIP60 pathway.regulatory mediator (SVB)	N.A.
PAXXG365810	34	AT1G32640	MYC2	RNA biosynthesis.transcriptional regulation.transcription factor (bHLH)	GO:0001101,GO:0003674,GO:0003676,GO:0003677,GO:0003700,GO:0005488,GO:0005509,GO:0005515,GO:0005575,GO:0005622,GO:0005623,GO:0005634,GO:0006355,GO:0006950,GO:0006952,GO:0006970,GO:0006972,GO:0008134,GO:0008150,GO:0008152,GO:0009058,GO:0009628,GO:0009651,GO:0009718,GO:0009719,GO:0009725,GO:0009753,GO:0009812,GO:0009813,GO:0009889,GO:0009891,GO:0009893,GO:0010033,GO:0010468,GO:0010556,GO:0010557,GO:…
PAXXG064080	35	N.A	N.A	RNA biosynthesis.transcriptional regulation.MYB transcription factor superfamily.transcription factor (MYB)	N.A.
PAXXG229060	35	AT5G51990	CBF4	RNA biosynthesis.transcriptional regulation.AP2/ERF transcription factor superfamily.transcription factor (DREB)	GO:0001101,GO:0003674,GO:0003676,GO:0003677,GO:0003700,GO:0005488,GO:0006082,GO:0006355,GO:0006790,GO:0006807,GO:0006950,GO:0008150,GO:0008152,GO:0009266,GO:0009409,GO:0009414,GO:0009415,GO:0009628,GO:0009631,GO:0009889,GO:0009891,GO:0009893,GO:0009987,GO:0010035,GO:0010468,GO:0010556,GO:0010557,GO:0010604,GO:0010628,GO:0016143,GO:0019219,GO:0019222,GO:0019748,GO:0019757,GO:0019760,GO:0031323,GO:…
PAXXG246360	35	AT2G40140	CZF1	RNA processing.RNA homeostasis.mRNA stress granule formation.regulatory factor (TZF)	GO:0003674,GO:0003700,GO:0006355,GO:0006950,GO:0006952,GO:0008150,GO:0009266,GO:0009409,GO:0009605,GO:0009607,GO:0009620,GO:0009628,GO:0009889,GO:0010033,GO:0010200,GO:0010243,GO:0010468,GO:0010556,GO:0019219,GO:0019222,GO:0031323,GO:0031326,GO:0042221,GO:0042493,GO:0043207,GO:0050789,GO:0050794,GO:0050832,GO:0050896,GO:0051171,GO:0051252,GO:0051704,GO:0051707,GO:0060255,GO:0065007,GO:0080090,GO:…
PAXXG252420	35	N.A	N.A	RNA biosynthesis.transcriptional regulation.WRKY transcription factor activity.transcription factor (WRKY)	GO:0000302,GO:0001067,GO:0001101,GO:0002376,GO:0003674,GO:0003676,GO:0003677,GO:0003700,GO:0005488,GO:0005575,GO:0005622,GO:0005623,GO:0005634,GO:0005737,GO:0006355,GO:0006950,GO:0006952,GO:0006955,GO:0006979,GO:0007275,GO:0007568,GO:0008150,GO:0009507,GO:0009536,GO:0009605,GO:0009607,GO:0009617,GO:0009636,GO:0009719,GO:0009725,GO:0009751,GO:0009814,GO:0009816,GO:0009889,GO:0009891,GO:0009893,GO:…
PAXXG299150	35	AT5G12010	F14F18.180	not assigned.annotated	N.A.
PAXXG061720	37	AT5G08290	YLS8	RNA processing.pre-RNA splicing.U2-type-intron-specific major spliceosome.U5 small nuclear ribonucleoprotein particle (snRNP).protein factor (U5-15kDa/YLS8)	N.A.
PAXXG070935	39	N.A	N.A	not assigned.not annotated	N.A
PAXXG075570	39	AT3G13460	ECT2	RNA processing.RNA modification.mRNA methylation.N6-methyladenosine methylation reading.methylation reader (ECT)	N.A.
PAXXG077595	39	AT2G28720	T11P11.3	Chromatin organisation.chromatin structure.DNA wrapping.histone (H2B)	N.A.
PAXXG077950	39	N.A	N.A	Nutrient uptake.transition metal homeostasis.metallochaperone activities.metallothionein (MT)	GO:0003674,GO:0005488,GO:0005507,GO:0006873,GO:0006875,GO:0006878,GO:0008150,GO:0009987,GO:0019725,GO:0030003,GO:0042592,GO:0043167,GO:0043169,GO:0046872,GO:0046914,GO:0046916,GO:0048878,GO:0050801,GO:0055065,GO:0055070,GO:0055076,GO:0055080,GO:0055082,GO:0065007,GO:0065008,GO:0098771
PAXXG097900	39	N.A	N.A	not assigned.annotated	N.A.
PAXXG098390	39	N.A	N.A	Phytohormone action.signalling peptides.CRP (cysteine-rich-peptide) category.EPF/EPFL-peptide activity.ERF-peptide receptor (ER)	GO:0000003,GO:0001558,GO:0003002,GO:0003006,GO:0003674,GO:0003824,GO:0004672,GO:0004674,GO:0004888,GO:0005102,GO:0005488,GO:0005515,GO:0005575,GO:0005622,GO:0005623,GO:0005737,GO:0005739,GO:0005886,GO:0006464,GO:0006468,GO:0006793,GO:0006796,GO:0006807,GO:0006810,GO:0006833,GO:0006950,GO:0006952,GO:0007154,GO:0007165,GO:0007275,GO:0007389,GO:0008150,GO:0008152,GO:0009266,GO:0009408,GO:0009605,GO:…
PAXXG117100	39	N.A	N.A	not assigned.annotated	N.A.
PAXXG121820	39	N.A	N.A	not assigned.not annotated	N.A.
PAXXG138860	39	AT1G55170	T7N22.12	not assigned.annotated	N.A.
PAXXG153500	39	AT4G40040	T5J17.210	Chromatin organisation.chromatin structure.DNA wrapping.histone (H3)	GO:0000785,GO:0000786,GO:0003674,GO:0003676,GO:0003677,GO:0003682,GO:0005488,GO:0005575,GO:0005622,GO:0005623,GO:0005634,GO:0005694,GO:0006323,GO:0006325,GO:0006333,GO:0006334,GO:0006996,GO:0008150,GO:0009987,GO:0016043,GO:0022607,GO:0031490,GO:0031491,GO:0031492,GO:0031497,GO:0032991,GO:0032993,GO:0034622,GO:0034728,GO:0043226,GO:0043227,GO:0043228,GO:0043229,GO:0043231,GO:0043232,GO:0043933,GO:…
PAXXG154330	39	AT1G72160	T9N14.8	not assigned.annotated	GO:0000003,GO:0000902,GO:0000904,GO:0002020,GO:0003006,GO:0003674,GO:0005488,GO:0005515,GO:0005575,GO:0005576,GO:0005622,GO:0005623,GO:0005737,GO:0005773,GO:0005794,GO:0005886,GO:0005911,GO:0008150,GO:0009506,GO:0009507,GO:0009536,GO:0009653,GO:0009826,GO:0009856,GO:0009860,GO:0009932,GO:0009987,GO:0012505,GO:0016020,GO:0016043,GO:0016049,GO:0019899,GO:0022414,GO:0030054,GO:0030154,GO:0032501,GO:…
PAXXG162440	39	AT1G66150	TMK1	Protein modification.phosphorylation.TKL protein kinase superfamily.protein kinase (LRR-IX)	N.A.
PAXXG210070	39	AT1G71950	F17M19.10	not assigned.not annotated	N.A.
PAXXG211250	39	AT1G11650	RBP45B	RNA processing.RNA homeostasis.mRNA stress granule formation.regulatory factor (RBP45/47)	N.A.
PAXXG212030	39	N.A	N.A	not assigned.not annotated	N.A.
PAXXG216780	39	AT2G17840	ERD7	not assigned.annotated	N.A.
PAXXG218930	39	AT5G56710	MIK19.16	Protein biosynthesis.ribosome biogenesis.large ribosomal subunit (LSU).LSU proteome.component eL31	N.A.
PAXXG219710	39	AT2G33830	AT2G33830	not assigned.annotated	GO:0008150,GO:0009743,GO:0009744,GO:0009746,GO:0009749,GO:0009750,GO:0010033,GO:0034284,GO:0034285,GO:0042221,GO:0050896,GO:1901700
PAXXG220960	39	AT3G59920	GDI2	Vesicle trafficking.multi-pathway trafficking regulation.vesicle tethering.RAB-GTPase membrane association.RAB-GTPase GDP-dissociation inhibitor (RAB-GDI)	GO:0001558,GO:0003674,GO:0005092,GO:0005093,GO:0005488,GO:0005515,GO:0005575,GO:0005576,GO:0005622,GO:0005623,GO:0005737,GO:0005829,GO:0005911,GO:0007154,GO:0007165,GO:0007264,GO:0007265,GO:0007275,GO:0007399,GO:0008150,GO:0008361,GO:0009506,GO:0009987,GO:0010035,GO:0010038,GO:0010720,GO:0010721,GO:0010769,GO:0010770,GO:0010771,GO:0010975,GO:0010976,GO:0010977,GO:0016043,GO:0017016,GO:0017137,GO:…
PAXXG222900	39	AT2G28740	HIS4	Chromatin organisation.chromatin structure.DNA wrapping.histone (H4)	GO:0000228,GO:0000785,GO:0000786,GO:0000788,GO:0000790,GO:0003674,GO:0003676,GO:0003677,GO:0005488,GO:0005515,GO:0005575,GO:0005622,GO:0005623,GO:0005634,GO:0005694,GO:0006323,GO:0006325,GO:0006333,GO:0006334,GO:0006996,GO:0008150,GO:0009987,GO:0016043,GO:0022607,GO:0031497,GO:0031974,GO:0031981,GO:0032991,GO:0032993,GO:0034622,GO:0034728,GO:0042393,GO:0043226,GO:0043227,GO:0043228,GO:0043229,GO:…
PAXXG222920	39	AT4G34670	T4L20.250	Protein biosynthesis.ribosome biogenesis.small ribosomal subunit (SSU).SSU proteome.component eS1	GO:0002181,GO:0003674,GO:0003676,GO:0003723,GO:0003729,GO:0003735,GO:0005198,GO:0005488,GO:0005575,GO:0005618,GO:0005622,GO:0005623,GO:0005634,GO:0005730,GO:0005737,GO:0005829,GO:0005840,GO:0005844,GO:0005886,GO:0005911,GO:0006412,GO:0006518,GO:0006807,GO:0008150,GO:0008152,GO:0009058,GO:0009059,GO:0009506,GO:0009507,GO:0009536,GO:0009987,GO:0010467,GO:0015935,GO:0016020,GO:0019538,GO:0022626,GO:…
PAXXG223100	39	AT1G27350	F17L21.31	not assigned.not annotated	N.A.
PAXXG225330	39	ATCG00280	N.A	Photosynthesis.photophosphorylation.photosystem II.PS-II complex.reaction center complex.component CP43/PsbC	N.A.
PAXXG230480	39	N.A	N.A	Protein biosynthesis.ribosome biogenesis.large ribosomal subunit (LSU).LSU proteome.component RPP3	GO:0003674,GO:0003735,GO:0005198,GO:0005575,GO:0005622,GO:0005623,GO:0005634,GO:0005737,GO:0005829,GO:0005840,GO:0005844,GO:0005886,GO:0016020,GO:0022626,GO:0032991,GO:0042788,GO:0043226,GO:0043227,GO:0043228,GO:0043229,GO:0043231,GO:0043232,GO:0044424,GO:0044444,GO:0044445,GO:0044464,GO:0071944,GO:1990904
PAXXG240020	39	AT2G33830	AT2G33830	not assigned.annotated	N.A.
PAXXG251010	39	AT4G34110	PAB2	Protein biosynthesis.translation initiation.mRNA loading.mRNA poly-A-tail binding factor (PABP)	GO:0003674,GO:0003676,GO:0003723,GO:0003729,GO:0003743,GO:0005488,GO:0005575,GO:0005622,GO:0005623,GO:0005737,GO:0005829,GO:0006412,GO:0006413,GO:0006417,GO:0006446,GO:0006518,GO:0006807,GO:0006950,GO:0006970,GO:0008135,GO:0008150,GO:0008152,GO:0009058,GO:0009059,GO:0009628,GO:0009651,GO:0009889,GO:0009894,GO:0009987,GO:0010035,GO:0010038,GO:0010467,GO:0010468,GO:0010556,GO:0010608,GO:0019219,GO:…
PAXXG137640	24,39	AT3G12130	AT3G12130	RNA biosynthesis.transcriptional regulation.transcription factor (C3H-ZF)	GO:0003674,GO:0003676,GO:0003700,GO:0003723,GO:0005488,GO:0005575,GO:0005622,GO:0005623,GO:0005634,GO:0006355,GO:0008150,GO:0009889,GO:0010468,GO:0010556,GO:0019219,GO:0019222,GO:0031323,GO:0031326,GO:0043226,GO:0043227,GO:0043229,GO:0043231,GO:0044424,GO:0044464,GO:0048518,GO:0048831,GO:0050789,GO:0050793,GO:0050794,GO:0051094,GO:0051171,GO:0051239,GO:0051240,GO:0051252,GO:0060255,GO:0065007,GO:…
PAXXG086480	26,33,34	AT3G50830	COR413-PM2	not assigned.annotated	GO:0005575,GO:0005622,GO:0005623,GO:0005737,GO:0005773,GO:0005774,GO:0005886,GO:0008150,GO:0009743,GO:0009744,GO:0009746,GO:0009749,GO:0009750,GO:0010033,GO:0016020,GO:0031090,GO:0034284,GO:0034285,GO:0042221,GO:0043226,GO:0043227,GO:0043229,GO:0043231,GO:0044422,GO:0044424,GO:0044437,GO:0044444,GO:0044446,GO:0044464,GO:0050896,GO:0071944,GO:0098588,GO:0098805,GO:1901700
PAXXG133510	26,33,34	AT3G47340	ASN1	Amino acid metabolism.aspartate group amino acid biosynthesis.asparagine.glutamine-dependent asparagine synthetase	N.A.
PAXXG145300	26,33,34	AT1G05010	EFE	Phytohormone action.ethylene.biosynthesis.1-aminocyclopropane-1-carboxylate (ACC) oxidase	GO:0000302,GO:0001101,GO:0003674,GO:0003824,GO:0005488,GO:0005507,GO:0005575,GO:0005618,GO:0005622,GO:0005623,GO:0005737,GO:0005783,GO:0005794,GO:0005829,GO:0005886,GO:0005911,GO:0006950,GO:0006970,GO:0006979,GO:0008150,GO:0008152,GO:0009058,GO:0009506,GO:0009593,GO:0009605,GO:0009607,GO:0009620,GO:0009628,GO:0009651,GO:0009692,GO:0009693,GO:0009719,GO:0009720,GO:0009723,GO:0009725,GO:0009726,GO:…
PAXXG159810	26,33,34	N.A	N.A	not assigned.annotated	N.A.
PAXXG102100	26,33,34	AT3G43810	CAM7	Multi-process regulation.calcium-dependent signalling.calcium sensor (CaM)	N.A.
PAXXG003300	30,32,33,34	AT1G73780	F25P22.20	not assigned.not annotated	N.A.
PAXXG011400	30,32,33,34,35,40	AT2G22240	MIPS2	Multi-process regulation.phosphatidylinositol and inositol phosphate system.biosynthesis.myo-inositol-1-phosphate synthase (MIPS)	GO:0000003,GO:0000302,GO:0002252,GO:0002376,GO:0003006,GO:0003674,GO:0003824,GO:0004512,GO:0005575,GO:0005622,GO:0005623,GO:0005634,GO:0005737,GO:0005975,GO:0006020,GO:0006021,GO:0006066,GO:0006575,GO:0006629,GO:0006644,GO:0006650,GO:0006658,GO:0006659,GO:0006793,GO:0006796,GO:0006807,GO:0006950,GO:0006952,GO:0006979,GO:0007154,GO:0007275,GO:0008150,GO:0008152,GO:0008610,GO:0008654,GO:0009058,GO:…
PAXXG002170	30,32,34	AT5G05920	DHS	Protein biosynthesis.translation elongation.eEF5 poly-P/G elongation factor activity.regulatory eEF5 hypusination.deoxyhypusine synthase	GO:0003674,GO:0003824,GO:0005575,GO:0005622,GO:0005623,GO:0005737,GO:0006464,GO:0006807,GO:0007275,GO:0008150,GO:0008152,GO:0008612,GO:0009058,GO:0009553,GO:0009987,GO:0010467,GO:0016740,GO:0016765,GO:0018193,GO:0018205,GO:0019538,GO:0032501,GO:0032502,GO:0034038,GO:0036211,GO:0043170,GO:0043412,GO:0044237,GO:0044238,GO:0044260,GO:0044267,GO:0044424,GO:0044464,GO:0048229,GO:0048856,GO:0051604,GO:…
PAXXG015160	30,34,35	N.A	N.A	Protein homeostasis.ubiquitin-proteasome system.ubiquitin-fold protein conjugation.ubiquitin conjugation (ubiquitylation).ubiquitin-ligase E3 activities.U-Box E3 ligase activities.group-III ligase	N.A.
PAXXG015620	30,34,35	AT2G22500	UCP5	Solute transport.carrier-mediated transport.solute transporter (MTCC)	GO:0003674,GO:0005215,GO:0005310,GO:0005342,GO:0005575,GO:0005622,GO:0005623,GO:0005737,GO:0005739,GO:0005740,GO:0005743,GO:0006810,GO:0006811,GO:0006817,GO:0006820,GO:0006835,GO:0006839,GO:0006855,GO:0008150,GO:0008272,GO:0008509,GO:0008514,GO:0015075,GO:0015103,GO:0015116,GO:0015117,GO:0015131,GO:0015140,GO:0015141,GO:0015238,GO:0015291,GO:0015297,GO:0015318,GO:0015556,GO:0015698,GO:0015709,GO:…
PAXXG017620	30,34,35	AT1G80840	WRKY40	RNA biosynthesis.transcriptional regulation.WRKY transcription factor activity.transcription factor (WRKY)	GO:0001101,GO:0008150,GO:0009605,GO:0009607,GO:0009617,GO:0009620,GO:0009719,GO:0009725,GO:0009751,GO:0010033,GO:0010200,GO:0010243,GO:0014070,GO:0042221,GO:0042493,GO:0043207,GO:0046677,GO:0050896,GO:0051704,GO:0051707,GO:1901698,GO:1901700
PAXXG027840	30,34,35	AT4G22920	NYE1	Coenzyme metabolism.chlorophyll metabolism.chlorophyll catabolism.PAO-phyllobilin pathway.magnesium dechelatase (SGR)	GO:0005575,GO:0005622,GO:0005623,GO:0005737,GO:0009507,GO:0009526,GO:0009532,GO:0009536,GO:0009570,GO:0009941,GO:0016020,GO:0031090,GO:0031967,GO:0031969,GO:0031975,GO:0042170,GO:0043226,GO:0043227,GO:0043229,GO:0043231,GO:0044422,GO:0044424,GO:0044434,GO:0044435,GO:0044444,GO:0044446,GO:0044464
PAXXG004770	30,34,35,40	AT2G46330	AGP16	not assigned.not annotated	N.A.
PAXXG004790	30,34,35,40	AT2G46330	AGP16	not assigned.not annotated	N.A.
PAXXG004810	30,34,35,40	AT5G24105	AGP41	not assigned.not annotated	N.A.
PAXXG004830	30,34,35,40	AT5G24105	AGP41	not assigned.not annotated	N.A.
PAXXG008260	30,34,35,40	N.A	N.A	not assigned.annotated	N.A.
PAXXG010920	30,34,35,40	AT4G08230	T12G13.70	not assigned.not annotated	N.A.
PAXXG012930	30,34,35,40	AT4G05320	UBQ10	Protein homeostasis.ubiquitin-proteasome system.ubiquitin-fold protein conjugation.ubiquitin conjugation (ubiquitylation).ubiquitin-fold protein (UBQ)	N.A.
PAXXG019960	30,34,35,40	AT3G43810	CAM7	Multi-process regulation.calcium-dependent signalling.calcium sensor (CaM)	GO:0003674,GO:0005488,GO:0005509,GO:0005575,GO:0005622,GO:0005623,GO:0005737,GO:0006109,GO:0006950,GO:0006979,GO:0008150,GO:0009889,GO:0009987,GO:0010565,GO:0019222,GO:0030656,GO:0031323,GO:0031326,GO:0033554,GO:0034599,GO:0042221,GO:0043167,GO:0043169,GO:0043255,GO:0044424,GO:0044464,GO:0046872,GO:0050789,GO:0050794,GO:0050896,GO:0051193,GO:0051196,GO:0051716,GO:0062012,GO:0065007,GO:0070887,GO:…
PAXXG020040	30,34,35,40	AT5G13750	ZIFL1	Solute transport.carrier-mediated transport.MFS superfamily.DHA-1 family.metal chelator transporter (ZIF/TOM)	N.A.
PAXXG023480	30,34,35,40	AT3G12630	AT3G12630	not assigned.annotated	GO:0001101,GO:0003674,GO:0003824,GO:0004842,GO:0005575,GO:0005622,GO:0005623,GO:0005634,GO:0006464,GO:0006807,GO:0006950,GO:0006970,GO:0008150,GO:0008152,GO:0009414,GO:0009415,GO:0009628,GO:0009987,GO:0010035,GO:0016567,GO:0016740,GO:0019538,GO:0019787,GO:0032446,GO:0036211,GO:0042221,GO:0043170,GO:0043226,GO:0043227,GO:0043229,GO:0043231,GO:0043412,GO:0044237,GO:0044238,GO:0044260,GO:0044267,GO:…
PAXXG024030	30,34,35,40	AT3G22110	PAC1	Protein homeostasis.ubiquitin-proteasome system.26S proteasome.20S core particle.alpha-type components.component alpha type-3	GO:0000502,GO:0005575,GO:0005622,GO:0005623,GO:0005737,GO:0005773,GO:0005829,GO:0005839,GO:0005840,GO:0008150,GO:0010035,GO:0010038,GO:0019773,GO:0022626,GO:0032991,GO:0042221,GO:0043226,GO:0043227,GO:0043228,GO:0043229,GO:0043231,GO:0043232,GO:0044424,GO:0044444,GO:0044445,GO:0044464,GO:0046686,GO:0050896,GO:1902494,GO:1905368,GO:1905369,GO:1990904
PAXXG031020	30,34,35,40	N.A	N.A	not assigned.annotated	GO:0001101,GO:0005575,GO:0005622,GO:0005623,GO:0005737,GO:0006950,GO:0008150,GO:0009314,GO:0009414,GO:0009415,GO:0009416,GO:0009605,GO:0009607,GO:0009617,GO:0009628,GO:0009642,GO:0009644,GO:0010035,GO:0042221,GO:0043207,GO:0044424,GO:0044464,GO:0050896,GO:0051704,GO:0051707,GO:1901700
PAXXG039140	30,34,35,40	AT5G53300	UBC10	Protein homeostasis.ubiquitin-proteasome system.ubiquitin-fold protein conjugation.MUB conjugation.conjugation E2 protein	N.A.
PAXXG041130	30,34,35,40	N.A	N.A	Protein homeostasis.ubiquitin-proteasome system.ubiquitin-fold protein conjugation.ubiquitin conjugation (ubiquitylation).ubiquitin-ligase E3 activities.HECT-type E3 ligase activities.monomeric E3 ubiquitin ligase (HECT)	GO:0003674,GO:0003824,GO:0004842,GO:0005575,GO:0005622,GO:0005623,GO:0005634,GO:0005737,GO:0005739,GO:0005829,GO:0006464,GO:0006807,GO:0008150,GO:0008152,GO:0009987,GO:0016567,GO:0016740,GO:0019538,GO:0019787,GO:0032446,GO:0036211,GO:0043170,GO:0043226,GO:0043227,GO:0043229,GO:0043231,GO:0043412,GO:0044237,GO:0044238,GO:0044260,GO:0044267,GO:0044424,GO:0044444,GO:0044464,GO:0061630,GO:0061659,GO:…
PAXXG041710	30,34,35,40	AT1G33120	AT1G33120	Protein biosynthesis.ribosome biogenesis.large ribosomal subunit (LSU).LSU proteome.component uL6	GO:0002181,GO:0003674,GO:0003676,GO:0003723,GO:0003735,GO:0005198,GO:0005488,GO:0005575,GO:0005622,GO:0005623,GO:0005737,GO:0005829,GO:0005840,GO:0006412,GO:0006518,GO:0006807,GO:0008150,GO:0008152,GO:0009058,GO:0009059,GO:0009987,GO:0010467,GO:0015934,GO:0019538,GO:0022625,GO:0022626,GO:0032991,GO:0034641,GO:0034645,GO:0043043,GO:0043170,GO:0043226,GO:0043228,GO:0043229,GO:0043232,GO:0043603,GO:…
PAXXG335290	31,32	AT3G04070	NAC047	RNA biosynthesis.transcriptional regulation.transcription factor (NAC)	N.A.
PAXXG028040	31,33,34	AT4G27960	UBC9	Protein homeostasis.ubiquitin-proteasome system.ubiquitin-fold protein conjugation.MUB conjugation.conjugation E2 protein	GO:0003674,GO:0003824,GO:0004842,GO:0005488,GO:0005515,GO:0006464,GO:0006508,GO:0006511,GO:0006807,GO:0008150,GO:0008152,GO:0009056,GO:0009057,GO:0009987,GO:0016567,GO:0016740,GO:0019538,GO:0019787,GO:0019899,GO:0019941,GO:0030163,GO:0031625,GO:0032446,GO:0036211,GO:0043170,GO:0043412,GO:0043632,GO:0044237,GO:0044238,GO:0044248,GO:0044257,GO:0044260,GO:0044265,GO:0044267,GO:0044389,GO:0051603,GO:…
PAXXG028540	31,33,34	AT1G01230	F6F3.4	Lipid metabolism.sphingolipid metabolism.ceramide biosynthesis.serine C-palmitoyltransferase activity.regulatory protein (ORM)	N.A.
PAXXG029560	31,33,34	AT3G51860	CAX3	Solute transport.carrier-mediated transport.CDF superfamily.CaCA family.cation antiporter (CAX)	GO:0000325,GO:0005575,GO:0005622,GO:0005623,GO:0005737,GO:0005773,GO:0005774,GO:0009705,GO:0016020,GO:0031090,GO:0043226,GO:0043227,GO:0043229,GO:0043231,GO:0044422,GO:0044424,GO:0044437,GO:0044444,GO:0044446,GO:0044464,GO:0098588,GO:0098805
PAXXG005330	32,33,34	AT2G46500	ATPI4K	Multi-process regulation.phosphatidylinositol and inositol phosphate system.biosynthesis.phosphatidylinositol kinase activities.phosphatidylinositol 4-kinase (PI4K-gamma)	GO:0001101,GO:0003674,GO:0003824,GO:0005488,GO:0005543,GO:0005575,GO:0005622,GO:0005623,GO:0005634,GO:0005737,GO:0005777,GO:0006793,GO:0006796,GO:0008150,GO:0008152,GO:0008289,GO:0009719,GO:0009725,GO:0009737,GO:0009909,GO:0009987,GO:0010033,GO:0016301,GO:0016310,GO:0016740,GO:0016772,GO:0033993,GO:0035091,GO:0042221,GO:0042579,GO:0043167,GO:0043168,GO:0043226,GO:0043227,GO:0043229,GO:0043231,GO:…
PAXXG006010	32,33,34	AT4G16830	DL4440W	RNA processing.RNA homeostasis.mRNA quality control.regulatory protein (RGG)	N.A.
PAXXG011220	32,33,34	N.A	N.A	RNA biosynthesis.transcriptional regulation.transcription factor (bHLH)	GO:0003674,GO:0003700,GO:0006355,GO:0008150,GO:0009889,GO:0010468,GO:0010556,GO:0019219,GO:0019222,GO:0031323,GO:0031326,GO:0050789,GO:0050794,GO:0051171,GO:0051252,GO:0060255,GO:0065007,GO:0080090,GO:0140110,GO:1903506,GO:2000112,GO:2001141
PAXXG018390	32,33,34	AT2G18960	HA1	Solute transport.primary active transport.P-type ATPase superfamily.P3 family.P3A-type proton-translocating ATPase (AHA)	N.A.
PAXXG019010	32,33,34	AT4G34050	CCoAOMT1	Cell wall organisation.lignin.monolignol biosynthesis.caffeoyl-CoA 3-O-methyltransferase (CCoA-OMT)	GO:0003674,GO:0003824,GO:0006725,GO:0008150,GO:0008152,GO:0008168,GO:0008171,GO:0008757,GO:0009058,GO:0009698,GO:0009699,GO:0009804,GO:0009805,GO:0009987,GO:0010035,GO:0010038,GO:0016740,GO:0016741,GO:0018130,GO:0019438,GO:0019748,GO:0032259,GO:0042221,GO:0042409,GO:0044237,GO:0044249,GO:0044550,GO:0046483,GO:0046686,GO:0050896,GO:0071704,GO:1901360,GO:1901362,GO:1901576
PAXXG025930	32,35,39	AT4G18100	F15J5.70	Protein biosynthesis.ribosome biogenesis.large ribosomal subunit (LSU).LSU proteome.component eL32	N.A.
PAXXG066610	33,34	AT5G59890	ADF4	Cytoskeleton organisation.microfilament network.actin polymerisation.actin-depolymerizing factor (ADF)	N.A.
PAXXG067750	33,34	AT1G67980	CCOAMT	Cell wall organisation.lignin.monolignol biosynthesis.caffeoyl-CoA 3-O-methyltransferase (CCoA-OMT)	GO:0003674,GO:0003824,GO:0005575,GO:0005622,GO:0005623,GO:0005634,GO:0008150,GO:0008152,GO:0008168,GO:0008757,GO:0016740,GO:0016741,GO:0032259,GO:0043226,GO:0043227,GO:0043229,GO:0043231,GO:0044424,GO:0044464
PAXXG069280	33,34	AT4G17770	TPS5	Enzyme classification.EC_2 transferases.EC_2.4 glycosyltransferase	GO:0003674,GO:0003824,GO:0005575,GO:0005622,GO:0005623,GO:0005737,GO:0005739,GO:0005829,GO:0005975,GO:0005984,GO:0005991,GO:0005992,GO:0006793,GO:0006796,GO:0006950,GO:0008150,GO:0008152,GO:0009058,GO:0009311,GO:0009312,GO:0009987,GO:0016051,GO:0016311,GO:0016787,GO:0016788,GO:0016791,GO:0033554,GO:0034637,GO:0042578,GO:0043226,GO:0043227,GO:0043229,GO:0043231,GO:0044237,GO:0044238,GO:0044249,GO:…
PAXXG069680	33,34	AT2G18960	HA1	Solute transport.primary active transport.P-type ATPase superfamily.P3 family.P3A-type proton-translocating ATPase (AHA)	N.A.
PAXXG072220	33,34	AT4G15000	DL3545W	Protein biosynthesis.ribosome biogenesis.large ribosomal subunit (LSU).LSU proteome.component eL27	GO:0003674,GO:0003735,GO:0005198,GO:0005575,GO:0005622,GO:0005623,GO:0005737,GO:0005829,GO:0005840,GO:0005844,GO:0015934,GO:0016020,GO:0022625,GO:0022626,GO:0032991,GO:0042788,GO:0043226,GO:0043228,GO:0043229,GO:0043232,GO:0044391,GO:0044422,GO:0044424,GO:0044444,GO:0044445,GO:0044446,GO:0044464,GO:1990904
PAXXG073380	33,34	AT2G40000	HSPRO2	not assigned.annotated	N.A.
PAXXG073670	33,34	N.A	N.A	not assigned.not annotated	N.A.
PAXXG077250	33,34	AT3G55040	GSTL2	Redox homeostasis.glutathione-based redox regulation.glutathione S-transferase activities.class lambda glutathione S-transferase	GO:0003674,GO:0003824,GO:0004364,GO:0005575,GO:0005622,GO:0005623,GO:0005737,GO:0005829,GO:0006464,GO:0006518,GO:0006575,GO:0006749,GO:0006790,GO:0006807,GO:0008150,GO:0008152,GO:0009507,GO:0009532,GO:0009536,GO:0009570,GO:0009987,GO:0010035,GO:0010038,GO:0010731,GO:0016740,GO:0016765,GO:0019538,GO:0034641,GO:0036211,GO:0042221,GO:0043170,GO:0043226,GO:0043227,GO:0043229,GO:0043231,GO:0043412,GO:…
PAXXG080460	33,34	N.A	N.A	not assigned.not annotated	N.A
PAXXG081710	33,34	AT2G28720	T11P11.3	Chromatin organisation.chromatin structure.DNA wrapping.histone (H2B)	GO:0005575,GO:0005622,GO:0005623,GO:0005634,GO:0005694,GO:0043226,GO:0043227,GO:0043228,GO:0043229,GO:0043231,GO:0043232,GO:0044424,GO:0044464
PAXXG084880	33,34	AT5G47920	MCA23.26	not assigned.not annotated	N.A.
PAXXG086390	33,34	AT5G39950	TRX2	Redox homeostasis.thiol-based redox regulation.thioredoxin activities.H-type thioredoxin	GO:0003674,GO:0003824,GO:0004791,GO:0005575,GO:0005622,GO:0005623,GO:0005737,GO:0006950,GO:0006979,GO:0008150,GO:0008152,GO:0009636,GO:0009987,GO:0015035,GO:0015036,GO:0016209,GO:0016491,GO:0016651,GO:0016667,GO:0016668,GO:0016671,GO:0019725,GO:0033554,GO:0034599,GO:0042221,GO:0042592,GO:0044424,GO:0044464,GO:0045454,GO:0047134,GO:0050789,GO:0050794,GO:0050896,GO:0051716,GO:0055114,GO:0065007,GO:…
PAXXG089230	33,34	AT3G13310	AT3G13310	not assigned.not annotated	GO:0005575,GO:0005622,GO:0005623,GO:0005634,GO:0005737,GO:0009507,GO:0009536,GO:0043226,GO:0043227,GO:0043229,GO:0043231,GO:0044424,GO:0044444,GO:0044464
PAXXG089710	33,34	AT2G38640	T6A23.16	not assigned.annotated	N.A.
PAXXG094130	33,34	AT5G43330	MWF20.2	Photosynthesis.CAM/C4 photosynthesis.NAD-dependent malate dehydrogenase	GO:0003674,GO:0003824,GO:0005575,GO:0005576,GO:0005622,GO:0005623,GO:0005634,GO:0005737,GO:0005773,GO:0005774,GO:0005829,GO:0005886,GO:0005911,GO:0006082,GO:0006091,GO:0006099,GO:0006101,GO:0006107,GO:0006108,GO:0006139,GO:0006725,GO:0006732,GO:0006733,GO:0006734,GO:0006753,GO:0006793,GO:0006796,GO:0006807,GO:0006950,GO:0006970,GO:0008150,GO:0008152,GO:0009060,GO:0009117,GO:0009506,GO:0009507,GO:…
PAXXG094420	33,34	AT1G62020	F8K4.21	Vesicle trafficking.retrograde trafficking.Coat protein I (COPI) coatomer machinery.coat protein complex.subunit alpha	GO:0005575,GO:0005622,GO:0005623,GO:0005737,GO:0005794,GO:0005798,GO:0005829,GO:0005886,GO:0006810,GO:0006886,GO:0006888,GO:0006890,GO:0006891,GO:0008104,GO:0008150,GO:0012505,GO:0012506,GO:0015031,GO:0015833,GO:0016020,GO:0016192,GO:0030117,GO:0030120,GO:0030126,GO:0030135,GO:0030137,GO:0030659,GO:0030660,GO:0030662,GO:0030663,GO:0031090,GO:0031410,GO:0031982,GO:0032991,GO:0033036,GO:0034613,GO:…
PAXXG095050	33,34	AT2G36060	MMZ3	Protein homeostasis.ubiquitin-proteasome system.ubiquitin-fold protein conjugation.ubiquitin conjugation (ubiquitylation).polyubiquitination.Ubc13-Uev1 conjugating E2 complex.component Uev1	N.A.
PAXXG095110	33,34	N.A	N.A	not assigned.annotated	GO:0003674,GO:0005488,GO:0005575,GO:0005622,GO:0005623,GO:0005737,GO:0006810,GO:0006811,GO:0006812,GO:0006873,GO:0006875,GO:0008150,GO:0009987,GO:0019725,GO:0030001,GO:0030003,GO:0042592,GO:0043167,GO:0043169,GO:0044424,GO:0044464,GO:0046872,GO:0046914,GO:0046916,GO:0048878,GO:0050801,GO:0051179,GO:0051234,GO:0055065,GO:0055076,GO:0055080,GO:0055082,GO:0065007,GO:0065008,GO:0098771
PAXXG097230	33,34	N.A	N.A	not assigned.not annotated	N.A.
PAXXG097420	33,34	AT1G54580	ACP2	Lipid metabolism.fatty acid metabolism.plastidial fatty acid synthase (ptFAS) system.acyl carrier protein (ptACP)	GO:0000035,GO:0000036,GO:0003674,GO:0005488,GO:0005575,GO:0005622,GO:0005623,GO:0005737,GO:0005829,GO:0005975,GO:0006082,GO:0006629,GO:0006631,GO:0006633,GO:0006643,GO:0006644,GO:0006664,GO:0006793,GO:0006796,GO:0006950,GO:0006970,GO:0008150,GO:0008152,GO:0008610,GO:0008654,GO:0009058,GO:0009245,GO:0009247,GO:0009311,GO:0009312,GO:0009507,GO:0009536,GO:0009628,GO:0009651,GO:0009987,GO:0016051,GO:…
PAXXG098670	33,34	N.A	N.A	RNA biosynthesis.transcriptional regulation.transcription factor (TIFY)	GO:0003674,GO:0003712,GO:0003714,GO:0005575,GO:0005622,GO:0005623,GO:0005634,GO:0006950,GO:0008150,GO:0009611,GO:0009889,GO:0009890,GO:0009892,GO:0009966,GO:0010556,GO:0010558,GO:0010605,GO:0010646,GO:0019219,GO:0019222,GO:0023051,GO:0031323,GO:0031324,GO:0031326,GO:0031327,GO:0031347,GO:0043226,GO:0043227,GO:0043229,GO:0043231,GO:0044424,GO:0044464,GO:0045934,GO:0048519,GO:0048523,GO:0048583,GO:…
PAXXG099200	33,34	AT3G17020	AT3G17020	not assigned.not annotated	GO:0000166,GO:0003674,GO:0005488,GO:0005575,GO:0005623,GO:0005886,GO:0008144,GO:0016020,GO:0016208,GO:0017076,GO:0030554,GO:0032553,GO:0032555,GO:0032559,GO:0036094,GO:0043167,GO:0043168,GO:0043169,GO:0044464,GO:0071944,GO:0097159,GO:0097367,GO:1901265,GO:1901363
PAXXG100520	33,34	N.A	N.A	not assigned.not annotated	N.A.
PAXXG100790	33,34	AT5G60790	GCN1	not assigned.annotated	N.A.
PAXXG101560	33,34	AT3G55440	TPI	Cellular respiration.glycolysis.cytosolic glycolysis.triose-phosphate isomerase	N.A.
PAXXG101780	33,34	AT5G59890	ADF4	Cytoskeleton organisation.microfilament network.actin polymerisation.actin-depolymerizing factor (ADF)	N.A.
PAXXG102440	33,34	AT2G39050	T7F6.22	not assigned.annotated	GO:0003674,GO:0005488,GO:0005575,GO:0005622,GO:0005623,GO:0005634,GO:0005737,GO:0006950,GO:0006952,GO:0008150,GO:0009605,GO:0009607,GO:0009617,GO:0009987,GO:0010118,GO:0030246,GO:0042742,GO:0043207,GO:0043226,GO:0043227,GO:0043229,GO:0043231,GO:0044424,GO:0044464,GO:0050896,GO:0051704,GO:0051707,GO:0090332,GO:0098542
PAXXG102480	33,34	AT5G63790	NAC102	RNA biosynthesis.transcriptional regulation.transcription factor (NAC)	GO:0003674,GO:0003676,GO:0003677,GO:0005488,GO:0005515,GO:0006355,GO:0008150,GO:0009889,GO:0010468,GO:0010556,GO:0019219,GO:0019222,GO:0031323,GO:0031326,GO:0042802,GO:0042803,GO:0043565,GO:0046983,GO:0047484,GO:0048518,GO:0048583,GO:0048584,GO:0050789,GO:0050794,GO:0051171,GO:0051252,GO:0060255,GO:0065007,GO:0080090,GO:0080134,GO:0097159,GO:1901000,GO:1901002,GO:1901363,GO:1902584,GO:1903506,GO:…
PAXXG108410	33,34	N.A	N.A	not assigned.annotated	GO:0003674,GO:0005488,GO:0005575,GO:0005622,GO:0005623,GO:0005634,GO:0005737,GO:0006950,GO:0006952,GO:0008150,GO:0009605,GO:0009607,GO:0009617,GO:0009987,GO:0010118,GO:0030246,GO:0042742,GO:0043207,GO:0043226,GO:0043227,GO:0043229,GO:0043231,GO:0044424,GO:0044464,GO:0050896,GO:0051704,GO:0051707,GO:0090332,GO:0098542
PAXXG110570	33,34	AT1G30270	CIPK23	Protein modification.phosphorylation.CAMK protein kinase superfamily.SNF1-related protein kinase (SnRK3)	GO:0001101,GO:0003674,GO:0003824,GO:0004672,GO:0004674,GO:0005575,GO:0005622,GO:0005623,GO:0005634,GO:0005737,GO:0005829,GO:0005886,GO:0006464,GO:0006468,GO:0006793,GO:0006796,GO:0006807,GO:0006810,GO:0006811,GO:0006812,GO:0006813,GO:0006950,GO:0007154,GO:0007165,GO:0007584,GO:0008150,GO:0008152,GO:0009414,GO:0009415,GO:0009536,GO:0009605,GO:0009628,GO:0009987,GO:0009991,GO:0010035,GO:0010107,GO:…
PAXXG110990	33,34	AT2G44480	BGLU17	Enzyme classification.EC_3 hydrolases.EC_3.2 glycosylase	GO:0003674,GO:0003824,GO:0004553,GO:0005575,GO:0005622,GO:0005623,GO:0005737,GO:0008422,GO:0009507,GO:0009536,GO:0015923,GO:0015925,GO:0015926,GO:0015928,GO:0016162,GO:0016787,GO:0016798,GO:0043226,GO:0043227,GO:0043229,GO:0043231,GO:0044424,GO:0044444,GO:0044464,GO:0097599
PAXXG111580	33,34	AT5G64700	MVP7.2	Solute transport.carrier-mediated transport.DMT superfamily.solute transporter (UmamiT)	GO:0003674,GO:0005215,GO:0005575,GO:0005622,GO:0005623,GO:0005737,GO:0005886,GO:0005887,GO:0005938,GO:0006810,GO:0007154,GO:0007165,GO:0008150,GO:0009719,GO:0009725,GO:0009733,GO:0009734,GO:0009755,GO:0009987,GO:0010033,GO:0016020,GO:0016021,GO:0022857,GO:0023052,GO:0031224,GO:0031226,GO:0032870,GO:0042221,GO:0044424,GO:0044425,GO:0044444,GO:0044459,GO:0044464,GO:0050789,GO:0050794,GO:0050896,GO:…
PAXXG111610	33,34	AT5G50080	ERF110	RNA biosynthesis.transcriptional regulation.AP2/ERF transcription factor superfamily.transcription factor (ERF)	N.A.
PAXXG111660	33,34	AT1G49780	PUB26	Protein homeostasis.ubiquitin-proteasome system.ubiquitin-fold protein conjugation.ubiquitin conjugation (ubiquitylation).ubiquitin-ligase E3 activities.U-Box E3 ligase activities.group-III ligase	GO:0002376,GO:0003674,GO:0003824,GO:0004842,GO:0006464,GO:0006807,GO:0006950,GO:0006952,GO:0006955,GO:0008150,GO:0008152,GO:0009605,GO:0009607,GO:0009814,GO:0009987,GO:0010033,GO:0010200,GO:0010243,GO:0016567,GO:0016740,GO:0019538,GO:0019787,GO:0032446,GO:0036211,GO:0042221,GO:0042493,GO:0043170,GO:0043207,GO:0043412,GO:0044237,GO:0044238,GO:0044260,GO:0044267,GO:0045087,GO:0050896,GO:0051704,GO:…
PAXXG112230	33,34	AT1G33120	AT1G33120	Protein biosynthesis.ribosome biogenesis.large ribosomal subunit (LSU).LSU proteome.component uL6	GO:0002181,GO:0003674,GO:0003676,GO:0003723,GO:0003735,GO:0005198,GO:0005488,GO:0005575,GO:0005622,GO:0005623,GO:0005737,GO:0005829,GO:0005840,GO:0006412,GO:0006518,GO:0006807,GO:0008150,GO:0008152,GO:0009058,GO:0009059,GO:0009987,GO:0010467,GO:0015934,GO:0019538,GO:0022625,GO:0022626,GO:0032991,GO:0034641,GO:0034645,GO:0043043,GO:0043170,GO:0043226,GO:0043228,GO:0043229,GO:0043232,GO:0043603,GO:…
PAXXG113400	33,34	AT5G09810	ACT7	Cytoskeleton organisation.microfilament network.actin filament protein	GO:0005575,GO:0005622,GO:0005623,GO:0005737,GO:0005856,GO:0005858,GO:0005875,GO:0005929,GO:0005930,GO:0015630,GO:0030286,GO:0032838,GO:0032991,GO:0036156,GO:0042995,GO:0043226,GO:0043228,GO:0043229,GO:0043232,GO:0044422,GO:0044424,GO:0044430,GO:0044441,GO:0044444,GO:0044446,GO:0044447,GO:0044463,GO:0044464,GO:0097014,GO:0099568,GO:0120025,GO:0120038,GO:1902494
PAXXG113690	33,34	N.A	N.A	Redox homeostasis.glutathione-based redox regulation.glutathione S-transferase activities.class phi glutathione S-transferase	N.A.
PAXXG114810	33,34	AT5G53560	CB5-E	Lipid metabolism.fatty acid metabolism.fatty acid desaturation.electron supply.cytochrome electron shuttle hemoprotein (Cyt-b5)	GO:0005575,GO:0005622,GO:0005623,GO:0005737,GO:0005773,GO:0005774,GO:0005783,GO:0005789,GO:0005886,GO:0009507,GO:0009526,GO:0009527,GO:0009534,GO:0009535,GO:0009536,GO:0009579,GO:0009707,GO:0009941,GO:0010319,GO:0012505,GO:0016020,GO:0019867,GO:0031090,GO:0031967,GO:0031968,GO:0031969,GO:0031975,GO:0031976,GO:0031984,GO:0034357,GO:0042170,GO:0042175,GO:0042651,GO:0043226,GO:0043227,GO:0043229,GO:…
PAXXG118830	33,34	AT5G56600	PRF3	Cytoskeleton organisation.microfilament network.actin polymerisation.profilin actin nucleation protein	N.A.
PAXXG122510	33,34	AT1G68840	RAV2	RNA biosynthesis.transcriptional regulation.B3 transcription factor superfamily.transcription factor (RAV/NGATHA)	GO:0000003,GO:0001067,GO:0003006,GO:0003674,GO:0003676,GO:0003677,GO:0003700,GO:0005488,GO:0005575,GO:0005622,GO:0005623,GO:0005634,GO:0006355,GO:0007275,GO:0008150,GO:0009314,GO:0009416,GO:0009628,GO:0009648,GO:0009719,GO:0009725,GO:0009741,GO:0009791,GO:0009889,GO:0009890,GO:0009892,GO:0009909,GO:0009910,GO:0010033,GO:0010228,GO:0010468,GO:0010556,GO:0010558,GO:0010605,GO:0010629,GO:0014070,GO:…
PAXXG123240	33,34	AT1G26800	T24P13.19	Protein homeostasis.ubiquitin-proteasome system.ubiquitin-fold protein conjugation.ubiquitin conjugation (ubiquitylation).ubiquitin-ligase E3 activities.RING-domain E3 ligase activities.E3 ubiquitin ligase (SNIPER)	GO:0000003,GO:0000209,GO:0000902,GO:0000904,GO:0003006,GO:0003674,GO:0003824,GO:0004842,GO:0005488,GO:0005515,GO:0005575,GO:0005622,GO:0005623,GO:0005737,GO:0005829,GO:0006464,GO:0006508,GO:0006511,GO:0006515,GO:0006807,GO:0006950,GO:0007275,GO:0008150,GO:0008152,GO:0009056,GO:0009057,GO:0009653,GO:0009791,GO:0009826,GO:0009888,GO:0009987,GO:0010026,GO:0010033,GO:0010154,GO:0010498,GO:0016043,GO:…
PAXXG124190	33,34	AT5G17570	K10A8.50	not assigned.not annotated	N.A.
PAXXG124200	33,34	AT1G01490	F22L4.5	not assigned.not annotated	N.A.
PAXXG124280	33,34	AT4G22670	HIP1	not assigned.annotated	GO:0005575,GO:0005622,GO:0005623,GO:0005737,GO:0005829,GO:0008150,GO:0010035,GO:0010038,GO:0042221,GO:0044424,GO:0044444,GO:0044464,GO:0046686,GO:0050896
PAXXG124540	33,34	AT3G48990	AT3G48990	not assigned.annotated	GO:0000003,GO:0003006,GO:0003674,GO:0003824,GO:0005575,GO:0005576,GO:0005622,GO:0005623,GO:0005737,GO:0005911,GO:0006082,GO:0006950,GO:0006952,GO:0007275,GO:0008150,GO:0008152,GO:0009056,GO:0009506,GO:0009507,GO:0009532,GO:0009536,GO:0009570,GO:0009605,GO:0009607,GO:0009620,GO:0009719,GO:0009725,GO:0009735,GO:0009791,GO:0009987,GO:0010029,GO:0010030,GO:0010033,GO:0010035,GO:0010038,GO:0010154,GO:…
PAXXG125060	33,34	AT2G43460	T1O24.20	Protein biosynthesis.ribosome biogenesis.large ribosomal subunit (LSU).LSU proteome.component eL38	N.A.
PAXXG129610	33,34	AT1G26910	RPL10B	Protein biosynthesis.ribosome biogenesis.large ribosomal subunit (LSU).LSU proteome.component uL16	N.A.
PAXXG129710	33,34	AT1G79750	NADP-ME4	Lipid metabolism.fatty acid metabolism.citrate shuttle.cytosolic NADP-dependent malic enzyme	GO:0003674,GO:0003824,GO:0004470,GO:0004473,GO:0005575,GO:0005622,GO:0005623,GO:0005737,GO:0006082,GO:0006090,GO:0006108,GO:0008150,GO:0008152,GO:0009507,GO:0009536,GO:0009987,GO:0016491,GO:0016614,GO:0016615,GO:0016616,GO:0019752,GO:0032787,GO:0043226,GO:0043227,GO:0043229,GO:0043231,GO:0043436,GO:0043648,GO:0044237,GO:0044281,GO:0044424,GO:0044444,GO:0044464,GO:0055114,GO:0071704
PAXXG134180	33,34	N.A	N.A	not assigned.annotated	N.A.
PAXXG138560	33,34	AT3G51030	TRX1	Redox homeostasis.thiol-based redox regulation.thioredoxin activities.H-type thioredoxin	GO:0003674,GO:0003824,GO:0004791,GO:0005575,GO:0005576,GO:0005622,GO:0005623,GO:0005737,GO:0005829,GO:0006950,GO:0006979,GO:0008047,GO:0008150,GO:0008152,GO:0009636,GO:0009987,GO:0015035,GO:0015036,GO:0016209,GO:0016491,GO:0016651,GO:0016667,GO:0016668,GO:0016671,GO:0019725,GO:0030234,GO:0033554,GO:0034599,GO:0042221,GO:0042592,GO:0043085,GO:0044093,GO:0044424,GO:0044444,GO:0044464,GO:0045454,GO:…
PAXXG139520	33,34	AT5G21090	AT5G21090	not assigned.annotated	GO:0003674,GO:0003824,GO:0004672,GO:0004674,GO:0004675,GO:0004888,GO:0005575,GO:0005623,GO:0005886,GO:0006464,GO:0006468,GO:0006793,GO:0006796,GO:0006807,GO:0007154,GO:0007165,GO:0007166,GO:0007167,GO:0007178,GO:0008150,GO:0008152,GO:0009987,GO:0016020,GO:0016301,GO:0016310,GO:0016740,GO:0016772,GO:0016773,GO:0019199,GO:0019538,GO:0023052,GO:0036211,GO:0038023,GO:0043170,GO:0043412,GO:0044237,GO:…
PAXXG139660	33,34	N.A	N.A	not assigned.not annotated	N.A
PAXXG144930	33,34	AT1G80920	J8	Protein translocation.chloroplast.outer envelope TOC translocation system.regulatory factor (Toc12)	GO:0005575,GO:0005622,GO:0005623,GO:0005634,GO:0005737,GO:0008150,GO:0009314,GO:0009416,GO:0009507,GO:0009532,GO:0009536,GO:0009570,GO:0009628,GO:0043226,GO:0043227,GO:0043229,GO:0043231,GO:0044422,GO:0044424,GO:0044434,GO:0044435,GO:0044444,GO:0044446,GO:0044464,GO:0050896
PAXXG145640	33,34	AT4G37260	MYB73	RNA biosynthesis.transcriptional regulation.MYB transcription factor superfamily.transcription factor (MYB)	N.A.
PAXXG152120	33,34	AT5G25880	NADP-ME3	Lipid metabolism.fatty acid metabolism.citrate shuttle.cytosolic NADP-dependent malic enzyme	N.A.
PAXXG153250	33,34	AT2G36530	LOS2	Enzyme classification.EC_4 lyases.EC_4.2 carbon-oxygen lyase	GO:0001101,GO:0003674,GO:0003676,GO:0003677,GO:0003824,GO:0004634,GO:0005488,GO:0005507,GO:0005575,GO:0005576,GO:0005622,GO:0005623,GO:0005634,GO:0005737,GO:0005739,GO:0005740,GO:0005829,GO:0005886,GO:0005911,GO:0006950,GO:0006970,GO:0008150,GO:0009266,GO:0009314,GO:0009409,GO:0009416,GO:0009506,GO:0009507,GO:0009536,GO:0009628,GO:0009651,GO:0009719,GO:0009725,GO:0009737,GO:0010033,GO:0010035,GO:…
PAXXG153780	33,34	AT5G01650	F7A7.170	not assigned.not annotated	N.A.
PAXXG156010	33,34	AT3G02550	LBD41	RNA biosynthesis.transcriptional regulation.transcription factor (AS2/LOB)	GO:0001101,GO:0006355,GO:0008150,GO:0009719,GO:0009725,GO:0009739,GO:0009889,GO:0010033,GO:0010468,GO:0010556,GO:0019219,GO:0019222,GO:0031323,GO:0031326,GO:0033993,GO:0042221,GO:0050789,GO:0050794,GO:0050896,GO:0051171,GO:0051252,GO:0060255,GO:0065007,GO:0080090,GO:1901700,GO:1903506,GO:2000112,GO:2001141
PAXXG159210	33,34	AT4G27230	HTA2	Chromatin organisation.chromatin structure.DNA wrapping.histone (H2A)	GO:0000228,GO:0000785,GO:0000790,GO:0003674,GO:0003676,GO:0003677,GO:0005488,GO:0005575,GO:0005622,GO:0005623,GO:0005634,GO:0005694,GO:0006325,GO:0006342,GO:0006355,GO:0006996,GO:0008150,GO:0009889,GO:0009890,GO:0009892,GO:0009987,GO:0010468,GO:0010556,GO:0010558,GO:0010605,GO:0010629,GO:0016043,GO:0016458,GO:0019219,GO:0019222,GO:0031323,GO:0031324,GO:0031326,GO:0031327,GO:0031974,GO:0031981,GO:…
PAXXG159780	33,34	N.A	N.A	not assigned.annotated	N.A.
PAXXG159960	33,34	AT4G02230	T2H3.3	Protein biosynthesis.ribosome biogenesis.large ribosomal subunit (LSU).LSU proteome.component eL19	GO:0003674,GO:0003676,GO:0003723,GO:0003729,GO:0003735,GO:0005198,GO:0005488,GO:0005575,GO:0005622,GO:0005623,GO:0005737,GO:0005829,GO:0005840,GO:0005886,GO:0006412,GO:0006518,GO:0006807,GO:0008150,GO:0008152,GO:0009058,GO:0009059,GO:0009987,GO:0010467,GO:0015934,GO:0016020,GO:0019538,GO:0022625,GO:0022626,GO:0032991,GO:0034641,GO:0034645,GO:0043043,GO:0043170,GO:0043226,GO:0043228,GO:0043229,GO:…
PAXXG163770	33,34	AT5G58375	AT5G58375	not assigned.not annotated	N.A.
PAXXG165290	33,34	AT4G38510	F22I13.8	Solute transport.primary active transport.V-type ATPase complex.peripheral V1 subcomplex.subunit B	GO:0001678,GO:0003674,GO:0003779,GO:0005488,GO:0005515,GO:0005575,GO:0005622,GO:0005623,GO:0005634,GO:0005737,GO:0005773,GO:0005774,GO:0005794,GO:0005886,GO:0005911,GO:0006355,GO:0006357,GO:0006996,GO:0007010,GO:0007015,GO:0007154,GO:0007165,GO:0008064,GO:0008092,GO:0008150,GO:0009506,GO:0009507,GO:0009536,GO:0009743,GO:0009746,GO:0009749,GO:0009756,GO:0009757,GO:0009889,GO:0009987,GO:0010033,GO:…
PAXXG165970	33,34	AT3G30390	AT3G30390	Solute transport.carrier-mediated transport.APC superfamily.AAAP family.solute transporter (AAAP)	GO:0000302,GO:0003333,GO:0003674,GO:0005215,GO:0005342,GO:0005575,GO:0005622,GO:0005623,GO:0005737,GO:0005773,GO:0005774,GO:0006810,GO:0006811,GO:0006820,GO:0006865,GO:0006950,GO:0006979,GO:0008150,GO:0008509,GO:0008514,GO:0009719,GO:0009723,GO:0009725,GO:0009987,GO:0010033,GO:0010035,GO:0010038,GO:0010039,GO:0015075,GO:0015171,GO:0015318,GO:0015711,GO:0015849,GO:0016020,GO:0022857,GO:0031090,GO:…
PAXXG166500	33,34	N.A	N.A	not assigned.not annotated	N.A
PAXXG166570	33,34	AT5G04340	ZAT6	RNA biosynthesis.transcriptional regulation.transcription factor (C2H2-ZF)	N.A.
PAXXG171730	33,34	AT4G37540	LBD39	RNA biosynthesis.transcriptional regulation.transcription factor (AS2/LOB)	GO:0006807,GO:0007275,GO:0008150,GO:0008152,GO:0009653,GO:0009965,GO:0010016,GO:0032501,GO:0032502,GO:0048366,GO:0048367,GO:0048731,GO:0048827,GO:0048856,GO:0060776,GO:0099402,GO:1905392
PAXXG178120	33,34	AT2G17880	T13L16.10	not assigned.annotated	GO:0005575,GO:0005622,GO:0005623,GO:0005634,GO:0005737,GO:0009507,GO:0009536,GO:0043226,GO:0043227,GO:0043229,GO:0043231,GO:0044424,GO:0044444,GO:0044464
PAXXG178220	33,34	AT2G16600	ROC3	Protein modification.protein folding.protein folding catalyst (Cyclophilin)	GO:0000413,GO:0003674,GO:0003755,GO:0003824,GO:0005575,GO:0005622,GO:0005623,GO:0005737,GO:0005794,GO:0005829,GO:0005886,GO:0005911,GO:0006464,GO:0006807,GO:0007154,GO:0007165,GO:0008150,GO:0008152,GO:0009506,GO:0009507,GO:0009536,GO:0009987,GO:0012505,GO:0016020,GO:0016853,GO:0016859,GO:0018193,GO:0018208,GO:0019538,GO:0023052,GO:0030054,GO:0036211,GO:0043170,GO:0043226,GO:0043227,GO:0043229,GO:…
PAXXG178700	33,34	AT4G23400	PIP1;5	Solute transport.channels.MIP family.plasma membrane intrinsic protein (PIP)	GO:0003674,GO:0005215,GO:0005372,GO:0005575,GO:0005622,GO:0005623,GO:0005737,GO:0005829,GO:0005886,GO:0005887,GO:0006810,GO:0006811,GO:0006833,GO:0008150,GO:0009987,GO:0015250,GO:0015267,GO:0015318,GO:0016020,GO:0016021,GO:0016043,GO:0022607,GO:0022803,GO:0022838,GO:0022857,GO:0031224,GO:0031226,GO:0032991,GO:0034220,GO:0042044,GO:0043933,GO:0044085,GO:0044424,GO:0044425,GO:0044444,GO:0044459,GO:…
PAXXG181770	33,34	N.A	N.A	Cytoskeleton organisation.nuclear dynamics.nuclear shape determination.lamin-like protein (CRWN)	GO:0000229,GO:0000785,GO:0000789,GO:0005575,GO:0005622,GO:0005623,GO:0005634,GO:0005635,GO:0005652,GO:0005654,GO:0005694,GO:0005730,GO:0005737,GO:0005829,GO:0005911,GO:0006996,GO:0006997,GO:0008150,GO:0009506,GO:0009987,GO:0012505,GO:0016043,GO:0030054,GO:0031967,GO:0031974,GO:0031975,GO:0031981,GO:0032535,GO:0034399,GO:0043226,GO:0043227,GO:0043228,GO:0043229,GO:0043231,GO:0043232,GO:0043233,GO:…
PAXXG182320	33,34	N.A	N.A	Nutrient uptake.transition metal homeostasis.metallochaperone activities.metallothionein (MT)	GO:0003674,GO:0005488,GO:0005507,GO:0006873,GO:0006875,GO:0006878,GO:0008150,GO:0008270,GO:0009987,GO:0019725,GO:0030003,GO:0042592,GO:0043167,GO:0043169,GO:0046872,GO:0046914,GO:0046916,GO:0048878,GO:0050801,GO:0055065,GO:0055070,GO:0055076,GO:0055080,GO:0055082,GO:0065007,GO:0065008,GO:0098771
PAXXG182450	33,34	AT5G46030	MCL19.8	not assigned.annotated	GO:0000993,GO:0001098,GO:0001099,GO:0003674,GO:0005488,GO:0005515,GO:0005575,GO:0005622,GO:0005623,GO:0005634,GO:0005654,GO:0006139,GO:0006325,GO:0006338,GO:0006351,GO:0006354,GO:0006355,GO:0006366,GO:0006368,GO:0006725,GO:0006807,GO:0006996,GO:0008023,GO:0008150,GO:0008152,GO:0009058,GO:0009059,GO:0009889,GO:0009891,GO:0009893,GO:0009987,GO:0010467,GO:0010468,GO:0010556,GO:0010557,GO:0010604,GO:…
PAXXG182620	33,34	AT1G70330	ENT1	Solute transport.carrier-mediated transport.nucleoside transporter (ENT)	GO:0005575,GO:0005622,GO:0005623,GO:0005737,GO:0005773,GO:0005774,GO:0016020,GO:0031090,GO:0043226,GO:0043227,GO:0043229,GO:0043231,GO:0044422,GO:0044424,GO:0044437,GO:0044444,GO:0044446,GO:0044464,GO:0098588,GO:0098805
PAXXG182720	33,34	AT5G07350	Tudor1	RNA processing.RNA homeostasis.mRNA stress granule formation.mRNA endoribonuclease (TSN)	GO:0000932,GO:0003674,GO:0003676,GO:0003723,GO:0003729,GO:0003824,GO:0004518,GO:0005488,GO:0005575,GO:0005618,GO:0005622,GO:0005623,GO:0005634,GO:0005635,GO:0005737,GO:0005783,GO:0005829,GO:0005886,GO:0005911,GO:0006082,GO:0006139,GO:0006396,GO:0006397,GO:0006401,GO:0006402,GO:0006629,GO:0006720,GO:0006721,GO:0006725,GO:0006807,GO:0006950,GO:0006970,GO:0007275,GO:0008150,GO:0008152,GO:0008299,GO:…
PAXXG183150	33,34	AT4G23400	PIP1;5	Solute transport.channels.MIP family.plasma membrane intrinsic protein (PIP)	GO:0003674,GO:0005215,GO:0005372,GO:0005575,GO:0005622,GO:0005623,GO:0005737,GO:0005829,GO:0005886,GO:0005887,GO:0006810,GO:0006811,GO:0006833,GO:0008150,GO:0009987,GO:0015250,GO:0015267,GO:0015318,GO:0016020,GO:0016021,GO:0016043,GO:0022607,GO:0022803,GO:0022838,GO:0022857,GO:0031224,GO:0031226,GO:0032991,GO:0034220,GO:0042044,GO:0043933,GO:0044085,GO:0044424,GO:0044425,GO:0044444,GO:0044459,GO:…
PAXXG185180	33,34	AT5G24510	K18P6.3	Protein biosynthesis.ribosome biogenesis.large ribosomal subunit (LSU).LSU proteome.component RPP1	N.A.
PAXXG185700	33,34	AT5G09960	MYH9.17	not assigned.not annotated	N.A.
PAXXG193450	33,34	AT5G20240	PI	RNA biosynthesis.transcriptional regulation.transcription factor (MADS/AGL)	GO:0000003,GO:0003002,GO:0003006,GO:0003674,GO:0003676,GO:0003677,GO:0003700,GO:0005488,GO:0005575,GO:0005622,GO:0005623,GO:0005634,GO:0005737,GO:0006355,GO:0007275,GO:0007389,GO:0008150,GO:0009653,GO:0009791,GO:0009889,GO:0009908,GO:0010093,GO:0010097,GO:0010468,GO:0010556,GO:0019219,GO:0019222,GO:0022414,GO:0031323,GO:0031326,GO:0032501,GO:0032502,GO:0043226,GO:0043227,GO:0043229,GO:0043231,GO:…
PAXXG193460	33,34	AT1G77380	AAP3	Solute transport.carrier-mediated transport.APC superfamily.AAAP family.amino acid transporter (AAP)	N.A.
PAXXG194190	33,34	AT3G10985	SAG20	not assigned.annotated	N.A.
PAXXG194920	33,34	N.A	N.A	RNA biosynthesis.transcriptional regulation.Homeobox transcription factor superfamily.transcription factor (HD-ZIP I/II)	N.A.
PAXXG194930	33,34	AT4G40040	T5J17.210	Chromatin organisation.chromatin structure.DNA wrapping.histone (H3)	GO:0000785,GO:0000786,GO:0003674,GO:0003676,GO:0003677,GO:0003682,GO:0005488,GO:0005575,GO:0005622,GO:0005623,GO:0005634,GO:0005694,GO:0006323,GO:0006325,GO:0006333,GO:0006334,GO:0006996,GO:0008150,GO:0009987,GO:0016043,GO:0022607,GO:0031490,GO:0031491,GO:0031492,GO:0031497,GO:0032991,GO:0032993,GO:0034622,GO:0034728,GO:0043226,GO:0043227,GO:0043228,GO:0043229,GO:0043231,GO:0043232,GO:0043933,GO:…
PAXXG199650	33,34	N.A	N.A	not assigned.not annotated	N.A
PAXXG199850	33,34	AT1G11580	PMEPCRA	Cell wall organisation.pectin.homogalacturonan.modification and degradation.pectin methylesterase	GO:0003674,GO:0003824,GO:0004857,GO:0005575,GO:0005618,GO:0005622,GO:0005623,GO:0005737,GO:0005773,GO:0005774,GO:0005829,GO:0008150,GO:0009605,GO:0009607,GO:0009617,GO:0016020,GO:0016787,GO:0016788,GO:0030234,GO:0030312,GO:0030599,GO:0031090,GO:0043086,GO:0043207,GO:0043226,GO:0043227,GO:0043229,GO:0043231,GO:0044092,GO:0044422,GO:0044424,GO:0044437,GO:0044444,GO:0044446,GO:0044464,GO:0046910,GO:…
PAXXG200640	33,34	AT2G40300	FER4	Nutrient uptake.transition metal homeostasis.metallochaperone activities.iron storage protein (FER)	GO:0005575,GO:0005622,GO:0005623,GO:0005737,GO:0009507,GO:0009536,GO:0043226,GO:0043227,GO:0043229,GO:0043231,GO:0044424,GO:0044444,GO:0044464
PAXXG201160	33,34	AT5G12020	HSP17.6II	Protein homeostasis.protein quality control.smallHsp holdase chaperone activities.class-C-II protein	GO:0005575,GO:0005622,GO:0005623,GO:0005737,GO:0006950,GO:0008150,GO:0009266,GO:0009408,GO:0009628,GO:0044424,GO:0044464,GO:0050896
PAXXG211200	33,34	AT3G43190	SUS4	Carbohydrate metabolism.sucrose metabolism.degradation.sucrose synthase	GO:0001101,GO:0001666,GO:0003674,GO:0003824,GO:0005575,GO:0005622,GO:0005623,GO:0005737,GO:0005773,GO:0005829,GO:0005886,GO:0005911,GO:0006950,GO:0006970,GO:0008150,GO:0008194,GO:0009266,GO:0009409,GO:0009413,GO:0009414,GO:0009415,GO:0009506,GO:0009628,GO:0009743,GO:0009744,GO:0009746,GO:0009749,GO:0010033,GO:0010035,GO:0010037,GO:0010038,GO:0010555,GO:0016020,GO:0016157,GO:0016740,GO:0016757,GO:…
PAXXG212520	33,34	AT2G39770	CYT1	Carbohydrate metabolism.nucleotide sugar biosynthesis.GDP-D-mannose biosynthesis.GDP-D-mannose pyrophosphorylase (VTC1)	GO:0000271,GO:0000302,GO:0001101,GO:0003674,GO:0003824,GO:0004475,GO:0005575,GO:0005622,GO:0005623,GO:0005634,GO:0005737,GO:0005829,GO:0005975,GO:0005976,GO:0005996,GO:0006073,GO:0006082,GO:0006732,GO:0006766,GO:0006767,GO:0006950,GO:0006952,GO:0006970,GO:0006979,GO:0008150,GO:0008152,GO:0008905,GO:0009058,GO:0009059,GO:0009108,GO:0009110,GO:0009250,GO:0009266,GO:0009408,GO:0009605,GO:0009607,GO:…
PAXXG213880	33,34	N.A	N.A	not assigned.not annotated	N.A.
PAXXG217880	33,34	AT3G47370	AT3G47370	Protein biosynthesis.ribosome biogenesis.small ribosomal subunit (SSU).SSU proteome.component uS10	GO:0002181,GO:0003674,GO:0003676,GO:0003723,GO:0003729,GO:0003735,GO:0005198,GO:0005488,GO:0005575,GO:0005618,GO:0005622,GO:0005623,GO:0005634,GO:0005730,GO:0005737,GO:0005829,GO:0005840,GO:0005844,GO:0005911,GO:0006412,GO:0006518,GO:0006807,GO:0008150,GO:0008152,GO:0009058,GO:0009059,GO:0009506,GO:0009987,GO:0010467,GO:0015935,GO:0016020,GO:0019538,GO:0022626,GO:0022627,GO:0030054,GO:0030312,GO:…
PAXXG228550	33,34	AT5G60670	MUP24.13	Protein biosynthesis.ribosome biogenesis.large ribosomal subunit (LSU).LSU proteome.component uL11	GO:0000027,GO:0003674,GO:0003676,GO:0003723,GO:0003735,GO:0005198,GO:0005488,GO:0005575,GO:0005622,GO:0005623,GO:0005634,GO:0005730,GO:0005737,GO:0005773,GO:0005829,GO:0005840,GO:0005911,GO:0006412,GO:0006518,GO:0006807,GO:0006950,GO:0006996,GO:0008150,GO:0008152,GO:0008270,GO:0009058,GO:0009059,GO:0009266,GO:0009409,GO:0009506,GO:0009507,GO:0009536,GO:0009628,GO:0009987,GO:0010467,GO:0015934,GO:…
PAXXG030570	33,34,35	AT5G14670	ARFA1B	Vesicle trafficking.retrograde trafficking.Coat protein I (COPI) coatomer machinery.coat protein recruiting.ARF-GTPase activities.class-I ARF-GTPase (ARFA1)	N.A.
PAXXG030800	33,34,35	N.A	N.A	not assigned.annotated	GO:0003674,GO:0005488,GO:0005575,GO:0005622,GO:0005623,GO:0005634,GO:0005737,GO:0006950,GO:0006952,GO:0008150,GO:0009605,GO:0009607,GO:0009617,GO:0009987,GO:0010118,GO:0030246,GO:0042742,GO:0043207,GO:0043226,GO:0043227,GO:0043229,GO:0043231,GO:0044424,GO:0044464,GO:0050896,GO:0051704,GO:0051707,GO:0090332,GO:0098542
PAXXG052310	33,34,35	N.A	N.A	not assigned.not annotated	N.A.
PAXXG089990	33,34,35	AT5G01750	T20L15.20	not assigned.annotated	GO:0001101,GO:0006950,GO:0006952,GO:0008150,GO:0009605,GO:0009607,GO:0009620,GO:0009719,GO:0009725,GO:0009751,GO:0010033,GO:0014070,GO:0042221,GO:0042493,GO:0043207,GO:0046677,GO:0050832,GO:0050896,GO:0051704,GO:0051707,GO:0098542,GO:1901700
PAXXG169450	33,34,35	AT1G71695	F14O23.6	not assigned.annotated	GO:0003674,GO:0003824,GO:0004601,GO:0005575,GO:0005618,GO:0005622,GO:0005623,GO:0005737,GO:0005773,GO:0005911,GO:0008150,GO:0008152,GO:0009505,GO:0009506,GO:0009636,GO:0009664,GO:0009987,GO:0016020,GO:0016043,GO:0016209,GO:0016491,GO:0016684,GO:0030054,GO:0030312,GO:0042221,GO:0043226,GO:0043227,GO:0043229,GO:0043231,GO:0044424,GO:0044444,GO:0044464,GO:0045229,GO:0050896,GO:0051716,GO:0055044,GO:…
PAXXG176220	33,34,35	N.A	N.A	not assigned.annotated	GO:0001101,GO:0002376,GO:0005575,GO:0005622,GO:0005623,GO:0005737,GO:0005777,GO:0005829,GO:0006950,GO:0006952,GO:0006955,GO:0008150,GO:0009507,GO:0009532,GO:0009536,GO:0009570,GO:0009605,GO:0009607,GO:0009620,GO:0009719,GO:0009725,GO:0009753,GO:0009814,GO:0009817,GO:0010033,GO:0042221,GO:0042579,GO:0043207,GO:0043226,GO:0043227,GO:0043229,GO:0043231,GO:0044422,GO:0044424,GO:0044434,GO:0044435,GO:…
PAXXG220540	33,34,35	N.A	N.A	RNA biosynthesis.transcriptional regulation.C2C2 transcription factor superfamily.transcription factor (DOF)	GO:0001067,GO:0003674,GO:0003676,GO:0003677,GO:0003700,GO:0005488,GO:0006355,GO:0008150,GO:0009889,GO:0010033,GO:0010200,GO:0010243,GO:0010468,GO:0010556,GO:0019219,GO:0019222,GO:0031323,GO:0031326,GO:0042221,GO:0042493,GO:0044212,GO:0050789,GO:0050794,GO:0050896,GO:0051171,GO:0051252,GO:0060255,GO:0065007,GO:0080090,GO:0097159,GO:0140110,GO:1901363,GO:1901698,GO:1901700,GO:1903506,GO:2000112,GO:…
PAXXG223370	33,34,35	AT5G05170	CEV1	Cell wall organisation.cellulose.cellulose synthase complex (CSC).CSC components.cellulose synthase (CesA)	GO:0000271,GO:0000278,GO:0000281,GO:0000910,GO:0005575,GO:0005622,GO:0005623,GO:0005737,GO:0005768,GO:0005794,GO:0005802,GO:0005886,GO:0005911,GO:0005975,GO:0005976,GO:0006073,GO:0006950,GO:0006952,GO:0007049,GO:0008150,GO:0008152,GO:0009058,GO:0009059,GO:0009250,GO:0009506,GO:0009832,GO:0009833,GO:0009834,GO:0009987,GO:0012505,GO:0016020,GO:0016051,GO:0022402,GO:0030054,GO:0030243,GO:0030244,GO:…
PAXXG320370	33,34,35	N.A	N.A	not assigned.not annotated	GO:0001101,GO:0005575,GO:0005622,GO:0005623,GO:0005737,GO:0005829,GO:0006950,GO:0008150,GO:0009266,GO:0009409,GO:0009414,GO:0009415,GO:0009628,GO:0009631,GO:0009719,GO:0009725,GO:0009737,GO:0010033,GO:0010035,GO:0016020,GO:0033993,GO:0042221,GO:0044424,GO:0044444,GO:0044464,GO:0050896,GO:0097305,GO:1901700
PAXXG139140	33,34,35,39	AT5G63790	NAC102	RNA biosynthesis.transcriptional regulation.transcription factor (NAC)	GO:0003674,GO:0003676,GO:0003677,GO:0005488,GO:0005515,GO:0006355,GO:0008150,GO:0009889,GO:0010468,GO:0010556,GO:0019219,GO:0019222,GO:0031323,GO:0031326,GO:0042802,GO:0042803,GO:0043565,GO:0046983,GO:0047484,GO:0048518,GO:0048583,GO:0048584,GO:0050789,GO:0050794,GO:0051171,GO:0051252,GO:0060255,GO:0065007,GO:0080090,GO:0080134,GO:0097159,GO:1901000,GO:1901002,GO:1901363,GO:1902584,GO:1903506,GO:…
PAXXG150830	33,34,35,39	AT4G40040	T5J17.210	Chromatin organisation.chromatin structure.DNA wrapping.histone (H3)	GO:0000785,GO:0000786,GO:0003674,GO:0003676,GO:0003677,GO:0003682,GO:0005488,GO:0005575,GO:0005622,GO:0005623,GO:0005634,GO:0005694,GO:0006323,GO:0006325,GO:0006333,GO:0006334,GO:0006996,GO:0008150,GO:0009987,GO:0016043,GO:0022607,GO:0031490,GO:0031491,GO:0031492,GO:0031497,GO:0032991,GO:0032993,GO:0034622,GO:0034728,GO:0043226,GO:0043227,GO:0043228,GO:0043229,GO:0043231,GO:0043232,GO:0043933,GO:…
PAXXG199895	33,34,35,39	N.A	N.A	not assigned.annotated	GO:0000003,GO:0000209,GO:0003006,GO:0003674,GO:0005488,GO:0005515,GO:0005575,GO:0005622,GO:0005623,GO:0005737,GO:0006464,GO:0006508,GO:0006513,GO:0006807,GO:0007049,GO:0008150,GO:0008152,GO:0009056,GO:0009057,GO:0009653,GO:0009987,GO:0010498,GO:0010499,GO:0016567,GO:0016579,GO:0019538,GO:0019953,GO:0022402,GO:0022413,GO:0022414,GO:0030154,GO:0030163,GO:0030435,GO:0030437,GO:0031386,GO:0032446,GO:…
PAXXG353740	33,34,35,39	AT5G63030	MJH22.9	Protein modification.S-glutathionylation.glutaredoxin	N.A.
PAXXG045540	33,34,35,40	AT5G19780	TUA5	Cytoskeleton organisation.microtubular network.alpha-beta-Tubulin heterodimer.component alpha-Tubulin	GO:0005575,GO:0005622,GO:0005623,GO:0005856,GO:0043226,GO:0043228,GO:0043229,GO:0043232,GO:0044424,GO:0044464
PAXXG047400	33,34,35,40	AT2G36320	F2H17.7	not assigned.annotated	N.A.
PAXXG047640	33,34,35,40	AT5G17920	ATMS1	Amino acid metabolism.aspartate group amino acid biosynthesis.aspartate-derived amino acids.methionine.L-homocysteine S-methyltransferase activities.methyl-tetrahydrofolate-dependent methionine synthase	GO:0000096,GO:0000097,GO:0003674,GO:0003824,GO:0003871,GO:0005575,GO:0005576,GO:0005622,GO:0005623,GO:0005737,GO:0005829,GO:0006082,GO:0006520,GO:0006555,GO:0006790,GO:0006807,GO:0008150,GO:0008152,GO:0008168,GO:0008172,GO:0008652,GO:0008705,GO:0009058,GO:0009066,GO:0009067,GO:0009086,GO:0009987,GO:0016053,GO:0016740,GO:0016741,GO:0019752,GO:0032259,GO:0042084,GO:0042085,GO:0043436,GO:0044237,GO:…
PAXXG048890	33,34,35,40	AT5G37600	ARABIDOPSIS	Nutrient uptake.nitrogen assimilation.ammonium assimilation.glutamine synthetase activities.cytosolic glutamine synthetase (GLN1)	GO:0005575,GO:0005622,GO:0005623,GO:0005737,GO:0044424,GO:0044464
PAXXG048990	33,34,35,40	N.A	N.A	Chromatin organisation.chromatin structure.DNA bridging.linker histone (H1)	GO:0005575,GO:0005622,GO:0005623,GO:0005634,GO:0005694,GO:0005730,GO:0005737,GO:0005739,GO:0031974,GO:0031981,GO:0043226,GO:0043227,GO:0043228,GO:0043229,GO:0043231,GO:0043232,GO:0043233,GO:0044422,GO:0044424,GO:0044428,GO:0044444,GO:0044446,GO:0044464,GO:0070013
PAXXG056920	33,34,35,40	AT4G27130	T24A18.80	Protein biosynthesis.translation initiation.Pre-Initiation Complex (PIC) module.eIF1 PIC assembly factor activity.assembly factor (eIF1)	N.A.
PAXXG081540	33,34,36	AT5G24318	AT5G24318	Enzyme classification.EC_3 hydrolases.EC_3.2 glycosylase	N.A.
PAXXG081120	33,34,39	AT5G59720	HSP18.2	Protein homeostasis.protein quality control.smallHsp holdase chaperone activities.class-C-I protein	N.A.
PAXXG133920	33,34,39	AT5G16710	DHAR3	Redox homeostasis.ascorbate-based redox regulation.dehydroascorbate reductase (DHAR)	GO:0000302,GO:0001101,GO:0003674,GO:0003824,GO:0004364,GO:0005488,GO:0005507,GO:0005575,GO:0005576,GO:0005622,GO:0005623,GO:0005737,GO:0005739,GO:0005773,GO:0005777,GO:0005829,GO:0005886,GO:0005975,GO:0005996,GO:0006082,GO:0006464,GO:0006518,GO:0006575,GO:0006732,GO:0006749,GO:0006766,GO:0006767,GO:0006790,GO:0006807,GO:0006950,GO:0006979,GO:0008150,GO:0008152,GO:0009056,GO:0009507,GO:0009532,GO:…
PAXXG134030	33,34,39	AT5G02560	HTA12	Chromatin organisation.chromatin structure.DNA wrapping.histone (H2A)	GO:0005575,GO:0005622,GO:0005623,GO:0005634,GO:0005694,GO:0043226,GO:0043227,GO:0043228,GO:0043229,GO:0043231,GO:0043232,GO:0044424,GO:0044464
PAXXG171860	33,34,39	AT5G43070	WPP1	not assigned.annotated	N.A.
PAXXG176480	33,34,39	AT3G13224	AT3G13224	not assigned.annotated	N.A.
PAXXG185960	33,34,39	AT1G26880	T2P11.7	Protein biosynthesis.ribosome biogenesis.large ribosomal subunit (LSU).LSU proteome.component eL34	N.A.
PAXXG189110	33,34,39	AT1G56170	NF-YC2	RNA biosynthesis.transcriptional regulation.NF-Y transcription factor complex.component NF-YC	N.A.
PAXXG215030	33,34,39	AT1G75290	F22H5.18	Enzyme classification.EC_1 oxidoreductases.EC_1.3 oxidoreductase acting on CH-CH group of donor	GO:0003674,GO:0003824,GO:0005575,GO:0005623,GO:0005886,GO:0006725,GO:0006950,GO:0006979,GO:0008150,GO:0008152,GO:0009058,GO:0009698,GO:0009699,GO:0009806,GO:0009807,GO:0009987,GO:0010035,GO:0010038,GO:0016020,GO:0016491,GO:0016651,GO:0019438,GO:0019748,GO:0042221,GO:0044237,GO:0044249,GO:0044464,GO:0044550,GO:0046686,GO:0050664,GO:0050896,GO:0055114,GO:0071704,GO:0071944,GO:1901360,GO:1901362,GO:…
PAXXG156160	33,35	AT2G31880	SOBIR1	Protein modification.phosphorylation.TKL protein kinase superfamily.protein kinase (LRR-III)	GO:0003674,GO:0003824,GO:0004672,GO:0004674,GO:0004713,GO:0005575,GO:0005623,GO:0005886,GO:0006464,GO:0006468,GO:0006793,GO:0006796,GO:0006807,GO:0008150,GO:0008152,GO:0009987,GO:0010941,GO:0010942,GO:0016020,GO:0016301,GO:0016310,GO:0016740,GO:0016772,GO:0016773,GO:0018108,GO:0018193,GO:0018212,GO:0019538,GO:0031347,GO:0031349,GO:0036211,GO:0043170,GO:0043412,GO:0044237,GO:0044238,GO:0044260,GO:…
PAXXG224040	33,35	AT2G04520	T1O3.7	Protein biosynthesis.translation initiation.Pre-Initiation Complex (PIC) module.eIF1 PIC assembly factor activity.assembly factor (eIF1A)	N.A.
PAXXG226320	33,35	AT2G36320	F2H17.7	not assigned.annotated	N.A.
PAXXG233330	33,35	AT1G22410	F12K8.24	Amino acid metabolism.shikimate group amino acid biosynthesis.shikimate pathway.3-deoxy-D-arabino-heptulosonate 7-phosphate (DAHP) synthase	N.A.
PAXXG233400	33,35	AT1G22190	F16L1.8	RNA biosynthesis.transcriptional regulation.AP2/ERF transcription factor superfamily.transcription factor (DREB)	GO:0000160,GO:0001101,GO:0003674,GO:0003676,GO:0003677,GO:0003700,GO:0005488,GO:0005575,GO:0005622,GO:0005623,GO:0005634,GO:0006355,GO:0006950,GO:0006970,GO:0007154,GO:0007165,GO:0008150,GO:0009266,GO:0009314,GO:0009409,GO:0009414,GO:0009415,GO:0009416,GO:0009611,GO:0009628,GO:0009651,GO:0009719,GO:0009723,GO:0009725,GO:0009735,GO:0009736,GO:0009755,GO:0009873,GO:0009889,GO:0009987,GO:0010033,GO:…
PAXXG233720	33,35	AT1G74450	F1M20.13	not assigned.annotated	N.A.
PAXXG246130	33,35	AT1G07930	T6D22.31	Protein biosynthesis.translation elongation.eEF1 aminoacyl-tRNA binding factor activity.aminoacyl-tRNA binding factor (eEF1A)	N.A.
PAXXG321940	33,35	AT5G42050	MJC20.15	not assigned.annotated	N.A.
PAXXG323660	33,35	AT5G59845	AT5G59845	Phytohormone action.signalling peptides.CRP (cysteine-rich-peptide) category.GASA/GAST-peptide activity.GASA-precursor polypeptide	N.A.
PAXXG342890	33,35,39	AT5G19140	AILP1	not assigned.annotated	N.A.
PAXXG343890	33,35,39	AT3G53230	AT3G53230	Protein homeostasis.ubiquitin-proteasome system.membrane-associated protein degradation.CDC48-NPL4-UFD1 chaperone complex.platform ATPase component CDC48	N.A.
PAXXG215470	33,39	AT1G11910	APA1	Protein homeostasis.proteolysis.aspartic-type peptidase activities.A1-class protease (Pepsin)	GO:0003674,GO:0003824,GO:0004175,GO:0004190,GO:0005575,GO:0005622,GO:0005623,GO:0005737,GO:0005773,GO:0005829,GO:0005911,GO:0006508,GO:0006807,GO:0006950,GO:0006970,GO:0008150,GO:0008152,GO:0008233,GO:0009056,GO:0009057,GO:0009506,GO:0009628,GO:0009651,GO:0009719,GO:0009725,GO:0009735,GO:0010033,GO:0010035,GO:0010038,GO:0016787,GO:0019538,GO:0030054,GO:0030163,GO:0042221,GO:0043170,GO:0043226,GO:…
PAXXG249740	33,39	AT4G39780	T19P19.170	RNA biosynthesis.transcriptional regulation.AP2/ERF transcription factor superfamily.transcription factor (DREB)	GO:0000160,GO:0001101,GO:0003674,GO:0003676,GO:0003677,GO:0003700,GO:0005488,GO:0005575,GO:0005622,GO:0005623,GO:0005634,GO:0006355,GO:0006950,GO:0006970,GO:0007154,GO:0007165,GO:0008150,GO:0009266,GO:0009314,GO:0009409,GO:0009414,GO:0009415,GO:0009416,GO:0009611,GO:0009628,GO:0009651,GO:0009719,GO:0009723,GO:0009725,GO:0009735,GO:0009736,GO:0009755,GO:0009873,GO:0009889,GO:0009987,GO:0010033,GO:…
PAXXG253070	33,39	AT2G36620	RPL24A	Protein biosynthesis.ribosome biogenesis.large ribosomal subunit (LSU).LSU proteome.component eL24	N.A.
PAXXG031440	34,35	AT5G67450	ZF1	RNA biosynthesis.transcriptional regulation.transcription factor (C2H2-ZF)	N.A.
PAXXG033260	34,35	AT1G70090	LGT8	Cell wall organisation.hemicellulose.xylan.biosynthesis.galacturonosyltransferase	GO:0000271,GO:0003674,GO:0003824,GO:0005575,GO:0005622,GO:0005623,GO:0005737,GO:0005794,GO:0005975,GO:0005976,GO:0008150,GO:0008152,GO:0008194,GO:0009058,GO:0009059,GO:0012505,GO:0016051,GO:0016740,GO:0016757,GO:0016758,GO:0043170,GO:0043226,GO:0043227,GO:0043229,GO:0043231,GO:0044238,GO:0044424,GO:0044444,GO:0044464,GO:0047262,GO:0071704,GO:1901576
PAXXG035250	34,35	N.A	N.A	not assigned.not annotated	GO:0000302,GO:0001101,GO:0002831,GO:0005575,GO:0005622,GO:0005623,GO:0005634,GO:0005737,GO:0005739,GO:0005829,GO:0006950,GO:0006970,GO:0006979,GO:0007154,GO:0007275,GO:0007568,GO:0008150,GO:0009266,GO:0009314,GO:0009409,GO:0009414,GO:0009415,GO:0009416,GO:0009605,GO:0009607,GO:0009611,GO:0009620,GO:0009625,GO:0009628,GO:0009636,GO:0009642,GO:0009646,GO:0009651,GO:0009719,GO:0009723,GO:0009725,GO:…
PAXXG035260	34,35	N.A	N.A	not assigned.not annotated	GO:0000302,GO:0001101,GO:0002831,GO:0005575,GO:0005622,GO:0005623,GO:0005634,GO:0005737,GO:0005739,GO:0005829,GO:0006950,GO:0006970,GO:0006979,GO:0007154,GO:0007275,GO:0007568,GO:0008150,GO:0009266,GO:0009314,GO:0009409,GO:0009414,GO:0009415,GO:0009416,GO:0009605,GO:0009607,GO:0009611,GO:0009620,GO:0009625,GO:0009628,GO:0009636,GO:0009642,GO:0009646,GO:0009651,GO:0009719,GO:0009723,GO:0009725,GO:…
PAXXG035330	34,35	AT3G16720	ATL2	Protein homeostasis.ubiquitin-proteasome system.ubiquitin-fold protein conjugation.ubiquitin conjugation (ubiquitylation).ubiquitin-ligase E3 activities.RING-domain E3 ligase activities.RING-H2-class ligase activities.ATL-subclass ligase	GO:0000209,GO:0003674,GO:0003824,GO:0004842,GO:0005575,GO:0005622,GO:0005623,GO:0005737,GO:0005768,GO:0005769,GO:0005798,GO:0005886,GO:0006464,GO:0006508,GO:0006511,GO:0006807,GO:0006950,GO:0006952,GO:0006970,GO:0007275,GO:0008150,GO:0008152,GO:0009056,GO:0009057,GO:0009628,GO:0009987,GO:0010033,GO:0010200,GO:0010243,GO:0010498,GO:0012505,GO:0016020,GO:0016567,GO:0016740,GO:0019538,GO:0019787,GO:…
PAXXG036160	34,35	AT1G61580	RPL3B	Protein biosynthesis.ribosome biogenesis.large ribosomal subunit (LSU).LSU proteome.component uL3	GO:0000027,GO:0003674,GO:0003676,GO:0003723,GO:0003735,GO:0005198,GO:0005488,GO:0005575,GO:0005622,GO:0005623,GO:0005737,GO:0005829,GO:0005840,GO:0006412,GO:0006518,GO:0006807,GO:0006996,GO:0008150,GO:0008152,GO:0009058,GO:0009059,GO:0009987,GO:0010467,GO:0015934,GO:0016043,GO:0019538,GO:0022607,GO:0022613,GO:0022618,GO:0022625,GO:0022626,GO:0032991,GO:0034622,GO:0034641,GO:0034645,GO:0042254,GO:…
PAXXG036690	34,35	AT2G36460	F1O11.9	Cellular respiration.glycolysis.cytosolic glycolysis.fructose-bisphosphate aldolase (FBA)	N.A.
PAXXG040080	34,35	AT3G27540	AT3G27540	not assigned.not annotated	GO:0000139,GO:0005575,GO:0005622,GO:0005623,GO:0005737,GO:0005794,GO:0012505,GO:0016020,GO:0031090,GO:0031984,GO:0043226,GO:0043227,GO:0043229,GO:0043231,GO:0044422,GO:0044424,GO:0044431,GO:0044444,GO:0044446,GO:0044464,GO:0098588,GO:0098791
PAXXG048000	34,35	AT1G36160	ACC1	Lipid metabolism.fatty acid metabolism.acetyl-CoA carboxylation.monomeric acetyl-CoA carboxylase (ACC)	GO:0000003,GO:0003006,GO:0003674,GO:0003824,GO:0003989,GO:0005575,GO:0005623,GO:0005886,GO:0006082,GO:0006629,GO:0006631,GO:0006633,GO:0007275,GO:0008150,GO:0008152,GO:0008610,GO:0009058,GO:0009653,GO:0009719,GO:0009725,GO:0009735,GO:0009790,GO:0009791,GO:0009793,GO:0009888,GO:0009933,GO:0009987,GO:0010014,GO:0010016,GO:0010033,GO:0010072,GO:0010154,GO:0016020,GO:0016053,GO:0016421,GO:0016874,GO:…
PAXXG048200	34,35	N.A	N.A	not assigned.not annotated	N.A.
PAXXG048770	34,35	AT4G08500	MEKK1	Protein modification.phosphorylation.STE protein kinase superfamily.protein kinase (MAP3K-MEKK)	N.A.
PAXXG050250	34,35	AT5G48150	PAT1	RNA biosynthesis.transcriptional regulation.transcription factor (GRAS)	GO:0003674,GO:0003676,GO:0003677,GO:0003700,GO:0005488,GO:0005575,GO:0005622,GO:0005623,GO:0005634,GO:0005737,GO:0006355,GO:0007154,GO:0007165,GO:0007275,GO:0007602,GO:0008150,GO:0009314,GO:0009416,GO:0009581,GO:0009582,GO:0009583,GO:0009585,GO:0009605,GO:0009628,GO:0009639,GO:0009640,GO:0009791,GO:0009889,GO:0009987,GO:0010017,GO:0010468,GO:0010556,GO:0019219,GO:0019222,GO:0023052,GO:0031323,GO:…
PAXXG050740	34,35	AT1G09310	T31J12.3	Multi-process regulation.UPR (Unfolded Protein Response) signalling.IRE1-bZIP60 pathway.regulatory mediator (SVB)	N.A.
PAXXG050890	34,35	AT5G67420	LBD37	RNA biosynthesis.transcriptional regulation.transcription factor (AS2/LOB)	GO:0006807,GO:0007275,GO:0008150,GO:0008152,GO:0009653,GO:0009965,GO:0010016,GO:0032501,GO:0032502,GO:0048366,GO:0048367,GO:0048731,GO:0048827,GO:0048856,GO:0060776,GO:0099402,GO:1905392
PAXXG052510	34,35	AT3G07630	ADT2	Amino acid metabolism.shikimate group amino acid biosynthesis.phenylalanine and tyrosine.arogenate dehydratase (ADT)	N.A.
PAXXG052590	34,35	AT5G28050	F15F15.120	Nucleotide metabolism.purines.catabolism.guanosine deaminase (GSDA)	N.A.
PAXXG054690	34,35	AT4G30960	SIP3	Protein modification.phosphorylation.CAMK protein kinase superfamily.SNF1-related protein kinase (SnRK3)	N.A.
PAXXG054710	34,35	AT1G80840	WRKY40	RNA biosynthesis.transcriptional regulation.WRKY transcription factor activity.transcription factor (WRKY)	GO:0001101,GO:0008150,GO:0009605,GO:0009607,GO:0009617,GO:0009620,GO:0009719,GO:0009725,GO:0009751,GO:0010033,GO:0010200,GO:0010243,GO:0014070,GO:0042221,GO:0042493,GO:0043207,GO:0046677,GO:0050896,GO:0051704,GO:0051707,GO:1901698,GO:1901700
PAXXG054880	34,35	AT1G23870	TPS9	Enzyme classification.EC_2 transferases.EC_2.4 glycosyltransferase	GO:0003674,GO:0003824,GO:0005575,GO:0005622,GO:0005623,GO:0005737,GO:0005739,GO:0005829,GO:0005975,GO:0005984,GO:0005991,GO:0005992,GO:0006793,GO:0006796,GO:0006950,GO:0008150,GO:0008152,GO:0009058,GO:0009311,GO:0009312,GO:0009987,GO:0016051,GO:0016311,GO:0016787,GO:0016788,GO:0016791,GO:0033554,GO:0034637,GO:0042578,GO:0043226,GO:0043227,GO:0043229,GO:0043231,GO:0044237,GO:0044238,GO:0044249,GO:…
PAXXG054980	34,35	N.A	N.A	not assigned.not annotated	N.A.
PAXXG061420	34,35	AT1G02500	SAM1	Coenzyme metabolism.S-adenosyl methionine (SAM) cycle.S-adenosyl methionine synthetase (MAT)	GO:0003674,GO:0003824,GO:0004478,GO:0005575,GO:0005622,GO:0005623,GO:0005737,GO:0005829,GO:0016740,GO:0016765,GO:0044424,GO:0044444,GO:0044464
PAXXG062480	34,35	AT5G24800	BZIP9	RNA biosynthesis.transcriptional regulation.bZIP transcription factor superfamily.transcription factor (bZIP)	GO:0001678,GO:0003674,GO:0003700,GO:0005488,GO:0005515,GO:0005575,GO:0005622,GO:0005623,GO:0005634,GO:0006355,GO:0008150,GO:0009743,GO:0009746,GO:0009749,GO:0009889,GO:0009987,GO:0010033,GO:0010468,GO:0010556,GO:0019219,GO:0019222,GO:0019725,GO:0031323,GO:0031326,GO:0033500,GO:0034284,GO:0042221,GO:0042592,GO:0042593,GO:0042802,GO:0042803,GO:0043226,GO:0043227,GO:0043229,GO:0043231,GO:0044424,GO:…
PAXXG063560	34,35	AT2G25737	AT2G25737	Solute transport.carrier-mediated transport.TOC superfamily.transport protein (TSUP)	N.A.
PAXXG064180	34,35	AT1G76410	ATL8	Protein homeostasis.ubiquitin-proteasome system.ubiquitin-fold protein conjugation.ubiquitin conjugation (ubiquitylation).ubiquitin-ligase E3 activities.RING-domain E3 ligase activities.RING-H2-class ligase activities.ATL-subclass ligase	N.A.
PAXXG065590	34,35	N.A	N.A	Protein homeostasis.ubiquitin-proteasome system.ubiquitin-fold protein conjugation.ubiquitin conjugation (ubiquitylation).ubiquitin-ligase E3 activities.RING-domain E3 ligase activities.RING-HC-class E3 ligase	GO:0001101,GO:0003674,GO:0003824,GO:0004842,GO:0005488,GO:0005515,GO:0005575,GO:0005622,GO:0005623,GO:0005737,GO:0005783,GO:0005789,GO:0006464,GO:0006508,GO:0006511,GO:0006515,GO:0006807,GO:0006810,GO:0006886,GO:0006950,GO:0006970,GO:0008104,GO:0008150,GO:0008152,GO:0009056,GO:0009057,GO:0009266,GO:0009409,GO:0009414,GO:0009415,GO:0009611,GO:0009628,GO:0009719,GO:0009723,GO:0009725,GO:0009987,GO:…
PAXXG069200	34,35	AT4G30440	GAE1	Carbohydrate metabolism.nucleotide sugar biosynthesis.UDP-D-galacturonic acid biosynthesis.UDP-D-glucuronic acid 4-epimerase	N.A.
PAXXG069840	34,35	AT4G25810	XTR6	Enzyme classification.EC_2 transferases.EC_2.4 glycosyltransferase	N.A.
PAXXG069850	34,35	AT4G25810	XTR6	Enzyme classification.EC_2 transferases.EC_2.4 glycosyltransferase	N.A.
PAXXG078110	34,35	AT2G39720	RHC2A	Protein homeostasis.ubiquitin-proteasome system.ubiquitin-fold protein conjugation.ubiquitin conjugation (ubiquitylation).ubiquitin-ligase E3 activities.RING-domain E3 ligase activities.RING-H2-class ligase activities.BTL-subclass ligase	N.A.
PAXXG078610	34,35	AT3G54040	AT3G54040	not assigned.not annotated	N.A.
PAXXG078920	34,35	AT5G01210	F7J8.190	Enzyme classification.EC_2 transferases.EC_2.3 acyltransferase	GO:0000902,GO:0000904,GO:0005575,GO:0005622,GO:0005623,GO:0005737,GO:0008150,GO:0008152,GO:0009058,GO:0009059,GO:0009653,GO:0009888,GO:0009987,GO:0010026,GO:0010090,GO:0010143,GO:0016043,GO:0030154,GO:0032502,GO:0032989,GO:0043170,GO:0044424,GO:0044464,GO:0048468,GO:0048856,GO:0048869,GO:0051179,GO:0071704,GO:0071840,GO:0090558,GO:0090626,GO:1901576
PAXXG079250	34,35	AT3G03990	T11I18.10	Phytohormone action.strigolactone.perception and signal transduction.receptor protein (D14)	GO:0001763,GO:0006629,GO:0006714,GO:0006720,GO:0006721,GO:0007275,GO:0008150,GO:0008152,GO:0008299,GO:0008610,GO:0009058,GO:0009653,GO:0009719,GO:0009725,GO:0009987,GO:0010016,GO:0010033,GO:0010223,GO:0010346,GO:0010817,GO:0014070,GO:0016106,GO:0016114,GO:0018130,GO:0032501,GO:0032502,GO:0032870,GO:0033993,GO:0042221,GO:0042445,GO:0042446,GO:0044237,GO:0044238,GO:0044249,GO:0044255,GO:0046483,GO:…
PAXXG079580	34,35	AT3G50930	BCS1	not assigned.annotated	N.A.
PAXXG085740	34,35	AT3G54420	EP3	not assigned.annotated	N.A.
PAXXG087750	34,35	AT1G18300	NUDT4	not assigned.annotated	N.A.
PAXXG097390	34,35	N.A	N.A	not assigned.not annotated	N.A.
PAXXG103700	34,35	N.A	N.A	RNA biosynthesis.transcriptional regulation.transcription factor (NAC)	N.A.
PAXXG116440	34,35	AT2G03440	NRP1	not assigned.not annotated	GO:0001101,GO:0002831,GO:0002833,GO:0006950,GO:0006970,GO:0007154,GO:0007165,GO:0008150,GO:0009266,GO:0009408,GO:0009409,GO:0009605,GO:0009607,GO:0009617,GO:0009628,GO:0009651,GO:0009719,GO:0009725,GO:0009737,GO:0009738,GO:0009755,GO:0009987,GO:0010033,GO:0023052,GO:0031347,GO:0031349,GO:0032101,GO:0032103,GO:0032870,GO:0033993,GO:0042221,GO:0043207,GO:0043900,GO:0043902,GO:0048518,GO:0048583,GO:…
PAXXG118150	34,35	N.A	N.A	not assigned.annotated	N.A.
PAXXG129380	34,35	N.A	N.A	Phytohormone action.signalling peptides.NCRP (non-cysteine-rich-peptide) category.DVL/ROT-peptide activity.DVL/RTFL-precursor polypeptide	N.A.
PAXXG129740	34,35	AT1G59870	PEN3	Solute transport.primary active transport.ABC superfamily.ABC2 family.subfamily ABCG transporter	GO:0000041,GO:0001101,GO:0002376,GO:0003674,GO:0003824,GO:0005215,GO:0005575,GO:0005622,GO:0005623,GO:0005737,GO:0005739,GO:0005773,GO:0005774,GO:0005886,GO:0006082,GO:0006725,GO:0006790,GO:0006807,GO:0006810,GO:0006811,GO:0006812,GO:0006855,GO:0006950,GO:0006952,GO:0006955,GO:0008150,GO:0008152,GO:0008324,GO:0009056,GO:0009507,GO:0009526,GO:0009536,GO:0009605,GO:0009607,GO:0009617,GO:0009620,GO:…
PAXXG201310	34,35	AT4G23810	WRKY53	RNA biosynthesis.transcriptional regulation.WRKY transcription factor activity.transcription factor (WRKY)	GO:0000302,GO:0001067,GO:0001101,GO:0002376,GO:0003674,GO:0003676,GO:0003677,GO:0003700,GO:0005488,GO:0005575,GO:0005622,GO:0005623,GO:0005634,GO:0005737,GO:0006355,GO:0006950,GO:0006952,GO:0006955,GO:0006979,GO:0007275,GO:0007568,GO:0008150,GO:0009507,GO:0009536,GO:0009605,GO:0009607,GO:0009617,GO:0009636,GO:0009719,GO:0009725,GO:0009751,GO:0009814,GO:0009816,GO:0009889,GO:0009891,GO:0009893,GO:…
PAXXG206760	34,35	AT3G48140	AT3G48140	not assigned.not annotated	N.A.
PAXXG271920	34,35	N.A	N.A	not assigned.not annotated	N.A
PAXXG276000	34,35	AT4G32940	GAMMA-VPE	Protein homeostasis.proteolysis.cysteine-type peptidase activities.C13-class asparaginyl endopeptidase (Legumain)	N.A.
PAXXG066470	34,35,39	AT1G07790	HTB1	Chromatin organisation.chromatin structure.DNA wrapping.histone (H2B)	N.A.
PAXXG066830	34,35,39	AT3G09390	MT2A	Nutrient uptake.transition metal homeostasis.metallochaperone activities.metallothionein (MT)	GO:0003674,GO:0005488,GO:0005507,GO:0006873,GO:0006875,GO:0006878,GO:0008150,GO:0009987,GO:0019725,GO:0030003,GO:0042592,GO:0043167,GO:0043169,GO:0046872,GO:0046914,GO:0046916,GO:0048878,GO:0050801,GO:0055065,GO:0055070,GO:0055076,GO:0055080,GO:0055082,GO:0065007,GO:0065008,GO:0098771
PAXXG070250	34,35,39	N.A	N.A	Protein homeostasis.autophagy.phagophore expansion.ATG8-binding cargo receptor activities.cargo receptor protein (NBR1)	GO:0003674,GO:0005488,GO:0005515,GO:0005575,GO:0005622,GO:0005623,GO:0005737,GO:0005768,GO:0005770,GO:0005773,GO:0005829,GO:0006914,GO:0008150,GO:0008152,GO:0009056,GO:0009987,GO:0012505,GO:0016043,GO:0016236,GO:0022607,GO:0031410,GO:0031982,GO:0032182,GO:0034622,GO:0043130,GO:0043226,GO:0043227,GO:0043229,GO:0043231,GO:0043933,GO:0044085,GO:0044237,GO:0044248,GO:0044424,GO:0044444,GO:0044464,GO:…
PAXXG073370	34,35,39	AT3G11250	AT3G11250	Protein biosynthesis.ribosome biogenesis.large ribosomal subunit (LSU).LSU proteome.component uL10	GO:0003674,GO:0003735,GO:0005198,GO:0005488,GO:0005575,GO:0005622,GO:0005623,GO:0005737,GO:0005829,GO:0005840,GO:0006950,GO:0008150,GO:0009628,GO:0015934,GO:0022625,GO:0022626,GO:0032991,GO:0034059,GO:0036293,GO:0043226,GO:0043228,GO:0043229,GO:0043232,GO:0044391,GO:0044422,GO:0044424,GO:0044444,GO:0044445,GO:0044446,GO:0044464,GO:0044877,GO:0050896,GO:0070482,GO:1990904
PAXXG076680	34,35,39	AT5G22060	J2	Protein homeostasis.protein quality control.cytosolic Hsp70 chaperone system.co-chaperone (Hsp40)	N.A.
PAXXG077410	34,35,39	AT5G09810	ACT7	Cytoskeleton organisation.microfilament network.actin filament protein	N.A.
PAXXG077850	34,35,39	AT3G12580	HSP70	Protein homeostasis.protein quality control.cytosolic Hsp70 chaperone system.chaperone (Hsp70)	N.A.
PAXXG079630	34,35,39	AT1G13950	ELF5A-1	Protein biosynthesis.translation elongation.eEF5 poly-P/G elongation factor activity.poly-P/G elongation factor (eEF5/eIF5A)	N.A.
PAXXG080010	34,35,39	AT3G02230	RGP1	Carbohydrate metabolism.nucleotide sugar biosynthesis.UDP-L-arabinose biosynthesis.UDP-L-arabinose mutase	GO:0003674,GO:0003824,GO:0005575,GO:0005622,GO:0005623,GO:0005737,GO:0005794,GO:0005829,GO:0006139,GO:0006464,GO:0006486,GO:0006725,GO:0006793,GO:0006807,GO:0008150,GO:0008152,GO:0009058,GO:0009059,GO:0009100,GO:0009101,GO:0009225,GO:0009832,GO:0009987,GO:0012505,GO:0016853,GO:0016866,GO:0019538,GO:0033356,GO:0034641,GO:0034645,GO:0036211,GO:0042546,GO:0043170,GO:0043226,GO:0043227,GO:0043229,GO:…
PAXXG082050	34,35,39	AT3G11130	F11B9.30	Vesicle trafficking.multi-pathway trafficking regulation.clathrin coated vesicle (CCV) machinery.clathrin triskelion structure.heavy chain	N.A.
PAXXG085960	34,35,39	AT5G56010	HSP81-3	Protein homeostasis.protein quality control.Hsp90 chaperone system.chaperone (Hsp90)	GO:0002376,GO:0003674,GO:0003824,GO:0005575,GO:0005576,GO:0005618,GO:0005622,GO:0005623,GO:0005634,GO:0005730,GO:0005737,GO:0005773,GO:0005774,GO:0005794,GO:0005829,GO:0005886,GO:0006457,GO:0006950,GO:0006952,GO:0006955,GO:0008150,GO:0009266,GO:0009408,GO:0009507,GO:0009532,GO:0009536,GO:0009570,GO:0009605,GO:0009607,GO:0009617,GO:0009628,GO:0009814,GO:0009816,GO:0009987,GO:0010035,GO:0010038,GO:…
PAXXG088950	34,35,39	AT1G51200	F11M15.7	not assigned.annotated	N.A.
PAXXG093040	34,35,39	AT4G21960	PRXR1	not assigned.annotated	GO:0003674,GO:0003824,GO:0004601,GO:0005575,GO:0005618,GO:0005623,GO:0005911,GO:0008150,GO:0008152,GO:0009505,GO:0009506,GO:0009636,GO:0009664,GO:0009987,GO:0016043,GO:0016209,GO:0016491,GO:0016684,GO:0030054,GO:0030312,GO:0042221,GO:0044464,GO:0045229,GO:0050896,GO:0051716,GO:0055044,GO:0055114,GO:0070887,GO:0071554,GO:0071555,GO:0071669,GO:0071840,GO:0071944,GO:0097237,GO:0098754,GO:0098869,GO:…
PAXXG099280	34,35,39	N.A	N.A	RNA biosynthesis.RNA polymerase II-dependent transcription.transcription termination.R-loop removal.ribonuclease (RNH1)	N.A.
PAXXG099710	34,35,39	AT4G16720	DL4385C	Protein biosynthesis.ribosome biogenesis.large ribosomal subunit (LSU).LSU proteome.component eL15	N.A.
PAXXG100090	34,35,39	AT2G33150	PKT3	Lipid metabolism.fatty acid metabolism.fatty acid degradation.core beta-oxidation.3-ketoacyl-CoA thiolase (KAT)	GO:0003674,GO:0003824,GO:0003988,GO:0005575,GO:0005622,GO:0005623,GO:0005634,GO:0005730,GO:0005737,GO:0005739,GO:0005773,GO:0005774,GO:0005777,GO:0006082,GO:0006629,GO:0006631,GO:0006635,GO:0006950,GO:0006996,GO:0007031,GO:0008150,GO:0008152,GO:0009056,GO:0009058,GO:0009062,GO:0009507,GO:0009514,GO:0009536,GO:0009611,GO:0009657,GO:0009694,GO:0009695,GO:0009787,GO:0009789,GO:0009966,GO:0009967,GO:…
PAXXG100310	34,35,39	AT1G15250	F9L1.46	Protein biosynthesis.ribosome biogenesis.large ribosomal subunit (LSU).LSU proteome.component eL37	N.A.
PAXXG103430	34,35,39	AT3G15730	PLDALPHA1	Lipid metabolism.glycerolipid metabolism.glycerolipid degradation.phospholipase activities.phospholipase D activities.phospholipase D (PLD-alpha)	N.A.
PAXXG108040	34,35,39	AT2G19750	F6F22.22	Protein biosynthesis.ribosome biogenesis.small ribosomal subunit (SSU).SSU proteome.component eS30	N.A.
PAXXG111850	34,35,39	AT5G05370	K18I23.18	Cellular respiration.oxidative phosphorylation.cytochrome c reductase complex.component QCR8	GO:0005575,GO:0005622,GO:0005623,GO:0005737,GO:0005739,GO:0005740,GO:0005743,GO:0016020,GO:0019866,GO:0031090,GO:0031966,GO:0031967,GO:0031975,GO:0043226,GO:0043227,GO:0043229,GO:0043231,GO:0044422,GO:0044424,GO:0044429,GO:0044444,GO:0044446,GO:0044464
PAXXG114470	34,35,39	AT5G47390	MQL5.25	RNA biosynthesis.transcriptional regulation.MYB transcription factor superfamily.transcription factor (MYB-related)	GO:0001101,GO:0003674,GO:0003700,GO:0005575,GO:0005622,GO:0005623,GO:0005634,GO:0006355,GO:0008150,GO:0009719,GO:0009723,GO:0009725,GO:0009739,GO:0009743,GO:0009744,GO:0009889,GO:0009890,GO:0009892,GO:0010033,GO:0010468,GO:0010556,GO:0010558,GO:0010605,GO:0010629,GO:0019219,GO:0019222,GO:0031323,GO:0031324,GO:0031326,GO:0031327,GO:0033993,GO:0034285,GO:0042221,GO:0043226,GO:0043227,GO:0043229,GO:…
PAXXG114790	34,35,39	AT3G06680	T8E24.9	Protein biosynthesis.ribosome biogenesis.large ribosomal subunit (LSU).LSU proteome.component eL29	GO:0002181,GO:0003674,GO:0003735,GO:0005198,GO:0005575,GO:0005622,GO:0005623,GO:0005634,GO:0005730,GO:0005737,GO:0005829,GO:0005840,GO:0006412,GO:0006518,GO:0006807,GO:0008150,GO:0008152,GO:0009058,GO:0009059,GO:0009987,GO:0010467,GO:0015934,GO:0019538,GO:0022625,GO:0022626,GO:0031974,GO:0031981,GO:0032991,GO:0034641,GO:0034645,GO:0043043,GO:0043170,GO:0043226,GO:0043227,GO:0043228,GO:0043229,GO:…
PAXXG116750	34,35,39	AT3G24830	AT3G24830	Protein biosynthesis.ribosome biogenesis.large ribosomal subunit (LSU).LSU proteome.component uL13	GO:0003674,GO:0003676,GO:0003723,GO:0003729,GO:0003735,GO:0005198,GO:0005488,GO:0005575,GO:0005622,GO:0005623,GO:0005737,GO:0005829,GO:0005840,GO:0006412,GO:0006518,GO:0006807,GO:0008150,GO:0008152,GO:0009058,GO:0009059,GO:0009987,GO:0010467,GO:0015934,GO:0019538,GO:0022625,GO:0022626,GO:0032991,GO:0034641,GO:0034645,GO:0043043,GO:0043170,GO:0043226,GO:0043228,GO:0043229,GO:0043232,GO:0043603,GO:…
PAXXG124650	34,35,39	AT4G23400	PIP1;5	Solute transport.channels.MIP family.plasma membrane intrinsic protein (PIP)	GO:0003674,GO:0005215,GO:0005372,GO:0005575,GO:0005622,GO:0005623,GO:0005737,GO:0005829,GO:0005886,GO:0005887,GO:0006810,GO:0006811,GO:0006833,GO:0008150,GO:0009987,GO:0015250,GO:0015267,GO:0015318,GO:0016020,GO:0016021,GO:0016043,GO:0022607,GO:0022803,GO:0022838,GO:0022857,GO:0031224,GO:0031226,GO:0032991,GO:0034220,GO:0042044,GO:0043933,GO:0044085,GO:0044424,GO:0044425,GO:0044444,GO:0044459,GO:…
PAXXG125400	34,35,39	AT2G33370	F4P9.14	Protein biosynthesis.ribosome biogenesis.large ribosomal subunit (LSU).LSU proteome.component uL14	GO:0003674,GO:0003676,GO:0003723,GO:0003735,GO:0005198,GO:0005488,GO:0005575,GO:0005622,GO:0005623,GO:0005634,GO:0005730,GO:0005737,GO:0005829,GO:0005840,GO:0015934,GO:0019843,GO:0022625,GO:0022626,GO:0031974,GO:0031981,GO:0032991,GO:0043226,GO:0043227,GO:0043228,GO:0043229,GO:0043231,GO:0043232,GO:0043233,GO:0044391,GO:0044422,GO:0044424,GO:0044428,GO:0044444,GO:0044445,GO:0044446,GO:0044464,GO:…
PAXXG128490	34,35,39	AT5G36230	T30G6.9	Protein biosynthesis.translation initiation.Pre-Initiation Complex (PIC) module.eIF2 Met-tRNA binding factor activity.regulatory factor (eIF5C)	N.A.
PAXXG134230	34,35,39	AT2G28790	F8N16.8	not assigned.annotated	N.A.
PAXXG145810	34,35,39	AT1G23410	F26F24.28	Protein biosynthesis.ribosome biogenesis.small ribosomal subunit (SSU).SSU proteome.component eS31	N.A.
PAXXG201170	34,35,39	AT5G12030	HSP17.6A	Protein homeostasis.protein quality control.smallHsp holdase chaperone activities.class-C-II protein	GO:0005575,GO:0005622,GO:0005623,GO:0005737,GO:0006950,GO:0008150,GO:0009266,GO:0009408,GO:0009628,GO:0044424,GO:0044464,GO:0050896
PAXXG291970	34,35,39	AT3G05540	F18C1.20	not assigned.annotated	N.A.
PAXXG316460	34,35,39	AT5G53300	UBC10	Protein homeostasis.ubiquitin-proteasome system.ubiquitin-fold protein conjugation.MUB conjugation.conjugation E2 protein	N.A.
PAXXG049360	34,35,40	AT5G16600	MYB43	RNA biosynthesis.transcriptional regulation.MYB transcription factor superfamily.transcription factor (MYB)	GO:0000976,GO:0000981,GO:0000988,GO:0000989,GO:0001067,GO:0001076,GO:0001134,GO:0001135,GO:0001158,GO:0003674,GO:0003676,GO:0003677,GO:0003690,GO:0003700,GO:0005488,GO:0005575,GO:0005622,GO:0005623,GO:0005634,GO:0006355,GO:0006357,GO:0008150,GO:0009889,GO:0009890,GO:0009892,GO:0009987,GO:0010468,GO:0010556,GO:0010558,GO:0010605,GO:0010629,GO:0019219,GO:0019222,GO:0030154,GO:0031323,GO:0031324,GO:…
PAXXG049950	34,35,40	AT1G09200	T12M4.9	Chromatin organisation.chromatin structure.DNA wrapping.histone (H3)	N.A.
PAXXG055800	34,35,40	N.A	N.A	RNA biosynthesis.transcriptional regulation.AP2/ERF transcription factor superfamily.transcription factor (ERF)	GO:0001666,GO:0003032,GO:0003674,GO:0003676,GO:0003677,GO:0003700,GO:0005488,GO:0005575,GO:0005622,GO:0005623,GO:0005634,GO:0005886,GO:0006355,GO:0006950,GO:0008150,GO:0009593,GO:0009628,GO:0009889,GO:0010468,GO:0010556,GO:0016020,GO:0019219,GO:0019222,GO:0031323,GO:0031326,GO:0036293,GO:0042221,GO:0043226,GO:0043227,GO:0043229,GO:0043231,GO:0043565,GO:0044424,GO:0044464,GO:0050789,GO:0050793,GO:…
PAXXG061720	34,35,40	AT5G08290	YLS8	RNA processing.pre-RNA splicing.U2-type-intron-specific major spliceosome.U5 small nuclear ribonucleoprotein particle (snRNP).protein factor (U5-15kDa/YLS8)	N.A.
PAXXG062080	34,35,40	AT5G20010	RAN-1	Protein translocation.nucleus.nucleocytoplasmic transport.RAN GTPase cycle.GTPase (Ran)	GO:0000054,GO:0000166,GO:0001882,GO:0001883,GO:0003674,GO:0003824,GO:0003924,GO:0005488,GO:0005525,GO:0005575,GO:0005622,GO:0005623,GO:0005634,GO:0005730,GO:0005737,GO:0005794,GO:0006403,GO:0006405,GO:0006606,GO:0006611,GO:0006810,GO:0006886,GO:0006913,GO:0008104,GO:0008150,GO:0010035,GO:0010038,GO:0012505,GO:0015031,GO:0015833,GO:0015931,GO:0016462,GO:0016787,GO:0016817,GO:0016818,GO:0017038,GO:…
PAXXG063345	34,35,40	AT1G78570	RHM1	Carbohydrate metabolism.nucleotide sugar biosynthesis.nucleotide rhamnose biosynthesis.UDP-L-rhamnose synthase (RHM)	N.A.
PAXXG063430	34,35,40	AT1G06410	TPS7	Enzyme classification.EC_2 transferases.EC_2.4 glycosyltransferase	N.A.
PAXXG064060	34,35,40	AT3G23920	BAM1	Carbohydrate metabolism.starch metabolism.degradation.hydrolysis and phosphorolysis.amylase activities.beta amylase	GO:0000272,GO:0001101,GO:0003674,GO:0003824,GO:0004553,GO:0005575,GO:0005622,GO:0005623,GO:0005634,GO:0005737,GO:0005829,GO:0005975,GO:0005976,GO:0005982,GO:0005983,GO:0006073,GO:0006950,GO:0008150,GO:0008152,GO:0009056,GO:0009057,GO:0009251,GO:0009414,GO:0009415,GO:0009628,GO:0009987,GO:0010035,GO:0016052,GO:0016160,GO:0016161,GO:0016787,GO:0016798,GO:0042221,GO:0043170,GO:0043226,GO:0043227,GO:…
PAXXG065680	34,35,40	AT4G39200	T22F8.100	Protein biosynthesis.ribosome biogenesis.small ribosomal subunit (SSU).SSU proteome.component eS25	N.A.
PAXXG002130	34,36	AT4G38250	F22I13.20	Solute transport.carrier-mediated transport.APC superfamily.AAAP family.amino acid transporter (ANT)	GO:0003333,GO:0003674,GO:0005215,GO:0005342,GO:0005575,GO:0005622,GO:0005623,GO:0005737,GO:0005773,GO:0005774,GO:0006810,GO:0006811,GO:0006820,GO:0006865,GO:0008150,GO:0008509,GO:0008514,GO:0015075,GO:0015171,GO:0015173,GO:0015175,GO:0015318,GO:0015711,GO:0015801,GO:0015804,GO:0015849,GO:0016020,GO:0022857,GO:0031090,GO:0034220,GO:0043226,GO:0043227,GO:0043229,GO:0043231,GO:0044422,GO:0044424,GO:…
PAXXG003100	34,36	AT1G62300	WRKY6	RNA biosynthesis.transcriptional regulation.WRKY transcription factor activity.transcription factor (WRKY)	GO:0001067,GO:0003674,GO:0003676,GO:0003677,GO:0003700,GO:0005488,GO:0006355,GO:0006950,GO:0007154,GO:0008150,GO:0009267,GO:0009605,GO:0009889,GO:0009890,GO:0009892,GO:0009987,GO:0009991,GO:0010033,GO:0010036,GO:0010200,GO:0010243,GO:0010468,GO:0010556,GO:0010558,GO:0010605,GO:0010629,GO:0016036,GO:0019219,GO:0019222,GO:0031323,GO:0031324,GO:0031326,GO:0031327,GO:0031667,GO:0031668,GO:0031669,GO:…
PAXXG063060	34,36	AT3G53270	AT3G53270	RNA biosynthesis.RNA polymerase II-dependent transcription.transcription initiation.SNAP snRNA transcription factor complex.component SNAPC1	N.A.
PAXXG065830	34,36	AT3G02360	F11A12.5	Carbohydrate metabolism.oxidative pentose phosphate pathway.oxidative phase.6-phosphogluconate dehydrogenase	GO:0000003,GO:0001101,GO:0003674,GO:0003824,GO:0004616,GO:0005575,GO:0005622,GO:0005623,GO:0005737,GO:0005777,GO:0005829,GO:0006950,GO:0006970,GO:0008037,GO:0008150,GO:0008152,GO:0009266,GO:0009409,GO:0009414,GO:0009415,GO:0009507,GO:0009532,GO:0009536,GO:0009566,GO:0009567,GO:0009570,GO:0009628,GO:0009651,GO:0009719,GO:0009725,GO:0009737,GO:0009987,GO:0009988,GO:0010033,GO:0010035,GO:0016043,GO:…
PAXXG202930	34,39	AT3G58610	AT3G58610	Amino acid metabolism.aspartate group amino acid biosynthesis.aspartate-derived amino acids.isoleucine.ketol-acid reductoisomerase	GO:0000166,GO:0000287,GO:0003674,GO:0005488,GO:0005507,GO:0005515,GO:0005575,GO:0005576,GO:0005618,GO:0005622,GO:0005623,GO:0005737,GO:0005739,GO:0008150,GO:0009507,GO:0009526,GO:0009532,GO:0009536,GO:0009570,GO:0009941,GO:0010035,GO:0010038,GO:0030312,GO:0031967,GO:0031975,GO:0036094,GO:0042221,GO:0042802,GO:0042803,GO:0043167,GO:0043168,GO:0043169,GO:0043226,GO:0043227,GO:0043229,GO:0043231,GO:…
PAXXG074500	38,40	AT1G13710	CYP78A5	Enzyme classification.EC_1 oxidoreductases.EC_1.14 oxidoreductase acting on paired donor with incorporation or reduction of molecular oxygen	GO:0000003,GO:0003006,GO:0003674,GO:0003824,GO:0004497,GO:0005575,GO:0005622,GO:0005623,GO:0005737,GO:0005783,GO:0007275,GO:0008150,GO:0008152,GO:0008284,GO:0009058,GO:0009791,GO:0009908,GO:0012505,GO:0016020,GO:0016491,GO:0016705,GO:0016709,GO:0019748,GO:0022414,GO:0032501,GO:0032502,GO:0035265,GO:0040007,GO:0040008,GO:0040009,GO:0042127,GO:0043226,GO:0043227,GO:0043229,GO:0043231,GO:0044424,GO:…

## Sheet: meristem
Gene ID	Clusters	Homolog in A.thaliana	Common Name	MapMan Annotation	GO Annotation
PAXXG001160	3	AT4G17510	UCH3	Protein homeostasis.ubiquitin-proteasome system.ubiquitin-fold protein deconjugation.ubiquitin deconjugation.UCH deubiquitinase activities.deubiquitinase (UCH3)	N.A.
PAXXG002130	3	AT4G38250	F22I13.20	Solute transport.carrier-mediated transport.APC superfamily.AAAP family.amino acid transporter (ANT)	GO:0003333,GO:0003674,GO:0005215,GO:0005342,GO:0005575,GO:0005622,GO:0005623,GO:0005737,GO:0005773,GO:0005774,GO:0006810,GO:0006811,GO:0006820,GO:0006865,GO:0008150,GO:0008509,GO:0008514,GO:0015075,GO:0015171,GO:0015173,GO:0015175,GO:0015318,GO:0015711,GO:0015801,GO:0015804,GO:0015849,GO:0016020,GO:0022857,GO:0031090,GO:0034220,GO:0043226,GO:0043227,GO:0043229,GO:0043231,GO:0044422,GO:0044424,GO:…
PAXXG004010	3	AT2G19480	NAP1;2	Chromatin organisation.histone chaperone activities.histone chaperone (NAP)	GO:0000724,GO:0000725,GO:0003674,GO:0003682,GO:0005488,GO:0005515,GO:0005575,GO:0005622,GO:0005623,GO:0005634,GO:0005737,GO:0006139,GO:0006259,GO:0006281,GO:0006302,GO:0006310,GO:0006725,GO:0006807,GO:0006950,GO:0006974,GO:0008150,GO:0008152,GO:0009987,GO:0010035,GO:0010038,GO:0033554,GO:0034641,GO:0042221,GO:0042393,GO:0043170,GO:0043226,GO:0043227,GO:0043229,GO:0043231,GO:0044237,GO:0044238,GO:…
PAXXG005130	3	AT1G80360	F5I6.11	Amino acid metabolism.amino acid degradation.aromatic amino acids.aromatic-amino-acid aminotransferase	GO:0000096,GO:0003674,GO:0003824,GO:0005575,GO:0005622,GO:0005623,GO:0005737,GO:0005829,GO:0006082,GO:0006520,GO:0006521,GO:0006555,GO:0006558,GO:0006568,GO:0006569,GO:0006570,GO:0006576,GO:0006586,GO:0006725,GO:0006790,GO:0006807,GO:0008150,GO:0008152,GO:0008483,GO:0009056,GO:0009058,GO:0009063,GO:0009066,GO:0009072,GO:0009074,GO:0009308,GO:0009310,GO:0009314,GO:0009416,GO:0009628,GO:0009639,GO:…
PAXXG005430	3	AT4G29080	PAP2	Phytohormone action.auxin.perception and signal transduction.transcriptional repressor (IAA/AUX)	GO:0008150,GO:0009719,GO:0009725,GO:0009733,GO:0010033,GO:0042221,GO:0050896
PAXXG007510	3	AT1G48410	AGO1	RNA processing.mRNA silencing.miRNA pathway.RNA-induced silencing complex (RISC) assembly and export.miRNA recruiting factor (AGO1/AGO10)	N.A.
PAXXG007880	3	AT1G20050	HYD1	Lipid metabolism.phytosterol metabolism.plant sterol pathway.sterol delta8-delta7 isomerase	GO:0000247,GO:0003674,GO:0003824,GO:0005575,GO:0005623,GO:0005886,GO:0006629,GO:0006694,GO:0008150,GO:0008152,GO:0008202,GO:0008610,GO:0009058,GO:0016020,GO:0016125,GO:0016126,GO:0016853,GO:0016860,GO:0016863,GO:0044238,GO:0044464,GO:0071704,GO:0071944,GO:1901360,GO:1901362,GO:1901576,GO:1901615,GO:1901617
PAXXG008260	3	N.A.	N.A.	not assigned.annotated	N.A.
PAXXG010520	3	AT4G05320	UBQ10	Protein homeostasis.ubiquitin-proteasome system.ubiquitin-fold protein conjugation.ubiquitin conjugation (ubiquitylation).ubiquitin-fold protein (UBQ)	N.A.
PAXXG010560	3	AT4G04890	PDF2	RNA biosynthesis.transcriptional regulation.Homeobox transcription factor superfamily.transcription factor (HD-ZIP IV)	N.A.
PAXXG011400	3	AT2G22240	MIPS2	Multi-process regulation.phosphatidylinositol and inositol phosphate system.biosynthesis.myo-inositol-1-phosphate synthase (MIPS)	GO:0000003,GO:0000302,GO:0002252,GO:0002376,GO:0003006,GO:0003674,GO:0003824,GO:0004512,GO:0005575,GO:0005622,GO:0005623,GO:0005634,GO:0005737,GO:0005975,GO:0006020,GO:0006021,GO:0006066,GO:0006575,GO:0006629,GO:0006644,GO:0006650,GO:0006658,GO:0006659,GO:0006793,GO:0006796,GO:0006807,GO:0006950,GO:0006952,GO:0006979,GO:0007154,GO:0007275,GO:0008150,GO:0008152,GO:0008610,GO:0008654,GO:0009058,GO:…
PAXXG011420	3	AT4G08685	SAH7	not assigned.annotated	N.A.
PAXXG011750	3	N.A.	N.A.	not assigned.not annotated	N.A.
PAXXG013440	3	AT2G43020	PAO2	Polyamine metabolism.polyamine degradation.FAD-dependent polyamine oxidase activities.peroxisomal polyamine oxidase (PAO2/3/4)	N.A.
PAXXG013860	3	AT2G26250	KCS10	Lipid metabolism.fatty acid metabolism.endoplasmic reticulum-localized fatty acid elongase (FAE) system.fatty acid elongation complex.condensing enzyme activities.3-ketoacyl-CoA synthase (KCS)	GO:0005575,GO:0005622,GO:0005623,GO:0005737,GO:0005783,GO:0006950,GO:0008150,GO:0009266,GO:0009314,GO:0009409,GO:0009416,GO:0009628,GO:0012505,GO:0016020,GO:0043226,GO:0043227,GO:0043229,GO:0043231,GO:0044424,GO:0044444,GO:0044464,GO:0050896,GO:0080167
PAXXG015190	3	AT1G73500	MKK9	Protein modification.phosphorylation.STE protein kinase superfamily.protein kinase (MAPKK)	GO:0000003,GO:0000160,GO:0000165,GO:0000187,GO:0001101,GO:0001932,GO:0001934,GO:0002229,GO:0002239,GO:0002376,GO:0003006,GO:0003674,GO:0003824,GO:0004672,GO:0004674,GO:0004708,GO:0004712,GO:0005575,GO:0005622,GO:0005623,GO:0005634,GO:0005737,GO:0006355,GO:0006464,GO:0006468,GO:0006725,GO:0006790,GO:0006793,GO:0006796,GO:0006807,GO:0006810,GO:0006950,GO:0006952,GO:0006955,GO:0006970,GO:0007154,GO:…
PAXXG018550	3	AT4G31550	WRKY11	RNA biosynthesis.transcriptional regulation.WRKY transcription factor activity.transcription factor (WRKY)	GO:0001101,GO:0003674,GO:0003682,GO:0005488,GO:0008150,GO:0009719,GO:0009725,GO:0009737,GO:0009739,GO:0009937,GO:0009938,GO:0009966,GO:0009968,GO:0010033,GO:0010646,GO:0010648,GO:0023051,GO:0023057,GO:0033993,GO:0042221,GO:0048519,GO:0048523,GO:0048583,GO:0048585,GO:0050789,GO:0050794,GO:0050896,GO:0065007,GO:0097305,GO:1901700,GO:1990841
PAXXG019920	3	AT5G20010	RAN-1	Protein translocation.nucleus.nucleocytoplasmic transport.RAN GTPase cycle.GTPase (Ran)	GO:0000054,GO:0003674,GO:0003824,GO:0003924,GO:0005575,GO:0005622,GO:0005623,GO:0005634,GO:0005737,GO:0006403,GO:0006405,GO:0006606,GO:0006611,GO:0006810,GO:0006886,GO:0006913,GO:0008104,GO:0008150,GO:0015031,GO:0015833,GO:0015931,GO:0016462,GO:0016787,GO:0016817,GO:0016818,GO:0017038,GO:0017111,GO:0022613,GO:0031503,GO:0033036,GO:0033365,GO:0033750,GO:0034504,GO:0034613,GO:0042254,GO:0042886,GO:…
PAXXG019960	3	AT3G43810	CAM7	Multi-process regulation.calcium-dependent signalling.calcium sensor (CaM)	GO:0003674,GO:0005488,GO:0005509,GO:0005575,GO:0005622,GO:0005623,GO:0005737,GO:0006109,GO:0006950,GO:0006979,GO:0008150,GO:0009889,GO:0009987,GO:0010565,GO:0019222,GO:0030656,GO:0031323,GO:0031326,GO:0033554,GO:0034599,GO:0042221,GO:0043167,GO:0043169,GO:0043255,GO:0044424,GO:0044464,GO:0046872,GO:0050789,GO:0050794,GO:0050896,GO:0051193,GO:0051196,GO:0051716,GO:0062012,GO:0065007,GO:0070887,GO:…
PAXXG023480	3	AT3G12630	AT3G12630	not assigned.annotated	GO:0001101,GO:0003674,GO:0003824,GO:0004842,GO:0005575,GO:0005622,GO:0005623,GO:0005634,GO:0006464,GO:0006807,GO:0006950,GO:0006970,GO:0008150,GO:0008152,GO:0009414,GO:0009415,GO:0009628,GO:0009987,GO:0010035,GO:0016567,GO:0016740,GO:0019538,GO:0019787,GO:0032446,GO:0036211,GO:0042221,GO:0043170,GO:0043226,GO:0043227,GO:0043229,GO:0043231,GO:0043412,GO:0044237,GO:0044238,GO:0044260,GO:0044267,GO:…
PAXXG024030	3	AT3G22110	PAC1	Protein homeostasis.ubiquitin-proteasome system.26S proteasome.20S core particle.alpha-type components.component alpha type-3	GO:0000502,GO:0005575,GO:0005622,GO:0005623,GO:0005737,GO:0005773,GO:0005829,GO:0005839,GO:0005840,GO:0008150,GO:0010035,GO:0010038,GO:0019773,GO:0022626,GO:0032991,GO:0042221,GO:0043226,GO:0043227,GO:0043228,GO:0043229,GO:0043231,GO:0043232,GO:0044424,GO:0044444,GO:0044445,GO:0044464,GO:0046686,GO:0050896,GO:1902494,GO:1905368,GO:1905369,GO:1990904
PAXXG024350	3	AT4G32410	CESA1	Cell wall organisation.cellulose.cellulose synthase complex (CSC).CSC components.cellulose synthase (CesA)	GO:0000271,GO:0000278,GO:0000281,GO:0000910,GO:0003674,GO:0003824,GO:0005575,GO:0005622,GO:0005623,GO:0005737,GO:0005768,GO:0005794,GO:0005802,GO:0005886,GO:0005975,GO:0005976,GO:0006073,GO:0006950,GO:0006970,GO:0006972,GO:0007049,GO:0008150,GO:0008152,GO:0009058,GO:0009059,GO:0009250,GO:0009628,GO:0009651,GO:0009832,GO:0009833,GO:0009987,GO:0012505,GO:0016020,GO:0016051,GO:0016740,GO:0016757,GO:…
PAXXG024740	3	AT3G15680	AT3G15680	not assigned.not annotated	GO:0003674,GO:0003676,GO:0003723,GO:0005488,GO:0097159,GO:1901363
PAXXG025120	3	AT5G20060	F28I16.210	Protein modification.lipidation.Cys-linked S-acylation.acyl-protein thioesterase (APT)	N.A.
PAXXG025730	3	AT3G50770	CML41	not assigned.annotated	GO:0003674,GO:0005488,GO:0005509,GO:0043167,GO:0043169,GO:0046872
PAXXG025810	3	AT4G26840	SUMO1	Protein homeostasis.ubiquitin-proteasome system.ubiquitin-fold protein conjugation.SUMO conjugation (sumoylation).ubiquitin-fold protein (SUMO)	N.A.
PAXXG025920	3	N.A.	N.A.	not assigned.not annotated	GO:0005575,GO:0005622,GO:0005623,GO:0005634,GO:0005694,GO:0005730,GO:0005737,GO:0005739,GO:0031974,GO:0031981,GO:0043226,GO:0043227,GO:0043228,GO:0043229,GO:0043231,GO:0043232,GO:0043233,GO:0044422,GO:0044424,GO:0044428,GO:0044444,GO:0044446,GO:0044464,GO:0070013
PAXXG025930	3	AT4G18100	F15J5.70	Protein biosynthesis.ribosome biogenesis.large ribosomal subunit (LSU).LSU proteome.component eL32	N.A.
PAXXG027260	3	AT3G06720	IMPA-1	Protein translocation.nucleus.nucleocytoplasmic transport.cargo adaptor activities.cargo adaptor protein (IMP-alpha)	GO:0003674,GO:0005048,GO:0005215,GO:0005488,GO:0005575,GO:0005622,GO:0005623,GO:0005634,GO:0005635,GO:0005643,GO:0005654,GO:0005737,GO:0005829,GO:0006606,GO:0006607,GO:0006810,GO:0006886,GO:0006913,GO:0008104,GO:0008139,GO:0008150,GO:0008565,GO:0012505,GO:0015031,GO:0015833,GO:0017038,GO:0031967,GO:0031974,GO:0031975,GO:0031981,GO:0032991,GO:0033036,GO:0033218,GO:0033365,GO:0034504,GO:0034613,GO:…
PAXXG028270	3	AT1G31812	ACBP6	Lipid metabolism.lipid trafficking.acyl-CoA-binding protein activities.acyl-CoA-binding protein (ACBP6)	GO:0000062,GO:0000166,GO:0001666,GO:0003674,GO:0005488,GO:0005543,GO:0005575,GO:0005622,GO:0005623,GO:0005737,GO:0005829,GO:0005886,GO:0006810,GO:0006869,GO:0006950,GO:0008150,GO:0008289,GO:0009266,GO:0009314,GO:0009409,GO:0009416,GO:0009628,GO:0009642,GO:0009646,GO:0010876,GO:0016020,GO:0017076,GO:0030554,GO:0031210,GO:0032553,GO:0032555,GO:0032559,GO:0033036,GO:0033218,GO:0036094,GO:0036293,GO:…
PAXXG028870	3	AT3G48890	MAPR3	Cell wall organisation.lignin.monolignol biosynthesis.Cyt-P450 hydroxylase scaffold protein (MSBP)	GO:0001558,GO:0003674,GO:0005488,GO:0005496,GO:0005515,GO:0005575,GO:0005622,GO:0005623,GO:0005634,GO:0005737,GO:0005783,GO:0005794,GO:0005886,GO:0008150,GO:0008289,GO:0009507,GO:0009534,GO:0009535,GO:0009536,GO:0009579,GO:0012505,GO:0016020,GO:0019904,GO:0020037,GO:0030308,GO:0031976,GO:0031984,GO:0034357,GO:0040008,GO:0042651,GO:0043226,GO:0043227,GO:0043229,GO:0043231,GO:0044422,GO:0044424,GO:…
PAXXG029680	3	AT3G29000	AT3G29000	Multi-process regulation.calcium-dependent signalling.calcium sensor (CML)	N.A.
PAXXG030060	3	AT1G14290	SBH2	Lipid metabolism.sphingolipid metabolism.ceramide biosynthesis.sphingobase hydroxylase (SBH/SUR2)	GO:0003674,GO:0003824,GO:0005575,GO:0005622,GO:0005623,GO:0005737,GO:0005783,GO:0005789,GO:0005794,GO:0006629,GO:0006643,GO:0006665,GO:0006807,GO:0007275,GO:0008150,GO:0008152,GO:0008610,GO:0009058,GO:0009314,GO:0009416,GO:0009628,GO:0009639,GO:0009640,GO:0009791,GO:0009987,GO:0012505,GO:0016020,GO:0016491,GO:0016705,GO:0030148,GO:0031984,GO:0032501,GO:0032502,GO:0042175,GO:0042284,GO:0043226,GO:…
PAXXG030190	3	AT1G74520	HVA22A	not assigned.annotated	GO:0001101,GO:0006950,GO:0006970,GO:0006972,GO:0008150,GO:0009266,GO:0009409,GO:0009414,GO:0009415,GO:0009628,GO:0009651,GO:0009719,GO:0009725,GO:0009737,GO:0010033,GO:0010035,GO:0033993,GO:0042221,GO:0042538,GO:0050896,GO:0097305,GO:1901700
PAXXG030570	3	AT5G14670	ARFA1B	Vesicle trafficking.retrograde trafficking.Coat protein I (COPI) coatomer machinery.coat protein recruiting.ARF-GTPase activities.class-I ARF-GTPase (ARFA1)	N.A.
PAXXG030800	3	N.A.	N.A.	not assigned.annotated	GO:0003674,GO:0005488,GO:0005575,GO:0005622,GO:0005623,GO:0005634,GO:0005737,GO:0006950,GO:0006952,GO:0008150,GO:0009605,GO:0009607,GO:0009617,GO:0009987,GO:0010118,GO:0030246,GO:0042742,GO:0043207,GO:0043226,GO:0043227,GO:0043229,GO:0043231,GO:0044424,GO:0044464,GO:0050896,GO:0051704,GO:0051707,GO:0090332,GO:0098542
PAXXG030830	3	AT3G51950	AT3G51950	RNA biosynthesis.transcriptional regulation.transcription factor (C3H-ZF)	GO:0003674,GO:0003676,GO:0003723,GO:0003729,GO:0005488,GO:0097159,GO:1901363
PAXXG031020	3	N.A.	N.A.	not assigned.annotated	GO:0001101,GO:0005575,GO:0005622,GO:0005623,GO:0005737,GO:0006950,GO:0008150,GO:0009314,GO:0009414,GO:0009415,GO:0009416,GO:0009605,GO:0009607,GO:0009617,GO:0009628,GO:0009642,GO:0009644,GO:0010035,GO:0042221,GO:0043207,GO:0044424,GO:0044464,GO:0050896,GO:0051704,GO:0051707,GO:1901700
PAXXG031130	3	AT3G12490	CYSB	Protein homeostasis.proteolysis.protease inhibitor activities.Cystatin protease inhibitor	GO:0002020,GO:0003674,GO:0004857,GO:0004866,GO:0004869,GO:0005488,GO:0005515,GO:0008150,GO:0009892,GO:0010466,GO:0010605,GO:0010951,GO:0019222,GO:0019899,GO:0030162,GO:0030234,GO:0030414,GO:0031323,GO:0031324,GO:0032268,GO:0032269,GO:0043086,GO:0044092,GO:0045861,GO:0048519,GO:0048523,GO:0050789,GO:0050790,GO:0050794,GO:0051171,GO:0051172,GO:0051246,GO:0051248,GO:0051336,GO:0051346,GO:0052547,GO:…
PAXXG031460	3	AT2G23090	F21P24.15	not assigned.annotated	N.A.
PAXXG032020	3	AT2G42740	RPL16A	Protein biosynthesis.ribosome biogenesis.large ribosomal subunit (LSU).LSU proteome.component uL5	N.A.
PAXXG033870	3	AT3G02700	F16B3.33	not assigned.annotated	N.A.
PAXXG034670	3	AT4G37930	SHM1	Photosynthesis.photorespiration.serine hydroxymethyltransferase (SHM)	GO:0001505,GO:0002376,GO:0003674,GO:0003676,GO:0003723,GO:0003727,GO:0003824,GO:0004372,GO:0005488,GO:0005575,GO:0005576,GO:0005622,GO:0005623,GO:0005634,GO:0005737,GO:0005739,GO:0005759,GO:0005829,GO:0005840,GO:0005886,GO:0006082,GO:0006520,GO:0006544,GO:0006563,GO:0006807,GO:0006950,GO:0006952,GO:0006955,GO:0007623,GO:0008150,GO:0008152,GO:0008187,GO:0008219,GO:0008266,GO:0009069,GO:0009266,GO:…
PAXXG034840	3	AT3G27430	PBB1	Protein homeostasis.ubiquitin-proteasome system.26S proteasome.20S core particle.beta-type components.component beta type-2	GO:0000502,GO:0005575,GO:0005622,GO:0005623,GO:0005839,GO:0019774,GO:0032991,GO:0044424,GO:0044464,GO:1902494,GO:1905368,GO:1905369
PAXXG035000	3	N.A.	N.A.	Chromatin organisation.chromatin structure.DNA bending.architectural protein (HMG-B)	GO:0000785,GO:0003674,GO:0003676,GO:0003677,GO:0003682,GO:0003700,GO:0005198,GO:0005488,GO:0005575,GO:0005622,GO:0005623,GO:0005634,GO:0005694,GO:0005737,GO:0006325,GO:0006333,GO:0006355,GO:0006996,GO:0008150,GO:0009889,GO:0009987,GO:0010468,GO:0010556,GO:0016043,GO:0019219,GO:0019222,GO:0030527,GO:0031323,GO:0031326,GO:0043226,GO:0043227,GO:0043228,GO:0043229,GO:0043231,GO:0043232,GO:0044422,GO:…
PAXXG035220	3	AT1G56220	F14G9.17	not assigned.annotated	N.A.
PAXXG036000	3	AT1G07770	RPS15A	Protein biosynthesis.ribosome biogenesis.small ribosomal subunit (SSU).SSU proteome.component uS8	GO:0003674,GO:0003735,GO:0005198,GO:0005575,GO:0005622,GO:0005623,GO:0005737,GO:0005829,GO:0005840,GO:0015935,GO:0022626,GO:0022627,GO:0032991,GO:0043226,GO:0043228,GO:0043229,GO:0043232,GO:0044391,GO:0044422,GO:0044424,GO:0044444,GO:0044445,GO:0044446,GO:0044464,GO:1990904
PAXXG036160	3	AT1G61580	RPL3B	Protein biosynthesis.ribosome biogenesis.large ribosomal subunit (LSU).LSU proteome.component uL3	GO:0000027,GO:0003674,GO:0003676,GO:0003723,GO:0003735,GO:0005198,GO:0005488,GO:0005575,GO:0005622,GO:0005623,GO:0005737,GO:0005829,GO:0005840,GO:0006412,GO:0006518,GO:0006807,GO:0006996,GO:0008150,GO:0008152,GO:0009058,GO:0009059,GO:0009987,GO:0010467,GO:0015934,GO:0016043,GO:0019538,GO:0022607,GO:0022613,GO:0022618,GO:0022625,GO:0022626,GO:0032991,GO:0034622,GO:0034641,GO:0034645,GO:0042254,GO:…
PAXXG036860	3	AT2G38470	WRKY33	RNA biosynthesis.transcriptional regulation.WRKY transcription factor activity.transcription factor (WRKY)	GO:0001067,GO:0001101,GO:0003674,GO:0003676,GO:0003677,GO:0003700,GO:0005488,GO:0005575,GO:0005622,GO:0005623,GO:0005634,GO:0006355,GO:0006725,GO:0006790,GO:0006807,GO:0006950,GO:0006952,GO:0006970,GO:0008150,GO:0008152,GO:0009058,GO:0009266,GO:0009403,GO:0009404,GO:0009408,GO:0009409,GO:0009414,GO:0009415,GO:0009605,GO:0009607,GO:0009617,GO:0009620,GO:0009628,GO:0009651,GO:0009700,GO:0009719,GO:…
PAXXG037300	3	AT2G30020	AP2C1	Protein modification.phosphorylation.protein serine/threonine phosphatase superfamily.PPM/PP2C Mn/Mg-dependent phosphatase families.clade B phosphatase	N.A.
PAXXG039020	3	AT2G25950	F17H15.2	not assigned.not annotated	N.A.
PAXXG040180	3	AT2G42490	MHK10.21	Enzyme classification.EC_1 oxidoreductases.EC_1.4 oxidoreductase acting on CH-NH2 group of donor	N.A.
PAXXG040620	3	AT3G44590	AT3G44590	Protein biosynthesis.ribosome biogenesis.large ribosomal subunit (LSU).LSU proteome.component RPP2	GO:0003674,GO:0003735,GO:0005198,GO:0005488,GO:0005575,GO:0005622,GO:0005623,GO:0005737,GO:0005829,GO:0005840,GO:0015934,GO:0022625,GO:0022626,GO:0032991,GO:0043226,GO:0043228,GO:0043229,GO:0043232,GO:0044391,GO:0044422,GO:0044424,GO:0044444,GO:0044445,GO:0044446,GO:0044464,GO:0044877,GO:1990904
PAXXG040850	3	AT1G67785	AT1G67785	Cellular respiration.oxidative phosphorylation.NADH dehydrogenase complex.non-core modules.beta subcomplex.component NDUFB5/SGDH	N.A.
PAXXG040860	3	AT5G63160	BT1	Protein homeostasis.ubiquitin-proteasome system.ubiquitin-fold protein conjugation.Cullin-based ubiquitylation complexes.CUL3-BTB E3 ubiquitin ligase complexes.BTB/POZ substrate adaptor activities.substate adaptor (BT)	GO:0000151,GO:0000302,GO:0001101,GO:0003674,GO:0005488,GO:0005515,GO:0005516,GO:0005575,GO:0005622,GO:0005623,GO:0005634,GO:0005737,GO:0006355,GO:0006508,GO:0006511,GO:0006807,GO:0006950,GO:0006970,GO:0006979,GO:0007154,GO:0007165,GO:0007275,GO:0007623,GO:0008150,GO:0008152,GO:0009056,GO:0009057,GO:0009266,GO:0009409,GO:0009553,GO:0009555,GO:0009611,GO:0009628,GO:0009636,GO:0009651,GO:0009719,GO:…
PAXXG041130	3	N.A.	N.A.	Protein homeostasis.ubiquitin-proteasome system.ubiquitin-fold protein conjugation.ubiquitin conjugation (ubiquitylation).ubiquitin-ligase E3 activities.HECT-type E3 ligase activities.monomeric E3 ubiquitin ligase (HECT)	GO:0003674,GO:0003824,GO:0004842,GO:0005575,GO:0005622,GO:0005623,GO:0005634,GO:0005737,GO:0005739,GO:0005829,GO:0006464,GO:0006807,GO:0008150,GO:0008152,GO:0009987,GO:0016567,GO:0016740,GO:0019538,GO:0019787,GO:0032446,GO:0036211,GO:0043170,GO:0043226,GO:0043227,GO:0043229,GO:0043231,GO:0043412,GO:0044237,GO:0044238,GO:0044260,GO:0044267,GO:0044424,GO:0044444,GO:0044464,GO:0061630,GO:0061659,GO:…
PAXXG041710	3	AT1G33120	AT1G33120	Protein biosynthesis.ribosome biogenesis.large ribosomal subunit (LSU).LSU proteome.component uL6	GO:0002181,GO:0003674,GO:0003676,GO:0003723,GO:0003735,GO:0005198,GO:0005488,GO:0005575,GO:0005622,GO:0005623,GO:0005737,GO:0005829,GO:0005840,GO:0006412,GO:0006518,GO:0006807,GO:0008150,GO:0008152,GO:0009058,GO:0009059,GO:0009987,GO:0010467,GO:0015934,GO:0019538,GO:0022625,GO:0022626,GO:0032991,GO:0034641,GO:0034645,GO:0043043,GO:0043170,GO:0043226,GO:0043228,GO:0043229,GO:0043232,GO:0043603,GO:…
PAXXG043230	3	AT4G14420	DL3250C	not assigned.not annotated	N.A.
PAXXG044730	3	N.A.	N.A.	not assigned.not annotated	N.A.
PAXXG045540	3	AT5G19780	TUA5	Cytoskeleton organisation.microtubular network.alpha-beta-Tubulin heterodimer.component alpha-Tubulin	GO:0005575,GO:0005622,GO:0005623,GO:0005856,GO:0043226,GO:0043228,GO:0043229,GO:0043232,GO:0044424,GO:0044464
PAXXG045630	3	AT2G32150	F22D22.10	not assigned.not annotated	N.A.
PAXXG045800	3	N.A.	N.A.	Chromatin organisation.chromatin structure.structure modulation.regulatory protein (DEK)	N.A.
PAXXG047460	3	AT2G36170	F9C22.10	Protein biosynthesis.ribosome biogenesis.large ribosomal subunit (LSU).LSU proteome.component eL40	N.A.
PAXXG047840	3	AT4G14880	OASA1	Amino acid metabolism.serine group amino acid biosynthesis.cysteine.O-acetylserine sulfydrylase (OASS)	GO:0000003,GO:0000096,GO:0000097,GO:0000902,GO:0000904,GO:0003006,GO:0003674,GO:0003824,GO:0004124,GO:0005488,GO:0005575,GO:0005576,GO:0005622,GO:0005623,GO:0005634,GO:0005737,GO:0005773,GO:0005774,GO:0005777,GO:0005829,GO:0005886,GO:0006082,GO:0006520,GO:0006534,GO:0006535,GO:0006563,GO:0006790,GO:0006807,GO:0007568,GO:0008144,GO:0008150,GO:0008152,GO:0008652,GO:0009058,GO:0009069,GO:0009070,GO:…
PAXXG048990	3	N.A.	N.A.	Chromatin organisation.chromatin structure.DNA bridging.linker histone (H1)	GO:0005575,GO:0005622,GO:0005623,GO:0005634,GO:0005694,GO:0005730,GO:0005737,GO:0005739,GO:0031974,GO:0031981,GO:0043226,GO:0043227,GO:0043228,GO:0043229,GO:0043231,GO:0043232,GO:0043233,GO:0044422,GO:0044424,GO:0044428,GO:0044444,GO:0044446,GO:0044464,GO:0070013
PAXXG050460	3	AT4G36810	GGPS1	Secondary metabolism.terpenoids.isoprenyl diphosphate biosynthesis.isoprenyl diphosphate synthase (IDS)	N.A.
PAXXG050740	3	AT1G09310	T31J12.3	Multi-process regulation.UPR (Unfolded Protein Response) signalling.IRE1-bZIP60 pathway.regulatory mediator (SVB)	N.A.
PAXXG051950	3	AT4G37750	ANT	RNA biosynthesis.transcriptional regulation.AP2/ERF transcription factor superfamily.transcription factor (AP2)	GO:0003674,GO:0003676,GO:0003677,GO:0003700,GO:0005488,GO:0006082,GO:0006355,GO:0006790,GO:0006807,GO:0008150,GO:0008152,GO:0009888,GO:0009889,GO:0009987,GO:0010073,GO:0010074,GO:0010468,GO:0010492,GO:0010556,GO:0016143,GO:0019219,GO:0019222,GO:0019748,GO:0019757,GO:0019760,GO:0019827,GO:0031323,GO:0031326,GO:0032501,GO:0032502,GO:0042127,GO:0043436,GO:0043565,GO:0044237,GO:0044281,GO:0048507,GO:…
PAXXG054690	3	AT4G30960	SIP3	Protein modification.phosphorylation.CAMK protein kinase superfamily.SNF1-related protein kinase (SnRK3)	N.A.
PAXXG054880	3	AT1G23870	TPS9	Enzyme classification.EC_2 transferases.EC_2.4 glycosyltransferase	GO:0003674,GO:0003824,GO:0005575,GO:0005622,GO:0005623,GO:0005737,GO:0005739,GO:0005829,GO:0005975,GO:0005984,GO:0005991,GO:0005992,GO:0006793,GO:0006796,GO:0006950,GO:0008150,GO:0008152,GO:0009058,GO:0009311,GO:0009312,GO:0009987,GO:0016051,GO:0016311,GO:0016787,GO:0016788,GO:0016791,GO:0033554,GO:0034637,GO:0042578,GO:0043226,GO:0043227,GO:0043229,GO:0043231,GO:0044237,GO:0044238,GO:0044249,GO:…
PAXXG055820	3	AT1G72370	P40	Protein biosynthesis.ribosome biogenesis.small ribosomal subunit (SSU).SSU proteome.component uS2	GO:0000028,GO:0000447,GO:0000460,GO:0000461,GO:0000462,GO:0000466,GO:0000469,GO:0000478,GO:0000479,GO:0003674,GO:0003676,GO:0003723,GO:0003729,GO:0003735,GO:0005198,GO:0005488,GO:0005575,GO:0005622,GO:0005623,GO:0005634,GO:0005737,GO:0005829,GO:0005840,GO:0005844,GO:0005886,GO:0005911,GO:0006139,GO:0006364,GO:0006396,GO:0006403,GO:0006405,GO:0006407,GO:0006412,GO:0006518,GO:0006611,GO:0006725,GO:…
PAXXG057680	3	AT5G35530	MOK9.14	Protein biosynthesis.ribosome biogenesis.small ribosomal subunit (SSU).SSU proteome.component uS3	N.A.
PAXXG057700	3	AT3G11500	AT3G11500	RNA processing.pre-RNA splicing.U2-type-intron-specific major spliceosome.U1/U2/U4/U5-associated Sm accessory ribonucleoprotein complex.component Sm-G	GO:0000375,GO:0000377,GO:0000398,GO:0003674,GO:0003676,GO:0003723,GO:0003729,GO:0005488,GO:0005575,GO:0005622,GO:0005623,GO:0005634,GO:0005681,GO:0005682,GO:0005684,GO:0005685,GO:0005686,GO:0005687,GO:0005689,GO:0005737,GO:0005829,GO:0006139,GO:0006396,GO:0006397,GO:0006725,GO:0006807,GO:0008150,GO:0008152,GO:0008380,GO:0009987,GO:0010467,GO:0016070,GO:0016071,GO:0030532,GO:0032991,GO:0034641,GO:…
PAXXG058490	3	N.A.	N.A.	not assigned.not annotated	N.A.
PAXXG058620	3	AT1G09690	F21M12.8	Protein biosynthesis.ribosome biogenesis.large ribosomal subunit (LSU).LSU proteome.component eL21	GO:0003674,GO:0003735,GO:0005198,GO:0005575,GO:0005622,GO:0005623,GO:0005634,GO:0005730,GO:0005737,GO:0005829,GO:0005840,GO:0006412,GO:0006518,GO:0006807,GO:0008150,GO:0008152,GO:0009058,GO:0009059,GO:0009507,GO:0009536,GO:0009987,GO:0010467,GO:0015934,GO:0019538,GO:0022625,GO:0022626,GO:0031974,GO:0031981,GO:0032991,GO:0034641,GO:0034645,GO:0043043,GO:0043170,GO:0043226,GO:0043227,GO:0043228,GO:…
PAXXG058630	3	AT5G43940	HOT5	Protein modification.S-nitrosylation.S-nitrosoglutathione reductase (GSNOR)	N.A.
PAXXG061330	3	AT1G23410	F26F24.28	Protein biosynthesis.ribosome biogenesis.small ribosomal subunit (SSU).SSU proteome.component eS31	N.A.
PAXXG062080	3	AT5G20010	RAN-1	Protein translocation.nucleus.nucleocytoplasmic transport.RAN GTPase cycle.GTPase (Ran)	GO:0000054,GO:0000166,GO:0001882,GO:0001883,GO:0003674,GO:0003824,GO:0003924,GO:0005488,GO:0005525,GO:0005575,GO:0005622,GO:0005623,GO:0005634,GO:0005730,GO:0005737,GO:0005794,GO:0006403,GO:0006405,GO:0006606,GO:0006611,GO:0006810,GO:0006886,GO:0006913,GO:0008104,GO:0008150,GO:0010035,GO:0010038,GO:0012505,GO:0015031,GO:0015833,GO:0015931,GO:0016462,GO:0016787,GO:0016817,GO:0016818,GO:0017038,GO:…
PAXXG063345	3	AT1G78570	RHM1	Carbohydrate metabolism.nucleotide sugar biosynthesis.nucleotide rhamnose biosynthesis.UDP-L-rhamnose synthase (RHM)	N.A.
PAXXG063370	3	AT1G28280	F3H9.7	RNA biosynthesis.transcriptional regulation.WRKY transcription factor activity.regulatory protein (VQ) of WRKY activity	GO:0006355,GO:0008150,GO:0009889,GO:0010185,GO:0010468,GO:0010556,GO:0019219,GO:0019222,GO:0031323,GO:0031326,GO:0031347,GO:0031348,GO:0043433,GO:0044092,GO:0048519,GO:0048583,GO:0048585,GO:0050789,GO:0050794,GO:0051090,GO:0051171,GO:0051245,GO:0051252,GO:0060255,GO:0065007,GO:0065009,GO:0080090,GO:0080134,GO:1903506,GO:2000112,GO:2001141
PAXXG063820	3	AT5G42650	AOS	Phytohormone action.jasmonic acid.biosynthesis.allene oxidase synthase (AOS)	GO:0003674,GO:0003824,GO:0004497,GO:0005575,GO:0005622,GO:0005623,GO:0005737,GO:0006082,GO:0006629,GO:0006950,GO:0006952,GO:0008150,GO:0008152,GO:0008202,GO:0009058,GO:0009507,GO:0009526,GO:0009534,GO:0009535,GO:0009536,GO:0009579,GO:0009694,GO:0009695,GO:0009941,GO:0009987,GO:0010817,GO:0016020,GO:0016053,GO:0016125,GO:0016491,GO:0019752,GO:0031967,GO:0031975,GO:0031976,GO:0031984,GO:0032787,GO:…
PAXXG065590	3	N.A.	N.A.	Protein homeostasis.ubiquitin-proteasome system.ubiquitin-fold protein conjugation.ubiquitin conjugation (ubiquitylation).ubiquitin-ligase E3 activities.RING-domain E3 ligase activities.RING-HC-class E3 ligase	GO:0001101,GO:0003674,GO:0003824,GO:0004842,GO:0005488,GO:0005515,GO:0005575,GO:0005622,GO:0005623,GO:0005737,GO:0005783,GO:0005789,GO:0006464,GO:0006508,GO:0006511,GO:0006515,GO:0006807,GO:0006810,GO:0006886,GO:0006950,GO:0006970,GO:0008104,GO:0008150,GO:0008152,GO:0009056,GO:0009057,GO:0009266,GO:0009409,GO:0009414,GO:0009415,GO:0009611,GO:0009628,GO:0009719,GO:0009723,GO:0009725,GO:0009987,GO:…
PAXXG065680	3	AT4G39200	T22F8.100	Protein biosynthesis.ribosome biogenesis.small ribosomal subunit (SSU).SSU proteome.component eS25	N.A.
PAXXG065710	3	N.A.	N.A.	Protein homeostasis.ubiquitin-proteasome system.ubiquitin-fold protein conjugation.ubiquitin conjugation (ubiquitylation).ubiquitin-ligase E3 activities.RING-domain E3 ligase activities.RING-HC-class E3 ligase	N.A.
PAXXG066735	3	N.A.	N.A.	not assigned.not annotated	N.A.
PAXXG069200	3	AT4G30440	GAE1	Carbohydrate metabolism.nucleotide sugar biosynthesis.UDP-D-galacturonic acid biosynthesis.UDP-D-glucuronic acid 4-epimerase	N.A.
PAXXG069260	3	AT4G24920	F13M23.60	Protein translocation.endoplasmic reticulum.co-translational insertion system.Sec61 subcomplex.subunit gamma	N.A.
PAXXG069680	3	AT2G18960	HA1	Solute transport.primary active transport.P-type ATPase superfamily.P3 family.P3A-type proton-translocating ATPase (AHA)	N.A.
PAXXG070250	3	N.A.	N.A.	Protein homeostasis.autophagy.phagophore expansion.ATG8-binding cargo receptor activities.cargo receptor protein (NBR1)	GO:0003674,GO:0005488,GO:0005515,GO:0005575,GO:0005622,GO:0005623,GO:0005737,GO:0005768,GO:0005770,GO:0005773,GO:0005829,GO:0006914,GO:0008150,GO:0008152,GO:0009056,GO:0009987,GO:0012505,GO:0016043,GO:0016236,GO:0022607,GO:0031410,GO:0031982,GO:0032182,GO:0034622,GO:0043130,GO:0043226,GO:0043227,GO:0043229,GO:0043231,GO:0043933,GO:0044085,GO:0044237,GO:0044248,GO:0044424,GO:0044444,GO:0044464,GO:…
PAXXG070840	3	AT1G77940	F28K19.15	Protein biosynthesis.ribosome biogenesis.large ribosomal subunit (LSU).LSU proteome.component eL30	GO:0002181,GO:0003674,GO:0003676,GO:0003723,GO:0003735,GO:0005198,GO:0005488,GO:0005575,GO:0005622,GO:0005623,GO:0005737,GO:0005829,GO:0005840,GO:0006412,GO:0006518,GO:0006807,GO:0008150,GO:0008152,GO:0009058,GO:0009059,GO:0009987,GO:0010467,GO:0015934,GO:0019538,GO:0022625,GO:0022626,GO:0032991,GO:0034641,GO:0034645,GO:0043043,GO:0043170,GO:0043226,GO:0043228,GO:0043229,GO:0043232,GO:0043603,GO:…
PAXXG071130	3	AT4G19110	T18B16.80	Protein modification.phosphorylation.CMGC protein kinase superfamily.protein kinase (RCK)	GO:0003674,GO:0003824,GO:0004672,GO:0004674,GO:0005575,GO:0005622,GO:0005623,GO:0005634,GO:0005737,GO:0006464,GO:0006468,GO:0006793,GO:0006796,GO:0006807,GO:0007154,GO:0007165,GO:0008150,GO:0008152,GO:0009987,GO:0010468,GO:0016301,GO:0016310,GO:0016740,GO:0016772,GO:0016773,GO:0019222,GO:0019538,GO:0023052,GO:0035556,GO:0036211,GO:0043170,GO:0043226,GO:0043227,GO:0043229,GO:0043231,GO:0043412,GO:…
PAXXG072660	3	AT4G11220	BTI2	Cell division.cytokinesis.endoplasmic reticulum (ER) reorganisation.ER-tubule curvature-inducing protein (Reticulon)	N.A.
PAXXG073370	3	AT3G11250	AT3G11250	Protein biosynthesis.ribosome biogenesis.large ribosomal subunit (LSU).LSU proteome.component uL10	GO:0003674,GO:0003735,GO:0005198,GO:0005488,GO:0005575,GO:0005622,GO:0005623,GO:0005737,GO:0005829,GO:0005840,GO:0006950,GO:0008150,GO:0009628,GO:0015934,GO:0022625,GO:0022626,GO:0032991,GO:0034059,GO:0036293,GO:0043226,GO:0043228,GO:0043229,GO:0043232,GO:0044391,GO:0044422,GO:0044424,GO:0044444,GO:0044445,GO:0044446,GO:0044464,GO:0044877,GO:0050896,GO:0070482,GO:1990904
PAXXG073640	3	N.A.	N.A.	not assigned.not annotated	N.A.
PAXXG074850	3	AT5G28840	GME	Redox homeostasis.ascorbate-based redox regulation.ascorbate metabolism.L-galactose biosynthesis pathway.GDP-D-mannose-epimerase (GME)	N.A.
PAXXG074880	3	AT3G22970	AT3G22970	not assigned.not annotated	N.A.
PAXXG078110	3	AT2G39720	RHC2A	Protein homeostasis.ubiquitin-proteasome system.ubiquitin-fold protein conjugation.ubiquitin conjugation (ubiquitylation).ubiquitin-ligase E3 activities.RING-domain E3 ligase activities.RING-H2-class ligase activities.BTL-subclass ligase	N.A.
PAXXG079630	3	AT1G13950	ELF5A-1	Protein biosynthesis.translation elongation.eEF5 poly-P/G elongation factor activity.poly-P/G elongation factor (eEF5/eIF5A)	N.A.
PAXXG081040	3	AT5G27700	T1G16.30	Protein biosynthesis.ribosome biogenesis.small ribosomal subunit (SSU).SSU proteome.component eS21	GO:0000447,GO:0000460,GO:0000461,GO:0000462,GO:0000466,GO:0000469,GO:0000478,GO:0000479,GO:0003674,GO:0003735,GO:0005198,GO:0005575,GO:0005622,GO:0005623,GO:0005634,GO:0005737,GO:0005829,GO:0005840,GO:0005844,GO:0006139,GO:0006364,GO:0006396,GO:0006725,GO:0006807,GO:0006996,GO:0008150,GO:0008152,GO:0009657,GO:0009658,GO:0009987,GO:0010467,GO:0015935,GO:0016043,GO:0016070,GO:0016072,GO:0022613,GO:…
PAXXG081120	3	AT5G59720	HSP18.2	Protein homeostasis.protein quality control.smallHsp holdase chaperone activities.class-C-I protein	N.A.
PAXXG081990	3	N.A.	N.A.	RNA biosynthesis.transcriptional regulation.transcription factor (S1Fa)	N.A.
PAXXG082050	3	AT3G11130	F11B9.30	Vesicle trafficking.multi-pathway trafficking regulation.clathrin coated vesicle (CCV) machinery.clathrin triskelion structure.heavy chain	N.A.
PAXXG082690	3	AT1G01490	F22L4.5	not assigned.not annotated	N.A.
PAXXG085630	3	AT5G43170	ZF3	RNA biosynthesis.transcriptional regulation.transcription factor (C2H2-ZF)	N.A.
PAXXG086480	3	AT3G50830	COR413-PM2	not assigned.annotated	GO:0005575,GO:0005622,GO:0005623,GO:0005737,GO:0005773,GO:0005774,GO:0005886,GO:0008150,GO:0009743,GO:0009744,GO:0009746,GO:0009749,GO:0009750,GO:0010033,GO:0016020,GO:0031090,GO:0034284,GO:0034285,GO:0042221,GO:0043226,GO:0043227,GO:0043229,GO:0043231,GO:0044422,GO:0044424,GO:0044437,GO:0044444,GO:0044446,GO:0044464,GO:0050896,GO:0071944,GO:0098588,GO:0098805,GO:1901700
PAXXG088380	3	AT4G09800	RPS18C	Protein biosynthesis.ribosome biogenesis.small ribosomal subunit (SSU).SSU proteome.component uS13	GO:0003674,GO:0003676,GO:0003723,GO:0003729,GO:0003735,GO:0005198,GO:0005488,GO:0005575,GO:0005618,GO:0005622,GO:0005623,GO:0005634,GO:0005730,GO:0005737,GO:0005773,GO:0005774,GO:0005829,GO:0005840,GO:0005886,GO:0005911,GO:0006412,GO:0006413,GO:0006518,GO:0006807,GO:0008150,GO:0008152,GO:0009058,GO:0009059,GO:0009506,GO:0009987,GO:0010467,GO:0015935,GO:0016020,GO:0019538,GO:0022613,GO:0022626,GO:…
PAXXG089100	3	AT5G56010	HSP81-3	Protein homeostasis.protein quality control.Hsp90 chaperone system.chaperone (Hsp90)	N.A.
PAXXG089230	3	AT3G13310	AT3G13310	not assigned.not annotated	GO:0005575,GO:0005622,GO:0005623,GO:0005634,GO:0005737,GO:0009507,GO:0009536,GO:0043226,GO:0043227,GO:0043229,GO:0043231,GO:0044424,GO:0044444,GO:0044464
PAXXG091730	3	AT3G23390	AT3G23390	Protein biosynthesis.ribosome biogenesis.large ribosomal subunit (LSU).LSU proteome.component eL42	N.A.
PAXXG092210	3	N.A.	N.A.	RNA biosynthesis.transcriptional regulation.Homeobox transcription factor superfamily.transcription factor (HD-ZIP I/II)	GO:0003674,GO:0003700,GO:0006355,GO:0008150,GO:0009889,GO:0010468,GO:0010556,GO:0019219,GO:0019222,GO:0031323,GO:0031326,GO:0050789,GO:0050794,GO:0051171,GO:0051252,GO:0060255,GO:0065007,GO:0080090,GO:0140110,GO:1903506,GO:2000112,GO:2001141
PAXXG092930	3	AT4G22380	AT4G22380	RNA processing.pre-RNA splicing.U2-type-intron-specific major spliceosome.U4/U6 small nuclear ribonucleoprotein particle (snRNP).protein factor (NHP2L1/SNU13)	N.A.
PAXXG094130	3	AT5G43330	MWF20.2	Photosynthesis.CAM/C4 photosynthesis.NAD-dependent malate dehydrogenase	GO:0003674,GO:0003824,GO:0005575,GO:0005576,GO:0005622,GO:0005623,GO:0005634,GO:0005737,GO:0005773,GO:0005774,GO:0005829,GO:0005886,GO:0005911,GO:0006082,GO:0006091,GO:0006099,GO:0006101,GO:0006107,GO:0006108,GO:0006139,GO:0006725,GO:0006732,GO:0006733,GO:0006734,GO:0006753,GO:0006793,GO:0006796,GO:0006807,GO:0006950,GO:0006970,GO:0008150,GO:0008152,GO:0009060,GO:0009117,GO:0009506,GO:0009507,GO:…
PAXXG094210	3	AT3G49010	BBC1	Protein biosynthesis.ribosome biogenesis.large ribosomal subunit (LSU).LSU proteome.component eL13	N.A.
PAXXG094860	3	AT5G62090	SLK2	RNA biosynthesis.transcriptional regulation.transcriptional repression.LEUNIG-SEUSS repressor complex.adapter component SEU/SLK	GO:0000003,GO:0001666,GO:0003006,GO:0003674,GO:0003676,GO:0003677,GO:0005488,GO:0005515,GO:0006950,GO:0006974,GO:0006979,GO:0007275,GO:0008150,GO:0009605,GO:0009607,GO:0009617,GO:0009620,GO:0009624,GO:0009628,GO:0009636,GO:0009719,GO:0009725,GO:0009733,GO:0009790,GO:0009791,GO:0009793,GO:0009908,GO:0009909,GO:0009987,GO:0010033,GO:0010035,GO:0010038,GO:0010044,GO:0010154,GO:0010243,GO:0010272,GO:…
PAXXG095530	3	N.A.	N.A.	not assigned.not annotated	N.A.
PAXXG097420	3	AT1G54580	ACP2	Lipid metabolism.fatty acid metabolism.plastidial fatty acid synthase (ptFAS) system.acyl carrier protein (ptACP)	GO:0000035,GO:0000036,GO:0003674,GO:0005488,GO:0005575,GO:0005622,GO:0005623,GO:0005737,GO:0005829,GO:0005975,GO:0006082,GO:0006629,GO:0006631,GO:0006633,GO:0006643,GO:0006644,GO:0006664,GO:0006793,GO:0006796,GO:0006950,GO:0006970,GO:0008150,GO:0008152,GO:0008610,GO:0008654,GO:0009058,GO:0009245,GO:0009247,GO:0009311,GO:0009312,GO:0009507,GO:0009536,GO:0009628,GO:0009651,GO:0009987,GO:0016051,GO:…
PAXXG098520	3	AT1G70600	F24J13.17	Protein biosynthesis.ribosome biogenesis.large ribosomal subunit (LSU).LSU proteome.component uL15	N.A.
PAXXG098670	3	N.A.	N.A.	RNA biosynthesis.transcriptional regulation.transcription factor (TIFY)	GO:0003674,GO:0003712,GO:0003714,GO:0005575,GO:0005622,GO:0005623,GO:0005634,GO:0006950,GO:0008150,GO:0009611,GO:0009889,GO:0009890,GO:0009892,GO:0009966,GO:0010556,GO:0010558,GO:0010605,GO:0010646,GO:0019219,GO:0019222,GO:0023051,GO:0031323,GO:0031324,GO:0031326,GO:0031327,GO:0031347,GO:0043226,GO:0043227,GO:0043229,GO:0043231,GO:0044424,GO:0044464,GO:0045934,GO:0048519,GO:0048523,GO:0048583,GO:…
PAXXG099200	3	AT3G17020	AT3G17020	not assigned.not annotated	GO:0000166,GO:0003674,GO:0005488,GO:0005575,GO:0005623,GO:0005886,GO:0008144,GO:0016020,GO:0016208,GO:0017076,GO:0030554,GO:0032553,GO:0032555,GO:0032559,GO:0036094,GO:0043167,GO:0043168,GO:0043169,GO:0044464,GO:0071944,GO:0097159,GO:0097367,GO:1901265,GO:1901363
PAXXG099280	3	N.A.	N.A.	RNA biosynthesis.RNA polymerase II-dependent transcription.transcription termination.R-loop removal.ribonuclease (RNH1)	N.A.
PAXXG099710	3	AT4G16720	DL4385C	Protein biosynthesis.ribosome biogenesis.large ribosomal subunit (LSU).LSU proteome.component eL15	N.A.
PAXXG100090	3	AT2G33150	PKT3	Lipid metabolism.fatty acid metabolism.fatty acid degradation.core beta-oxidation.3-ketoacyl-CoA thiolase (KAT)	GO:0003674,GO:0003824,GO:0003988,GO:0005575,GO:0005622,GO:0005623,GO:0005634,GO:0005730,GO:0005737,GO:0005739,GO:0005773,GO:0005774,GO:0005777,GO:0006082,GO:0006629,GO:0006631,GO:0006635,GO:0006950,GO:0006996,GO:0007031,GO:0008150,GO:0008152,GO:0009056,GO:0009058,GO:0009062,GO:0009507,GO:0009514,GO:0009536,GO:0009611,GO:0009657,GO:0009694,GO:0009695,GO:0009787,GO:0009789,GO:0009966,GO:0009967,GO:…
PAXXG100310	3	AT1G15250	F9L1.46	Protein biosynthesis.ribosome biogenesis.large ribosomal subunit (LSU).LSU proteome.component eL37	N.A.
PAXXG100330	3	AT2G33370	F4P9.14	Protein biosynthesis.ribosome biogenesis.large ribosomal subunit (LSU).LSU proteome.component uL14	GO:0003674,GO:0003676,GO:0003723,GO:0003735,GO:0005198,GO:0005488,GO:0005575,GO:0005622,GO:0005623,GO:0005634,GO:0005730,GO:0005737,GO:0005829,GO:0005840,GO:0015934,GO:0019843,GO:0022625,GO:0022626,GO:0031974,GO:0031981,GO:0032991,GO:0043226,GO:0043227,GO:0043228,GO:0043229,GO:0043231,GO:0043232,GO:0043233,GO:0044391,GO:0044422,GO:0044424,GO:0044428,GO:0044444,GO:0044445,GO:0044446,GO:0044464,GO:…
PAXXG100520	3	N.A.	N.A.	not assigned.not annotated	N.A.
PAXXG101780	3	AT5G59890	ADF4	Cytoskeleton organisation.microfilament network.actin polymerisation.actin-depolymerizing factor (ADF)	N.A.
PAXXG102440	3	AT2G39050	T7F6.22	not assigned.annotated	GO:0003674,GO:0005488,GO:0005575,GO:0005622,GO:0005623,GO:0005634,GO:0005737,GO:0006950,GO:0006952,GO:0008150,GO:0009605,GO:0009607,GO:0009617,GO:0009987,GO:0010118,GO:0030246,GO:0042742,GO:0043207,GO:0043226,GO:0043227,GO:0043229,GO:0043231,GO:0044424,GO:0044464,GO:0050896,GO:0051704,GO:0051707,GO:0090332,GO:0098542
PAXXG103340	3	AT3G15630	AT3G15630	not assigned.not annotated	N.A.
PAXXG103430	3	AT3G15730	PLDALPHA1	Lipid metabolism.glycerolipid metabolism.glycerolipid degradation.phospholipase activities.phospholipase D activities.phospholipase D (PLD-alpha)	N.A.
PAXXG107690	3	N.A.	N.A.	Multi-process regulation.calcium-dependent signalling.calcium sensor (CML)	GO:0003674,GO:0005488,GO:0005509,GO:0005575,GO:0005623,GO:0005886,GO:0006950,GO:0006952,GO:0008150,GO:0009605,GO:0009607,GO:0009620,GO:0016020,GO:0043167,GO:0043169,GO:0043207,GO:0044464,GO:0046872,GO:0050832,GO:0050896,GO:0051704,GO:0051707,GO:0071944,GO:0098542
PAXXG108040	3	AT2G19750	F6F22.22	Protein biosynthesis.ribosome biogenesis.small ribosomal subunit (SSU).SSU proteome.component eS30	N.A.
PAXXG110570	3	AT1G30270	CIPK23	Protein modification.phosphorylation.CAMK protein kinase superfamily.SNF1-related protein kinase (SnRK3)	GO:0001101,GO:0003674,GO:0003824,GO:0004672,GO:0004674,GO:0005575,GO:0005622,GO:0005623,GO:0005634,GO:0005737,GO:0005829,GO:0005886,GO:0006464,GO:0006468,GO:0006793,GO:0006796,GO:0006807,GO:0006810,GO:0006811,GO:0006812,GO:0006813,GO:0006950,GO:0007154,GO:0007165,GO:0007584,GO:0008150,GO:0008152,GO:0009414,GO:0009415,GO:0009536,GO:0009605,GO:0009628,GO:0009987,GO:0009991,GO:0010035,GO:0010107,GO:…
PAXXG110840	3	AT3G57490	AT3G57490	Protein biosynthesis.ribosome biogenesis.small ribosomal subunit (SSU).SSU proteome.component uS5	GO:0003674,GO:0003676,GO:0003723,GO:0003729,GO:0003735,GO:0005198,GO:0005488,GO:0005575,GO:0005618,GO:0005622,GO:0005623,GO:0005737,GO:0005829,GO:0005840,GO:0005911,GO:0006412,GO:0006518,GO:0006807,GO:0008150,GO:0008152,GO:0009058,GO:0009059,GO:0009506,GO:0009987,GO:0010467,GO:0015935,GO:0016020,GO:0019538,GO:0022626,GO:0022627,GO:0030054,GO:0030312,GO:0032991,GO:0034641,GO:0034645,GO:0043043,GO:…
PAXXG110990	3	AT2G44480	BGLU17	Enzyme classification.EC_3 hydrolases.EC_3.2 glycosylase	GO:0003674,GO:0003824,GO:0004553,GO:0005575,GO:0005622,GO:0005623,GO:0005737,GO:0008422,GO:0009507,GO:0009536,GO:0015923,GO:0015925,GO:0015926,GO:0015928,GO:0016162,GO:0016787,GO:0016798,GO:0043226,GO:0043227,GO:0043229,GO:0043231,GO:0044424,GO:0044444,GO:0044464,GO:0097599
PAXXG111660	3	AT1G49780	PUB26	Protein homeostasis.ubiquitin-proteasome system.ubiquitin-fold protein conjugation.ubiquitin conjugation (ubiquitylation).ubiquitin-ligase E3 activities.U-Box E3 ligase activities.group-III ligase	GO:0002376,GO:0003674,GO:0003824,GO:0004842,GO:0006464,GO:0006807,GO:0006950,GO:0006952,GO:0006955,GO:0008150,GO:0008152,GO:0009605,GO:0009607,GO:0009814,GO:0009987,GO:0010033,GO:0010200,GO:0010243,GO:0016567,GO:0016740,GO:0019538,GO:0019787,GO:0032446,GO:0036211,GO:0042221,GO:0042493,GO:0043170,GO:0043207,GO:0043412,GO:0044237,GO:0044238,GO:0044260,GO:0044267,GO:0045087,GO:0050896,GO:0051704,GO:…
PAXXG111780	3	AT5G63650	SNRK2.5	Protein modification.phosphorylation.CAMK protein kinase superfamily.SNF1-related protein kinase (SnRK2)	GO:0003674,GO:0003824,GO:0004672,GO:0004674,GO:0005488,GO:0005543,GO:0005575,GO:0005622,GO:0005623,GO:0005634,GO:0005737,GO:0005829,GO:0006464,GO:0006468,GO:0006793,GO:0006796,GO:0006807,GO:0006950,GO:0006952,GO:0006970,GO:0007154,GO:0007165,GO:0007275,GO:0008150,GO:0008152,GO:0008289,GO:0009605,GO:0009607,GO:0009617,GO:0009628,GO:0009651,GO:0009791,GO:0009987,GO:0016301,GO:0016310,GO:0016740,GO:…
PAXXG111850	3	AT5G05370	K18I23.18	Cellular respiration.oxidative phosphorylation.cytochrome c reductase complex.component QCR8	GO:0005575,GO:0005622,GO:0005623,GO:0005737,GO:0005739,GO:0005740,GO:0005743,GO:0016020,GO:0019866,GO:0031090,GO:0031966,GO:0031967,GO:0031975,GO:0043226,GO:0043227,GO:0043229,GO:0043231,GO:0044422,GO:0044424,GO:0044429,GO:0044444,GO:0044446,GO:0044464
PAXXG112230	3	AT1G33120	AT1G33120	Protein biosynthesis.ribosome biogenesis.large ribosomal subunit (LSU).LSU proteome.component uL6	GO:0002181,GO:0003674,GO:0003676,GO:0003723,GO:0003735,GO:0005198,GO:0005488,GO:0005575,GO:0005622,GO:0005623,GO:0005737,GO:0005829,GO:0005840,GO:0006412,GO:0006518,GO:0006807,GO:0008150,GO:0008152,GO:0009058,GO:0009059,GO:0009987,GO:0010467,GO:0015934,GO:0019538,GO:0022625,GO:0022626,GO:0032991,GO:0034641,GO:0034645,GO:0043043,GO:0043170,GO:0043226,GO:0043228,GO:0043229,GO:0043232,GO:0043603,GO:…
PAXXG114790	3	AT3G06680	T8E24.9	Protein biosynthesis.ribosome biogenesis.large ribosomal subunit (LSU).LSU proteome.component eL29	GO:0002181,GO:0003674,GO:0003735,GO:0005198,GO:0005575,GO:0005622,GO:0005623,GO:0005634,GO:0005730,GO:0005737,GO:0005829,GO:0005840,GO:0006412,GO:0006518,GO:0006807,GO:0008150,GO:0008152,GO:0009058,GO:0009059,GO:0009987,GO:0010467,GO:0015934,GO:0019538,GO:0022625,GO:0022626,GO:0031974,GO:0031981,GO:0032991,GO:0034641,GO:0034645,GO:0043043,GO:0043170,GO:0043226,GO:0043227,GO:0043228,GO:0043229,GO:…
PAXXG116750	3	AT3G24830	AT3G24830	Protein biosynthesis.ribosome biogenesis.large ribosomal subunit (LSU).LSU proteome.component uL13	GO:0003674,GO:0003676,GO:0003723,GO:0003729,GO:0003735,GO:0005198,GO:0005488,GO:0005575,GO:0005622,GO:0005623,GO:0005737,GO:0005829,GO:0005840,GO:0006412,GO:0006518,GO:0006807,GO:0008150,GO:0008152,GO:0009058,GO:0009059,GO:0009987,GO:0010467,GO:0015934,GO:0019538,GO:0022625,GO:0022626,GO:0032991,GO:0034641,GO:0034645,GO:0043043,GO:0043170,GO:0043226,GO:0043228,GO:0043229,GO:0043232,GO:0043603,GO:…
PAXXG118730	3	N.A.	N.A.	not assigned.not annotated	N.A.
PAXXG118830	3	AT5G56600	PRF3	Cytoskeleton organisation.microfilament network.actin polymerisation.profilin actin nucleation protein	N.A.
PAXXG120380	3	AT3G10950	AT3G10950	Protein biosynthesis.ribosome biogenesis.large ribosomal subunit (LSU).LSU proteome.component eL43	N.A.
PAXXG123240	3	AT1G26800	T24P13.19	Protein homeostasis.ubiquitin-proteasome system.ubiquitin-fold protein conjugation.ubiquitin conjugation (ubiquitylation).ubiquitin-ligase E3 activities.RING-domain E3 ligase activities.E3 ubiquitin ligase (SNIPER)	GO:0000003,GO:0000209,GO:0000902,GO:0000904,GO:0003006,GO:0003674,GO:0003824,GO:0004842,GO:0005488,GO:0005515,GO:0005575,GO:0005622,GO:0005623,GO:0005737,GO:0005829,GO:0006464,GO:0006508,GO:0006511,GO:0006515,GO:0006807,GO:0006950,GO:0007275,GO:0008150,GO:0008152,GO:0009056,GO:0009057,GO:0009653,GO:0009791,GO:0009826,GO:0009888,GO:0009987,GO:0010026,GO:0010033,GO:0010154,GO:0010498,GO:0016043,GO:…
PAXXG124190	3	AT5G17570	K10A8.50	not assigned.not annotated	N.A.
PAXXG124270	3	AT4G34450	T4L20.30	Vesicle trafficking.retrograde trafficking.Coat protein I (COPI) coatomer machinery.coat protein complex.cargo adaptor F-subcomplex.subunit gamma	N.A.
PAXXG124280	3	AT4G22670	HIP1	not assigned.annotated	GO:0005575,GO:0005622,GO:0005623,GO:0005737,GO:0005829,GO:0008150,GO:0010035,GO:0010038,GO:0042221,GO:0044424,GO:0044444,GO:0044464,GO:0046686,GO:0050896
PAXXG125400	3	AT2G33370	F4P9.14	Protein biosynthesis.ribosome biogenesis.large ribosomal subunit (LSU).LSU proteome.component uL14	GO:0003674,GO:0003676,GO:0003723,GO:0003735,GO:0005198,GO:0005488,GO:0005575,GO:0005622,GO:0005623,GO:0005634,GO:0005730,GO:0005737,GO:0005829,GO:0005840,GO:0015934,GO:0019843,GO:0022625,GO:0022626,GO:0031974,GO:0031981,GO:0032991,GO:0043226,GO:0043227,GO:0043228,GO:0043229,GO:0043231,GO:0043232,GO:0043233,GO:0044391,GO:0044422,GO:0044424,GO:0044428,GO:0044444,GO:0044445,GO:0044446,GO:0044464,GO:…
PAXXG125750	3	AT1G76940	F22K20.4	RNA processing.pre-RNA splicing.spliceosome-associated non-snRNP factor activities.splicing factor (NSR)	N.A.
PAXXG129610	3	AT1G26910	RPL10B	Protein biosynthesis.ribosome biogenesis.large ribosomal subunit (LSU).LSU proteome.component uL16	N.A.
PAXXG129710	3	AT1G79750	NADP-ME4	Lipid metabolism.fatty acid metabolism.citrate shuttle.cytosolic NADP-dependent malic enzyme	GO:0003674,GO:0003824,GO:0004470,GO:0004473,GO:0005575,GO:0005622,GO:0005623,GO:0005737,GO:0006082,GO:0006090,GO:0006108,GO:0008150,GO:0008152,GO:0009507,GO:0009536,GO:0009987,GO:0016491,GO:0016614,GO:0016615,GO:0016616,GO:0019752,GO:0032787,GO:0043226,GO:0043227,GO:0043229,GO:0043231,GO:0043436,GO:0043648,GO:0044237,GO:0044281,GO:0044424,GO:0044444,GO:0044464,GO:0055114,GO:0071704
PAXXG133510	3	AT3G47340	ASN1	Amino acid metabolism.aspartate group amino acid biosynthesis.asparagine.glutamine-dependent asparagine synthetase	N.A.
PAXXG134230	3	AT2G28790	F8N16.8	not assigned.annotated	N.A.
PAXXG134300	3	AT3G12580	HSP70	Protein homeostasis.protein quality control.cytosolic Hsp70 chaperone system.chaperone (Hsp70)	N.A.
PAXXG135630	3	AT1G15520	PDR12	Solute transport.primary active transport.ABC superfamily.ABC2 family.subfamily ABCG transporter	N.A.
PAXXG136710	3	AT1G32640	MYC2	RNA biosynthesis.transcriptional regulation.transcription factor (bHLH)	GO:0001101,GO:0003674,GO:0003676,GO:0003677,GO:0003700,GO:0005488,GO:0005509,GO:0005515,GO:0005575,GO:0005622,GO:0005623,GO:0005634,GO:0006355,GO:0006950,GO:0006952,GO:0006970,GO:0006972,GO:0008134,GO:0008150,GO:0008152,GO:0009058,GO:0009628,GO:0009651,GO:0009718,GO:0009719,GO:0009725,GO:0009753,GO:0009812,GO:0009813,GO:0009889,GO:0009891,GO:0009893,GO:0010033,GO:0010468,GO:0010556,GO:0010557,GO:…
PAXXG139660	3	N.A.	N.A.	not assigned.not annotated	N.A.
PAXXG139930	3	AT5G02450	AT5G02450	Protein biosynthesis.ribosome biogenesis.large ribosomal subunit (LSU).LSU proteome.component eL36	N.A.
PAXXG140060	3	AT5G59550	F2O15.22	Protein homeostasis.ubiquitin-proteasome system.ubiquitin-fold protein conjugation.ubiquitin conjugation (ubiquitylation).ubiquitin-ligase E3 activities.RING-domain E3 ligase activities.RING-H2-class ligase activities.BTL-subclass ligase	GO:0000003,GO:0000209,GO:0000902,GO:0000904,GO:0001101,GO:0003006,GO:0003674,GO:0003824,GO:0004842,GO:0005575,GO:0005622,GO:0005623,GO:0005634,GO:0005737,GO:0006464,GO:0006508,GO:0006511,GO:0006807,GO:0006950,GO:0007275,GO:0008150,GO:0008152,GO:0009056,GO:0009057,GO:0009414,GO:0009415,GO:0009628,GO:0009653,GO:0009719,GO:0009725,GO:0009737,GO:0009791,GO:0009826,GO:0009888,GO:0009987,GO:0010026,GO:…
PAXXG141970	3	AT2G17390	AKR2B	Protein translocation.chloroplast.outer envelope insertion system.chaperone (AKR2)	GO:0003674,GO:0005048,GO:0005488,GO:0005575,GO:0005622,GO:0005623,GO:0005634,GO:0005737,GO:0005886,GO:0006355,GO:0006605,GO:0006810,GO:0006886,GO:0008104,GO:0008150,GO:0008289,GO:0009507,GO:0009526,GO:0009527,GO:0009536,GO:0009707,GO:0009889,GO:0009941,GO:0010468,GO:0010556,GO:0015031,GO:0015833,GO:0016020,GO:0016021,GO:0019219,GO:0019222,GO:0019867,GO:0030941,GO:0031090,GO:0031224,GO:0031300,GO:…
PAXXG144720	3	AT1G48630	RACK1B_AT	Protein biosynthesis.ribosome biogenesis.small ribosomal subunit (SSU).SSU proteome.component RACK1	GO:0001101,GO:0001932,GO:0001934,GO:0003674,GO:0003735,GO:0005078,GO:0005198,GO:0005488,GO:0005515,GO:0005575,GO:0005622,GO:0005623,GO:0005634,GO:0005730,GO:0005737,GO:0005829,GO:0005840,GO:0005844,GO:0005886,GO:0006417,GO:0006950,GO:0006952,GO:0007275,GO:0008150,GO:0009605,GO:0009607,GO:0009620,GO:0009719,GO:0009725,GO:0009737,GO:0009791,GO:0009845,GO:0009889,GO:0009893,GO:0009966,GO:0009967,GO:…
PAXXG144930	3	AT1G80920	J8	Protein translocation.chloroplast.outer envelope TOC translocation system.regulatory factor (Toc12)	GO:0005575,GO:0005622,GO:0005623,GO:0005634,GO:0005737,GO:0008150,GO:0009314,GO:0009416,GO:0009507,GO:0009532,GO:0009536,GO:0009570,GO:0009628,GO:0043226,GO:0043227,GO:0043229,GO:0043231,GO:0044422,GO:0044424,GO:0044434,GO:0044435,GO:0044444,GO:0044446,GO:0044464,GO:0050896
PAXXG145640	3	AT4G37260	MYB73	RNA biosynthesis.transcriptional regulation.MYB transcription factor superfamily.transcription factor (MYB)	N.A.
PAXXG145700	3	AT4G34110	PAB2	Protein biosynthesis.translation initiation.mRNA loading.mRNA poly-A-tail binding factor (PABP)	GO:0003674,GO:0003676,GO:0003723,GO:0003729,GO:0003743,GO:0005488,GO:0005575,GO:0005622,GO:0005623,GO:0005737,GO:0005829,GO:0006412,GO:0006413,GO:0006417,GO:0006446,GO:0006518,GO:0006807,GO:0006950,GO:0006970,GO:0008135,GO:0008150,GO:0008152,GO:0009058,GO:0009059,GO:0009628,GO:0009651,GO:0009889,GO:0009894,GO:0009987,GO:0010035,GO:0010038,GO:0010467,GO:0010468,GO:0010556,GO:0010608,GO:0019219,GO:…
PAXXG146180	3	AT5G42300	UBL5	Protein homeostasis.ubiquitin-proteasome system.ubiquitin-fold protein conjugation.HUB conjugation.ubiquitin-fold protein (HUB)	N.A.
PAXXG147210	3	AT1G35140	PHI-1	not assigned.annotated	GO:0005575,GO:0005618,GO:0005622,GO:0005623,GO:0005737,GO:0005794,GO:0008150,GO:0009505,GO:0009719,GO:0009725,GO:0009741,GO:0010033,GO:0012505,GO:0014070,GO:0030312,GO:0033993,GO:0042221,GO:0043226,GO:0043227,GO:0043229,GO:0043231,GO:0044424,GO:0044444,GO:0044464,GO:0050896,GO:0071944,GO:1901700
PAXXG150830	3	AT4G40040	T5J17.210	Chromatin organisation.chromatin structure.DNA wrapping.histone (H3)	GO:0000785,GO:0000786,GO:0003674,GO:0003676,GO:0003677,GO:0003682,GO:0005488,GO:0005575,GO:0005622,GO:0005623,GO:0005634,GO:0005694,GO:0006323,GO:0006325,GO:0006333,GO:0006334,GO:0006996,GO:0008150,GO:0009987,GO:0016043,GO:0022607,GO:0031490,GO:0031491,GO:0031492,GO:0031497,GO:0032991,GO:0032993,GO:0034622,GO:0034728,GO:0043226,GO:0043227,GO:0043228,GO:0043229,GO:0043231,GO:0043232,GO:0043933,GO:…
PAXXG152850	3	AT2G34710	PHB	RNA biosynthesis.transcriptional regulation.Homeobox transcription factor superfamily.transcription factor (HD-ZIP III)	N.A.
PAXXG153000	3	AT4G17500	ERF-1	RNA biosynthesis.transcriptional regulation.AP2/ERF transcription factor superfamily.transcription factor (ERF)	N.A.
PAXXG153120	3	AT4G16780	HB-2	RNA biosynthesis.transcriptional regulation.Homeobox transcription factor superfamily.transcription factor (HD-ZIP I/II)	GO:0000003,GO:0000902,GO:0003006,GO:0003674,GO:0003676,GO:0003677,GO:0003700,GO:0005488,GO:0005515,GO:0005575,GO:0005622,GO:0005623,GO:0005634,GO:0006355,GO:0007154,GO:0007165,GO:0007275,GO:0008150,GO:0008283,GO:0009314,GO:0009416,GO:0009628,GO:0009639,GO:0009641,GO:0009653,GO:0009719,GO:0009725,GO:0009733,GO:0009734,GO:0009735,GO:0009755,GO:0009791,GO:0009826,GO:0009888,GO:0009889,GO:0009890,GO:…
PAXXG153500	3	AT4G40040	T5J17.210	Chromatin organisation.chromatin structure.DNA wrapping.histone (H3)	GO:0000785,GO:0000786,GO:0003674,GO:0003676,GO:0003677,GO:0003682,GO:0005488,GO:0005575,GO:0005622,GO:0005623,GO:0005634,GO:0005694,GO:0006323,GO:0006325,GO:0006333,GO:0006334,GO:0006996,GO:0008150,GO:0009987,GO:0016043,GO:0022607,GO:0031490,GO:0031491,GO:0031492,GO:0031497,GO:0032991,GO:0032993,GO:0034622,GO:0034728,GO:0043226,GO:0043227,GO:0043228,GO:0043229,GO:0043231,GO:0043232,GO:0043933,GO:…
PAXXG153560	3	AT4G34710	ADC2	Polyamine metabolism.putrescine biosynthesis.plastidial/nuclear pathway.arginine decarboxylase	GO:0001101,GO:0003674,GO:0003824,GO:0005488,GO:0005515,GO:0005575,GO:0005622,GO:0005623,GO:0005737,GO:0005829,GO:0006576,GO:0006595,GO:0006596,GO:0006807,GO:0006950,GO:0006970,GO:0006979,GO:0008150,GO:0008152,GO:0008792,GO:0009058,GO:0009266,GO:0009308,GO:0009309,GO:0009409,GO:0009445,GO:0009446,GO:0009507,GO:0009536,GO:0009611,GO:0009628,GO:0009651,GO:0009719,GO:0009725,GO:0009737,GO:0009753,GO:…
PAXXG154330	3	AT1G72160	T9N14.8	not assigned.annotated	GO:0000003,GO:0000902,GO:0000904,GO:0002020,GO:0003006,GO:0003674,GO:0005488,GO:0005515,GO:0005575,GO:0005576,GO:0005622,GO:0005623,GO:0005737,GO:0005773,GO:0005794,GO:0005886,GO:0005911,GO:0008150,GO:0009506,GO:0009507,GO:0009536,GO:0009653,GO:0009826,GO:0009856,GO:0009860,GO:0009932,GO:0009987,GO:0012505,GO:0016020,GO:0016043,GO:0016049,GO:0019899,GO:0022414,GO:0030054,GO:0030154,GO:0032501,GO:…
PAXXG155310	3	AT1G65980	TPX1	Redox homeostasis.thiol-based redox regulation.peroxiredoxin activities.type-2 peroxiredoxin (PrxII)	GO:0005575,GO:0005622,GO:0005623,GO:0005737,GO:0005829,GO:0005886,GO:0008150,GO:0009507,GO:0009536,GO:0010035,GO:0010038,GO:0016020,GO:0042221,GO:0043226,GO:0043227,GO:0043229,GO:0043231,GO:0044424,GO:0044444,GO:0044464,GO:0046686,GO:0050896,GO:0071944
PAXXG156810	3	AT4G39700	T19P19.90	not assigned.annotated	GO:0003674,GO:0005488,GO:0005575,GO:0005622,GO:0005623,GO:0005737,GO:0006810,GO:0006811,GO:0006812,GO:0006873,GO:0006875,GO:0008150,GO:0009987,GO:0019725,GO:0030001,GO:0030003,GO:0042592,GO:0043167,GO:0043169,GO:0044424,GO:0044464,GO:0046872,GO:0046914,GO:0046916,GO:0048878,GO:0050801,GO:0051179,GO:0051234,GO:0055065,GO:0055076,GO:0055080,GO:0055082,GO:0065007,GO:0065008,GO:0098771
PAXXG159210	3	AT4G27230	HTA2	Chromatin organisation.chromatin structure.DNA wrapping.histone (H2A)	GO:0000228,GO:0000785,GO:0000790,GO:0003674,GO:0003676,GO:0003677,GO:0005488,GO:0005575,GO:0005622,GO:0005623,GO:0005634,GO:0005694,GO:0006325,GO:0006342,GO:0006355,GO:0006996,GO:0008150,GO:0009889,GO:0009890,GO:0009892,GO:0009987,GO:0010468,GO:0010556,GO:0010558,GO:0010605,GO:0010629,GO:0016043,GO:0016458,GO:0019219,GO:0019222,GO:0031323,GO:0031324,GO:0031326,GO:0031327,GO:0031974,GO:0031981,GO:…
PAXXG159960	3	AT4G02230	T2H3.3	Protein biosynthesis.ribosome biogenesis.large ribosomal subunit (LSU).LSU proteome.component eL19	GO:0003674,GO:0003676,GO:0003723,GO:0003729,GO:0003735,GO:0005198,GO:0005488,GO:0005575,GO:0005622,GO:0005623,GO:0005737,GO:0005829,GO:0005840,GO:0005886,GO:0006412,GO:0006518,GO:0006807,GO:0008150,GO:0008152,GO:0009058,GO:0009059,GO:0009987,GO:0010467,GO:0015934,GO:0016020,GO:0019538,GO:0022625,GO:0022626,GO:0032991,GO:0034641,GO:0034645,GO:0043043,GO:0043170,GO:0043226,GO:0043228,GO:0043229,GO:…
PAXXG160530	3	AT4G26850	VTC2	Redox homeostasis.ascorbate-based redox regulation.ascorbate metabolism.L-galactose biosynthesis pathway.GDP-L-galactose phosphorylase (VTC2/5)	N.A.
PAXXG160870	3	AT4G14430	IBR10	Lipid metabolism.fatty acid metabolism.fatty acid degradation.auxiliary degradation activities.dodecenoyl-CoA isomerase	GO:0001101,GO:0003674,GO:0003824,GO:0004165,GO:0005575,GO:0005622,GO:0005623,GO:0005634,GO:0005737,GO:0005777,GO:0005829,GO:0006082,GO:0006629,GO:0006631,GO:0006725,GO:0006807,GO:0007275,GO:0008150,GO:0008152,GO:0009056,GO:0009062,GO:0009628,GO:0009653,GO:0009719,GO:0009725,GO:0009733,GO:0009850,GO:0009888,GO:0009987,GO:0010015,GO:0010033,GO:0010053,GO:0010054,GO:0010243,GO:0010817,GO:0014070,GO:…
PAXXG165290	3	AT4G38510	F22I13.8	Solute transport.primary active transport.V-type ATPase complex.peripheral V1 subcomplex.subunit B	GO:0001678,GO:0003674,GO:0003779,GO:0005488,GO:0005515,GO:0005575,GO:0005622,GO:0005623,GO:0005634,GO:0005737,GO:0005773,GO:0005774,GO:0005794,GO:0005886,GO:0005911,GO:0006355,GO:0006357,GO:0006996,GO:0007010,GO:0007015,GO:0007154,GO:0007165,GO:0008064,GO:0008092,GO:0008150,GO:0009506,GO:0009507,GO:0009536,GO:0009743,GO:0009746,GO:0009749,GO:0009756,GO:0009757,GO:0009889,GO:0009987,GO:0010033,GO:…
PAXXG166500	3	N.A.	N.A.	not assigned.not annotated	N.A.
PAXXG166570	3	AT5G04340	ZAT6	RNA biosynthesis.transcriptional regulation.transcription factor (C2H2-ZF)	N.A.
PAXXG168120	3	AT3G15210	ERF4	RNA biosynthesis.transcriptional regulation.AP2/ERF transcription factor superfamily.transcription factor (ERF)	N.A.
PAXXG171060	3	N.A.	N.A.	not assigned.annotated	N.A.
PAXXG172460	3	AT4G37830	AT4G37830	Cellular respiration.oxidative phosphorylation.cytochrome c oxidase complex.core components.component COX6a	GO:0003674,GO:0005575,GO:0005622,GO:0005623,GO:0005737,GO:0005739,GO:0006091,GO:0006119,GO:0006123,GO:0006139,GO:0006163,GO:0006725,GO:0006753,GO:0006793,GO:0006796,GO:0006807,GO:0008150,GO:0008152,GO:0009060,GO:0009117,GO:0009123,GO:0009126,GO:0009141,GO:0009144,GO:0009150,GO:0009161,GO:0009167,GO:0009199,GO:0009205,GO:0009259,GO:0009987,GO:0015980,GO:0016310,GO:0017144,GO:0019637,GO:0019646,GO:…
PAXXG173580	3	N.A.	N.A.	not assigned.not annotated	N.A.
PAXXG175110	3	AT3G57040	ARR9	Phytohormone action.cytokinin.perception and signal transduction.A-type ARR response regulator	GO:0005575,GO:0005622,GO:0005623,GO:0005634,GO:0043226,GO:0043227,GO:0043229,GO:0043231,GO:0044424,GO:0044464
PAXXG176220	3	N.A.	N.A.	not assigned.annotated	GO:0001101,GO:0002376,GO:0005575,GO:0005622,GO:0005623,GO:0005737,GO:0005777,GO:0005829,GO:0006950,GO:0006952,GO:0006955,GO:0008150,GO:0009507,GO:0009532,GO:0009536,GO:0009570,GO:0009605,GO:0009607,GO:0009620,GO:0009719,GO:0009725,GO:0009753,GO:0009814,GO:0009817,GO:0010033,GO:0042221,GO:0042579,GO:0043207,GO:0043226,GO:0043227,GO:0043229,GO:0043231,GO:0044422,GO:0044424,GO:0044434,GO:0044435,GO:…
PAXXG176480	3	AT3G13224	AT3G13224	not assigned.annotated	N.A.
PAXXG178120	3	AT2G17880	T13L16.10	not assigned.annotated	GO:0005575,GO:0005622,GO:0005623,GO:0005634,GO:0005737,GO:0009507,GO:0009536,GO:0043226,GO:0043227,GO:0043229,GO:0043231,GO:0044424,GO:0044444,GO:0044464
PAXXG178220	3	AT2G16600	ROC3	Protein modification.protein folding.protein folding catalyst (Cyclophilin)	GO:0000413,GO:0003674,GO:0003755,GO:0003824,GO:0005575,GO:0005622,GO:0005623,GO:0005737,GO:0005794,GO:0005829,GO:0005886,GO:0005911,GO:0006464,GO:0006807,GO:0007154,GO:0007165,GO:0008150,GO:0008152,GO:0009506,GO:0009507,GO:0009536,GO:0009987,GO:0012505,GO:0016020,GO:0016853,GO:0016859,GO:0018193,GO:0018208,GO:0019538,GO:0023052,GO:0030054,GO:0036211,GO:0043170,GO:0043226,GO:0043227,GO:0043229,GO:…
PAXXG178700	3	AT4G23400	PIP1;5	Solute transport.channels.MIP family.plasma membrane intrinsic protein (PIP)	GO:0003674,GO:0005215,GO:0005372,GO:0005575,GO:0005622,GO:0005623,GO:0005737,GO:0005829,GO:0005886,GO:0005887,GO:0006810,GO:0006811,GO:0006833,GO:0008150,GO:0009987,GO:0015250,GO:0015267,GO:0015318,GO:0016020,GO:0016021,GO:0016043,GO:0022607,GO:0022803,GO:0022838,GO:0022857,GO:0031224,GO:0031226,GO:0032991,GO:0034220,GO:0042044,GO:0043933,GO:0044085,GO:0044424,GO:0044425,GO:0044444,GO:0044459,GO:…
PAXXG178770	3	AT1G75500	WAT1	Solute transport.carrier-mediated transport.DMT superfamily.solute transporter (UmamiT)	GO:0000325,GO:0000902,GO:0003674,GO:0005215,GO:0005575,GO:0005622,GO:0005623,GO:0005737,GO:0005773,GO:0005774,GO:0005886,GO:0005887,GO:0005938,GO:0006521,GO:0006810,GO:0007154,GO:0007165,GO:0008150,GO:0009653,GO:0009705,GO:0009719,GO:0009725,GO:0009733,GO:0009734,GO:0009755,GO:0009826,GO:0009832,GO:0009834,GO:0009893,GO:0009914,GO:0009966,GO:0009987,GO:0010033,GO:0010315,GO:0010565,GO:0010646,GO:…
PAXXG181770	3	N.A.	N.A.	Cytoskeleton organisation.nuclear dynamics.nuclear shape determination.lamin-like protein (CRWN)	GO:0000229,GO:0000785,GO:0000789,GO:0005575,GO:0005622,GO:0005623,GO:0005634,GO:0005635,GO:0005652,GO:0005654,GO:0005694,GO:0005730,GO:0005737,GO:0005829,GO:0005911,GO:0006996,GO:0006997,GO:0008150,GO:0009506,GO:0009987,GO:0012505,GO:0016043,GO:0030054,GO:0031967,GO:0031974,GO:0031975,GO:0031981,GO:0032535,GO:0034399,GO:0043226,GO:0043227,GO:0043228,GO:0043229,GO:0043231,GO:0043232,GO:0043233,GO:…
PAXXG182190	3	AT1G56070	LOS1	Protein biosynthesis.translation elongation.eEF2 mRNA-translocation factor activity.mRNA-translocation factor (eEF2)	GO:0003674,GO:0003676,GO:0003723,GO:0003729,GO:0005488,GO:0005507,GO:0005575,GO:0005576,GO:0005622,GO:0005623,GO:0005634,GO:0005730,GO:0005737,GO:0005773,GO:0005774,GO:0005829,GO:0005886,GO:0005911,GO:0006950,GO:0008150,GO:0009266,GO:0009409,GO:0009506,GO:0009507,GO:0009536,GO:0009628,GO:0009631,GO:0009719,GO:0009725,GO:0009735,GO:0010033,GO:0016020,GO:0030054,GO:0031090,GO:0031974,GO:0031981,GO:…
PAXXG182380	3	AT4G18960	AG	RNA biosynthesis.transcriptional regulation.transcription factor (MADS/AGL)	GO:0000003,GO:0003002,GO:0003006,GO:0003674,GO:0003700,GO:0005575,GO:0005622,GO:0005623,GO:0005634,GO:0006355,GO:0007275,GO:0007389,GO:0008150,GO:0009653,GO:0009791,GO:0009888,GO:0009889,GO:0009908,GO:0010022,GO:0010073,GO:0010093,GO:0010097,GO:0010468,GO:0010556,GO:0010582,GO:0019219,GO:0019222,GO:0022414,GO:0031323,GO:0031326,GO:0032501,GO:0032502,GO:0035670,GO:0043226,GO:0043227,GO:0043229,GO:…
PAXXG182720	3	AT5G07350	Tudor1	RNA processing.RNA homeostasis.mRNA stress granule formation.mRNA endoribonuclease (TSN)	GO:0000932,GO:0003674,GO:0003676,GO:0003723,GO:0003729,GO:0003824,GO:0004518,GO:0005488,GO:0005575,GO:0005618,GO:0005622,GO:0005623,GO:0005634,GO:0005635,GO:0005737,GO:0005783,GO:0005829,GO:0005886,GO:0005911,GO:0006082,GO:0006139,GO:0006396,GO:0006397,GO:0006401,GO:0006402,GO:0006629,GO:0006720,GO:0006721,GO:0006725,GO:0006807,GO:0006950,GO:0006970,GO:0007275,GO:0008150,GO:0008152,GO:0008299,GO:…
PAXXG185180	3	AT5G24510	K18P6.3	Protein biosynthesis.ribosome biogenesis.large ribosomal subunit (LSU).LSU proteome.component RPP1	N.A.
PAXXG185960	3	AT1G26880	T2P11.7	Protein biosynthesis.ribosome biogenesis.large ribosomal subunit (LSU).LSU proteome.component eL34	N.A.
PAXXG189110	3	AT1G56170	NF-YC2	RNA biosynthesis.transcriptional regulation.NF-Y transcription factor complex.component NF-YC	N.A.
PAXXG190440	3	AT5G66320	GATA5	RNA biosynthesis.transcriptional regulation.C2C2 transcription factor superfamily.GATA trancription factor families.transcription factor (A/B-GATA)	GO:0000976,GO:0000977,GO:0000981,GO:0001012,GO:0001067,GO:0001085,GO:0001228,GO:0003674,GO:0003676,GO:0003677,GO:0003682,GO:0003690,GO:0003700,GO:0005488,GO:0005515,GO:0005575,GO:0005622,GO:0005623,GO:0005634,GO:0005667,GO:0006139,GO:0006351,GO:0006355,GO:0006357,GO:0006366,GO:0006725,GO:0006807,GO:0007623,GO:0008134,GO:0008150,GO:0008152,GO:0009058,GO:0009059,GO:0009314,GO:0009416,GO:0009628,GO:…
PAXXG194820	3	AT2G22500	UCP5	Solute transport.carrier-mediated transport.solute transporter (MTCC)	GO:0003674,GO:0005215,GO:0005310,GO:0005342,GO:0005575,GO:0005622,GO:0005623,GO:0005737,GO:0005739,GO:0005740,GO:0005743,GO:0006810,GO:0006811,GO:0006817,GO:0006820,GO:0006835,GO:0006839,GO:0006855,GO:0008150,GO:0008272,GO:0008509,GO:0008514,GO:0015075,GO:0015103,GO:0015116,GO:0015117,GO:0015131,GO:0015140,GO:0015141,GO:0015238,GO:0015291,GO:0015297,GO:0015318,GO:0015556,GO:0015698,GO:0015709,GO:…
PAXXG194920	3	N.A.	N.A.	RNA biosynthesis.transcriptional regulation.Homeobox transcription factor superfamily.transcription factor (HD-ZIP I/II)	N.A.
PAXXG194930	3	AT4G40040	T5J17.210	Chromatin organisation.chromatin structure.DNA wrapping.histone (H3)	GO:0000785,GO:0000786,GO:0003674,GO:0003676,GO:0003677,GO:0003682,GO:0005488,GO:0005575,GO:0005622,GO:0005623,GO:0005634,GO:0005694,GO:0006323,GO:0006325,GO:0006333,GO:0006334,GO:0006996,GO:0008150,GO:0009987,GO:0016043,GO:0022607,GO:0031490,GO:0031491,GO:0031492,GO:0031497,GO:0032991,GO:0032993,GO:0034622,GO:0034728,GO:0043226,GO:0043227,GO:0043228,GO:0043229,GO:0043231,GO:0043232,GO:0043933,GO:…
PAXXG197200	3	AT2G26190	T1D16.17	not assigned.annotated	N.A.
PAXXG199650	3	N.A.	N.A.	not assigned.not annotated	N.A.
PAXXG199660	3	AT5G54900	RBP45A	RNA processing.RNA homeostasis.mRNA stress granule formation.regulatory factor (RBP45/47)	N.A.
PAXXG199850	3	AT1G11580	PMEPCRA	Cell wall organisation.pectin.homogalacturonan.modification and degradation.pectin methylesterase	GO:0003674,GO:0003824,GO:0004857,GO:0005575,GO:0005618,GO:0005622,GO:0005623,GO:0005737,GO:0005773,GO:0005774,GO:0005829,GO:0008150,GO:0009605,GO:0009607,GO:0009617,GO:0016020,GO:0016787,GO:0016788,GO:0030234,GO:0030312,GO:0030599,GO:0031090,GO:0043086,GO:0043207,GO:0043226,GO:0043227,GO:0043229,GO:0043231,GO:0044092,GO:0044422,GO:0044424,GO:0044437,GO:0044444,GO:0044446,GO:0044464,GO:0046910,GO:…
PAXXG201160	3	AT5G12020	HSP17.6II	Protein homeostasis.protein quality control.smallHsp holdase chaperone activities.class-C-II protein	GO:0005575,GO:0005622,GO:0005623,GO:0005737,GO:0006950,GO:0008150,GO:0009266,GO:0009408,GO:0009628,GO:0044424,GO:0044464,GO:0050896
PAXXG201170	3	AT5G12030	HSP17.6A	Protein homeostasis.protein quality control.smallHsp holdase chaperone activities.class-C-II protein	GO:0005575,GO:0005622,GO:0005623,GO:0005737,GO:0006950,GO:0008150,GO:0009266,GO:0009408,GO:0009628,GO:0044424,GO:0044464,GO:0050896
PAXXG201190	3	AT5G12020	HSP17.6II	Protein homeostasis.protein quality control.smallHsp holdase chaperone activities.class-C-II protein	GO:0005575,GO:0005622,GO:0005623,GO:0005737,GO:0006950,GO:0008150,GO:0009266,GO:0009408,GO:0009628,GO:0044424,GO:0044464,GO:0050896
PAXXG201690	3	AT3G48170	ALDH10A9	Secondary metabolism.betaines.glycinebetaine biosynthesis.betaine-aldehyde dehydrogenase	GO:0001101,GO:0003674,GO:0003824,GO:0004029,GO:0005575,GO:0005618,GO:0005622,GO:0005623,GO:0005737,GO:0005777,GO:0005829,GO:0006950,GO:0006970,GO:0008150,GO:0008152,GO:0008802,GO:0009414,GO:0009415,GO:0009507,GO:0009516,GO:0009536,GO:0009628,GO:0009651,GO:0009719,GO:0009725,GO:0009737,GO:0009987,GO:0010033,GO:0010035,GO:0016491,GO:0016620,GO:0016903,GO:0030312,GO:0033554,GO:0033993,GO:0034059,GO:…
PAXXG202570	3	AT3G61460	BRH1	Protein homeostasis.ubiquitin-proteasome system.ubiquitin-fold protein conjugation.ubiquitin conjugation (ubiquitylation).ubiquitin-ligase E3 activities.RING-domain E3 ligase activities.RING-H2-class ligase activities.ubiquitin protein ligase (BRH)	N.A.
PAXXG209620	3	AT1G78870	UBC35	N.A.	GO:0000209,GO:0003674,GO:0003824,GO:0004842,GO:0005488,GO:0005515,GO:0005575,GO:0005622,GO:0005623,GO:0005634,GO:0005737,GO:0006139,GO:0006259,GO:0006281,GO:0006301,GO:0006464,GO:0006508,GO:0006511,GO:0006725,GO:0006807,GO:0006950,GO:0006974,GO:0007275,GO:0008150,GO:0008152,GO:0009056,GO:0009057,GO:0009653,GO:0009888,GO:0009987,GO:0010015,GO:0010035,GO:0010038,GO:0010039,GO:0010053,GO:0016567,GO:…
PAXXG212520	3	AT2G39770	CYT1	Carbohydrate metabolism.nucleotide sugar biosynthesis.GDP-D-mannose biosynthesis.GDP-D-mannose pyrophosphorylase (VTC1)	GO:0000271,GO:0000302,GO:0001101,GO:0003674,GO:0003824,GO:0004475,GO:0005575,GO:0005622,GO:0005623,GO:0005634,GO:0005737,GO:0005829,GO:0005975,GO:0005976,GO:0005996,GO:0006073,GO:0006082,GO:0006732,GO:0006766,GO:0006767,GO:0006950,GO:0006952,GO:0006970,GO:0006979,GO:0008150,GO:0008152,GO:0008905,GO:0009058,GO:0009059,GO:0009108,GO:0009110,GO:0009250,GO:0009266,GO:0009408,GO:0009605,GO:0009607,GO:…
PAXXG213880	3	N.A.	N.A.	not assigned.not annotated	N.A.
PAXXG217880	3	AT3G47370	AT3G47370	Protein biosynthesis.ribosome biogenesis.small ribosomal subunit (SSU).SSU proteome.component uS10	GO:0002181,GO:0003674,GO:0003676,GO:0003723,GO:0003729,GO:0003735,GO:0005198,GO:0005488,GO:0005575,GO:0005618,GO:0005622,GO:0005623,GO:0005634,GO:0005730,GO:0005737,GO:0005829,GO:0005840,GO:0005844,GO:0005911,GO:0006412,GO:0006518,GO:0006807,GO:0008150,GO:0008152,GO:0009058,GO:0009059,GO:0009506,GO:0009987,GO:0010467,GO:0015935,GO:0016020,GO:0019538,GO:0022626,GO:0022627,GO:0030054,GO:0030312,GO:…
PAXXG219300	3	AT5G06770	MPH15.13	RNA biosynthesis.transcriptional regulation.transcription factor (C3H-ZF)	GO:0006950,GO:0006952,GO:0008150,GO:0009605,GO:0009607,GO:0009620,GO:0043207,GO:0050832,GO:0050896,GO:0051704,GO:0051707,GO:0098542
PAXXG220510	3	AT4G27130	T24A18.80	Protein biosynthesis.translation initiation.Pre-Initiation Complex (PIC) module.eIF1 PIC assembly factor activity.assembly factor (eIF1)	N.A.
PAXXG220540	3	N.A.	N.A.	RNA biosynthesis.transcriptional regulation.C2C2 transcription factor superfamily.transcription factor (DOF)	GO:0001067,GO:0003674,GO:0003676,GO:0003677,GO:0003700,GO:0005488,GO:0006355,GO:0008150,GO:0009889,GO:0010033,GO:0010200,GO:0010243,GO:0010468,GO:0010556,GO:0019219,GO:0019222,GO:0031323,GO:0031326,GO:0042221,GO:0042493,GO:0044212,GO:0050789,GO:0050794,GO:0050896,GO:0051171,GO:0051252,GO:0060255,GO:0065007,GO:0080090,GO:0097159,GO:0140110,GO:1901363,GO:1901698,GO:1901700,GO:1903506,GO:2000112,GO:…
PAXXG220640	3	AT1G54270	EIF4A-2	Protein biosynthesis.translation initiation.mRNA loading.mRNA unwinding factor (eIF4A)	N.A.
PAXXG222010	3	AT5G58620	MZN1.16	RNA processing.RNA homeostasis.mRNA stress granule formation.regulatory factor (TZF)	GO:0003674,GO:0003700,GO:0006355,GO:0006950,GO:0006952,GO:0008150,GO:0009266,GO:0009409,GO:0009605,GO:0009607,GO:0009620,GO:0009628,GO:0009889,GO:0010033,GO:0010200,GO:0010243,GO:0010468,GO:0010556,GO:0019219,GO:0019222,GO:0031323,GO:0031326,GO:0042221,GO:0042493,GO:0043207,GO:0050789,GO:0050794,GO:0050832,GO:0050896,GO:0051171,GO:0051252,GO:0051704,GO:0051707,GO:0060255,GO:0065007,GO:0080090,GO:…
PAXXG222340	3	AT5G49480	CP1	Multi-process regulation.calcium-dependent signalling.calcium sensor (CML)	GO:0003674,GO:0005488,GO:0005509,GO:0005575,GO:0005622,GO:0005623,GO:0005737,GO:0005829,GO:0006950,GO:0006970,GO:0006972,GO:0008150,GO:0009628,GO:0009651,GO:0042538,GO:0043167,GO:0043169,GO:0044424,GO:0044444,GO:0044464,GO:0046872,GO:0050896
PAXXG223100	3	AT1G27350	F17L21.31	not assigned.not annotated	N.A.
PAXXG223180	3	AT5G55560	MWC10.1	Protein modification.phosphorylation.STE protein kinase superfamily.protein kinase (MAP3K-WNK)	GO:0003674,GO:0003824,GO:0004672,GO:0004674,GO:0005575,GO:0005622,GO:0005623,GO:0005737,GO:0005829,GO:0006464,GO:0006468,GO:0006793,GO:0006796,GO:0006807,GO:0007154,GO:0007165,GO:0008150,GO:0008152,GO:0009987,GO:0016301,GO:0016310,GO:0016740,GO:0016772,GO:0016773,GO:0019538,GO:0023052,GO:0035556,GO:0036211,GO:0043170,GO:0043412,GO:0044237,GO:0044238,GO:0044260,GO:0044267,GO:0044424,GO:0044444,GO:…
PAXXG223470	3	N.A.	N.A.	Cytoskeleton organisation.endoplasmic reticulum-cytoskeleton-plasma membrane interface.ER-anchored membrane contact site protein (SRC2)	GO:0000322,GO:0000325,GO:0000326,GO:0005575,GO:0005622,GO:0005623,GO:0005737,GO:0005773,GO:0005783,GO:0005886,GO:0006605,GO:0006623,GO:0006810,GO:0006886,GO:0007034,GO:0008104,GO:0008150,GO:0012505,GO:0015031,GO:0015833,GO:0016020,GO:0033036,GO:0033365,GO:0034613,GO:0042886,GO:0043226,GO:0043227,GO:0043229,GO:0043231,GO:0044424,GO:0044444,GO:0044464,GO:0045184,GO:0046907,GO:0051179,GO:0051234,GO:…
PAXXG224040	3	AT2G04520	T1O3.7	Protein biosynthesis.translation initiation.Pre-Initiation Complex (PIC) module.eIF1 PIC assembly factor activity.assembly factor (eIF1A)	N.A.
PAXXG226320	3	AT2G36320	F2H17.7	not assigned.annotated	N.A.
PAXXG228550	3	AT5G60670	MUP24.13	Protein biosynthesis.ribosome biogenesis.large ribosomal subunit (LSU).LSU proteome.component uL11	GO:0000027,GO:0003674,GO:0003676,GO:0003723,GO:0003735,GO:0005198,GO:0005488,GO:0005575,GO:0005622,GO:0005623,GO:0005634,GO:0005730,GO:0005737,GO:0005773,GO:0005829,GO:0005840,GO:0005911,GO:0006412,GO:0006518,GO:0006807,GO:0006950,GO:0006996,GO:0008150,GO:0008152,GO:0008270,GO:0009058,GO:0009059,GO:0009266,GO:0009409,GO:0009506,GO:0009507,GO:0009536,GO:0009628,GO:0009987,GO:0010467,GO:0015934,GO:…
PAXXG230370	3	AT4G08950	EXO	not assigned.annotated	GO:0005575,GO:0005618,GO:0005622,GO:0005623,GO:0005737,GO:0005794,GO:0008150,GO:0009505,GO:0009719,GO:0009725,GO:0009741,GO:0010033,GO:0012505,GO:0014070,GO:0030312,GO:0033993,GO:0042221,GO:0043226,GO:0043227,GO:0043229,GO:0043231,GO:0044424,GO:0044444,GO:0044464,GO:0050896,GO:0071944,GO:1901700
PAXXG230480	3	N.A.	N.A.	Protein biosynthesis.ribosome biogenesis.large ribosomal subunit (LSU).LSU proteome.component RPP3	GO:0003674,GO:0003735,GO:0005198,GO:0005575,GO:0005622,GO:0005623,GO:0005634,GO:0005737,GO:0005829,GO:0005840,GO:0005844,GO:0005886,GO:0016020,GO:0022626,GO:0032991,GO:0042788,GO:0043226,GO:0043227,GO:0043228,GO:0043229,GO:0043231,GO:0043232,GO:0044424,GO:0044444,GO:0044445,GO:0044464,GO:0071944,GO:1990904
PAXXG232000	3	AT5G56550	OXS3	not assigned.not annotated	N.A.
PAXXG233400	3	AT1G22190	F16L1.8	RNA biosynthesis.transcriptional regulation.AP2/ERF transcription factor superfamily.transcription factor (DREB)	GO:0000160,GO:0001101,GO:0003674,GO:0003676,GO:0003677,GO:0003700,GO:0005488,GO:0005575,GO:0005622,GO:0005623,GO:0005634,GO:0006355,GO:0006950,GO:0006970,GO:0007154,GO:0007165,GO:0008150,GO:0009266,GO:0009314,GO:0009409,GO:0009414,GO:0009415,GO:0009416,GO:0009611,GO:0009628,GO:0009651,GO:0009719,GO:0009723,GO:0009725,GO:0009735,GO:0009736,GO:0009755,GO:0009873,GO:0009889,GO:0009987,GO:0010033,GO:…
PAXXG236800	3	N.A.	N.A.	not assigned.not annotated	N.A.
PAXXG241380	3	AT1G24260	2022-09-03	RNA biosynthesis.transcriptional regulation.transcription factor (MADS/AGL)	GO:0000003,GO:0001708,GO:0003002,GO:0003006,GO:0003674,GO:0003676,GO:0003677,GO:0003700,GO:0005488,GO:0005575,GO:0005622,GO:0005623,GO:0005634,GO:0006355,GO:0007275,GO:0007389,GO:0008150,GO:0009653,GO:0009791,GO:0009889,GO:0009908,GO:0009987,GO:0010093,GO:0010468,GO:0010556,GO:0019219,GO:0019222,GO:0022414,GO:0030154,GO:0031323,GO:0031326,GO:0032501,GO:0032502,GO:0035670,GO:0043226,GO:0043227,GO:…
PAXXG246130	3	AT1G07930	T6D22.31	Protein biosynthesis.translation elongation.eEF1 aminoacyl-tRNA binding factor activity.aminoacyl-tRNA binding factor (eEF1A)	N.A.
PAXXG246160	3	AT1G07930	T6D22.31	Protein biosynthesis.translation elongation.eEF1 aminoacyl-tRNA binding factor activity.aminoacyl-tRNA binding factor (eEF1A)	N.A.
[truncated: 123 more rows]

## Sheet: stamen&column
Gene ID	Clusters	Homolog in A.thaliana	Common Name	MapMan Annotation	GO Annotation
[truncated: 568 more rows]

[truncated: 1 more sheets: column_foot]
