# Supplementary material for: A spatiotemporal atlas of organogenesis in the development of orchid flowers
Source: Nucleic Acids Res. 2022 Sep 12;50(17):9724–37. doi: 10.1093/nar/gkac773 (PMC9508851; doi:10.1093/nar/gkac773)
Supplement: gkac773_Supplemental_Files [file gkac773_supplemental_files.zip › Supplementary_Table_S4_marker_genes_slide3.xlsx]

## Sheet: inner_tepal
Gene ID	Clusters	Homolog in A.thaliana	Common Name	MapMan Annotation	GO Annotation
PAXXG035000	26	N.A.	N.A.	Chromatin organisation.chromatin structure.DNA bending.architectural protein (HMG-B)	GO:0000785,GO:0003674,GO:0003676,GO:0003677,GO:0003682,GO:0003700,GO:0005198,GO:0005488,GO:0005575,GO:0005622,GO:0005623,GO:0005634,GO:0005694,GO:0005737,GO:0006325,GO:0006333,GO:0006355,GO:0006996,GO:0008150,GO:0009889,GO:0009987,GO:0010468,GO:0010556,GO:0016043,GO:0019219,GO:0019222,GO:0030527,GO:0031323,GO:0031326,GO:0043226,GO:0043227,GO:0043228,GO:0043229,GO:0043231,GO:0043232,GO:0044422,GO:…
PAXXG044910	26	N.A.	N.A.	not assigned.not annotated	GO:0003674,GO:0003676,GO:0003677,GO:0005488,GO:0005575,GO:0005622,GO:0005623,GO:0005634,GO:0005730,GO:0008150,GO:0031974,GO:0031981,GO:0043226,GO:0043227,GO:0043228,GO:0043229,GO:0043231,GO:0043232,GO:0043233,GO:0043565,GO:0044422,GO:0044424,GO:0044428,GO:0044446,GO:0044464,GO:0048580,GO:0050789,GO:0050793,GO:0051239,GO:0065007,GO:0070013,GO:0080050,GO:0097159,GO:1901363,GO:2000014,GO:2000026,GO:…
PAXXG046180	26	AT3G54400	T14E10.1	Protein homeostasis.proteolysis.aspartic-type peptidase activities.A1-class protease (Pepsin)	N.A.
PAXXG047890	26	AT4G14900	DL3490C	not assigned.annotated	N.A.
PAXXG054200	26	AT2G30570	PSBW	Photosynthesis.photophosphorylation.photosystem II.PS-II complex.component PsbW	GO:0005575,GO:0005622,GO:0005623,GO:0005737,GO:0008150,GO:0009507,GO:0009534,GO:0009535,GO:0009536,GO:0009579,GO:0010109,GO:0016020,GO:0019222,GO:0031323,GO:0031976,GO:0031984,GO:0034357,GO:0042548,GO:0042549,GO:0042651,GO:0043226,GO:0043227,GO:0043229,GO:0043231,GO:0043467,GO:0044422,GO:0044424,GO:0044434,GO:0044435,GO:0044436,GO:0044444,GO:0044446,GO:0044464,GO:0050789,GO:0050794,GO:0055035,GO:…
PAXXG059450	26	AT1G30330	ARF6	RNA biosynthesis.transcriptional regulation.B3 transcription factor superfamily.transcription factor (ARF)	N.A.
PAXXG071610	26	N.A.	N.A.	RNA biosynthesis.transcriptional regulation.MYB transcription factor superfamily.transcription factor (MYB)	N.A.
PAXXG072220	26	AT4G15000	DL3545W	Protein biosynthesis.ribosome biogenesis.large ribosomal subunit (LSU).LSU proteome.component eL27	GO:0003674,GO:0003735,GO:0005198,GO:0005575,GO:0005622,GO:0005623,GO:0005737,GO:0005829,GO:0005840,GO:0005844,GO:0015934,GO:0016020,GO:0022625,GO:0022626,GO:0032991,GO:0042788,GO:0043226,GO:0043228,GO:0043229,GO:0043232,GO:0044391,GO:0044422,GO:0044424,GO:0044444,GO:0044445,GO:0044446,GO:0044464,GO:1990904
PAXXG073370	26	AT3G11250	AT3G11250	Protein biosynthesis.ribosome biogenesis.large ribosomal subunit (LSU).LSU proteome.component uL10	GO:0003674,GO:0003735,GO:0005198,GO:0005488,GO:0005575,GO:0005622,GO:0005623,GO:0005737,GO:0005829,GO:0005840,GO:0006950,GO:0008150,GO:0009628,GO:0015934,GO:0022625,GO:0022626,GO:0032991,GO:0034059,GO:0036293,GO:0043226,GO:0043228,GO:0043229,GO:0043232,GO:0044391,GO:0044422,GO:0044424,GO:0044444,GO:0044445,GO:0044446,GO:0044464,GO:0044877,GO:0050896,GO:0070482,GO:1990904
PAXXG074850	26	AT5G28840	GME	Redox homeostasis.ascorbate-based redox regulation.ascorbate metabolism.L-galactose biosynthesis pathway.GDP-D-mannose-epimerase (GME)	N.A.
PAXXG078330	26	AT2G29290	F16P2.33	Enzyme classification.EC_1 oxidoreductases.EC_1.1 oxidoreductase acting on CH-OH group of donor	GO:0005575,GO:0005622,GO:0005623,GO:0005634,GO:0005694,GO:0043226,GO:0043227,GO:0043228,GO:0043229,GO:0043231,GO:0043232,GO:0044424,GO:0044464
PAXXG081120	26	AT5G59720	HSP18.2	Protein homeostasis.protein quality control.smallHsp holdase chaperone activities.class-C-I protein	N.A.
PAXXG092930	26	AT4G22380	AT4G22380	RNA processing.pre-RNA splicing.U2-type-intron-specific major spliceosome.U4/U6 small nuclear ribonucleoprotein particle (snRNP).protein factor (NHP2L1/SNU13)	N.A.
PAXXG097900	26	N.A.	N.A.	not assigned.annotated	N.A.
PAXXG100790	26	AT5G60790	GCN1	not assigned.annotated	N.A.
PAXXG102820	26	AT3G50820	PSBO2	Photosynthesis.photophosphorylation.photosystem II.PS-II complex.oxygen-evolving center (OEC) extrinsic components.component OEC33/PsbO	GO:0005575,GO:0005622,GO:0005623,GO:0005737,GO:0009507,GO:0009534,GO:0009535,GO:0009536,GO:0009579,GO:0016020,GO:0031976,GO:0031984,GO:0034357,GO:0042651,GO:0043226,GO:0043227,GO:0043229,GO:0043231,GO:0044422,GO:0044424,GO:0044434,GO:0044435,GO:0044436,GO:0044444,GO:0044446,GO:0044464,GO:0055035
PAXXG134030	26	AT5G02560	HTA12	Chromatin organisation.chromatin structure.DNA wrapping.histone (H2A)	GO:0005575,GO:0005622,GO:0005623,GO:0005634,GO:0005694,GO:0043226,GO:0043227,GO:0043228,GO:0043229,GO:0043231,GO:0043232,GO:0044424,GO:0044464
PAXXG134050	26	AT5G59870	HTA6	Chromatin organisation.chromatin structure.DNA wrapping.histone (H2A)	GO:0000228,GO:0000785,GO:0000790,GO:0003674,GO:0003676,GO:0003677,GO:0005488,GO:0005575,GO:0005622,GO:0005623,GO:0005634,GO:0005694,GO:0006325,GO:0006342,GO:0006355,GO:0006996,GO:0008150,GO:0009889,GO:0009890,GO:0009892,GO:0009987,GO:0010468,GO:0010556,GO:0010558,GO:0010605,GO:0010629,GO:0016043,GO:0016458,GO:0019219,GO:0019222,GO:0031323,GO:0031324,GO:0031326,GO:0031327,GO:0031974,GO:0031981,GO:…
PAXXG144720	26	AT1G48630	RACK1B_AT	Protein biosynthesis.ribosome biogenesis.small ribosomal subunit (SSU).SSU proteome.component RACK1	GO:0001101,GO:0001932,GO:0001934,GO:0003674,GO:0003735,GO:0005078,GO:0005198,GO:0005488,GO:0005515,GO:0005575,GO:0005622,GO:0005623,GO:0005634,GO:0005730,GO:0005737,GO:0005829,GO:0005840,GO:0005844,GO:0005886,GO:0006417,GO:0006950,GO:0006952,GO:0007275,GO:0008150,GO:0009605,GO:0009607,GO:0009620,GO:0009719,GO:0009725,GO:0009737,GO:0009791,GO:0009845,GO:0009889,GO:0009893,GO:0009966,GO:0009967,GO:…
PAXXG155320	26	AT3G16170	AT3G16170	Lipid metabolism.fatty acid metabolism.mitochondrial fatty acid synthase (mtFAS) system.malonyl-CoA synthetase (mtMCS)	N.A.
PAXXG175190	26	AT4G02080	SAR2	Vesicle trafficking.anterograde trafficking.Coat protein II (COPII) coatomer machinery.coat protein recruiting.small GTPase (Sar1)	GO:0000166,GO:0001882,GO:0001883,GO:0003674,GO:0005488,GO:0005525,GO:0005575,GO:0005623,GO:0005886,GO:0016020,GO:0017076,GO:0019001,GO:0032549,GO:0032550,GO:0032553,GO:0032555,GO:0032561,GO:0035639,GO:0036094,GO:0043167,GO:0043168,GO:0044464,GO:0071944,GO:0097159,GO:0097367,GO:1901265,GO:1901363
PAXXG176480	26	AT3G13224	AT3G13224	not assigned.annotated	N.A.
PAXXG176640	26	AT1G79930	HSP91	Protein homeostasis.protein quality control.ER Quality Control (ERQC) machinery.BiP chaperone system.ERdj3B-BiP-SDF2 chaperone complex.chaperone component BiP	N.A.
PAXXG178220	26	AT2G16600	ROC3	Protein modification.protein folding.protein folding catalyst (Cyclophilin)	GO:0000413,GO:0003674,GO:0003755,GO:0003824,GO:0005575,GO:0005622,GO:0005623,GO:0005737,GO:0005794,GO:0005829,GO:0005886,GO:0005911,GO:0006464,GO:0006807,GO:0007154,GO:0007165,GO:0008150,GO:0008152,GO:0009506,GO:0009507,GO:0009536,GO:0009987,GO:0012505,GO:0016020,GO:0016853,GO:0016859,GO:0018193,GO:0018208,GO:0019538,GO:0023052,GO:0030054,GO:0036211,GO:0043170,GO:0043226,GO:0043227,GO:0043229,GO:…
PAXXG179970	26	AT1G09200	T12M4.9	Chromatin organisation.chromatin structure.DNA wrapping.histone (H3)	N.A.
PAXXG182190	26	AT1G56070	LOS1	Protein biosynthesis.translation elongation.eEF2 mRNA-translocation factor activity.mRNA-translocation factor (eEF2)	GO:0003674,GO:0003676,GO:0003723,GO:0003729,GO:0005488,GO:0005507,GO:0005575,GO:0005576,GO:0005622,GO:0005623,GO:0005634,GO:0005730,GO:0005737,GO:0005773,GO:0005774,GO:0005829,GO:0005886,GO:0005911,GO:0006950,GO:0008150,GO:0009266,GO:0009409,GO:0009506,GO:0009507,GO:0009536,GO:0009628,GO:0009631,GO:0009719,GO:0009725,GO:0009735,GO:0010033,GO:0016020,GO:0030054,GO:0031090,GO:0031974,GO:0031981,GO:…
PAXXG182720	26	AT5G07350	Tudor1	RNA processing.RNA homeostasis.mRNA stress granule formation.mRNA endoribonuclease (TSN)	GO:0000932,GO:0003674,GO:0003676,GO:0003723,GO:0003729,GO:0003824,GO:0004518,GO:0005488,GO:0005575,GO:0005618,GO:0005622,GO:0005623,GO:0005634,GO:0005635,GO:0005737,GO:0005783,GO:0005829,GO:0005886,GO:0005911,GO:0006082,GO:0006139,GO:0006396,GO:0006397,GO:0006401,GO:0006402,GO:0006629,GO:0006720,GO:0006721,GO:0006725,GO:0006807,GO:0006950,GO:0006970,GO:0007275,GO:0008150,GO:0008152,GO:0008299,GO:…
PAXXG185960	26	AT1G26880	T2P11.7	Protein biosynthesis.ribosome biogenesis.large ribosomal subunit (LSU).LSU proteome.component eL34	N.A.
PAXXG194930	26	AT4G40040	T5J17.210	Chromatin organisation.chromatin structure.DNA wrapping.histone (H3)	GO:0000785,GO:0000786,GO:0003674,GO:0003676,GO:0003677,GO:0003682,GO:0005488,GO:0005575,GO:0005622,GO:0005623,GO:0005634,GO:0005694,GO:0006323,GO:0006325,GO:0006333,GO:0006334,GO:0006996,GO:0008150,GO:0009987,GO:0016043,GO:0022607,GO:0031490,GO:0031491,GO:0031492,GO:0031497,GO:0032991,GO:0032993,GO:0034622,GO:0034728,GO:0043226,GO:0043227,GO:0043228,GO:0043229,GO:0043231,GO:0043232,GO:0043933,GO:…
PAXXG199670	26	AT3G27090	AT3G27090	not assigned.annotated	N.A.
PAXXG201490	26	AT4G34110	PAB2	Protein biosynthesis.translation initiation.mRNA loading.mRNA poly-A-tail binding factor (PABP)	GO:0003674,GO:0003676,GO:0003723,GO:0003729,GO:0003743,GO:0005488,GO:0005575,GO:0005622,GO:0005623,GO:0005737,GO:0005829,GO:0006412,GO:0006413,GO:0006417,GO:0006446,GO:0006518,GO:0006807,GO:0006950,GO:0006970,GO:0008135,GO:0008150,GO:0008152,GO:0009058,GO:0009059,GO:0009628,GO:0009651,GO:0009889,GO:0009894,GO:0009987,GO:0010035,GO:0010038,GO:0010467,GO:0010468,GO:0010556,GO:0010608,GO:0019219,GO:…
PAXXG212030	26	N.A.	N.A.	not assigned.not annotated	N.A.
PAXXG218190	26	AT1G06520	GPAT1	not assigned.annotated	GO:0000003,GO:0003006,GO:0003674,GO:0003824,GO:0005575,GO:0005622,GO:0005623,GO:0005737,GO:0005739,GO:0006793,GO:0006796,GO:0007275,GO:0007276,GO:0008150,GO:0008152,GO:0008374,GO:0009058,GO:0009059,GO:0009555,GO:0009628,GO:0009987,GO:0010143,GO:0016020,GO:0016311,GO:0016740,GO:0016746,GO:0016747,GO:0016787,GO:0016788,GO:0016791,GO:0019953,GO:0022412,GO:0022414,GO:0030154,GO:0032501,GO:0032502,GO:…
PAXXG219700	26	AT3G15270	SPL5	RNA biosynthesis.transcriptional regulation.transcription factor (SBP)	GO:0000003,GO:0003006,GO:0003674,GO:0003676,GO:0003677,GO:0003700,GO:0005488,GO:0005575,GO:0005622,GO:0005623,GO:0005634,GO:0006355,GO:0007275,GO:0008150,GO:0009791,GO:0009889,GO:0009908,GO:0009909,GO:0009911,GO:0010228,GO:0010229,GO:0010321,GO:0010468,GO:0010556,GO:0019219,GO:0019222,GO:0022414,GO:0031323,GO:0031326,GO:0032501,GO:0032502,GO:0043226,GO:0043227,GO:0043229,GO:0043231,GO:0044424,GO:…
PAXXG220680	26	AT4G26110	NAP1;1	Chromatin organisation.histone chaperone activities.histone chaperone (NAP)	GO:0000724,GO:0000725,GO:0003674,GO:0003682,GO:0005488,GO:0005515,GO:0005575,GO:0005622,GO:0005623,GO:0005634,GO:0005737,GO:0006139,GO:0006259,GO:0006281,GO:0006302,GO:0006310,GO:0006725,GO:0006807,GO:0006950,GO:0006974,GO:0008150,GO:0008152,GO:0009987,GO:0010035,GO:0010038,GO:0033554,GO:0034641,GO:0042221,GO:0042393,GO:0043170,GO:0043226,GO:0043227,GO:0043229,GO:0043231,GO:0044237,GO:0044238,GO:…
PAXXG222900	26	AT2G28740	HIS4	Chromatin organisation.chromatin structure.DNA wrapping.histone (H4)	GO:0000228,GO:0000785,GO:0000786,GO:0000788,GO:0000790,GO:0003674,GO:0003676,GO:0003677,GO:0005488,GO:0005515,GO:0005575,GO:0005622,GO:0005623,GO:0005634,GO:0005694,GO:0006323,GO:0006325,GO:0006333,GO:0006334,GO:0006996,GO:0008150,GO:0009987,GO:0016043,GO:0022607,GO:0031497,GO:0031974,GO:0031981,GO:0032991,GO:0032993,GO:0034622,GO:0034728,GO:0042393,GO:0043226,GO:0043227,GO:0043228,GO:0043229,GO:…
PAXXG222920	26	AT4G34670	T4L20.250	Protein biosynthesis.ribosome biogenesis.small ribosomal subunit (SSU).SSU proteome.component eS1	GO:0002181,GO:0003674,GO:0003676,GO:0003723,GO:0003729,GO:0003735,GO:0005198,GO:0005488,GO:0005575,GO:0005618,GO:0005622,GO:0005623,GO:0005634,GO:0005730,GO:0005737,GO:0005829,GO:0005840,GO:0005844,GO:0005886,GO:0005911,GO:0006412,GO:0006518,GO:0006807,GO:0008150,GO:0008152,GO:0009058,GO:0009059,GO:0009506,GO:0009507,GO:0009536,GO:0009987,GO:0010467,GO:0015935,GO:0016020,GO:0019538,GO:0022626,GO:…
PAXXG246160	26	AT1G07930	T6D22.31	Protein biosynthesis.translation elongation.eEF1 aminoacyl-tRNA binding factor activity.aminoacyl-tRNA binding factor (eEF1A)	N.A.
PAXXG249830	26	AT1G78140	T11I11.8	not assigned.annotated	GO:0005575,GO:0005622,GO:0005623,GO:0005737,GO:0009507,GO:0009532,GO:0009536,GO:0009570,GO:0010287,GO:0043226,GO:0043227,GO:0043229,GO:0043231,GO:0044422,GO:0044424,GO:0044434,GO:0044435,GO:0044444,GO:0044446,GO:0044464
PAXXG253070	26	AT2G36620	RPL24A	Protein biosynthesis.ribosome biogenesis.large ribosomal subunit (LSU).LSU proteome.component eL24	N.A.
PAXXG283880	26	AT4G35100	PIP3	Solute transport.channels.MIP family.plasma membrane intrinsic protein (PIP)	GO:0003674,GO:0005215,GO:0005372,GO:0005575,GO:0005623,GO:0005886,GO:0005887,GO:0006810,GO:0006811,GO:0006833,GO:0008150,GO:0015250,GO:0015267,GO:0015318,GO:0016020,GO:0016021,GO:0022803,GO:0022838,GO:0022857,GO:0031224,GO:0031226,GO:0034220,GO:0042044,GO:0044425,GO:0044459,GO:0044464,GO:0051179,GO:0051234,GO:0055085,GO:0071944
PAXXG290630	26	AT4G37990	ELI3-2	Enzyme classification.EC_1 oxidoreductases.EC_1.1 oxidoreductase acting on CH-OH group of donor	GO:0006725,GO:0008150,GO:0008152,GO:0009058,GO:0009698,GO:0009699,GO:0009808,GO:0009809,GO:0009987,GO:0019438,GO:0019748,GO:0044237,GO:0044249,GO:0044550,GO:0071704,GO:1901360,GO:1901362,GO:1901576
PAXXG342890	26	AT5G19140	AILP1	not assigned.annotated	N.A.
PAXXG061690	27	AT1G24020	MLP423	not assigned.annotated	GO:0005575,GO:0016020
PAXXG040930	29	AT5G63190	MDC12.16	Multi-process regulation.TOR (Target Of Rapamycin) signalling.TOR kinase substrates.TOR-dependent regulatory protein (MRF) of protein translation	N.A.
PAXXG183150	29	AT4G23400	PIP1;5	Solute transport.channels.MIP family.plasma membrane intrinsic protein (PIP)	GO:0003674,GO:0005215,GO:0005372,GO:0005575,GO:0005622,GO:0005623,GO:0005737,GO:0005829,GO:0005886,GO:0005887,GO:0006810,GO:0006811,GO:0006833,GO:0008150,GO:0009987,GO:0015250,GO:0015267,GO:0015318,GO:0016020,GO:0016021,GO:0016043,GO:0022607,GO:0022803,GO:0022838,GO:0022857,GO:0031224,GO:0031226,GO:0032991,GO:0034220,GO:0042044,GO:0043933,GO:0044085,GO:0044424,GO:0044425,GO:0044444,GO:0044459,GO:…
PAXXG066830	2,26,29	AT3G09390	MT2A	Nutrient uptake.transition metal homeostasis.metallochaperone activities.metallothionein (MT)	GO:0003674,GO:0005488,GO:0005507,GO:0006873,GO:0006875,GO:0006878,GO:0008150,GO:0009987,GO:0019725,GO:0030003,GO:0042592,GO:0043167,GO:0043169,GO:0046872,GO:0046914,GO:0046916,GO:0048878,GO:0050801,GO:0055065,GO:0055070,GO:0055076,GO:0055080,GO:0055082,GO:0065007,GO:0065008,GO:0098771
PAXXG023250	23,25,26	AT3G12120	FAD2	Lipid metabolism.fatty acid metabolism.fatty acid desaturation.methyl-end desaturation.delta-12/delta-15 fatty acid desaturase (FAD2/3/6-8)	GO:0003674,GO:0003824,GO:0004497,GO:0005575,GO:0005622,GO:0005623,GO:0005737,GO:0005783,GO:0005789,GO:0008150,GO:0008152,GO:0012505,GO:0016020,GO:0016021,GO:0016491,GO:0016705,GO:0016709,GO:0030176,GO:0031224,GO:0031227,GO:0031984,GO:0042175,GO:0043226,GO:0043227,GO:0043229,GO:0043231,GO:0044422,GO:0044424,GO:0044425,GO:0044432,GO:0044444,GO:0044446,GO:0044464,GO:0045485,GO:0050183,GO:0055114,GO:…
PAXXG052310	23,25,26,29,38,39	N.A.	N.A.	not assigned.not annotated	N.A.
PAXXG098390	23,26	N.A.	N.A.	Phytohormone action.signalling peptides.CRP (cysteine-rich-peptide) category.EPF/EPFL-peptide activity.ERF-peptide receptor (ER)	GO:0000003,GO:0001558,GO:0003002,GO:0003006,GO:0003674,GO:0003824,GO:0004672,GO:0004674,GO:0004888,GO:0005102,GO:0005488,GO:0005515,GO:0005575,GO:0005622,GO:0005623,GO:0005737,GO:0005739,GO:0005886,GO:0006464,GO:0006468,GO:0006793,GO:0006796,GO:0006807,GO:0006810,GO:0006833,GO:0006950,GO:0006952,GO:0007154,GO:0007165,GO:0007275,GO:0007389,GO:0008150,GO:0008152,GO:0009266,GO:0009408,GO:0009605,GO:…
PAXXG108410	23,26	N.A.	N.A.	not assigned.annotated	GO:0003674,GO:0005488,GO:0005575,GO:0005622,GO:0005623,GO:0005634,GO:0005737,GO:0006950,GO:0006952,GO:0008150,GO:0009605,GO:0009607,GO:0009617,GO:0009987,GO:0010118,GO:0030246,GO:0042742,GO:0043207,GO:0043226,GO:0043227,GO:0043229,GO:0043231,GO:0044424,GO:0044464,GO:0050896,GO:0051704,GO:0051707,GO:0090332,GO:0098542
PAXXG117100	23,26	N.A.	N.A.	not assigned.annotated	N.A.
PAXXG153560	23,26	AT4G34710	ADC2	Polyamine metabolism.putrescine biosynthesis.plastidial/nuclear pathway.arginine decarboxylase	GO:0001101,GO:0003674,GO:0003824,GO:0005488,GO:0005515,GO:0005575,GO:0005622,GO:0005623,GO:0005737,GO:0005829,GO:0006576,GO:0006595,GO:0006596,GO:0006807,GO:0006950,GO:0006970,GO:0006979,GO:0008150,GO:0008152,GO:0008792,GO:0009058,GO:0009266,GO:0009308,GO:0009309,GO:0009409,GO:0009445,GO:0009446,GO:0009507,GO:0009536,GO:0009611,GO:0009628,GO:0009651,GO:0009719,GO:0009725,GO:0009737,GO:0009753,GO:…
PAXXG171860	23,26	AT5G43070	WPP1	not assigned.annotated	N.A.
PAXXG179660	23,26	AT5G13700	PAO1	Polyamine metabolism.polyamine degradation.FAD-dependent polyamine oxidase activities.cytosolic polyamine oxidase (PAO1)	N.A.
PAXXG193450	23,26	AT5G20240	PI	RNA biosynthesis.transcriptional regulation.transcription factor (MADS/AGL)	GO:0000003,GO:0003002,GO:0003006,GO:0003674,GO:0003676,GO:0003677,GO:0003700,GO:0005488,GO:0005575,GO:0005622,GO:0005623,GO:0005634,GO:0005737,GO:0006355,GO:0007275,GO:0007389,GO:0008150,GO:0009653,GO:0009791,GO:0009889,GO:0009908,GO:0010093,GO:0010097,GO:0010468,GO:0010556,GO:0019219,GO:0019222,GO:0022414,GO:0031323,GO:0031326,GO:0032501,GO:0032502,GO:0043226,GO:0043227,GO:0043229,GO:0043231,GO:…
PAXXG225680	23,26	AT1G56340	CRT1a	Protein homeostasis.protein quality control.ER Quality Control (ERQC) machinery.calnexin/calreticulin chaperone system.CNX-CRT cycle.ER luminal lectin chaperone (CRT)	GO:0003674,GO:0005488,GO:0005509,GO:0005515,GO:0005575,GO:0005622,GO:0005623,GO:0005737,GO:0005783,GO:0005788,GO:0007275,GO:0008150,GO:0012505,GO:0031974,GO:0032501,GO:0032502,GO:0043167,GO:0043169,GO:0043226,GO:0043227,GO:0043229,GO:0043231,GO:0043233,GO:0044422,GO:0044424,GO:0044432,GO:0044444,GO:0044446,GO:0044464,GO:0046872,GO:0048856,GO:0051082,GO:0070013
PAXXG066470	23,26,29	AT1G07790	HTB1	Chromatin organisation.chromatin structure.DNA wrapping.histone (H2B)	N.A.
PAXXG230480	23,26,29	N.A.	N.A.	Protein biosynthesis.ribosome biogenesis.large ribosomal subunit (LSU).LSU proteome.component RPP3	GO:0003674,GO:0003735,GO:0005198,GO:0005575,GO:0005622,GO:0005623,GO:0005634,GO:0005737,GO:0005829,GO:0005840,GO:0005844,GO:0005886,GO:0016020,GO:0022626,GO:0032991,GO:0042788,GO:0043226,GO:0043227,GO:0043228,GO:0043229,GO:0043231,GO:0043232,GO:0044424,GO:0044444,GO:0044445,GO:0044464,GO:0071944,GO:1990904
PAXXG237140	23,26,29,38	N.A.	N.A.	not assigned.annotated	N.A.
PAXXG028430	25,26,29	AT1G20693	HMGB2	Chromatin organisation.chromatin structure.DNA bending.architectural protein (HMG-B)	GO:0000785,GO:0001067,GO:0003674,GO:0003676,GO:0003677,GO:0003682,GO:0003700,GO:0005198,GO:0005488,GO:0005575,GO:0005622,GO:0005623,GO:0005634,GO:0005694,GO:0006325,GO:0006333,GO:0006355,GO:0006996,GO:0008150,GO:0009889,GO:0009987,GO:0010468,GO:0010556,GO:0016043,GO:0019219,GO:0019222,GO:0030527,GO:0031323,GO:0031326,GO:0043226,GO:0043227,GO:0043228,GO:0043229,GO:0043231,GO:0043232,GO:0044212,GO:…
PAXXG077595	25,26,29	AT2G28720	T11P11.3	Chromatin organisation.chromatin structure.DNA wrapping.histone (H2B)	N.A.
PAXXG036270	25,26,29,38	AT3G52440	AT3G52440	RNA biosynthesis.transcriptional regulation.C2C2 transcription factor superfamily.transcription factor (DOF)	GO:0003674,GO:0003700,GO:0006355,GO:0008150,GO:0009889,GO:0010468,GO:0010556,GO:0019219,GO:0019222,GO:0031323,GO:0031326,GO:0050789,GO:0050794,GO:0051171,GO:0051252,GO:0060255,GO:0065007,GO:0080090,GO:0140110,GO:1903506,GO:2000112,GO:2001141
PAXXG040310	26,29	N.A.	N.A.	Enzyme classification.EC_2 transferases.EC_2.7 transferase transferring phosphorus-containing group	N.A.
PAXXG040620	26,29	AT3G44590	AT3G44590	Protein biosynthesis.ribosome biogenesis.large ribosomal subunit (LSU).LSU proteome.component RPP2	GO:0003674,GO:0003735,GO:0005198,GO:0005488,GO:0005575,GO:0005622,GO:0005623,GO:0005737,GO:0005829,GO:0005840,GO:0015934,GO:0022625,GO:0022626,GO:0032991,GO:0043226,GO:0043228,GO:0043229,GO:0043232,GO:0044391,GO:0044422,GO:0044424,GO:0044444,GO:0044445,GO:0044446,GO:0044464,GO:0044877,GO:1990904
PAXXG040620	26,29	AT3G44590	AT3G44590	Protein biosynthesis.ribosome biogenesis.large ribosomal subunit (LSU).LSU proteome.component RPP2	GO:0003674,GO:0003735,GO:0005198,GO:0005488,GO:0005575,GO:0005622,GO:0005623,GO:0005737,GO:0005829,GO:0005840,GO:0015934,GO:0022625,GO:0022626,GO:0032991,GO:0043226,GO:0043228,GO:0043229,GO:0043232,GO:0044391,GO:0044422,GO:0044424,GO:0044444,GO:0044445,GO:0044446,GO:0044464,GO:0044877,GO:1990904
PAXXG042870	26,29	AT2G36830	GAMMA-TIP	Solute transport.channels.MIP family.tonoplast intrinsic protein (TIP)	GO:0000325,GO:0003674,GO:0005215,GO:0005372,GO:0005575,GO:0005622,GO:0005623,GO:0005737,GO:0005773,GO:0005774,GO:0005886,GO:0005887,GO:0006810,GO:0006811,GO:0006833,GO:0008150,GO:0009705,GO:0015250,GO:0015267,GO:0015318,GO:0016020,GO:0016021,GO:0022803,GO:0022838,GO:0022857,GO:0031090,GO:0031224,GO:0031226,GO:0034220,GO:0042044,GO:0042807,GO:0043226,GO:0043227,GO:0043229,GO:0043231,GO:0044422,GO:…
PAXXG045540	26,29	AT5G19780	TUA5	Cytoskeleton organisation.microtubular network.alpha-beta-Tubulin heterodimer.component alpha-Tubulin	GO:0005575,GO:0005622,GO:0005623,GO:0005856,GO:0043226,GO:0043228,GO:0043229,GO:0043232,GO:0044424,GO:0044464
PAXXG048890	26,29	AT5G37600	ARABIDOPSIS	Nutrient uptake.nitrogen assimilation.ammonium assimilation.glutamine synthetase activities.cytosolic glutamine synthetase (GLN1)	GO:0005575,GO:0005622,GO:0005623,GO:0005737,GO:0044424,GO:0044464
PAXXG048990	26,29	N.A.	N.A.	Chromatin organisation.chromatin structure.DNA bridging.linker histone (H1)	GO:0005575,GO:0005622,GO:0005623,GO:0005634,GO:0005694,GO:0005730,GO:0005737,GO:0005739,GO:0031974,GO:0031981,GO:0043226,GO:0043227,GO:0043228,GO:0043229,GO:0043231,GO:0043232,GO:0043233,GO:0044422,GO:0044424,GO:0044428,GO:0044444,GO:0044446,GO:0044464,GO:0070013
PAXXG049950	26,29	AT1G09200	T12M4.9	Chromatin organisation.chromatin structure.DNA wrapping.histone (H3)	N.A.
PAXXG056920	26,29	AT4G27130	T24A18.80	Protein biosynthesis.translation initiation.Pre-Initiation Complex (PIC) module.eIF1 PIC assembly factor activity.assembly factor (eIF1)	N.A.
PAXXG061330	26,29	AT1G23410	F26F24.28	Protein biosynthesis.ribosome biogenesis.small ribosomal subunit (SSU).SSU proteome.component eS31	N.A.
PAXXG062080	26,29	AT5G20010	RAN-1	Protein translocation.nucleus.nucleocytoplasmic transport.RAN GTPase cycle.GTPase (Ran)	GO:0000054,GO:0000166,GO:0001882,GO:0001883,GO:0003674,GO:0003824,GO:0003924,GO:0005488,GO:0005525,GO:0005575,GO:0005622,GO:0005623,GO:0005634,GO:0005730,GO:0005737,GO:0005794,GO:0006403,GO:0006405,GO:0006606,GO:0006611,GO:0006810,GO:0006886,GO:0006913,GO:0008104,GO:0008150,GO:0010035,GO:0010038,GO:0012505,GO:0015031,GO:0015833,GO:0015931,GO:0016462,GO:0016787,GO:0016817,GO:0016818,GO:0017038,GO:…
PAXXG065680	26,29	AT4G39200	T22F8.100	Protein biosynthesis.ribosome biogenesis.small ribosomal subunit (SSU).SSU proteome.component eS25	N.A.
PAXXG065740	26,29	AT3G13470	AT3G13470	Photosynthesis.photophosphorylation.chlororespiration.NADH dehydrogenase-like (NDH) complex.assembly and maintenance.Cpn60 chaperonin heterodimer.subunit beta	GO:0003674,GO:0005488,GO:0005515,GO:0005575,GO:0005622,GO:0005623,GO:0005634,GO:0005730,GO:0005737,GO:0005739,GO:0005829,GO:0005840,GO:0006457,GO:0006458,GO:0006996,GO:0007005,GO:0008150,GO:0009507,GO:0009526,GO:0009532,GO:0009536,GO:0009570,GO:0009941,GO:0009987,GO:0016020,GO:0016043,GO:0022626,GO:0031967,GO:0031974,GO:0031975,GO:0031981,GO:0032991,GO:0043226,GO:0043227,GO:0043228,GO:0043229,GO:…
PAXXG068690	26,29	AT1G08830	CSD1	Redox homeostasis.enzymatic reactive oxygen scavenging.superoxide dismutase activities.copper/zinc superoxide dismutase (CSD)	GO:0000302,GO:0000303,GO:0000305,GO:0003674,GO:0003824,GO:0004784,GO:0005488,GO:0005507,GO:0005575,GO:0005576,GO:0005615,GO:0005622,GO:0005623,GO:0005737,GO:0006801,GO:0006950,GO:0006979,GO:0008150,GO:0008152,GO:0008270,GO:0009636,GO:0009987,GO:0010035,GO:0016209,GO:0016491,GO:0016721,GO:0019430,GO:0033554,GO:0034599,GO:0034614,GO:0042221,GO:0043167,GO:0043169,GO:0044237,GO:0044421,GO:0044424,GO:…
PAXXG077850	26,29	AT3G12580	HSP70	Protein homeostasis.protein quality control.cytosolic Hsp70 chaperone system.chaperone (Hsp70)	N.A.
PAXXG081710	26,29	AT2G28720	T11P11.3	Chromatin organisation.chromatin structure.DNA wrapping.histone (H2B)	GO:0005575,GO:0005622,GO:0005623,GO:0005634,GO:0005694,GO:0043226,GO:0043227,GO:0043228,GO:0043229,GO:0043231,GO:0043232,GO:0044424,GO:0044464
PAXXG082820	26,29	AT2G45470	FLA8	Cell wall organisation.cell wall proteins.hydroxyproline-rich glycoprotein activities.arabinogalactan-protein activities.Fasciclin-type arabinogalactan protein (FLA)	GO:0005575,GO:0005576,GO:0005618,GO:0005623,GO:0005886,GO:0009505,GO:0016020,GO:0030312,GO:0031224,GO:0031225,GO:0031226,GO:0044425,GO:0044459,GO:0044464,GO:0046658,GO:0048046,GO:0071944
PAXXG085960	26,29	AT5G56010	HSP81-3	Protein homeostasis.protein quality control.Hsp90 chaperone system.chaperone (Hsp90)	GO:0002376,GO:0003674,GO:0003824,GO:0005575,GO:0005576,GO:0005618,GO:0005622,GO:0005623,GO:0005634,GO:0005730,GO:0005737,GO:0005773,GO:0005774,GO:0005794,GO:0005829,GO:0005886,GO:0006457,GO:0006950,GO:0006952,GO:0006955,GO:0008150,GO:0009266,GO:0009408,GO:0009507,GO:0009532,GO:0009536,GO:0009570,GO:0009605,GO:0009607,GO:0009617,GO:0009628,GO:0009814,GO:0009816,GO:0009987,GO:0010035,GO:0010038,GO:…
PAXXG087580	26,29	AT4G26000	PEP	not assigned.annotated	GO:0000003,GO:0003006,GO:0005575,GO:0005622,GO:0005623,GO:0005634,GO:0006139,GO:0006351,GO:0006396,GO:0006725,GO:0006807,GO:0007275,GO:0008150,GO:0008152,GO:0009058,GO:0009059,GO:0009299,GO:0009791,GO:0009908,GO:0009987,GO:0010467,GO:0016070,GO:0016071,GO:0018130,GO:0019438,GO:0022414,GO:0032501,GO:0032502,GO:0032774,GO:0034641,GO:0034645,GO:0034654,GO:0043170,GO:0043226,GO:0043227,GO:0043229,GO:…
PAXXG088620	26,29	AT5G19780	TUA5	Cytoskeleton organisation.microtubular network.alpha-beta-Tubulin heterodimer.component alpha-Tubulin	GO:0005575,GO:0005622,GO:0005623,GO:0005856,GO:0043226,GO:0043228,GO:0043229,GO:0043232,GO:0044424,GO:0044464
PAXXG093040	26,29	AT4G21960	PRXR1	not assigned.annotated	GO:0003674,GO:0003824,GO:0004601,GO:0005575,GO:0005618,GO:0005623,GO:0005911,GO:0008150,GO:0008152,GO:0009505,GO:0009506,GO:0009636,GO:0009664,GO:0009987,GO:0016043,GO:0016209,GO:0016491,GO:0016684,GO:0030054,GO:0030312,GO:0042221,GO:0044464,GO:0045229,GO:0050896,GO:0051716,GO:0055044,GO:0055114,GO:0070887,GO:0071554,GO:0071555,GO:0071669,GO:0071840,GO:0071944,GO:0097237,GO:0098754,GO:0098869,GO:…
PAXXG093500	26,29	AT2G28740	HIS4	Chromatin organisation.chromatin structure.DNA wrapping.histone (H4)	GO:0000228,GO:0000785,GO:0000786,GO:0000788,GO:0000790,GO:0003674,GO:0003676,GO:0003677,GO:0005488,GO:0005515,GO:0005575,GO:0005622,GO:0005623,GO:0005634,GO:0005694,GO:0006323,GO:0006325,GO:0006333,GO:0006334,GO:0006996,GO:0008150,GO:0009987,GO:0016043,GO:0022607,GO:0031497,GO:0031974,GO:0031981,GO:0032991,GO:0032993,GO:0034622,GO:0034728,GO:0042393,GO:0043226,GO:0043227,GO:0043228,GO:0043229,GO:…
PAXXG100330	26,29	AT2G33370	F4P9.14	Protein biosynthesis.ribosome biogenesis.large ribosomal subunit (LSU).LSU proteome.component uL14	GO:0003674,GO:0003676,GO:0003723,GO:0003735,GO:0005198,GO:0005488,GO:0005575,GO:0005622,GO:0005623,GO:0005634,GO:0005730,GO:0005737,GO:0005829,GO:0005840,GO:0015934,GO:0019843,GO:0022625,GO:0022626,GO:0031974,GO:0031981,GO:0032991,GO:0043226,GO:0043227,GO:0043228,GO:0043229,GO:0043231,GO:0043232,GO:0043233,GO:0044391,GO:0044422,GO:0044424,GO:0044428,GO:0044444,GO:0044445,GO:0044446,GO:0044464,GO:…
PAXXG124650	26,29	AT4G23400	PIP1;5	Solute transport.channels.MIP family.plasma membrane intrinsic protein (PIP)	GO:0003674,GO:0005215,GO:0005372,GO:0005575,GO:0005622,GO:0005623,GO:0005737,GO:0005829,GO:0005886,GO:0005887,GO:0006810,GO:0006811,GO:0006833,GO:0008150,GO:0009987,GO:0015250,GO:0015267,GO:0015318,GO:0016020,GO:0016021,GO:0016043,GO:0022607,GO:0022803,GO:0022838,GO:0022857,GO:0031224,GO:0031226,GO:0032991,GO:0034220,GO:0042044,GO:0043933,GO:0044085,GO:0044424,GO:0044425,GO:0044444,GO:0044459,GO:…
PAXXG137640	26,29	AT3G12130	AT3G12130	RNA biosynthesis.transcriptional regulation.transcription factor (C3H-ZF)	GO:0003674,GO:0003676,GO:0003700,GO:0003723,GO:0005488,GO:0005575,GO:0005622,GO:0005623,GO:0005634,GO:0006355,GO:0008150,GO:0009889,GO:0010468,GO:0010556,GO:0019219,GO:0019222,GO:0031323,GO:0031326,GO:0043226,GO:0043227,GO:0043229,GO:0043231,GO:0044424,GO:0044464,GO:0048518,GO:0048831,GO:0050789,GO:0050793,GO:0050794,GO:0051094,GO:0051171,GO:0051239,GO:0051240,GO:0051252,GO:0060255,GO:0065007,GO:…
PAXXG138420	26,29	AT5G15410	DND1	Solute transport.channels.VIC superfamily.cyclic nucleotide-gated cation channel (CNGC)	GO:0002376,GO:0003674,GO:0005215,GO:0005216,GO:0005217,GO:0005221,GO:0005222,GO:0005242,GO:0005244,GO:0005249,GO:0005261,GO:0005262,GO:0005267,GO:0005488,GO:0005515,GO:0005516,GO:0005575,GO:0005623,GO:0005886,GO:0005887,GO:0006810,GO:0006811,GO:0006812,GO:0006813,GO:0006816,GO:0006950,GO:0006952,GO:0006955,GO:0007154,GO:0007165,GO:0007263,GO:0008150,GO:0008219,GO:0008324,GO:0009626,GO:0009987,GO:…
PAXXG150830	26,29	AT4G40040	T5J17.210	Chromatin organisation.chromatin structure.DNA wrapping.histone (H3)	GO:0000785,GO:0000786,GO:0003674,GO:0003676,GO:0003677,GO:0003682,GO:0005488,GO:0005575,GO:0005622,GO:0005623,GO:0005634,GO:0005694,GO:0006323,GO:0006325,GO:0006333,GO:0006334,GO:0006996,GO:0008150,GO:0009987,GO:0016043,GO:0022607,GO:0031490,GO:0031491,GO:0031492,GO:0031497,GO:0032991,GO:0032993,GO:0034622,GO:0034728,GO:0043226,GO:0043227,GO:0043228,GO:0043229,GO:0043231,GO:0043232,GO:0043933,GO:…
PAXXG153500	26,29	AT4G40040	T5J17.210	Chromatin organisation.chromatin structure.DNA wrapping.histone (H3)	GO:0000785,GO:0000786,GO:0003674,GO:0003676,GO:0003677,GO:0003682,GO:0005488,GO:0005575,GO:0005622,GO:0005623,GO:0005634,GO:0005694,GO:0006323,GO:0006325,GO:0006333,GO:0006334,GO:0006996,GO:0008150,GO:0009987,GO:0016043,GO:0022607,GO:0031490,GO:0031491,GO:0031492,GO:0031497,GO:0032991,GO:0032993,GO:0034622,GO:0034728,GO:0043226,GO:0043227,GO:0043228,GO:0043229,GO:0043231,GO:0043232,GO:0043933,GO:…
PAXXG201880	26,29	AT5G26220	T19G15.70	Redox homeostasis.glutathione-based redox regulation.glutathione degradation.gamma-glutamyl cyclotransferase	GO:0003674,GO:0003824,GO:0003839,GO:0005575,GO:0005622,GO:0005623,GO:0005737,GO:0006518,GO:0006575,GO:0006749,GO:0006751,GO:0006790,GO:0006807,GO:0008150,GO:0008152,GO:0009056,GO:0009987,GO:0010035,GO:0010038,GO:0010288,GO:0016829,GO:0016840,GO:0016842,GO:0034641,GO:0042219,GO:0042221,GO:0043171,GO:0043603,GO:0044237,GO:0044248,GO:0044273,GO:0044424,GO:0044464,GO:0046686,GO:0050896,GO:0051186,GO:…
PAXXG213880	26,29	N.A.	N.A.	not assigned.not annotated	N.A.
PAXXG225240	26,29	ATCG00900	N.A.	Protein biosynthesis.organelle machinery.plastidial ribosome biogenesis.small ribosomal subunit proteome.component uS7c	GO:0005575,GO:0005622,GO:0005623,GO:0005737,GO:0009507,GO:0009536,GO:0043226,GO:0043227,GO:0043229,GO:0043231,GO:0044424,GO:0044444,GO:0044464
PAXXG226660	26,29	N.A.	N.A.	not assigned.not annotated	N.A.
PAXXG240020	26,29	AT2G33830	AT2G33830	not assigned.annotated	N.A.
PAXXG298810	26,29	AT1G35720	ANNAT1	not assigned.annotated	GO:0001101,GO:0005575,GO:0005576,GO:0005622,GO:0005623,GO:0005634,GO:0005737,GO:0005829,GO:0006810,GO:0006950,GO:0006970,GO:0008150,GO:0008643,GO:0009266,GO:0009314,GO:0009408,GO:0009409,GO:0009414,GO:0009415,GO:0009416,GO:0009579,GO:0009628,GO:0009639,GO:0009651,GO:0010035,GO:0015774,GO:0016020,GO:0033036,GO:0033037,GO:0042221,GO:0043226,GO:0043227,GO:0043229,GO:0043231,GO:0044424,GO:0044444,GO:…
PAXXG092950	26,29,38,39	AT2G06925	PLA2-ALPHA	Lipid metabolism.glycerolipid metabolism.glycerolipid degradation.phospholipase activities.phospholipase A2 activities.phospholipase A2 (sPLA2)	GO:0003674,GO:0003824,GO:0004620,GO:0004623,GO:0005488,GO:0005509,GO:0005575,GO:0005622,GO:0005623,GO:0005737,GO:0005773,GO:0005794,GO:0008289,GO:0012505,GO:0016298,GO:0016787,GO:0016788,GO:0043167,GO:0043169,GO:0043226,GO:0043227,GO:0043229,GO:0043231,GO:0044424,GO:0044444,GO:0044464,GO:0046872,GO:0052689
PAXXG120895	26,29,38,39	N.A.	N.A.	Photosynthesis.photophosphorylation.ATP synthase complex.membrane CF0 subcomplex.subunit b	N.A.
PAXXG160530	26,29,38,39	AT4G26850	VTC2	Redox homeostasis.ascorbate-based redox regulation.ascorbate metabolism.L-galactose biosynthesis pathway.GDP-L-galactose phosphorylase (VTC2/5)	N.A.
PAXXG174720	26,29,38,39	AT5G13930	TT4	Secondary metabolism.phenolics.flavonoid biosynthesis.chalcones.chalcone synthase activity.chalcone synthase (CHS)	GO:0005575,GO:0005622,GO:0005623,GO:0005737,GO:0044424,GO:0044464
PAXXG263650	26,29,38,39	N.A.	N.A.	not assigned.annotated	N.A.
PAXXG012930	26,37	AT4G05320	UBQ10	Protein homeostasis.ubiquitin-proteasome system.ubiquitin-fold protein conjugation.ubiquitin conjugation (ubiquitylation).ubiquitin-fold protein (UBQ)	N.A.
PAXXG013960	26,37	AT3G43190	SUS4	Carbohydrate metabolism.sucrose metabolism.degradation.sucrose synthase	GO:0001101,GO:0001666,GO:0003674,GO:0003824,GO:0005575,GO:0005622,GO:0005623,GO:0005737,GO:0005773,GO:0005829,GO:0005886,GO:0005911,GO:0006950,GO:0006970,GO:0008150,GO:0008194,GO:0009266,GO:0009409,GO:0009413,GO:0009414,GO:0009415,GO:0009506,GO:0009628,GO:0009743,GO:0009744,GO:0009746,GO:0009749,GO:0010033,GO:0010035,GO:0010037,GO:0010038,GO:0010555,GO:0016020,GO:0016157,GO:0016740,GO:0016757,GO:…
PAXXG080730	26,37	AT1G73300	scpl2	Enzyme classification.EC_3 hydrolases.EC_3.4 hydrolase acting on peptide bond (peptidase)	GO:0003674,GO:0003824,GO:0008150,GO:0008152,GO:0016740,GO:0016746,GO:0016747,GO:0016752,GO:0019748
PAXXG098610	26,38	AT1G72510	T10D10.2	not assigned.not annotated	N.A.
PAXXG017900	26,38,37	AT3G02470	SAMDC	Polyamine metabolism.spermidine biosynthesis.S-adenosyl methionine decarboxylase	GO:0003674,GO:0003824,GO:0004014,GO:0005575,GO:0005622,GO:0005623,GO:0005737,GO:0005829,GO:0006576,GO:0006595,GO:0006596,GO:0006597,GO:0006807,GO:0008150,GO:0008152,GO:0008215,GO:0008216,GO:0008295,GO:0009058,GO:0009308,GO:0009309,GO:0009987,GO:0016829,GO:0016830,GO:0016831,GO:0017144,GO:0034641,GO:0042401,GO:0044106,GO:0044237,GO:0044249,GO:0044271,GO:0044424,GO:0044444,GO:0044464,GO:0071704,GO:…
PAXXG195470	26,38,39	AT5G42800	DFR	Secondary metabolism.phenolics.flavonoid biosynthesis.anthocyanidins.dihydroflavonol 4-reductase	N.A.
PAXXG154175	29,38,39	N.A.	N.A.	not assigned.not annotated	N.A.
PAXXG182320	39,40	N.A.	N.A.	Nutrient uptake.transition metal homeostasis.metallochaperone activities.metallothionein (MT)	GO:0003674,GO:0005488,GO:0005507,GO:0006873,GO:0006875,GO:0006878,GO:0008150,GO:0008270,GO:0009987,GO:0019725,GO:0030003,GO:0042592,GO:0043167,GO:0043169,GO:0046872,GO:0046914,GO:0046916,GO:0048878,GO:0050801,GO:0055065,GO:0055070,GO:0055076,GO:0055080,GO:0055082,GO:0065007,GO:0065008,GO:0098771

## Sheet: lip
Gene ID	Clusters	Homolog in A.thaliana	Common Name	MapMan Annotation	GO Annotation
PAXXG029160	1	AT3G04290	LTL1	Cell wall organisation.cutin and suberin.cutin polyester biosynthesis.cutin synthase (CD)	GO:0007275,GO:0008150,GO:0032501,GO:0032502,GO:0042335,GO:0048856
PAXXG160920	1	N.A.	N.A.	not assigned.not annotated	N.A.
PAXXG263650	1,2	N.A.	N.A.	not assigned.annotated	N.A.
PAXXG013960	3,12	AT3G43190	SUS4	Carbohydrate metabolism.sucrose metabolism.degradation.sucrose synthase	GO:0001101,GO:0001666,GO:0003674,GO:0003824,GO:0005575,GO:0005622,GO:0005623,GO:0005737,GO:0005773,GO:0005829,GO:0005886,GO:0005911,GO:0006950,GO:0006970,GO:0008150,GO:0008194,GO:0009266,GO:0009409,GO:0009413,GO:0009414,GO:0009415,GO:0009506,GO:0009628,GO:0009743,GO:0009744,GO:0009746,GO:0009749,GO:0010033,GO:0010035,GO:0010037,GO:0010038,GO:0010555,GO:0016020,GO:0016157,GO:0016740,GO:0016757,GO:…
PAXXG110990	12,16	AT2G44480	BGLU17	Enzyme classification.EC_3 hydrolases.EC_3.2 glycosylase	GO:0003674,GO:0003824,GO:0004553,GO:0005575,GO:0005622,GO:0005623,GO:0005737,GO:0008422,GO:0009507,GO:0009536,GO:0015923,GO:0015925,GO:0015926,GO:0015928,GO:0016162,GO:0016787,GO:0016798,GO:0043226,GO:0043227,GO:0043229,GO:0043231,GO:0044424,GO:0044444,GO:0044464,GO:0097599
PAXXG108410	16,40	N.A.	N.A.	not assigned.annotated	GO:0003674,GO:0005488,GO:0005575,GO:0005622,GO:0005623,GO:0005634,GO:0005737,GO:0006950,GO:0006952,GO:0008150,GO:0009605,GO:0009607,GO:0009617,GO:0009987,GO:0010118,GO:0030246,GO:0042742,GO:0043207,GO:0043226,GO:0043227,GO:0043229,GO:0043231,GO:0044424,GO:0044464,GO:0050896,GO:0051704,GO:0051707,GO:0090332,GO:0098542
PAXXG052590	38,39	AT5G28050	F15F15.120	Nucleotide metabolism.purines.catabolism.guanosine deaminase (GSDA)	N.A.

## Sheet: meristem
Gene ID	Clusters	Homolog in A.thaliana	Common Name	MapMan Annotation	GO Annotation
PAXXG008770	17	N.A.	N.A.	not assigned.not annotated	N.A.
PAXXG030200	17	AT1G26945	KDR	RNA biosynthesis.transcriptional regulation.transcription factor (bHLH)	N.A.
PAXXG066730	17	N.A.	N.A.	not assigned.not annotated	N.A.
PAXXG066735	17	N.A.	N.A.	not assigned.not annotated	N.A.
PAXXG070935	17	N.A.	N.A.	not assigned.not annotated	N.A.
PAXXG163830	17	N.A.	N.A.	not assigned.not annotated	GO:0000003,GO:0000323,GO:0001655,GO:0001664,GO:0001775,GO:0002252,GO:0002263,GO:0002274,GO:0002275,GO:0002283,GO:0002366,GO:0002376,GO:0002443,GO:0002444,GO:0002446,GO:0002576,GO:0003006,GO:0003674,GO:0003824,GO:0004553,GO:0004565,GO:0005102,GO:0005488,GO:0005515,GO:0005543,GO:0005575,GO:0005576,GO:0005615,GO:0005622,GO:0005623,GO:0005737,GO:0005764,GO:0005765,GO:0005766,GO:0005773,GO:0005774,GO:…
PAXXG252430	17	AT4G01080	TBL26	Cell wall organisation.hemicellulose.heteromannan.modification and degradation.mannan O-acetyltransferase (MOAT)	GO:0003674,GO:0003824,GO:0005575,GO:0005622,GO:0005623,GO:0005737,GO:0005794,GO:0008150,GO:0008374,GO:0009987,GO:0012505,GO:0016407,GO:0016413,GO:0016740,GO:0016746,GO:0016747,GO:0043226,GO:0043227,GO:0043229,GO:0043231,GO:0044424,GO:0044444,GO:0044464,GO:0071554
PAXXG302080	17	AT1G02850	BGLU11	Enzyme classification.EC_3 hydrolases.EC_3.2 glycosylase	GO:0003674,GO:0003824,GO:0004553,GO:0005575,GO:0005622,GO:0005623,GO:0005737,GO:0005773,GO:0005777,GO:0008150,GO:0008152,GO:0008422,GO:0009628,GO:0009812,GO:0015926,GO:0016787,GO:0016798,GO:0042440,GO:0042579,GO:0043226,GO:0043227,GO:0043229,GO:0043231,GO:0044424,GO:0044444,GO:0044464,GO:0046283,GO:0050896,GO:0071704,GO:0080167,GO:1901135,GO:1901657
PAXXG001140	18	AT4G16820	PLA-I{beta]2	Lipid metabolism.glycerolipid metabolism.glycerolipid degradation.phospholipase activities.phospholipase A1 activities.phospholipase A1 (PC-PLA1)	GO:0003674,GO:0003824,GO:0004620,GO:0004806,GO:0005575,GO:0005622,GO:0005623,GO:0005737,GO:0008970,GO:0009507,GO:0009536,GO:0016298,GO:0016787,GO:0016788,GO:0043226,GO:0043227,GO:0043229,GO:0043231,GO:0044424,GO:0044444,GO:0044464,GO:0047714,GO:0052689
PAXXG002170	18	AT5G05920	DHS	Protein biosynthesis.translation elongation.eEF5 poly-P/G elongation factor activity.regulatory eEF5 hypusination.deoxyhypusine synthase	GO:0003674,GO:0003824,GO:0005575,GO:0005622,GO:0005623,GO:0005737,GO:0006464,GO:0006807,GO:0007275,GO:0008150,GO:0008152,GO:0008612,GO:0009058,GO:0009553,GO:0009987,GO:0010467,GO:0016740,GO:0016765,GO:0018193,GO:0018205,GO:0019538,GO:0032501,GO:0032502,GO:0034038,GO:0036211,GO:0043170,GO:0043412,GO:0044237,GO:0044238,GO:0044260,GO:0044267,GO:0044424,GO:0044464,GO:0048229,GO:0048856,GO:0051604,GO:…
PAXXG003160	18	AT5G55090	MAPKKK15	Protein modification.phosphorylation.STE protein kinase superfamily.protein kinase (MAP3K-MEKK)	N.A.
PAXXG003300	18	AT1G73780	F25P22.20	not assigned.not annotated	N.A.
PAXXG004810	18	AT5G24105	AGP41	not assigned.not annotated	N.A.
PAXXG004830	18	AT5G24105	AGP41	not assigned.not annotated	N.A.
PAXXG005100	18	AT1G08510	FATB	Lipid metabolism.fatty acid metabolism.plastidial fatty acid synthase (ptFAS) system.termination of fatty acid chains.palmitoyl-ACP thioesterase (FATB)	N.A.
PAXXG005430	18	AT4G29080	PAP2	Phytohormone action.auxin.perception and signal transduction.transcriptional repressor (IAA/AUX)	GO:0008150,GO:0009719,GO:0009725,GO:0009733,GO:0010033,GO:0042221,GO:0050896
PAXXG005680	18	AT5G25610	RD22	not assigned.annotated	GO:0005575,GO:0005622,GO:0005623,GO:0005737,GO:0005768,GO:0005794,GO:0005802,GO:0006950,GO:0006970,GO:0008150,GO:0009628,GO:0009651,GO:0012505,GO:0031410,GO:0031982,GO:0031984,GO:0043226,GO:0043227,GO:0043229,GO:0043231,GO:0044422,GO:0044424,GO:0044431,GO:0044444,GO:0044446,GO:0044464,GO:0050896,GO:0097708,GO:0098791
PAXXG006120	18	AT3G13700	AT3G13700	not assigned.not annotated	N.A.
PAXXG006950	18	AT5G47570	MNJ7.16	Cellular respiration.oxidative phosphorylation.NADH dehydrogenase complex.non-core modules.beta subcomplex.component NDUFB8/ASHI	GO:0005575,GO:0005622,GO:0005623,GO:0005737,GO:0005739,GO:0005740,GO:0005743,GO:0005746,GO:0005747,GO:0016020,GO:0019866,GO:0030964,GO:0031090,GO:0031966,GO:0031967,GO:0031975,GO:0032991,GO:0043226,GO:0043227,GO:0043229,GO:0043231,GO:0044422,GO:0044424,GO:0044425,GO:0044429,GO:0044444,GO:0044446,GO:0044455,GO:0044464,GO:0045271,GO:0070469,GO:0098796,GO:0098798,GO:0098800,GO:0098803,GO:1902494,GO:…
PAXXG007210	18	AT2G36060	MMZ3	Protein homeostasis.ubiquitin-proteasome system.ubiquitin-fold protein conjugation.ubiquitin conjugation (ubiquitylation).polyubiquitination.Ubc13-Uev1 conjugating E2 complex.component Uev1	N.A.
PAXXG007510	18	AT1G48410	AGO1	RNA processing.mRNA silencing.miRNA pathway.RNA-induced silencing complex (RISC) assembly and export.miRNA recruiting factor (AGO1/AGO10)	N.A.
PAXXG007680	18	N.A.	N.A.	not assigned.annotated	N.A.
PAXXG008580	18	AT2G35980	YLS9	not assigned.annotated	GO:0002252,GO:0002376,GO:0005575,GO:0005622,GO:0005623,GO:0005737,GO:0005886,GO:0005911,GO:0006950,GO:0006952,GO:0007275,GO:0007568,GO:0008150,GO:0009506,GO:0009507,GO:0009536,GO:0009605,GO:0009607,GO:0009615,GO:0010150,GO:0016020,GO:0030054,GO:0031224,GO:0031225,GO:0031226,GO:0032501,GO:0032502,GO:0043207,GO:0043226,GO:0043227,GO:0043229,GO:0043231,GO:0044424,GO:0044425,GO:0044444,GO:0044459,GO:…
PAXXG008800	18	N.A.	N.A.	not assigned.not annotated	N.A.
PAXXG009220	18	N.A.	N.A.	Protein modification.phosphorylation.TKL protein kinase superfamily.protein kinase (LRR-XII)	GO:0003674,GO:0003824,GO:0004672,GO:0004674,GO:0004675,GO:0004888,GO:0005575,GO:0005622,GO:0005623,GO:0005737,GO:0005768,GO:0005886,GO:0006464,GO:0006468,GO:0006793,GO:0006796,GO:0006807,GO:0006810,GO:0006897,GO:0006898,GO:0006950,GO:0006952,GO:0007154,GO:0007165,GO:0007166,GO:0007167,GO:0007178,GO:0008150,GO:0008152,GO:0009595,GO:0009605,GO:0009607,GO:0009617,GO:0009987,GO:0010359,GO:0012505,GO:…
PAXXG009410	18	N.A.	N.A.	Cytoskeleton organisation.microtubular network.microtubule dynamics.microtubule-stabilizing factor (WDL)	N.A.
PAXXG009430	18	AT5G10860	T30N20.130	not assigned.annotated	GO:0003674,GO:0005488,GO:0005575,GO:0005622,GO:0005623,GO:0005737,GO:0005739,GO:0006950,GO:0006970,GO:0008150,GO:0009628,GO:0009651,GO:0009987,GO:0019725,GO:0042592,GO:0043167,GO:0043169,GO:0043226,GO:0043227,GO:0043229,GO:0043231,GO:0044424,GO:0044444,GO:0044464,GO:0045454,GO:0046872,GO:0046914,GO:0050789,GO:0050794,GO:0050896,GO:0050897,GO:0065007,GO:0065008
PAXXG009620	18	N.A.	N.A.	Phytohormone action.jasmonic acid.perception and signal transduction.receptor complex.component JAZ	GO:0003674,GO:0003712,GO:0003714,GO:0005575,GO:0005622,GO:0005623,GO:0005634,GO:0006950,GO:0008150,GO:0009611,GO:0009889,GO:0009890,GO:0009892,GO:0009966,GO:0010556,GO:0010558,GO:0010605,GO:0010646,GO:0019219,GO:0019222,GO:0023051,GO:0031323,GO:0031324,GO:0031326,GO:0031327,GO:0031347,GO:0043226,GO:0043227,GO:0043229,GO:0043231,GO:0044424,GO:0044464,GO:0045934,GO:0048519,GO:0048523,GO:0048583,GO:…
PAXXG010010	18	AT1G60500	DRP4C	not assigned.annotated	GO:0000266,GO:0003674,GO:0003824,GO:0003924,GO:0005488,GO:0005515,GO:0005575,GO:0005622,GO:0005623,GO:0005737,GO:0006996,GO:0007005,GO:0008017,GO:0008092,GO:0008150,GO:0009987,GO:0015631,GO:0016043,GO:0016462,GO:0016787,GO:0016817,GO:0016818,GO:0017111,GO:0044424,GO:0044464,GO:0048285,GO:0071840
PAXXG010520	18	AT4G05320	UBQ10	Protein homeostasis.ubiquitin-proteasome system.ubiquitin-fold protein conjugation.ubiquitin conjugation (ubiquitylation).ubiquitin-fold protein (UBQ)	N.A.
PAXXG010560	18	AT4G04890	PDF2	RNA biosynthesis.transcriptional regulation.Homeobox transcription factor superfamily.transcription factor (HD-ZIP IV)	N.A.
PAXXG010640	18	AT4G11420	EIF3A	Protein biosynthesis.translation initiation.Pre-Initiation Complex (PIC) module.eIF3 mRNA-to-PIC binding complex.component eIF3a	GO:0001732,GO:0002181,GO:0002183,GO:0002188,GO:0003674,GO:0003676,GO:0003723,GO:0003729,GO:0003743,GO:0005488,GO:0005575,GO:0005622,GO:0005623,GO:0005737,GO:0005829,GO:0005852,GO:0005886,GO:0006412,GO:0006413,GO:0006518,GO:0006807,GO:0008135,GO:0008150,GO:0008152,GO:0009058,GO:0009059,GO:0009987,GO:0010467,GO:0016020,GO:0016043,GO:0019538,GO:0022607,GO:0022613,GO:0022618,GO:0032991,GO:0034622,GO:…
PAXXG010660	18	AT4G21960	PRXR1	not assigned.annotated	GO:0003674,GO:0003824,GO:0004601,GO:0005575,GO:0005618,GO:0005623,GO:0005911,GO:0008150,GO:0008152,GO:0009505,GO:0009506,GO:0009636,GO:0009664,GO:0009987,GO:0016043,GO:0016209,GO:0016491,GO:0016684,GO:0030054,GO:0030312,GO:0042221,GO:0044464,GO:0045229,GO:0050896,GO:0051716,GO:0055044,GO:0055114,GO:0070887,GO:0071554,GO:0071555,GO:0071669,GO:0071840,GO:0071944,GO:0097237,GO:0098754,GO:0098869,GO:…
PAXXG010680	18	AT2G05710	ACO3	Cellular respiration.tricarboxylic acid cycle.aconitase (ACO)	N.A.
PAXXG012180	18	AT2G26310	T1D16.5	not assigned.annotated	GO:0003674,GO:0005488,GO:0005504,GO:0005575,GO:0005622,GO:0005623,GO:0005737,GO:0006082,GO:0006629,GO:0006631,GO:0008150,GO:0008152,GO:0008289,GO:0009507,GO:0009532,GO:0009536,GO:0009570,GO:0009987,GO:0019752,GO:0031406,GO:0032787,GO:0033293,GO:0036094,GO:0043167,GO:0043168,GO:0043177,GO:0043226,GO:0043227,GO:0043229,GO:0043231,GO:0043436,GO:0044237,GO:0044238,GO:0044255,GO:0044281,GO:0044422,GO:…
PAXXG012610	18	AT5G17330	GAD	Amino acid metabolism.glutamate group amino acid biosynthesis.glutamate-derived amino acids.gamma-aminobutyrate (GABA).glutamate decarboxylase (GAD)	GO:0005575,GO:0005911,GO:0009506,GO:0030054,GO:0055044
PAXXG012630	18	AT3G03270	T17B22.4	not assigned.not annotated	N.A.
PAXXG012800	18	AT2G18740	MSF3.12	RNA processing.pre-RNA splicing.U2-type-intron-specific major spliceosome.U1/U2/U4/U5-associated Sm accessory ribonucleoprotein complex.component Sm-E	N.A.
PAXXG012970	18	AT4G21320	HSA32	not assigned.annotated	N.A.
PAXXG013430	18	AT1G65440	GTB1	RNA biosynthesis.RNA polymerase II-dependent transcription.transcription elongation.SPT6-IWS1 transcription elongation complex.component SPT6	GO:0000003,GO:0000018,GO:0000785,GO:0000988,GO:0000990,GO:0000991,GO:0002637,GO:0002682,GO:0002694,GO:0002697,GO:0002700,GO:0002703,GO:0002706,GO:0002712,GO:0002819,GO:0002822,GO:0002889,GO:0003006,GO:0003674,GO:0003682,GO:0003700,GO:0005488,GO:0005515,GO:0005575,GO:0005622,GO:0005623,GO:0005634,GO:0005654,GO:0005694,GO:0005737,GO:0005829,GO:0005911,GO:0006139,GO:0006325,GO:0006338,GO:0006342,GO:…
PAXXG013440	18	AT2G43020	PAO2	Polyamine metabolism.polyamine degradation.FAD-dependent polyamine oxidase activities.peroxisomal polyamine oxidase (PAO2/3/4)	N.A.
PAXXG013470	18	N.A.	N.A.	Enzyme classification.EC_2 transferases.EC_2.1 transferase transferring one-carbon group	GO:0003674,GO:0003824,GO:0006725,GO:0008150,GO:0008152,GO:0008168,GO:0008171,GO:0008757,GO:0009058,GO:0009987,GO:0016740,GO:0016741,GO:0019438,GO:0032259,GO:0044237,GO:0044249
PAXXG013660	18	AT1G79040	PSBR	Photosynthesis.photophosphorylation.photosystem II.PS-II complex.component PsbR	GO:0005575,GO:0005622,GO:0005623,GO:0005737,GO:0009507,GO:0009534,GO:0009535,GO:0009536,GO:0009579,GO:0016020,GO:0031976,GO:0031984,GO:0034357,GO:0042651,GO:0043226,GO:0043227,GO:0043229,GO:0043231,GO:0044422,GO:0044424,GO:0044434,GO:0044435,GO:0044436,GO:0044444,GO:0044446,GO:0044464,GO:0055035
PAXXG013860	18	AT2G26250	KCS10	Lipid metabolism.fatty acid metabolism.endoplasmic reticulum-localized fatty acid elongase (FAE) system.fatty acid elongation complex.condensing enzyme activities.3-ketoacyl-CoA synthase (KCS)	GO:0005575,GO:0005622,GO:0005623,GO:0005737,GO:0005783,GO:0006950,GO:0008150,GO:0009266,GO:0009314,GO:0009409,GO:0009416,GO:0009628,GO:0012505,GO:0016020,GO:0043226,GO:0043227,GO:0043229,GO:0043231,GO:0044424,GO:0044444,GO:0044464,GO:0050896,GO:0080167
PAXXG013920	18	AT5G46190	MCL19.25	not assigned.annotated	N.A.
PAXXG014160	18	N.A.	N.A.	Cytoskeleton organisation.microtubular network.microtubule dynamics.microtubule-stabilizing factor (WDL)	N.A.
PAXXG014510	18	AT5G23860	TUB8	Cytoskeleton organisation.microtubular network.alpha-beta-Tubulin heterodimer.component beta-Tubulin	GO:0005575,GO:0005622,GO:0005623,GO:0005856,GO:0043226,GO:0043228,GO:0043229,GO:0043232,GO:0044424,GO:0044464
PAXXG014550	18	N.A.	N.A.	not assigned.not annotated	N.A.
PAXXG014590	18	N.A.	N.A.	not assigned.not annotated	N.A.
PAXXG015060	18	AT2G01970	F14H20.4	not assigned.annotated	GO:0003674,GO:0003824,GO:0006518,GO:0006807,GO:0006950,GO:0008150,GO:0008152,GO:0009058,GO:0009237,GO:0009605,GO:0009987,GO:0009991,GO:0016491,GO:0016614,GO:0016616,GO:0019184,GO:0019290,GO:0019748,GO:0031667,GO:0033707,GO:0034641,GO:0042594,GO:0043043,GO:0043603,GO:0043604,GO:0044237,GO:0044249,GO:0044271,GO:0044550,GO:0050896,GO:0051186,GO:0051188,GO:0055114,GO:0071704,GO:1901564,GO:1901566,GO:…
PAXXG015190	18	AT1G73500	MKK9	Protein modification.phosphorylation.STE protein kinase superfamily.protein kinase (MAPKK)	GO:0000003,GO:0000160,GO:0000165,GO:0000187,GO:0001101,GO:0001932,GO:0001934,GO:0002229,GO:0002239,GO:0002376,GO:0003006,GO:0003674,GO:0003824,GO:0004672,GO:0004674,GO:0004708,GO:0004712,GO:0005575,GO:0005622,GO:0005623,GO:0005634,GO:0005737,GO:0006355,GO:0006464,GO:0006468,GO:0006725,GO:0006790,GO:0006793,GO:0006796,GO:0006807,GO:0006810,GO:0006950,GO:0006952,GO:0006955,GO:0006970,GO:0007154,GO:…
PAXXG015490	18	AT1G47500	RBP47C'	RNA processing.RNA homeostasis.mRNA stress granule formation.regulatory factor (RBP45/47)	GO:0003674,GO:0003676,GO:0003723,GO:0003727,GO:0003729,GO:0005488,GO:0005575,GO:0005622,GO:0005623,GO:0005634,GO:0005737,GO:0006950,GO:0008143,GO:0008150,GO:0009266,GO:0009408,GO:0009628,GO:0009987,GO:0010494,GO:0032991,GO:0033554,GO:0034605,GO:0035770,GO:0036464,GO:0043226,GO:0043227,GO:0043228,GO:0043229,GO:0043231,GO:0043232,GO:0044424,GO:0044444,GO:0044464,GO:0050896,GO:0051716,GO:0070717,GO:…
PAXXG015620	18	AT2G22500	UCP5	Solute transport.carrier-mediated transport.solute transporter (MTCC)	GO:0003674,GO:0005215,GO:0005310,GO:0005342,GO:0005575,GO:0005622,GO:0005623,GO:0005737,GO:0005739,GO:0005740,GO:0005743,GO:0006810,GO:0006811,GO:0006817,GO:0006820,GO:0006835,GO:0006839,GO:0006855,GO:0008150,GO:0008272,GO:0008509,GO:0008514,GO:0015075,GO:0015103,GO:0015116,GO:0015117,GO:0015131,GO:0015140,GO:0015141,GO:0015238,GO:0015291,GO:0015297,GO:0015318,GO:0015556,GO:0015698,GO:0015709,GO:…
PAXXG015980	18	AT1G34780	APRL4	not assigned.annotated	GO:0003674,GO:0003756,GO:0003824,GO:0005575,GO:0005622,GO:0005623,GO:0005737,GO:0005783,GO:0006457,GO:0006950,GO:0008150,GO:0009987,GO:0012505,GO:0016853,GO:0016860,GO:0016864,GO:0033554,GO:0034976,GO:0043226,GO:0043227,GO:0043229,GO:0043231,GO:0044424,GO:0044444,GO:0044464,GO:0050896,GO:0051716,GO:0140096
PAXXG016160	18	AT1G07930	T6D22.31	Protein biosynthesis.translation elongation.eEF1 aminoacyl-tRNA binding factor activity.aminoacyl-tRNA binding factor (eEF1A)	N.A.
PAXXG017240	18	AT3G51030	TRX1	Redox homeostasis.thiol-based redox regulation.thioredoxin activities.H-type thioredoxin	GO:0003674,GO:0003824,GO:0004791,GO:0005575,GO:0005576,GO:0005622,GO:0005623,GO:0005737,GO:0005829,GO:0006950,GO:0006979,GO:0008047,GO:0008150,GO:0008152,GO:0009636,GO:0009987,GO:0015035,GO:0015036,GO:0016209,GO:0016491,GO:0016651,GO:0016667,GO:0016668,GO:0016671,GO:0019725,GO:0030234,GO:0033554,GO:0034599,GO:0042221,GO:0042592,GO:0043085,GO:0044093,GO:0044424,GO:0044444,GO:0044464,GO:0045454,GO:…
PAXXG017360	18	AT3G18524	MSH2	DNA damage response.mismatch repair (MMR).MSH2-x mismatch repair heterodimer components.component MSH2	GO:0000003,GO:0000018,GO:0000217,GO:0000400,GO:0000403,GO:0000404,GO:0000406,GO:0003674,GO:0003676,GO:0003677,GO:0003684,GO:0003690,GO:0003824,GO:0005488,GO:0005575,GO:0005622,GO:0005623,GO:0005634,GO:0005886,GO:0006139,GO:0006259,GO:0006281,GO:0006290,GO:0006298,GO:0006301,GO:0006310,GO:0006311,GO:0006725,GO:0006807,GO:0006950,GO:0006974,GO:0006996,GO:0007049,GO:0008094,GO:0008150,GO:0008152,GO:…
PAXXG017620	18	AT1G80840	WRKY40	RNA biosynthesis.transcriptional regulation.WRKY transcription factor activity.transcription factor (WRKY)	GO:0001101,GO:0008150,GO:0009605,GO:0009607,GO:0009617,GO:0009620,GO:0009719,GO:0009725,GO:0009751,GO:0010033,GO:0010200,GO:0010243,GO:0014070,GO:0042221,GO:0042493,GO:0043207,GO:0046677,GO:0050896,GO:0051704,GO:0051707,GO:1901698,GO:1901700
PAXXG018390	18	AT2G18960	HA1	Solute transport.primary active transport.P-type ATPase superfamily.P3 family.P3A-type proton-translocating ATPase (AHA)	N.A.
PAXXG018550	18	AT4G31550	WRKY11	RNA biosynthesis.transcriptional regulation.WRKY transcription factor activity.transcription factor (WRKY)	GO:0001101,GO:0003674,GO:0003682,GO:0005488,GO:0008150,GO:0009719,GO:0009725,GO:0009737,GO:0009739,GO:0009937,GO:0009938,GO:0009966,GO:0009968,GO:0010033,GO:0010646,GO:0010648,GO:0023051,GO:0023057,GO:0033993,GO:0042221,GO:0048519,GO:0048523,GO:0048583,GO:0048585,GO:0050789,GO:0050794,GO:0050896,GO:0065007,GO:0097305,GO:1901700,GO:1990841
PAXXG018610	18	AT2G24580	F25P17.12	External stimuli response.pathogen.defense mechanisms.systemic acquired resistance (SAR).pipecolic acid metabolism.pipecolate oxidase (SOX)	GO:0003674,GO:0003824,GO:0008115,GO:0008150,GO:0008152,GO:0016491,GO:0016645,GO:0016647,GO:0055114
PAXXG019010	18	AT4G34050	CCoAOMT1	Cell wall organisation.lignin.monolignol biosynthesis.caffeoyl-CoA 3-O-methyltransferase (CCoA-OMT)	GO:0003674,GO:0003824,GO:0006725,GO:0008150,GO:0008152,GO:0008168,GO:0008171,GO:0008757,GO:0009058,GO:0009698,GO:0009699,GO:0009804,GO:0009805,GO:0009987,GO:0010035,GO:0010038,GO:0016740,GO:0016741,GO:0018130,GO:0019438,GO:0019748,GO:0032259,GO:0042221,GO:0042409,GO:0044237,GO:0044249,GO:0044550,GO:0046483,GO:0046686,GO:0050896,GO:0071704,GO:1901360,GO:1901362,GO:1901576
PAXXG019140	18	AT1G53750	RPT1A	Protein homeostasis.ubiquitin-proteasome system.26S proteasome.19S regulatory particle.base subcomplex.regulatory component RPT1	N.A.
PAXXG019390	18	AT5G62890	MQB2.190	Solute transport.carrier-mediated transport.APC superfamily.NCS-2 family.solute transporter (NAT)	GO:0005575,GO:0005618,GO:0005622,GO:0005623,GO:0005737,GO:0005773,GO:0005783,GO:0005886,GO:0005911,GO:0009506,GO:0012505,GO:0016020,GO:0030054,GO:0030312,GO:0043226,GO:0043227,GO:0043229,GO:0043231,GO:0044424,GO:0044444,GO:0044464,GO:0055044,GO:0071944
PAXXG019670	18	AT2G03890	ATPI4K	Multi-process regulation.phosphatidylinositol and inositol phosphate system.biosynthesis.phosphatidylinositol kinase activities.phosphatidylinositol 4-kinase (PI4K-gamma)	GO:0003674,GO:0003824,GO:0004430,GO:0005488,GO:0005515,GO:0006464,GO:0006468,GO:0006629,GO:0006644,GO:0006650,GO:0006793,GO:0006796,GO:0006807,GO:0008150,GO:0008152,GO:0009987,GO:0016301,GO:0016310,GO:0016740,GO:0016772,GO:0016773,GO:0019538,GO:0019637,GO:0019899,GO:0019900,GO:0019901,GO:0030258,GO:0036211,GO:0043170,GO:0043412,GO:0043424,GO:0044237,GO:0044238,GO:0044255,GO:0044260,GO:0044267,GO:…
PAXXG019960	18	AT3G43810	CAM7	Multi-process regulation.calcium-dependent signalling.calcium sensor (CaM)	GO:0003674,GO:0005488,GO:0005509,GO:0005575,GO:0005622,GO:0005623,GO:0005737,GO:0006109,GO:0006950,GO:0006979,GO:0008150,GO:0009889,GO:0009987,GO:0010565,GO:0019222,GO:0030656,GO:0031323,GO:0031326,GO:0033554,GO:0034599,GO:0042221,GO:0043167,GO:0043169,GO:0043255,GO:0044424,GO:0044464,GO:0046872,GO:0050789,GO:0050794,GO:0050896,GO:0051193,GO:0051196,GO:0051716,GO:0062012,GO:0065007,GO:0070887,GO:…
PAXXG021720	18	AT5G02960	F9G14.270	Protein biosynthesis.ribosome biogenesis.small ribosomal subunit (SSU).SSU proteome.component uS12	N.A.
PAXXG022020	18	AT5G66920	sks17	Enzyme classification.EC_1 oxidoreductases.EC_1.10 oxidoreductase acting on diphenol or related substance as donor	N.A.
PAXXG022480	18	AT5G62670	HA11	Solute transport.primary active transport.P-type ATPase superfamily.P3 family.P3A-type proton-translocating ATPase (AHA)	GO:0003674,GO:0003824,GO:0005215,GO:0005575,GO:0005623,GO:0005886,GO:0006810,GO:0006811,GO:0006812,GO:0006950,GO:0006970,GO:0008150,GO:0008324,GO:0008553,GO:0009628,GO:0009651,GO:0015075,GO:0015077,GO:0015078,GO:0015318,GO:0015399,GO:0015405,GO:0015662,GO:0015672,GO:0016020,GO:0016462,GO:0016787,GO:0016817,GO:0016818,GO:0016887,GO:0017111,GO:0019829,GO:0022804,GO:0022853,GO:0022857,GO:0022890,GO:…
PAXXG022610	18	AT5G09570	F17I14.240	not assigned.not annotated	N.A.
PAXXG023080	18	AT3G51520	AT3G51520	Lipid metabolism.glycerolipid metabolism.triacylglycerol biosynthesis.acyl-CoA:diacylglycerol acyltransferase activities.acyl-CoA:diacylglycerol acyltransferase (DGAT2)	N.A.
PAXXG023160	18	AT2G33620	F4P9.39	RNA biosynthesis.transcriptional regulation.AHL transcription factor superfamily.clade-B transcription factor (AHL)	GO:0005575,GO:0005622,GO:0005623,GO:0005737,GO:0005829,GO:0044424,GO:0044444,GO:0044464
PAXXG023250	18	AT3G12120	FAD2	Lipid metabolism.fatty acid metabolism.fatty acid desaturation.methyl-end desaturation.delta-12/delta-15 fatty acid desaturase (FAD2/3/6-8)	GO:0003674,GO:0003824,GO:0004497,GO:0005575,GO:0005622,GO:0005623,GO:0005737,GO:0005783,GO:0005789,GO:0008150,GO:0008152,GO:0012505,GO:0016020,GO:0016021,GO:0016491,GO:0016705,GO:0016709,GO:0030176,GO:0031224,GO:0031227,GO:0031984,GO:0042175,GO:0043226,GO:0043227,GO:0043229,GO:0043231,GO:0044422,GO:0044424,GO:0044425,GO:0044432,GO:0044444,GO:0044446,GO:0044464,GO:0045485,GO:0050183,GO:0055114,GO:…
PAXXG023480	18	AT3G12630	AT3G12630	not assigned.annotated	GO:0001101,GO:0003674,GO:0003824,GO:0004842,GO:0005575,GO:0005622,GO:0005623,GO:0005634,GO:0006464,GO:0006807,GO:0006950,GO:0006970,GO:0008150,GO:0008152,GO:0009414,GO:0009415,GO:0009628,GO:0009987,GO:0010035,GO:0016567,GO:0016740,GO:0019538,GO:0019787,GO:0032446,GO:0036211,GO:0042221,GO:0043170,GO:0043226,GO:0043227,GO:0043229,GO:0043231,GO:0043412,GO:0044237,GO:0044238,GO:0044260,GO:0044267,GO:…
PAXXG024110	18	AT2G21870	MGP1	Cellular respiration.oxidative phosphorylation.ATP synthase complex.membrane MF0 subcomplex.subunit 24kDa/FAd	GO:0003674,GO:0005488,GO:0005507,GO:0005575,GO:0005622,GO:0005623,GO:0005634,GO:0005730,GO:0005737,GO:0005739,GO:0005740,GO:0005743,GO:0005753,GO:0007275,GO:0008150,GO:0008270,GO:0009507,GO:0009536,GO:0009555,GO:0016020,GO:0016469,GO:0019866,GO:0031090,GO:0031966,GO:0031967,GO:0031974,GO:0031975,GO:0031981,GO:0032501,GO:0032502,GO:0032991,GO:0043167,GO:0043169,GO:0043226,GO:0043227,GO:0043228,GO:…
PAXXG026670	18	AT2G03150	emb1579	not assigned.annotated	N.A.
PAXXG027260	18	AT3G06720	IMPA-1	Protein translocation.nucleus.nucleocytoplasmic transport.cargo adaptor activities.cargo adaptor protein (IMP-alpha)	GO:0003674,GO:0005048,GO:0005215,GO:0005488,GO:0005575,GO:0005622,GO:0005623,GO:0005634,GO:0005635,GO:0005643,GO:0005654,GO:0005737,GO:0005829,GO:0006606,GO:0006607,GO:0006810,GO:0006886,GO:0006913,GO:0008104,GO:0008139,GO:0008150,GO:0008565,GO:0012505,GO:0015031,GO:0015833,GO:0017038,GO:0031967,GO:0031974,GO:0031975,GO:0031981,GO:0032991,GO:0033036,GO:0033218,GO:0033365,GO:0034504,GO:0034613,GO:…
PAXXG027340	18	N.A.	N.A.	not assigned.annotated	GO:0003674,GO:0005215,GO:0005216,GO:0005244,GO:0005249,GO:0005261,GO:0005267,GO:0005575,GO:0005623,GO:0005886,GO:0005887,GO:0006810,GO:0006811,GO:0006812,GO:0006813,GO:0008150,GO:0008324,GO:0009987,GO:0015075,GO:0015077,GO:0015079,GO:0015267,GO:0015318,GO:0015672,GO:0016020,GO:0016021,GO:0022803,GO:0022832,GO:0022836,GO:0022838,GO:0022839,GO:0022843,GO:0022857,GO:0022890,GO:0030001,GO:0031224,GO:…
PAXXG028040	18	AT4G27960	UBC9	Protein homeostasis.ubiquitin-proteasome system.ubiquitin-fold protein conjugation.MUB conjugation.conjugation E2 protein	GO:0003674,GO:0003824,GO:0004842,GO:0005488,GO:0005515,GO:0006464,GO:0006508,GO:0006511,GO:0006807,GO:0008150,GO:0008152,GO:0009056,GO:0009057,GO:0009987,GO:0016567,GO:0016740,GO:0019538,GO:0019787,GO:0019899,GO:0019941,GO:0030163,GO:0031625,GO:0032446,GO:0036211,GO:0043170,GO:0043412,GO:0043632,GO:0044237,GO:0044238,GO:0044248,GO:0044257,GO:0044260,GO:0044265,GO:0044267,GO:0044389,GO:0051603,GO:…
PAXXG028540	18	AT1G01230	F6F3.4	Lipid metabolism.sphingolipid metabolism.ceramide biosynthesis.serine C-palmitoyltransferase activity.regulatory protein (ORM)	N.A.
PAXXG030190	18	AT1G74520	HVA22A	not assigned.annotated	GO:0001101,GO:0006950,GO:0006970,GO:0006972,GO:0008150,GO:0009266,GO:0009409,GO:0009414,GO:0009415,GO:0009628,GO:0009651,GO:0009719,GO:0009725,GO:0009737,GO:0010033,GO:0010035,GO:0033993,GO:0042221,GO:0042538,GO:0050896,GO:0097305,GO:1901700
PAXXG030200	18	AT1G26945	KDR	RNA biosynthesis.transcriptional regulation.transcription factor (bHLH)	N.A.
PAXXG031230	18	AT2G30490	C4H	Secondary metabolism.phenolics.p-coumaroyl-CoA biosynthesis.cinnamate 4-hydroxylase (C4H)	N.A.
PAXXG031440	18	AT5G67450	ZF1	RNA biosynthesis.transcriptional regulation.transcription factor (C2H2-ZF)	N.A.
PAXXG033100	18	AT5G57330	MJB24.14	not assigned.annotated	N.A.
PAXXG034570	18	AT1G65290	mtACP2	Lipid metabolism.fatty acid metabolism.mitochondrial fatty acid synthase (mtFAS) system.acyl carrier protein (mtACP)	GO:0000035,GO:0000036,GO:0003674,GO:0005488,GO:0005575,GO:0005622,GO:0005623,GO:0005737,GO:0005739,GO:0005759,GO:0005829,GO:0005975,GO:0006082,GO:0006629,GO:0006631,GO:0006633,GO:0006643,GO:0006644,GO:0006664,GO:0006793,GO:0006796,GO:0008150,GO:0008152,GO:0008610,GO:0008654,GO:0009058,GO:0009245,GO:0009247,GO:0009311,GO:0009312,GO:0009987,GO:0016051,GO:0016053,GO:0019637,GO:0019752,GO:0019842,GO:…
PAXXG034840	18	AT3G27430	PBB1	Protein homeostasis.ubiquitin-proteasome system.26S proteasome.20S core particle.beta-type components.component beta type-2	GO:0000502,GO:0005575,GO:0005622,GO:0005623,GO:0005839,GO:0019774,GO:0032991,GO:0044424,GO:0044464,GO:1902494,GO:1905368,GO:1905369
PAXXG035220	18	AT1G56220	F14G9.17	not assigned.annotated	N.A.
PAXXG035330	18	AT3G16720	ATL2	Protein homeostasis.ubiquitin-proteasome system.ubiquitin-fold protein conjugation.ubiquitin conjugation (ubiquitylation).ubiquitin-ligase E3 activities.RING-domain E3 ligase activities.RING-H2-class ligase activities.ATL-subclass ligase	GO:0000209,GO:0003674,GO:0003824,GO:0004842,GO:0005575,GO:0005622,GO:0005623,GO:0005737,GO:0005768,GO:0005769,GO:0005798,GO:0005886,GO:0006464,GO:0006508,GO:0006511,GO:0006807,GO:0006950,GO:0006952,GO:0006970,GO:0007275,GO:0008150,GO:0008152,GO:0009056,GO:0009057,GO:0009628,GO:0009987,GO:0010033,GO:0010200,GO:0010243,GO:0010498,GO:0012505,GO:0016020,GO:0016567,GO:0016740,GO:0019538,GO:0019787,GO:…
PAXXG035500	18	AT5G49230	HRB1	not assigned.annotated	GO:0005575,GO:0005622,GO:0005623,GO:0005634,GO:0007154,GO:0007165,GO:0008150,GO:0009314,GO:0009416,GO:0009628,GO:0009637,GO:0009639,GO:0009785,GO:0009987,GO:0010017,GO:0010114,GO:0010161,GO:0023052,GO:0030522,GO:0043226,GO:0043227,GO:0043229,GO:0043231,GO:0044424,GO:0044464,GO:0050789,GO:0050794,GO:0050896,GO:0051716,GO:0065007,GO:0071214,GO:0071478,GO:0071482,GO:0071483,GO:0071489,GO:0071491,GO:…
PAXXG036000	18	AT1G07770	RPS15A	Protein biosynthesis.ribosome biogenesis.small ribosomal subunit (SSU).SSU proteome.component uS8	GO:0003674,GO:0003735,GO:0005198,GO:0005575,GO:0005622,GO:0005623,GO:0005737,GO:0005829,GO:0005840,GO:0015935,GO:0022626,GO:0022627,GO:0032991,GO:0043226,GO:0043228,GO:0043229,GO:0043232,GO:0044391,GO:0044422,GO:0044424,GO:0044444,GO:0044445,GO:0044446,GO:0044464,GO:1990904
PAXXG036140	18	AT5G51970	MSG15.7	Carbohydrate metabolism.sorbitol metabolism.sorbitol dehydrogenase	GO:0003674,GO:0003824,GO:0003939,GO:0005575,GO:0005622,GO:0005623,GO:0005737,GO:0005829,GO:0005911,GO:0008150,GO:0008152,GO:0009506,GO:0016491,GO:0016614,GO:0016616,GO:0030054,GO:0044424,GO:0044444,GO:0044464,GO:0055044,GO:0055114
PAXXG036160	18	AT1G61580	RPL3B	Protein biosynthesis.ribosome biogenesis.large ribosomal subunit (LSU).LSU proteome.component uL3	GO:0000027,GO:0003674,GO:0003676,GO:0003723,GO:0003735,GO:0005198,GO:0005488,GO:0005575,GO:0005622,GO:0005623,GO:0005737,GO:0005829,GO:0005840,GO:0006412,GO:0006518,GO:0006807,GO:0006996,GO:0008150,GO:0008152,GO:0009058,GO:0009059,GO:0009987,GO:0010467,GO:0015934,GO:0016043,GO:0019538,GO:0022607,GO:0022613,GO:0022618,GO:0022625,GO:0022626,GO:0032991,GO:0034622,GO:0034641,GO:0034645,GO:0042254,GO:…
PAXXG036270	18	AT3G52440	AT3G52440	RNA biosynthesis.transcriptional regulation.C2C2 transcription factor superfamily.transcription factor (DOF)	GO:0003674,GO:0003700,GO:0006355,GO:0008150,GO:0009889,GO:0010468,GO:0010556,GO:0019219,GO:0019222,GO:0031323,GO:0031326,GO:0050789,GO:0050794,GO:0051171,GO:0051252,GO:0060255,GO:0065007,GO:0080090,GO:0140110,GO:1903506,GO:2000112,GO:2001141
PAXXG036860	18	AT2G38470	WRKY33	RNA biosynthesis.transcriptional regulation.WRKY transcription factor activity.transcription factor (WRKY)	GO:0001067,GO:0001101,GO:0003674,GO:0003676,GO:0003677,GO:0003700,GO:0005488,GO:0005575,GO:0005622,GO:0005623,GO:0005634,GO:0006355,GO:0006725,GO:0006790,GO:0006807,GO:0006950,GO:0006952,GO:0006970,GO:0008150,GO:0008152,GO:0009058,GO:0009266,GO:0009403,GO:0009404,GO:0009408,GO:0009409,GO:0009414,GO:0009415,GO:0009605,GO:0009607,GO:0009617,GO:0009620,GO:0009628,GO:0009651,GO:0009700,GO:0009719,GO:…
PAXXG037540	18	N.A.	N.A.	Protein modification.phosphorylation.TKL protein kinase superfamily.protein kinase (LRR-XI)	GO:0000003,GO:0003006,GO:0003674,GO:0005102,GO:0005488,GO:0005515,GO:0005575,GO:0005623,GO:0005886,GO:0007275,GO:0008150,GO:0009791,GO:0009888,GO:0009908,GO:0010073,GO:0010075,GO:0016020,GO:0022414,GO:0032501,GO:0032502,GO:0033612,GO:0040008,GO:0044464,GO:0048229,GO:0048367,GO:0048437,GO:0048507,GO:0048509,GO:0048608,GO:0048638,GO:0048731,GO:0048856,GO:0050789,GO:0050793,GO:0061458,GO:0065007,GO:…
PAXXG037590	18	AT2G41310	RR3	Phytohormone action.cytokinin.perception and signal transduction.A-type ARR response regulator	GO:0005575,GO:0005622,GO:0005623,GO:0005634,GO:0005737,GO:0005829,GO:0007275,GO:0008150,GO:0022622,GO:0032501,GO:0032502,GO:0043226,GO:0043227,GO:0043229,GO:0043231,GO:0044424,GO:0044444,GO:0044464,GO:0048364,GO:0048731,GO:0048830,GO:0048856,GO:0099402
PAXXG037620	18	N.A.	N.A.	not assigned.not annotated	GO:0000976,GO:0000977,GO:0000978,GO:0000981,GO:0000982,GO:0000987,GO:0001012,GO:0001067,GO:0001077,GO:0001228,GO:0003674,GO:0003676,GO:0003677,GO:0003690,GO:0003700,GO:0005488,GO:0005575,GO:0005622,GO:0005623,GO:0005634,GO:0005737,GO:0006139,GO:0006351,GO:0006355,GO:0006357,GO:0006366,GO:0006725,GO:0006807,GO:0008150,GO:0008152,GO:0009058,GO:0009059,GO:0009889,GO:0009891,GO:0009893,GO:0009987,GO:…
PAXXG038500	18	AT1G72770	HAB1	Phytohormone action.abscisic acid.perception and signalling.receptor activities.cytoplasm-localized receptor complex.regulatory phosphatase component	GO:0001101,GO:0001932,GO:0001933,GO:0003674,GO:0003824,GO:0004721,GO:0004722,GO:0005488,GO:0005515,GO:0005575,GO:0005622,GO:0005623,GO:0005634,GO:0005737,GO:0005829,GO:0005886,GO:0006464,GO:0006469,GO:0006470,GO:0006793,GO:0006796,GO:0006807,GO:0006950,GO:0006970,GO:0008150,GO:0008152,GO:0009266,GO:0009314,GO:0009408,GO:0009409,GO:0009414,GO:0009415,GO:0009416,GO:0009628,GO:0009642,GO:0009644,GO:…
PAXXG039070	18	AT3G61600	POB1	Protein homeostasis.ubiquitin-proteasome system.ubiquitin-fold protein conjugation.Cullin-based ubiquitylation complexes.CUL3-BTB E3 ubiquitin ligase complexes.BTB/POZ substrate adaptor activities.substate adaptor (LRB)	N.A.
PAXXG039670	18	AT1G22930	F19G10.11	not assigned.not annotated	N.A.
PAXXG040080	18	AT3G27540	AT3G27540	not assigned.not annotated	GO:0000139,GO:0005575,GO:0005622,GO:0005623,GO:0005737,GO:0005794,GO:0012505,GO:0016020,GO:0031090,GO:0031984,GO:0043226,GO:0043227,GO:0043229,GO:0043231,GO:0044422,GO:0044424,GO:0044431,GO:0044444,GO:0044446,GO:0044464,GO:0098588,GO:0098791
PAXXG040800	18	AT3G01680	F4P13.22	not assigned.annotated	N.A.
PAXXG040860	18	AT5G63160	BT1	Protein homeostasis.ubiquitin-proteasome system.ubiquitin-fold protein conjugation.Cullin-based ubiquitylation complexes.CUL3-BTB E3 ubiquitin ligase complexes.BTB/POZ substrate adaptor activities.substate adaptor (BT)	GO:0000151,GO:0000302,GO:0001101,GO:0003674,GO:0005488,GO:0005515,GO:0005516,GO:0005575,GO:0005622,GO:0005623,GO:0005634,GO:0005737,GO:0006355,GO:0006508,GO:0006511,GO:0006807,GO:0006950,GO:0006970,GO:0006979,GO:0007154,GO:0007165,GO:0007275,GO:0007623,GO:0008150,GO:0008152,GO:0009056,GO:0009057,GO:0009266,GO:0009409,GO:0009553,GO:0009555,GO:0009611,GO:0009628,GO:0009636,GO:0009651,GO:0009719,GO:…
PAXXG040930	18	AT5G63190	MDC12.16	Multi-process regulation.TOR (Target Of Rapamycin) signalling.TOR kinase substrates.TOR-dependent regulatory protein (MRF) of protein translation	N.A.
PAXXG041130	18	N.A.	N.A.	Protein homeostasis.ubiquitin-proteasome system.ubiquitin-fold protein conjugation.ubiquitin conjugation (ubiquitylation).ubiquitin-ligase E3 activities.HECT-type E3 ligase activities.monomeric E3 ubiquitin ligase (HECT)	GO:0003674,GO:0003824,GO:0004842,GO:0005575,GO:0005622,GO:0005623,GO:0005634,GO:0005737,GO:0005739,GO:0005829,GO:0006464,GO:0006807,GO:0008150,GO:0008152,GO:0009987,GO:0016567,GO:0016740,GO:0019538,GO:0019787,GO:0032446,GO:0036211,GO:0043170,GO:0043226,GO:0043227,GO:0043229,GO:0043231,GO:0043412,GO:0044237,GO:0044238,GO:0044260,GO:0044267,GO:0044424,GO:0044444,GO:0044464,GO:0061630,GO:0061659,GO:…
PAXXG041710	18	AT1G33120	AT1G33120	Protein biosynthesis.ribosome biogenesis.large ribosomal subunit (LSU).LSU proteome.component uL6	GO:0002181,GO:0003674,GO:0003676,GO:0003723,GO:0003735,GO:0005198,GO:0005488,GO:0005575,GO:0005622,GO:0005623,GO:0005737,GO:0005829,GO:0005840,GO:0006412,GO:0006518,GO:0006807,GO:0008150,GO:0008152,GO:0009058,GO:0009059,GO:0009987,GO:0010467,GO:0015934,GO:0019538,GO:0022625,GO:0022626,GO:0032991,GO:0034641,GO:0034645,GO:0043043,GO:0043170,GO:0043226,GO:0043228,GO:0043229,GO:0043232,GO:0043603,GO:…
PAXXG041930	18	AT2G17200	DSK2	Protein homeostasis.ubiquitin-proteasome system.membrane-associated protein degradation.ER-associated protein degradation (ERAD).delivery to proteasome.ubiquitin-proteasome shuttle factor (DSK2)	GO:0000045,GO:0001666,GO:0003674,GO:0005488,GO:0005515,GO:0005575,GO:0005622,GO:0005623,GO:0005634,GO:0005654,GO:0005737,GO:0005773,GO:0005776,GO:0005783,GO:0005829,GO:0005886,GO:0006508,GO:0006511,GO:0006807,GO:0006914,GO:0006950,GO:0006996,GO:0007033,GO:0008150,GO:0008152,GO:0009056,GO:0009057,GO:0009628,GO:0009893,GO:0009894,GO:0009896,GO:0009966,GO:0009987,GO:0010033,GO:0010243,GO:0010498,GO:…
PAXXG042660	18	AT4G11820	MVA1	Secondary metabolism.terpenoids.mevalonate pathway.3-hydroxy-3-methylglutaryl-CoA synthase	GO:0003674,GO:0003824,GO:0004421,GO:0005575,GO:0005622,GO:0005623,GO:0005737,GO:0005829,GO:0005911,GO:0006084,GO:0006139,GO:0006163,GO:0006629,GO:0006637,GO:0006644,GO:0006720,GO:0006725,GO:0006732,GO:0006753,GO:0006790,GO:0006793,GO:0006796,GO:0006807,GO:0008150,GO:0008152,GO:0008299,GO:0008610,GO:0008654,GO:0009058,GO:0009117,GO:0009150,GO:0009240,GO:0009259,GO:0009506,GO:0009987,GO:0016740,GO:…
PAXXG044460	18	N.A.	N.A.	RNA biosynthesis.transcriptional regulation.AP2/ERF transcription factor superfamily.transcription factor (ERF)	N.A.
PAXXG045700	18	AT1G31340	RUB1	Protein homeostasis.ubiquitin-proteasome system.ubiquitin-fold protein conjugation.RUB/NEDD8 conjugation (neddylation).ubiquitin-fold protein (RUB)	N.A.
PAXXG045800	18	N.A.	N.A.	Chromatin organisation.chromatin structure.structure modulation.regulatory protein (DEK)	N.A.
PAXXG048350	18	AT2G33740	CUTA	not assigned.annotated	GO:0003674,GO:0005488,GO:0005507,GO:0005575,GO:0005622,GO:0005623,GO:0005737,GO:0008150,GO:0009507,GO:0009536,GO:0009987,GO:0016043,GO:0022607,GO:0043167,GO:0043169,GO:0043226,GO:0043227,GO:0043229,GO:0043231,GO:0043933,GO:0044085,GO:0044424,GO:0044444,GO:0044464,GO:0046872,GO:0046914,GO:0051259,GO:0051260,GO:0065003,GO:0070206,GO:0070207,GO:0071840
PAXXG048720	18	AT1G77810	T32E8.14	Cell wall organisation.hemicellulose.arabinogalactan.biosynthesis.beta-1,3-galactosyltransferase	GO:0003674,GO:0003824,GO:0005575,GO:0005622,GO:0005623,GO:0005737,GO:0005794,GO:0008378,GO:0012505,GO:0016740,GO:0016757,GO:0016758,GO:0043226,GO:0043227,GO:0043229,GO:0043231,GO:0044424,GO:0044444,GO:0044464,GO:0048531
PAXXG049760	18	AT3G43810	CAM7	Multi-process regulation.calcium-dependent signalling.calcium sensor (CML)	GO:0005513,GO:0007154,GO:0007165,GO:0008150,GO:0009593,GO:0009987,GO:0010035,GO:0010038,GO:0019722,GO:0019932,GO:0023052,GO:0035556,GO:0042221,GO:0050789,GO:0050794,GO:0050896,GO:0051592,GO:0051606,GO:0051716,GO:0065007
PAXXG049950	18	AT1G09200	T12M4.9	Chromatin organisation.chromatin structure.DNA wrapping.histone (H3)	N.A.
PAXXG050740	18	AT1G09310	T31J12.3	Multi-process regulation.UPR (Unfolded Protein Response) signalling.IRE1-bZIP60 pathway.regulatory mediator (SVB)	N.A.
PAXXG050890	18	AT5G67420	LBD37	RNA biosynthesis.transcriptional regulation.transcription factor (AS2/LOB)	GO:0006807,GO:0007275,GO:0008150,GO:0008152,GO:0009653,GO:0009965,GO:0010016,GO:0032501,GO:0032502,GO:0048366,GO:0048367,GO:0048731,GO:0048827,GO:0048856,GO:0060776,GO:0099402,GO:1905392
PAXXG054710	18	AT1G80840	WRKY40	RNA biosynthesis.transcriptional regulation.WRKY transcription factor activity.transcription factor (WRKY)	GO:0001101,GO:0008150,GO:0009605,GO:0009607,GO:0009617,GO:0009620,GO:0009719,GO:0009725,GO:0009751,GO:0010033,GO:0010200,GO:0010243,GO:0014070,GO:0042221,GO:0042493,GO:0043207,GO:0046677,GO:0050896,GO:0051704,GO:0051707,GO:1901698,GO:1901700
PAXXG055060	18	AT5G57800	CER3	Cell wall organisation.cutin and suberin.cuticular lipid formation.alkane-forming pathway.CER1-CER3 alkane-forming complex.aldehyde-generating component CER3	GO:0000003,GO:0003006,GO:0003674,GO:0003824,GO:0005575,GO:0005622,GO:0005623,GO:0005737,GO:0005783,GO:0005789,GO:0005886,GO:0006629,GO:0006723,GO:0007275,GO:0007276,GO:0008150,GO:0008152,GO:0009058,GO:0009555,GO:0009987,GO:0010025,GO:0010166,GO:0012505,GO:0016020,GO:0016491,GO:0019953,GO:0022412,GO:0022414,GO:0030154,GO:0031984,GO:0032501,GO:0032502,GO:0032504,GO:0042175,GO:0042335,GO:0043226,GO:…
PAXXG055120	18	AT3G02470	SAMDC	Polyamine metabolism.spermidine biosynthesis.S-adenosyl methionine decarboxylase	GO:0003674,GO:0003824,GO:0004014,GO:0005575,GO:0005622,GO:0005623,GO:0005737,GO:0005829,GO:0006576,GO:0006595,GO:0006596,GO:0006597,GO:0006807,GO:0008150,GO:0008152,GO:0008215,GO:0008216,GO:0008295,GO:0009058,GO:0009308,GO:0009309,GO:0009987,GO:0016829,GO:0016830,GO:0016831,GO:0017144,GO:0034641,GO:0042401,GO:0044106,GO:0044237,GO:0044249,GO:0044271,GO:0044424,GO:0044444,GO:0044464,GO:0071704,GO:…
PAXXG055820	18	AT1G72370	P40	Protein biosynthesis.ribosome biogenesis.small ribosomal subunit (SSU).SSU proteome.component uS2	GO:0000028,GO:0000447,GO:0000460,GO:0000461,GO:0000462,GO:0000466,GO:0000469,GO:0000478,GO:0000479,GO:0003674,GO:0003676,GO:0003723,GO:0003729,GO:0003735,GO:0005198,GO:0005488,GO:0005575,GO:0005622,GO:0005623,GO:0005634,GO:0005737,GO:0005829,GO:0005840,GO:0005844,GO:0005886,GO:0005911,GO:0006139,GO:0006364,GO:0006396,GO:0006403,GO:0006405,GO:0006407,GO:0006412,GO:0006518,GO:0006611,GO:0006725,GO:…
PAXXG056580	18	AT4G03210	XTH9	Enzyme classification.EC_2 transferases.EC_2.4 glycosyltransferase	GO:0003674,GO:0003824,GO:0016740,GO:0016757,GO:0016758,GO:0016762,GO:0046527
PAXXG056960	18	AT1G11840	GLX1	Cellular respiration.glycolysis.methylglyoxal degradation.lactoyl-glutathione lyase (GLX1)	GO:0003674,GO:0003824,GO:0004462,GO:0005488,GO:0005575,GO:0005622,GO:0005623,GO:0005737,GO:0005773,GO:0005777,GO:0005829,GO:0005886,GO:0006081,GO:0006082,GO:0006089,GO:0006950,GO:0006970,GO:0006979,GO:0008150,GO:0008152,GO:0009056,GO:0009438,GO:0009507,GO:0009526,GO:0009536,GO:0009628,GO:0009651,GO:0009941,GO:0009987,GO:0010035,GO:0010038,GO:0016020,GO:0016151,GO:0016829,GO:0016846,GO:0019243,GO:…
PAXXG056960	18	AT1G11840	GLX1	Cellular respiration.glycolysis.methylglyoxal degradation.lactoyl-glutathione lyase (GLX1)	GO:0003674,GO:0003824,GO:0004462,GO:0005488,GO:0005575,GO:0005622,GO:0005623,GO:0005737,GO:0005773,GO:0005777,GO:0005829,GO:0005886,GO:0006081,GO:0006082,GO:0006089,GO:0006950,GO:0006970,GO:0006979,GO:0008150,GO:0008152,GO:0009056,GO:0009438,GO:0009507,GO:0009526,GO:0009536,GO:0009628,GO:0009651,GO:0009941,GO:0009987,GO:0010035,GO:0010038,GO:0016020,GO:0016151,GO:0016829,GO:0016846,GO:0019243,GO:…
PAXXG057410	18	AT4G22120	F1N20.220	Solute transport.channels.calcium-permeable channel (OSCA)	GO:0003674,GO:0005215,GO:0005216,GO:0005227,GO:0005261,GO:0005575,GO:0005623,GO:0005886,GO:0006810,GO:0006811,GO:0006812,GO:0006950,GO:0006970,GO:0006972,GO:0008150,GO:0008324,GO:0009628,GO:0009987,GO:0010959,GO:0015075,GO:0015267,GO:0015318,GO:0016020,GO:0016043,GO:0022607,GO:0022803,GO:0022836,GO:0022838,GO:0022839,GO:0022857,GO:0022890,GO:0032879,GO:0033554,GO:0034220,GO:0043269,GO:0043933,GO:…
PAXXG057680	18	AT5G35530	MOK9.14	Protein biosynthesis.ribosome biogenesis.small ribosomal subunit (SSU).SSU proteome.component uS3	N.A.
PAXXG061330	18	AT1G23410	F26F24.28	Protein biosynthesis.ribosome biogenesis.small ribosomal subunit (SSU).SSU proteome.component eS31	N.A.
PAXXG061420	18	AT1G02500	SAM1	Coenzyme metabolism.S-adenosyl methionine (SAM) cycle.S-adenosyl methionine synthetase (MAT)	GO:0003674,GO:0003824,GO:0004478,GO:0005575,GO:0005622,GO:0005623,GO:0005737,GO:0005829,GO:0016740,GO:0016765,GO:0044424,GO:0044444,GO:0044464
PAXXG063290	18	AT1G78580	TPS1	Carbohydrate metabolism.trehalose metabolism.trehalose-6-phosphate synthase	GO:0000003,GO:0003006,GO:0003674,GO:0003824,GO:0003825,GO:0005575,GO:0005622,GO:0005623,GO:0005737,GO:0005975,GO:0005984,GO:0005991,GO:0005992,GO:0006793,GO:0006796,GO:0006950,GO:0007154,GO:0007165,GO:0007275,GO:0008150,GO:0008152,GO:0008194,GO:0009058,GO:0009311,GO:0009312,GO:0009743,GO:0009756,GO:0009790,GO:0009791,GO:0009793,GO:0009832,GO:0009987,GO:0010033,GO:0010154,GO:0010182,GO:0016051,GO:…
PAXXG063350	18	N.A.	N.A.	not assigned.annotated	N.A.
PAXXG063370	18	AT1G28280	F3H9.7	RNA biosynthesis.transcriptional regulation.WRKY transcription factor activity.regulatory protein (VQ) of WRKY activity	GO:0006355,GO:0008150,GO:0009889,GO:0010185,GO:0010468,GO:0010556,GO:0019219,GO:0019222,GO:0031323,GO:0031326,GO:0031347,GO:0031348,GO:0043433,GO:0044092,GO:0048519,GO:0048583,GO:0048585,GO:0050789,GO:0050794,GO:0051090,GO:0051171,GO:0051245,GO:0051252,GO:0060255,GO:0065007,GO:0065009,GO:0080090,GO:0080134,GO:1903506,GO:2000112,GO:2001141
PAXXG063720	18	AT5G22200	AT5G22200	not assigned.annotated	N.A.
PAXXG064180	18	AT1G76410	ATL8	Protein homeostasis.ubiquitin-proteasome system.ubiquitin-fold protein conjugation.ubiquitin conjugation (ubiquitylation).ubiquitin-ligase E3 activities.RING-domain E3 ligase activities.RING-H2-class ligase activities.ATL-subclass ligase	N.A.
PAXXG065710	18	N.A.	N.A.	Protein homeostasis.ubiquitin-proteasome system.ubiquitin-fold protein conjugation.ubiquitin conjugation (ubiquitylation).ubiquitin-ligase E3 activities.RING-domain E3 ligase activities.RING-HC-class E3 ligase	N.A.
PAXXG065830	18	AT3G02360	F11A12.5	Carbohydrate metabolism.oxidative pentose phosphate pathway.oxidative phase.6-phosphogluconate dehydrogenase	GO:0000003,GO:0001101,GO:0003674,GO:0003824,GO:0004616,GO:0005575,GO:0005622,GO:0005623,GO:0005737,GO:0005777,GO:0005829,GO:0006950,GO:0006970,GO:0008037,GO:0008150,GO:0008152,GO:0009266,GO:0009409,GO:0009414,GO:0009415,GO:0009507,GO:0009532,GO:0009536,GO:0009566,GO:0009567,GO:0009570,GO:0009628,GO:0009651,GO:0009719,GO:0009725,GO:0009737,GO:0009987,GO:0009988,GO:0010033,GO:0010035,GO:0016043,GO:…
PAXXG067200	18	AT2G38110	GPAT6	Lipid metabolism.glycerolipid metabolism.phosphatidate biosynthesis.endoplasmic reticulum phosphatidate biosynthesis.glycerol-3-phosphate acyltransferase (GPAT4-8)	GO:0000003,GO:0003006,GO:0003674,GO:0003824,GO:0005575,GO:0006793,GO:0006796,GO:0007275,GO:0008150,GO:0008152,GO:0008374,GO:0009058,GO:0009059,GO:0009791,GO:0009908,GO:0009987,GO:0010143,GO:0016020,GO:0016311,GO:0016740,GO:0016746,GO:0016747,GO:0016787,GO:0016788,GO:0016791,GO:0022414,GO:0032501,GO:0032502,GO:0042578,GO:0043170,GO:0044237,GO:0048367,GO:0048608,GO:0048731,GO:0048856,GO:0061458,GO:…
PAXXG067750	18	AT1G67980	CCOAMT	Cell wall organisation.lignin.monolignol biosynthesis.caffeoyl-CoA 3-O-methyltransferase (CCoA-OMT)	GO:0003674,GO:0003824,GO:0005575,GO:0005622,GO:0005623,GO:0005634,GO:0008150,GO:0008152,GO:0008168,GO:0008757,GO:0016740,GO:0016741,GO:0032259,GO:0043226,GO:0043227,GO:0043229,GO:0043231,GO:0044424,GO:0044464
PAXXG069680	18	AT2G18960	HA1	Solute transport.primary active transport.P-type ATPase superfamily.P3 family.P3A-type proton-translocating ATPase (AHA)	N.A.
PAXXG069880	18	AT4G31550	WRKY11	RNA biosynthesis.transcriptional regulation.WRKY transcription factor activity.transcription factor (WRKY)	GO:0001101,GO:0003674,GO:0003676,GO:0003677,GO:0003682,GO:0003700,GO:0005488,GO:0005515,GO:0005516,GO:0005575,GO:0005622,GO:0005623,GO:0005634,GO:0006355,GO:0006950,GO:0006952,GO:0008150,GO:0009605,GO:0009607,GO:0009617,GO:0009719,GO:0009725,GO:0009737,GO:0009739,GO:0009889,GO:0009937,GO:0009938,GO:0009966,GO:0009968,GO:0010033,GO:0010200,GO:0010243,GO:0010468,GO:0010556,GO:0010646,GO:0010648,GO:…
PAXXG070840	18	AT1G77940	F28K19.15	Protein biosynthesis.ribosome biogenesis.large ribosomal subunit (LSU).LSU proteome.component eL30	GO:0002181,GO:0003674,GO:0003676,GO:0003723,GO:0003735,GO:0005198,GO:0005488,GO:0005575,GO:0005622,GO:0005623,GO:0005737,GO:0005829,GO:0005840,GO:0006412,GO:0006518,GO:0006807,GO:0008150,GO:0008152,GO:0009058,GO:0009059,GO:0009987,GO:0010467,GO:0015934,GO:0019538,GO:0022625,GO:0022626,GO:0032991,GO:0034641,GO:0034645,GO:0043043,GO:0043170,GO:0043226,GO:0043228,GO:0043229,GO:0043232,GO:0043603,GO:…
PAXXG071270	18	AT1G17840	WBC11	Cell wall organisation.cutin and suberin.export.suberin/cutin lipid exporter (DSO)	GO:0000003,GO:0001101,GO:0003002,GO:0003006,GO:0003674,GO:0003824,GO:0005215,GO:0005319,GO:0005342,GO:0005488,GO:0005515,GO:0005575,GO:0005623,GO:0005886,GO:0006810,GO:0006811,GO:0006820,GO:0006869,GO:0006950,GO:0006970,GO:0007275,GO:0007389,GO:0008028,GO:0008150,GO:0008509,GO:0008514,GO:0009611,GO:0009628,GO:0009651,GO:0009653,GO:0009719,GO:0009725,GO:0009737,GO:0009790,GO:0009791,GO:0009793,GO:…
PAXXG073380	18	AT2G40000	HSPRO2	not assigned.annotated	N.A.
PAXXG073670	18	N.A.	N.A.	not assigned.not annotated	N.A.
PAXXG078810	18	N.A.	N.A.	RNA processing.pre-RNA splicing.spliceosome-associated non-snRNP factor activities.splicing factor (SR45a)	GO:0003674,GO:0003676,GO:0003723,GO:0005488,GO:0006139,GO:0006325,GO:0006396,GO:0006464,GO:0006473,GO:0006475,GO:0006725,GO:0006807,GO:0006996,GO:0008150,GO:0008152,GO:0008380,GO:0009314,GO:0009416,GO:0009628,GO:0009642,GO:0009644,GO:0009987,GO:0010467,GO:0010468,GO:0016043,GO:0016070,GO:0016569,GO:0016570,GO:0016573,GO:0018193,GO:0018205,GO:0018393,GO:0018394,GO:0019219,GO:0019222,GO:0019538,GO:…
PAXXG079250	18	AT3G03990	T11I18.10	Phytohormone action.strigolactone.perception and signal transduction.receptor protein (D14)	GO:0001763,GO:0006629,GO:0006714,GO:0006720,GO:0006721,GO:0007275,GO:0008150,GO:0008152,GO:0008299,GO:0008610,GO:0009058,GO:0009653,GO:0009719,GO:0009725,GO:0009987,GO:0010016,GO:0010033,GO:0010223,GO:0010346,GO:0010817,GO:0014070,GO:0016106,GO:0016114,GO:0018130,GO:0032501,GO:0032502,GO:0032870,GO:0033993,GO:0042221,GO:0042445,GO:0042446,GO:0044237,GO:0044238,GO:0044249,GO:0044255,GO:0046483,GO:…
PAXXG079580	18	AT3G50930	BCS1	not assigned.annotated	N.A.
PAXXG079870	18	AT2G33040	ATP3	Cellular respiration.oxidative phosphorylation.ATP synthase complex.peripheral MF1 subcomplex.subunit gamma	GO:0003674,GO:0005488,GO:0005575,GO:0005618,GO:0005622,GO:0005623,GO:0005634,GO:0005730,GO:0005737,GO:0005739,GO:0005740,GO:0005743,GO:0005753,GO:0008270,GO:0009507,GO:0009536,GO:0016020,GO:0016469,GO:0019866,GO:0030312,GO:0031090,GO:0031966,GO:0031967,GO:0031974,GO:0031975,GO:0031981,GO:0032991,GO:0043167,GO:0043169,GO:0043226,GO:0043227,GO:0043228,GO:0043229,GO:0043231,GO:0043232,GO:0043233,GO:…
PAXXG080010	18	AT3G02230	RGP1	Carbohydrate metabolism.nucleotide sugar biosynthesis.UDP-L-arabinose biosynthesis.UDP-L-arabinose mutase	GO:0003674,GO:0003824,GO:0005575,GO:0005622,GO:0005623,GO:0005737,GO:0005794,GO:0005829,GO:0006139,GO:0006464,GO:0006486,GO:0006725,GO:0006793,GO:0006807,GO:0008150,GO:0008152,GO:0009058,GO:0009059,GO:0009100,GO:0009101,GO:0009225,GO:0009832,GO:0009987,GO:0012505,GO:0016853,GO:0016866,GO:0019538,GO:0033356,GO:0034641,GO:0034645,GO:0036211,GO:0042546,GO:0043170,GO:0043226,GO:0043227,GO:0043229,GO:…
PAXXG080190	18	AT2G34250	F13P17.9	Protein translocation.endoplasmic reticulum.co-translational insertion system.Sec61 subcomplex.subunit alpha	GO:0003674,GO:0005215,GO:0005575,GO:0005622,GO:0005623,GO:0005737,GO:0005783,GO:0006605,GO:0006612,GO:0006620,GO:0006810,GO:0006886,GO:0008104,GO:0008150,GO:0008320,GO:0008565,GO:0012505,GO:0015031,GO:0015399,GO:0015405,GO:0015450,GO:0015833,GO:0022804,GO:0022857,GO:0022884,GO:0031204,GO:0033036,GO:0033365,GO:0034613,GO:0042886,GO:0042887,GO:0043226,GO:0043227,GO:0043229,GO:0043231,GO:0044424,GO:…
PAXXG081680	18	AT5G59300	UBC7	Protein homeostasis.ubiquitin-proteasome system.ubiquitin-fold protein conjugation.ubiquitin conjugation (ubiquitylation).polyubiquitination.Ubc13-Uev1 conjugating E2 complex.component Ubc13	N.A.
PAXXG083510	18	AT5G24400	EMB2024	Carbohydrate metabolism.oxidative pentose phosphate pathway.oxidative phase.6-phosphogluconolactonase	GO:0002229,GO:0002239,GO:0003674,GO:0003824,GO:0005575,GO:0005622,GO:0005623,GO:0005737,GO:0005773,GO:0005774,GO:0005777,GO:0005829,GO:0006081,GO:0006082,GO:0006098,GO:0006139,GO:0006725,GO:0006732,GO:0006733,GO:0006739,GO:0006753,GO:0006793,GO:0006796,GO:0006807,GO:0006950,GO:0006952,GO:0008150,GO:0008152,GO:0009051,GO:0009117,GO:0009507,GO:0009532,GO:0009536,GO:0009570,GO:0009605,GO:0009607,GO:…
PAXXG084880	18	AT5G47920	MCA23.26	not assigned.not annotated	N.A.
PAXXG085570	18	AT2G23090	F21P24.15	not assigned.annotated	N.A.
PAXXG085630	18	AT5G43170	ZF3	RNA biosynthesis.transcriptional regulation.transcription factor (C2H2-ZF)	N.A.
PAXXG090080	18	AT3G21670	MIL23.23	Solute transport.carrier-mediated transport.MFS superfamily.anion transporter (NRT1/PTR)	N.A.
PAXXG092940	18	AT1G14920	GAI	Phytohormone action.gibberellin.perception and signal transduction.signal transducer (DELLA)	GO:0000003,GO:0000910,GO:0001067,GO:0001101,GO:0003674,GO:0003676,GO:0003677,GO:0003700,GO:0005488,GO:0005575,GO:0005622,GO:0005623,GO:0005634,GO:0006355,GO:0006808,GO:0006810,GO:0006950,GO:0006970,GO:0006972,GO:0007049,GO:0007154,GO:0007165,GO:0008150,GO:0009314,GO:0009416,GO:0009628,GO:0009639,GO:0009651,GO:0009719,GO:0009723,GO:0009725,GO:0009737,GO:0009739,GO:0009740,GO:0009751,GO:0009753,GO:…
PAXXG093150	18	AT2G43320	F14B2.22	not assigned.not annotated	N.A.
PAXXG093500	18	AT2G28740	HIS4	Chromatin organisation.chromatin structure.DNA wrapping.histone (H4)	GO:0000228,GO:0000785,GO:0000786,GO:0000788,GO:0000790,GO:0003674,GO:0003676,GO:0003677,GO:0005488,GO:0005515,GO:0005575,GO:0005622,GO:0005623,GO:0005634,GO:0005694,GO:0006323,GO:0006325,GO:0006333,GO:0006334,GO:0006996,GO:0008150,GO:0009987,GO:0016043,GO:0022607,GO:0031497,GO:0031974,GO:0031981,GO:0032991,GO:0032993,GO:0034622,GO:0034728,GO:0042393,GO:0043226,GO:0043227,GO:0043228,GO:0043229,GO:…
PAXXG094080	18	AT2G37040	PAL1	Secondary metabolism.phenolics.p-coumaroyl-CoA biosynthesis.phenylalanine ammonia lyase activity.phenylalanine ammonia lyase (PAL)	GO:0001101,GO:0003674,GO:0003824,GO:0005575,GO:0005622,GO:0005623,GO:0005737,GO:0005829,GO:0006082,GO:0006464,GO:0006508,GO:0006511,GO:0006725,GO:0006807,GO:0006950,GO:0006979,GO:0007275,GO:0008150,GO:0008152,GO:0009056,GO:0009057,GO:0009058,GO:0009314,GO:0009411,GO:0009414,GO:0009415,GO:0009416,GO:0009555,GO:0009628,GO:0009636,GO:0009696,GO:0009698,GO:0009699,GO:0009719,GO:0009725,GO:0009739,GO:…
PAXXG094140	18	AT5G08570	MAH20.13	Cellular respiration.glycolysis.cytosolic glycolysis.pyruvate kinase	GO:0003674,GO:0003824,GO:0004743,GO:0005575,GO:0005622,GO:0005623,GO:0005737,GO:0005975,GO:0006082,GO:0006090,GO:0006091,GO:0006096,GO:0006139,GO:0006163,GO:0006164,GO:0006165,GO:0006725,GO:0006732,GO:0006733,GO:0006753,GO:0006754,GO:0006757,GO:0006793,GO:0006796,GO:0006807,GO:0008150,GO:0008152,GO:0009056,GO:0009058,GO:0009108,GO:0009117,GO:0009123,GO:0009124,GO:0009126,GO:0009127,GO:0009132,GO:…
PAXXG094540	18	AT5G53550	YSL3	Solute transport.carrier-mediated transport.OPT family.iron chelator transporter (YSL)	GO:0000003,GO:0003006,GO:0003674,GO:0005215,GO:0005575,GO:0005623,GO:0005886,GO:0006810,GO:0007275,GO:0008150,GO:0009605,GO:0009607,GO:0009624,GO:0009791,GO:0010035,GO:0010038,GO:0010039,GO:0010043,GO:0010154,GO:0015603,GO:0015688,GO:0016020,GO:0022414,GO:0022857,GO:0032501,GO:0032502,GO:0042221,GO:0043207,GO:0044464,GO:0048316,GO:0048608,GO:0048731,GO:0048856,GO:0050896,GO:0051179,GO:0051234,GO:…
PAXXG095050	18	AT2G36060	MMZ3	Protein homeostasis.ubiquitin-proteasome system.ubiquitin-fold protein conjugation.ubiquitin conjugation (ubiquitylation).polyubiquitination.Ubc13-Uev1 conjugating E2 complex.component Uev1	N.A.
PAXXG095110	18	N.A.	N.A.	not assigned.annotated	GO:0003674,GO:0005488,GO:0005575,GO:0005622,GO:0005623,GO:0005737,GO:0006810,GO:0006811,GO:0006812,GO:0006873,GO:0006875,GO:0008150,GO:0009987,GO:0019725,GO:0030001,GO:0030003,GO:0042592,GO:0043167,GO:0043169,GO:0044424,GO:0044464,GO:0046872,GO:0046914,GO:0046916,GO:0048878,GO:0050801,GO:0051179,GO:0051234,GO:0055065,GO:0055076,GO:0055080,GO:0055082,GO:0065007,GO:0065008,GO:0098771
PAXXG095170	18	AT4G10465	AT4G10465	not assigned.annotated	N.A.
PAXXG095230	18	AT5G54160	OMT1	Cell wall organisation.lignin.monolignol biosynthesis.caffeic acid O-methyltransferase (COMT)	GO:0000302,GO:0001101,GO:0003674,GO:0003824,GO:0006725,GO:0006807,GO:0006950,GO:0006979,GO:0008150,GO:0008152,GO:0008168,GO:0008171,GO:0008757,GO:0009058,GO:0009611,GO:0009636,GO:0009698,GO:0009699,GO:0009719,GO:0009723,GO:0009725,GO:0009751,GO:0009808,GO:0009809,GO:0009812,GO:0009813,GO:0009987,GO:0010033,GO:0010035,GO:0010817,GO:0014070,GO:0016740,GO:0016741,GO:0017096,GO:0017144,GO:0018130,GO:…
PAXXG095530	18	N.A.	N.A.	not assigned.not annotated	N.A.
PAXXG096310	18	AT1G42960	F13A11.2	Lipid metabolism.fatty acid metabolism.acetyl-CoA carboxylation.polymeric acetyl-CoA carboxylase complex.regulatory protein (CTI)	N.A.
PAXXG097060	18	AT1G02890	F22D16.11	not assigned.annotated	GO:0002090,GO:0002092,GO:0003008,GO:0003674,GO:0003824,GO:0005575,GO:0005622,GO:0005623,GO:0005634,GO:0005886,GO:0007610,GO:0007611,GO:0007612,GO:0007613,GO:0008150,GO:0009893,GO:0010604,GO:0010646,GO:0010648,GO:0016020,GO:0016462,GO:0016787,GO:0016817,GO:0016818,GO:0016887,GO:0017111,GO:0019222,GO:0023051,GO:0023057,GO:0030100,GO:0031323,GO:0031325,GO:0032501,GO:0032879,GO:0043226,GO:0043227,GO:…
PAXXG098240	18	AT2G06050	OPR3	Phytohormone action.jasmonic acid.biosynthesis.oxophytodienoate reductase (OPR3)	GO:0000003,GO:0000302,GO:0001101,GO:0003006,GO:0003674,GO:0003824,GO:0005488,GO:0005515,GO:0005575,GO:0005622,GO:0005623,GO:0005737,GO:0005777,GO:0006082,GO:0006629,GO:0006631,GO:0006633,GO:0006950,GO:0006979,GO:0007275,GO:0008150,GO:0008152,GO:0008610,GO:0009058,GO:0009605,GO:0009607,GO:0009620,GO:0009694,GO:0009695,GO:0009791,GO:0009908,GO:0009987,GO:0010035,GO:0010193,GO:0010817,GO:0016053,GO:…
PAXXG098670	18	N.A.	N.A.	RNA biosynthesis.transcriptional regulation.transcription factor (TIFY)	GO:0003674,GO:0003712,GO:0003714,GO:0005575,GO:0005622,GO:0005623,GO:0005634,GO:0006950,GO:0008150,GO:0009611,GO:0009889,GO:0009890,GO:0009892,GO:0009966,GO:0010556,GO:0010558,GO:0010605,GO:0010646,GO:0019219,GO:0019222,GO:0023051,GO:0031323,GO:0031324,GO:0031326,GO:0031327,GO:0031347,GO:0043226,GO:0043227,GO:0043229,GO:0043231,GO:0044424,GO:0044464,GO:0045934,GO:0048519,GO:0048523,GO:0048583,GO:…
PAXXG098730	18	AT3G14200	AT3G14200	not assigned.not annotated	GO:0003674,GO:0005488,GO:0005515,GO:0051087
PAXXG099280	18	N.A.	N.A.	RNA biosynthesis.RNA polymerase II-dependent transcription.transcription termination.R-loop removal.ribonuclease (RNH1)	N.A.
PAXXG099710	18	AT4G16720	DL4385C	Protein biosynthesis.ribosome biogenesis.large ribosomal subunit (LSU).LSU proteome.component eL15	N.A.
PAXXG100520	18	N.A.	N.A.	not assigned.not annotated	N.A.
PAXXG101050	18	AT5G04430	BTR1L	External stimuli response.virus.virus infection.resistance factor (BTR1)	N.A.
PAXXG101680	18	AT3G12580	HSP70	Protein homeostasis.protein quality control.cytosolic Hsp70 chaperone system.chaperone (Hsp70)	GO:0000166,GO:0000302,GO:0003674,GO:0005488,GO:0005515,GO:0005524,GO:0005575,GO:0005576,GO:0005618,GO:0005622,GO:0005623,GO:0005737,GO:0005739,GO:0005773,GO:0005774,GO:0005794,GO:0005829,GO:0005886,GO:0006464,GO:0006807,GO:0006950,GO:0006979,GO:0008144,GO:0008150,GO:0008152,GO:0009266,GO:0009314,GO:0009408,GO:0009416,GO:0009605,GO:0009607,GO:0009615,GO:0009617,GO:0009628,GO:0009636,GO:0009642,GO:…
PAXXG102090	18	AT5G21090	AT5G21090	not assigned.annotated	GO:0003674,GO:0003824,GO:0004672,GO:0004674,GO:0004675,GO:0004888,GO:0005575,GO:0005623,GO:0005886,GO:0006464,GO:0006468,GO:0006793,GO:0006796,GO:0006807,GO:0007154,GO:0007165,GO:0007166,GO:0007167,GO:0007178,GO:0008150,GO:0008152,GO:0009987,GO:0016020,GO:0016301,GO:0016310,GO:0016740,GO:0016772,GO:0016773,GO:0019199,GO:0019538,GO:0023052,GO:0036211,GO:0038023,GO:0043170,GO:0043412,GO:0044237,GO:…
PAXXG102480	18	AT5G63790	NAC102	RNA biosynthesis.transcriptional regulation.transcription factor (NAC)	GO:0003674,GO:0003676,GO:0003677,GO:0005488,GO:0005515,GO:0006355,GO:0008150,GO:0009889,GO:0010468,GO:0010556,GO:0019219,GO:0019222,GO:0031323,GO:0031326,GO:0042802,GO:0042803,GO:0043565,GO:0046983,GO:0047484,GO:0048518,GO:0048583,GO:0048584,GO:0050789,GO:0050794,GO:0051171,GO:0051252,GO:0060255,GO:0065007,GO:0080090,GO:0080134,GO:0097159,GO:1901000,GO:1901002,GO:1901363,GO:1902584,GO:1903506,GO:…
PAXXG104250	18	AT2G36620	RPL24A	Protein biosynthesis.ribosome biogenesis.large ribosomal subunit (LSU).LSU proteome.component eL24	N.A.
PAXXG106380	18	AT2G25970	F17H15.1	not assigned.not annotated	GO:0001505,GO:0003674,GO:0003676,GO:0003723,GO:0003729,GO:0003730,GO:0005488,GO:0005575,GO:0005622,GO:0005623,GO:0005634,GO:0005654,GO:0005737,GO:0005829,GO:0006139,GO:0006401,GO:0006402,GO:0006417,GO:0006725,GO:0006807,GO:0008150,GO:0008152,GO:0009056,GO:0009057,GO:0009889,GO:0009890,GO:0009892,GO:0009893,GO:0009894,GO:0009896,GO:0009987,GO:0010033,GO:0010468,GO:0010494,GO:0010556,GO:0010558,GO:…
PAXXG108410	18	N.A.	N.A.	not assigned.annotated	GO:0003674,GO:0005488,GO:0005575,GO:0005622,GO:0005623,GO:0005634,GO:0005737,GO:0006950,GO:0006952,GO:0008150,GO:0009605,GO:0009607,GO:0009617,GO:0009987,GO:0010118,GO:0030246,GO:0042742,GO:0043207,GO:0043226,GO:0043227,GO:0043229,GO:0043231,GO:0044424,GO:0044464,GO:0050896,GO:0051704,GO:0051707,GO:0090332,GO:0098542
PAXXG110320	18	AT5G22060	J2	Protein homeostasis.protein quality control.cytosolic Hsp70 chaperone system.co-chaperone (Hsp40)	N.A.
PAXXG110380	18	AT1G08470	SSL3	Enzyme classification.EC_4 lyases.EC_4.3 carbon-nitrogen lyase	GO:0003674,GO:0003824,GO:0005575,GO:0005622,GO:0005623,GO:0005737,GO:0005773,GO:0005774,GO:0005783,GO:0012505,GO:0016020,GO:0016787,GO:0016788,GO:0031090,GO:0043226,GO:0043227,GO:0043229,GO:0043231,GO:0044422,GO:0044424,GO:0044437,GO:0044444,GO:0044446,GO:0044464,GO:0098588,GO:0098805
PAXXG110990	18	AT2G44480	BGLU17	Enzyme classification.EC_3 hydrolases.EC_3.2 glycosylase	GO:0003674,GO:0003824,GO:0004553,GO:0005575,GO:0005622,GO:0005623,GO:0005737,GO:0008422,GO:0009507,GO:0009536,GO:0015923,GO:0015925,GO:0015926,GO:0015928,GO:0016162,GO:0016787,GO:0016798,GO:0043226,GO:0043227,GO:0043229,GO:0043231,GO:0044424,GO:0044444,GO:0044464,GO:0097599
PAXXG111660	18	AT1G49780	PUB26	Protein homeostasis.ubiquitin-proteasome system.ubiquitin-fold protein conjugation.ubiquitin conjugation (ubiquitylation).ubiquitin-ligase E3 activities.U-Box E3 ligase activities.group-III ligase	GO:0002376,GO:0003674,GO:0003824,GO:0004842,GO:0006464,GO:0006807,GO:0006950,GO:0006952,GO:0006955,GO:0008150,GO:0008152,GO:0009605,GO:0009607,GO:0009814,GO:0009987,GO:0010033,GO:0010200,GO:0010243,GO:0016567,GO:0016740,GO:0019538,GO:0019787,GO:0032446,GO:0036211,GO:0042221,GO:0042493,GO:0043170,GO:0043207,GO:0043412,GO:0044237,GO:0044238,GO:0044260,GO:0044267,GO:0045087,GO:0050896,GO:0051704,GO:…
PAXXG111850	18	AT5G05370	K18I23.18	Cellular respiration.oxidative phosphorylation.cytochrome c reductase complex.component QCR8	GO:0005575,GO:0005622,GO:0005623,GO:0005737,GO:0005739,GO:0005740,GO:0005743,GO:0016020,GO:0019866,GO:0031090,GO:0031966,GO:0031967,GO:0031975,GO:0043226,GO:0043227,GO:0043229,GO:0043231,GO:0044422,GO:0044424,GO:0044429,GO:0044444,GO:0044446,GO:0044464
PAXXG111870	18	AT3G13650	AT3G13650	not assigned.annotated	N.A.
PAXXG112230	18	AT1G33120	AT1G33120	Protein biosynthesis.ribosome biogenesis.large ribosomal subunit (LSU).LSU proteome.component uL6	GO:0002181,GO:0003674,GO:0003676,GO:0003723,GO:0003735,GO:0005198,GO:0005488,GO:0005575,GO:0005622,GO:0005623,GO:0005737,GO:0005829,GO:0005840,GO:0006412,GO:0006518,GO:0006807,GO:0008150,GO:0008152,GO:0009058,GO:0009059,GO:0009987,GO:0010467,GO:0015934,GO:0019538,GO:0022625,GO:0022626,GO:0032991,GO:0034641,GO:0034645,GO:0043043,GO:0043170,GO:0043226,GO:0043228,GO:0043229,GO:0043232,GO:0043603,GO:…
PAXXG113130	18	AT5G09590	MTHSC70-2	Coenzyme metabolism.iron-sulfur cluster assembly machinery.mitochondrial ISC system.transfer phase.chaperone (HSCA)	GO:0000166,GO:0000988,GO:0000989,GO:0003674,GO:0003824,GO:0005488,GO:0005515,GO:0005524,GO:0005575,GO:0005622,GO:0005623,GO:0005737,GO:0005739,GO:0005829,GO:0006457,GO:0006458,GO:0006950,GO:0006986,GO:0008144,GO:0008150,GO:0008270,GO:0009266,GO:0009408,GO:0009628,GO:0009889,GO:0009987,GO:0010033,GO:0010556,GO:0016043,GO:0016462,GO:0016787,GO:0016817,GO:0016818,GO:0016887,GO:0016989,GO:0017076,GO:…
PAXXG113690	18	N.A.	N.A.	Redox homeostasis.glutathione-based redox regulation.glutathione S-transferase activities.class phi glutathione S-transferase	N.A.
PAXXG114440	18	AT2G37040	PAL1	Secondary metabolism.phenolics.p-coumaroyl-CoA biosynthesis.phenylalanine ammonia lyase activity.phenylalanine ammonia lyase (PAL)	GO:0001101,GO:0003674,GO:0003824,GO:0006464,GO:0006508,GO:0006511,GO:0006725,GO:0006807,GO:0008150,GO:0008152,GO:0009056,GO:0009057,GO:0009058,GO:0009636,GO:0009698,GO:0009699,GO:0009719,GO:0009725,GO:0009739,GO:0009987,GO:0010033,GO:0010243,GO:0014070,GO:0016598,GO:0016829,GO:0016840,GO:0016841,GO:0019438,GO:0019538,GO:0019748,GO:0019941,GO:0030163,GO:0033993,GO:0036211,GO:0042221,GO:0042493,GO:…
PAXXG114620	18	AT2G35710	T20F21.27	not assigned.annotated	GO:0000271,GO:0003674,GO:0003824,GO:0005575,GO:0005622,GO:0005623,GO:0005737,GO:0005829,GO:0005975,GO:0005976,GO:0005977,GO:0005978,GO:0006073,GO:0006091,GO:0006112,GO:0008150,GO:0008152,GO:0008194,GO:0008466,GO:0009058,GO:0009059,GO:0009250,GO:0009987,GO:0015980,GO:0016051,GO:0016740,GO:0016757,GO:0016758,GO:0033692,GO:0034637,GO:0034645,GO:0035251,GO:0043170,GO:0044042,GO:0044237,GO:0044238,GO:…
PAXXG115420	18	AT3G05590	RPL18	Protein biosynthesis.ribosome biogenesis.large ribosomal subunit (LSU).LSU proteome.component eL18	GO:0003674,GO:0003676,GO:0003723,GO:0003735,GO:0005198,GO:0005488,GO:0005575,GO:0005622,GO:0005623,GO:0005737,GO:0005829,GO:0005840,GO:0006412,GO:0006518,GO:0006807,GO:0008150,GO:0008152,GO:0009058,GO:0009059,GO:0009987,GO:0010467,GO:0015934,GO:0019538,GO:0022625,GO:0022626,GO:0032991,GO:0034641,GO:0034645,GO:0043043,GO:0043170,GO:0043226,GO:0043228,GO:0043229,GO:0043232,GO:0043603,GO:0043604,GO:…
PAXXG118150	18	N.A.	N.A.	not assigned.annotated	N.A.
PAXXG118450	18	AT1G73780	F25P22.20	not assigned.not annotated	N.A.
PAXXG118730	18	N.A.	N.A.	not assigned.not annotated	N.A.
PAXXG118770	18	N.A.	N.A.	not assigned.annotated	N.A.
PAXXG118830	18	AT5G56600	PRF3	Cytoskeleton organisation.microfilament network.actin polymerisation.profilin actin nucleation protein	N.A.
PAXXG119700	18	AT2G31200	ADF6	Cytoskeleton organisation.microfilament network.actin polymerisation.actin-depolymerizing factor (ADF)	N.A.
PAXXG119830	18	AT3G01120	MTO1	Amino acid metabolism.aspartate group amino acid biosynthesis.aspartate-derived amino acids.methionine.transsulfuration pathway.cystathionine gamma-synthase	GO:0000096,GO:0000097,GO:0001887,GO:0003674,GO:0003824,GO:0003962,GO:0005488,GO:0005575,GO:0005622,GO:0005623,GO:0005737,GO:0006082,GO:0006520,GO:0006555,GO:0006790,GO:0006807,GO:0008144,GO:0008150,GO:0008152,GO:0008652,GO:0009058,GO:0009066,GO:0009067,GO:0009086,GO:0009507,GO:0009532,GO:0009536,GO:0009570,GO:0009987,GO:0016053,GO:0016740,GO:0016765,GO:0019752,GO:0019842,GO:0030170,GO:0036094,GO:…
PAXXG120410	18	N.A.	N.A.	Multi-process regulation.SnRK1-kinase regulatory system.regulatory protein (FLZ) of SnRK1 complex	N.A.
PAXXG121820	18	N.A.	N.A.	not assigned.not annotated	N.A.
PAXXG122300	18	AT1G19440	KCS4	Lipid metabolism.fatty acid metabolism.endoplasmic reticulum-localized fatty acid elongase (FAE) system.fatty acid elongation complex.condensing enzyme activities.3-ketoacyl-CoA synthase (KCS)	N.A.
PAXXG122510	18	AT1G68840	RAV2	RNA biosynthesis.transcriptional regulation.B3 transcription factor superfamily.transcription factor (RAV/NGATHA)	GO:0000003,GO:0001067,GO:0003006,GO:0003674,GO:0003676,GO:0003677,GO:0003700,GO:0005488,GO:0005575,GO:0005622,GO:0005623,GO:0005634,GO:0006355,GO:0007275,GO:0008150,GO:0009314,GO:0009416,GO:0009628,GO:0009648,GO:0009719,GO:0009725,GO:0009741,GO:0009791,GO:0009889,GO:0009890,GO:0009892,GO:0009909,GO:0009910,GO:0010033,GO:0010228,GO:0010468,GO:0010556,GO:0010558,GO:0010605,GO:0010629,GO:0014070,GO:…
PAXXG122740	18	N.A.	N.A.	not assigned.annotated	GO:0003674,GO:0003676,GO:0003723,GO:0003725,GO:0003824,GO:0004518,GO:0004519,GO:0004521,GO:0004525,GO:0004540,GO:0005488,GO:0005575,GO:0005622,GO:0005623,GO:0005634,GO:0006139,GO:0006396,GO:0006725,GO:0006807,GO:0008150,GO:0008152,GO:0009892,GO:0009987,GO:0010033,GO:0010467,GO:0010468,GO:0010605,GO:0010608,GO:0010629,GO:0014070,GO:0016070,GO:0016246,GO:0016441,GO:0016458,GO:0016787,GO:0016788,GO:…
PAXXG123240	18	AT1G26800	T24P13.19	Protein homeostasis.ubiquitin-proteasome system.ubiquitin-fold protein conjugation.ubiquitin conjugation (ubiquitylation).ubiquitin-ligase E3 activities.RING-domain E3 ligase activities.E3 ubiquitin ligase (SNIPER)	GO:0000003,GO:0000209,GO:0000902,GO:0000904,GO:0003006,GO:0003674,GO:0003824,GO:0004842,GO:0005488,GO:0005515,GO:0005575,GO:0005622,GO:0005623,GO:0005737,GO:0005829,GO:0006464,GO:0006508,GO:0006511,GO:0006515,GO:0006807,GO:0006950,GO:0007275,GO:0008150,GO:0008152,GO:0009056,GO:0009057,GO:0009653,GO:0009791,GO:0009826,GO:0009888,GO:0009987,GO:0010026,GO:0010033,GO:0010154,GO:0010498,GO:0016043,GO:…
PAXXG129740	18	AT1G59870	PEN3	Solute transport.primary active transport.ABC superfamily.ABC2 family.subfamily ABCG transporter	GO:0000041,GO:0001101,GO:0002376,GO:0003674,GO:0003824,GO:0005215,GO:0005575,GO:0005622,GO:0005623,GO:0005737,GO:0005739,GO:0005773,GO:0005774,GO:0005886,GO:0006082,GO:0006725,GO:0006790,GO:0006807,GO:0006810,GO:0006811,GO:0006812,GO:0006855,GO:0006950,GO:0006952,GO:0006955,GO:0008150,GO:0008152,GO:0008324,GO:0009056,GO:0009507,GO:0009526,GO:0009536,GO:0009605,GO:0009607,GO:0009617,GO:0009620,GO:…
PAXXG129870	18	N.A.	N.A.	not assigned.not annotated	N.A.
PAXXG132150	18	AT3G01470	HB-1	RNA biosynthesis.transcriptional regulation.Homeobox transcription factor superfamily.transcription factor (HD-ZIP I/II)	N.A.
PAXXG133510	18	AT3G47340	ASN1	Amino acid metabolism.aspartate group amino acid biosynthesis.asparagine.glutamine-dependent asparagine synthetase	N.A.
PAXXG134230	18	AT2G28790	F8N16.8	not assigned.annotated	N.A.
PAXXG138300	18	AT4G37320	CYP81D5	Enzyme classification.EC_1 oxidoreductases.EC_1.14 oxidoreductase acting on paired donor with incorporation or reduction of molecular oxygen	N.A.
PAXXG139520	18	AT5G21090	AT5G21090	not assigned.annotated	GO:0003674,GO:0003824,GO:0004672,GO:0004674,GO:0004675,GO:0004888,GO:0005575,GO:0005623,GO:0005886,GO:0006464,GO:0006468,GO:0006793,GO:0006796,GO:0006807,GO:0007154,GO:0007165,GO:0007166,GO:0007167,GO:0007178,GO:0008150,GO:0008152,GO:0009987,GO:0016020,GO:0016301,GO:0016310,GO:0016740,GO:0016772,GO:0016773,GO:0019199,GO:0019538,GO:0023052,GO:0036211,GO:0038023,GO:0043170,GO:0043412,GO:0044237,GO:…
PAXXG139660	18	N.A.	N.A.	not assigned.not annotated	N.A.
PAXXG139670	18	AT3G09500	AT3G09500	Protein biosynthesis.ribosome biogenesis.large ribosomal subunit (LSU).LSU proteome.component uL29	N.A.
PAXXG141870	18	AT2G43970	F6E13.10	RNA processing.RNA homeostasis.mRNA quality control.regulatory protein (LARP6)	GO:0003674,GO:0003676,GO:0003723,GO:0003729,GO:0005488,GO:0097159,GO:1901363
PAXXG145790	18	AT3G62260	AT3G62260	RNA biosynthesis.transcriptional regulation.phosphatase-type transcription factor (DBP)	N.A.
PAXXG147000	18	AT5G64300	GCH	Coenzyme metabolism.FMN/FAD biosynthesis.bifunctional GTP cyclohydrolase II (RibA) and DHBP synthase (RibB)	GO:0003674,GO:0003824,GO:0003933,GO:0003935,GO:0005575,GO:0005622,GO:0005623,GO:0005737,GO:0006766,GO:0006767,GO:0006771,GO:0006807,GO:0008150,GO:0008152,GO:0008686,GO:0009058,GO:0009110,GO:0009231,GO:0009507,GO:0009532,GO:0009536,GO:0009570,GO:0009987,GO:0016020,GO:0016787,GO:0016810,GO:0016814,GO:0016829,GO:0016830,GO:0017144,GO:0018130,GO:0019238,GO:0034641,GO:0042364,GO:0042726,GO:0042727,GO:…
PAXXG147200	18	AT4G08950	EXO	not assigned.annotated	GO:0005575,GO:0005618,GO:0005622,GO:0005623,GO:0005737,GO:0005794,GO:0008150,GO:0009505,GO:0009719,GO:0009725,GO:0009741,GO:0010033,GO:0012505,GO:0014070,GO:0030312,GO:0033993,GO:0042221,GO:0043226,GO:0043227,GO:0043229,GO:0043231,GO:0044424,GO:0044444,GO:0044464,GO:0050896,GO:0071944,GO:1901700
PAXXG148790	18	AT5G24510	K18P6.3	Protein biosynthesis.ribosome biogenesis.large ribosomal subunit (LSU).LSU proteome.component RPP1	N.A.
PAXXG150520	18	AT1G32640	MYC2	RNA biosynthesis.transcriptional regulation.transcription factor (bHLH)	GO:0001101,GO:0003674,GO:0003676,GO:0003677,GO:0003700,GO:0005488,GO:0005509,GO:0005515,GO:0005575,GO:0005622,GO:0005623,GO:0005634,GO:0006355,GO:0006950,GO:0006952,GO:0006970,GO:0006972,GO:0008134,GO:0008150,GO:0008152,GO:0009058,GO:0009628,GO:0009651,GO:0009718,GO:0009719,GO:0009725,GO:0009753,GO:0009812,GO:0009813,GO:0009889,GO:0009891,GO:0009893,GO:0010033,GO:0010468,GO:0010556,GO:0010557,GO:…
PAXXG151010	18	N.A.	N.A.	not assigned.not annotated	N.A.
PAXXG152490	18	AT1G73590	PIN1	Phytohormone action.auxin.transport.polar auxin transport system.auxin transporter (PIN)	GO:0003674,GO:0005215,GO:0005575,GO:0005622,GO:0005623,GO:0005737,GO:0005783,GO:0005886,GO:0006810,GO:0008150,GO:0009914,GO:0009926,GO:0009966,GO:0010252,GO:0010315,GO:0010329,GO:0010646,GO:0010817,GO:0010928,GO:0012505,GO:0015562,GO:0016020,GO:0022857,GO:0023051,GO:0042592,GO:0043226,GO:0043227,GO:0043229,GO:0043231,GO:0044424,GO:0044444,GO:0044464,GO:0048583,GO:0048878,GO:0050789,GO:0050794,GO:…
PAXXG153250	18	AT2G36530	LOS2	Enzyme classification.EC_4 lyases.EC_4.2 carbon-oxygen lyase	GO:0001101,GO:0003674,GO:0003676,GO:0003677,GO:0003824,GO:0004634,GO:0005488,GO:0005507,GO:0005575,GO:0005576,GO:0005622,GO:0005623,GO:0005634,GO:0005737,GO:0005739,GO:0005740,GO:0005829,GO:0005886,GO:0005911,GO:0006950,GO:0006970,GO:0008150,GO:0009266,GO:0009314,GO:0009409,GO:0009416,GO:0009506,GO:0009507,GO:0009536,GO:0009628,GO:0009651,GO:0009719,GO:0009725,GO:0009737,GO:0010033,GO:0010035,GO:…
PAXXG153500	18	AT4G40040	T5J17.210	Chromatin organisation.chromatin structure.DNA wrapping.histone (H3)	GO:0000785,GO:0000786,GO:0003674,GO:0003676,GO:0003677,GO:0003682,GO:0005488,GO:0005575,GO:0005622,GO:0005623,GO:0005634,GO:0005694,GO:0006323,GO:0006325,GO:0006333,GO:0006334,GO:0006996,GO:0008150,GO:0009987,GO:0016043,GO:0022607,GO:0031490,GO:0031491,GO:0031492,GO:0031497,GO:0032991,GO:0032993,GO:0034622,GO:0034728,GO:0043226,GO:0043227,GO:0043228,GO:0043229,GO:0043231,GO:0043232,GO:0043933,GO:…
PAXXG154150	18	N.A.	N.A.	Redox homeostasis.glutathione-based redox regulation.glutathione S-transferase activities.class tau glutathione S-transferase	N.A.
PAXXG154175	18	N.A.	N.A.	not assigned.not annotated	N.A.
PAXXG155320	18	AT3G16170	AT3G16170	Lipid metabolism.fatty acid metabolism.mitochondrial fatty acid synthase (mtFAS) system.malonyl-CoA synthetase (mtMCS)	N.A.
PAXXG156440	18	N.A.	N.A.	not assigned.not annotated	N.A.
PAXXG156810	18	AT4G39700	T19P19.90	not assigned.annotated	GO:0003674,GO:0005488,GO:0005575,GO:0005622,GO:0005623,GO:0005737,GO:0006810,GO:0006811,GO:0006812,GO:0006873,GO:0006875,GO:0008150,GO:0009987,GO:0019725,GO:0030001,GO:0030003,GO:0042592,GO:0043167,GO:0043169,GO:0044424,GO:0044464,GO:0046872,GO:0046914,GO:0046916,GO:0048878,GO:0050801,GO:0051179,GO:0051234,GO:0055065,GO:0055076,GO:0055080,GO:0055082,GO:0065007,GO:0065008,GO:0098771
PAXXG158320	18	AT1G65930	cICDH	Enzyme classification.EC_1 oxidoreductases.EC_1.1 oxidoreductase acting on CH-OH group of donor	GO:0003674,GO:0003824,GO:0004448,GO:0004450,GO:0005488,GO:0005507,GO:0005575,GO:0005576,GO:0005622,GO:0005623,GO:0005737,GO:0005829,GO:0005886,GO:0005911,GO:0006082,GO:0006102,GO:0006139,GO:0006725,GO:0006732,GO:0006733,GO:0006739,GO:0006753,GO:0006793,GO:0006796,GO:0006807,GO:0006950,GO:0006952,GO:0006970,GO:0008150,GO:0008152,GO:0009117,GO:0009506,GO:0009507,GO:0009532,GO:0009536,GO:0009570,GO:…
PAXXG158510	18	AT2G22425	AT2G22425	Protein modification.targeting peptide maturation.endomembrane system.SPC endoplasmic signal peptidase complex.component SPCs1	GO:0005575,GO:0005622,GO:0005623,GO:0005737,GO:0005783,GO:0005787,GO:0005789,GO:0006465,GO:0006508,GO:0006518,GO:0006605,GO:0006807,GO:0006810,GO:0006886,GO:0008104,GO:0008150,GO:0008152,GO:0009987,GO:0010467,GO:0012505,GO:0015031,GO:0015833,GO:0016020,GO:0016021,GO:0016485,GO:0019538,GO:0030176,GO:0031224,GO:0031227,GO:0031984,GO:0032991,GO:0033036,GO:0033365,GO:0034613,GO:0034641,GO:0042175,GO:…
PAXXG158750	18	AT3G28715	AT3G28715	Solute transport.primary active transport.V-type ATPase complex.membrane V0 subcomplex.subunit d	GO:0000323,GO:0003674,GO:0003824,GO:0005215,GO:0005575,GO:0005622,GO:0005623,GO:0005737,GO:0005764,GO:0005765,GO:0005773,GO:0005774,GO:0005794,GO:0005911,GO:0006810,GO:0006811,GO:0006812,GO:0006873,GO:0006885,GO:0007034,GO:0007035,GO:0008150,GO:0008324,GO:0008553,GO:0009506,GO:0009987,GO:0012505,GO:0015075,GO:0015077,GO:0015078,GO:0015318,GO:0015399,GO:0015405,GO:0015662,GO:0015672,GO:0016020,GO:…
PAXXG159020	18	AT1G74270	F1O17.6	Protein biosynthesis.ribosome biogenesis.large ribosomal subunit (LSU).LSU proteome.component eL33	GO:0002181,GO:0003674,GO:0003735,GO:0005198,GO:0005575,GO:0005622,GO:0005623,GO:0005737,GO:0005829,GO:0005840,GO:0006412,GO:0006518,GO:0006807,GO:0008150,GO:0008152,GO:0009058,GO:0009059,GO:0009987,GO:0010467,GO:0015934,GO:0016020,GO:0019538,GO:0022613,GO:0022625,GO:0022626,GO:0032991,GO:0034641,GO:0034645,GO:0042254,GO:0042273,GO:0043043,GO:0043170,GO:0043226,GO:0043228,GO:0043229,GO:0043232,GO:…
PAXXG159210	18	AT4G27230	HTA2	Chromatin organisation.chromatin structure.DNA wrapping.histone (H2A)	GO:0000228,GO:0000785,GO:0000790,GO:0003674,GO:0003676,GO:0003677,GO:0005488,GO:0005575,GO:0005622,GO:0005623,GO:0005634,GO:0005694,GO:0006325,GO:0006342,GO:0006355,GO:0006996,GO:0008150,GO:0009889,GO:0009890,GO:0009892,GO:0009987,GO:0010468,GO:0010556,GO:0010558,GO:0010605,GO:0010629,GO:0016043,GO:0016458,GO:0019219,GO:0019222,GO:0031323,GO:0031324,GO:0031326,GO:0031327,GO:0031974,GO:0031981,GO:…
PAXXG159780	18	N.A.	N.A.	not assigned.annotated	N.A.
PAXXG159790	18	N.A.	N.A.	not assigned.annotated	N.A.
PAXXG159810	18	N.A.	N.A.	not assigned.annotated	N.A.
PAXXG159830	18	N.A.	N.A.	not assigned.annotated	N.A.
PAXXG159960	18	AT4G02230	T2H3.3	Protein biosynthesis.ribosome biogenesis.large ribosomal subunit (LSU).LSU proteome.component eL19	GO:0003674,GO:0003676,GO:0003723,GO:0003729,GO:0003735,GO:0005198,GO:0005488,GO:0005575,GO:0005622,GO:0005623,GO:0005737,GO:0005829,GO:0005840,GO:0005886,GO:0006412,GO:0006518,GO:0006807,GO:0008150,GO:0008152,GO:0009058,GO:0009059,GO:0009987,GO:0010467,GO:0015934,GO:0016020,GO:0019538,GO:0022625,GO:0022626,GO:0032991,GO:0034641,GO:0034645,GO:0043043,GO:0043170,GO:0043226,GO:0043228,GO:0043229,GO:…
PAXXG162860	18	N.A.	N.A.	not assigned.not annotated	N.A.
PAXXG162870	18	N.A.	N.A.	not assigned.not annotated	N.A.
PAXXG163570	18	AT5G15490	T20K14.100	Carbohydrate metabolism.nucleotide sugar biosynthesis.UDP-D-glucuronic acid biosynthesis.UDP-D-glucose 6-dehydrogenase	GO:0005575,GO:0005622,GO:0005623,GO:0005634,GO:0005737,GO:0005829,GO:0006022,GO:0006023,GO:0006024,GO:0006807,GO:0008150,GO:0008152,GO:0009058,GO:0009059,GO:0030203,GO:0043170,GO:0043226,GO:0043227,GO:0043229,GO:0043231,GO:0044424,GO:0044444,GO:0044464,GO:0071704,GO:1901135,GO:1901137,GO:1901564,GO:1901566,GO:1901576
PAXXG163770	18	AT5G58375	AT5G58375	not assigned.not annotated	N.A.
PAXXG164620	18	N.A.	N.A.	RNA biosynthesis.transcriptional regulation.transcription factor (bHLH)	GO:0003674,GO:0003700,GO:0006355,GO:0007154,GO:0007165,GO:0008150,GO:0009719,GO:0009725,GO:0009741,GO:0009742,GO:0009755,GO:0009889,GO:0009987,GO:0010033,GO:0010468,GO:0010556,GO:0014070,GO:0019219,GO:0019222,GO:0023052,GO:0031323,GO:0031326,GO:0032870,GO:0033993,GO:0040008,GO:0042221,GO:0043401,GO:0048545,GO:0050789,GO:0050794,GO:0050896,GO:0051171,GO:0051252,GO:0051716,GO:0060255,GO:0065007,GO:…
PAXXG164700	18	AT5G57870	eIFiso4G1	Protein biosynthesis.translation initiation.mRNA loading.eIF-iso4F unwinding complex.component eIF-iso4G	N.A.
PAXXG165410	18	AT4G28300	F26K10.180	not assigned.not annotated	N.A.
PAXXG167230	18	AT1G14980	CPN10	Protein homeostasis.protein quality control.Hsp60 chaperone system.Hsp60-co-chaperone (Hsp10)	GO:0003674,GO:0005488,GO:0005507,GO:0005515,GO:0005575,GO:0005622,GO:0005623,GO:0005737,GO:0005739,GO:0005759,GO:0006457,GO:0006458,GO:0006950,GO:0006986,GO:0008150,GO:0009266,GO:0009408,GO:0009628,GO:0009987,GO:0010033,GO:0031974,GO:0035966,GO:0042221,GO:0043167,GO:0043169,GO:0043226,GO:0043227,GO:0043229,GO:0043231,GO:0043233,GO:0044422,GO:0044424,GO:0044429,GO:0044444,GO:0044446,GO:0044464,GO:…
PAXXG168120	18	AT3G15210	ERF4	RNA biosynthesis.transcriptional regulation.AP2/ERF transcription factor superfamily.transcription factor (ERF)	N.A.
PAXXG169450	18	AT1G71695	F14O23.6	not assigned.annotated	GO:0003674,GO:0003824,GO:0004601,GO:0005575,GO:0005618,GO:0005622,GO:0005623,GO:0005737,GO:0005773,GO:0005911,GO:0008150,GO:0008152,GO:0009505,GO:0009506,GO:0009636,GO:0009664,GO:0009987,GO:0016020,GO:0016043,GO:0016209,GO:0016491,GO:0016684,GO:0030054,GO:0030312,GO:0042221,GO:0043226,GO:0043227,GO:0043229,GO:0043231,GO:0044424,GO:0044444,GO:0044464,GO:0045229,GO:0050896,GO:0051716,GO:0055044,GO:…
PAXXG171730	18	AT4G37540	LBD39	RNA biosynthesis.transcriptional regulation.transcription factor (AS2/LOB)	GO:0006807,GO:0007275,GO:0008150,GO:0008152,GO:0009653,GO:0009965,GO:0010016,GO:0032501,GO:0032502,GO:0048366,GO:0048367,GO:0048731,GO:0048827,GO:0048856,GO:0060776,GO:0099402,GO:1905392
PAXXG172430	18	N.A.	N.A.	Protein modification.phosphorylation.TKL protein kinase superfamily.protein kinase (LRR-XI)	GO:0000003,GO:0003006,GO:0003674,GO:0005102,GO:0005488,GO:0005515,GO:0005575,GO:0005623,GO:0005886,GO:0007275,GO:0008150,GO:0009791,GO:0009888,GO:0009908,GO:0010073,GO:0010075,GO:0016020,GO:0022414,GO:0032501,GO:0032502,GO:0033612,GO:0040008,GO:0043621,GO:0044464,GO:0048229,GO:0048367,GO:0048437,GO:0048507,GO:0048509,GO:0048608,GO:0048638,GO:0048731,GO:0048856,GO:0050789,GO:0050793,GO:0061458,GO:…
PAXXG172460	18	AT4G37830	AT4G37830	Cellular respiration.oxidative phosphorylation.cytochrome c oxidase complex.core components.component COX6a	GO:0003674,GO:0005575,GO:0005622,GO:0005623,GO:0005737,GO:0005739,GO:0006091,GO:0006119,GO:0006123,GO:0006139,GO:0006163,GO:0006725,GO:0006753,GO:0006793,GO:0006796,GO:0006807,GO:0008150,GO:0008152,GO:0009060,GO:0009117,GO:0009123,GO:0009126,GO:0009141,GO:0009144,GO:0009150,GO:0009161,GO:0009167,GO:0009199,GO:0009205,GO:0009259,GO:0009987,GO:0015980,GO:0016310,GO:0017144,GO:0019637,GO:0019646,GO:…
PAXXG173580	18	N.A.	N.A.	not assigned.not annotated	N.A.
PAXXG174720	18	AT5G13930	TT4	Secondary metabolism.phenolics.flavonoid biosynthesis.chalcones.chalcone synthase activity.chalcone synthase (CHS)	GO:0005575,GO:0005622,GO:0005623,GO:0005737,GO:0044424,GO:0044464
PAXXG176610	18	AT3G15990	SULTR3;4	Solute transport.carrier-mediated transport.APC superfamily.SulP family.sulfate transporter (SULTR)	GO:0003674,GO:0005215,GO:0005575,GO:0005623,GO:0005886,GO:0005887,GO:0005911,GO:0006810,GO:0006811,GO:0006820,GO:0008150,GO:0008272,GO:0008509,GO:0009506,GO:0015075,GO:0015103,GO:0015116,GO:0015318,GO:0015698,GO:0016020,GO:0016021,GO:0022857,GO:0030054,GO:0031224,GO:0031226,GO:0034220,GO:0044425,GO:0044459,GO:0044464,GO:0051179,GO:0051234,GO:0055044,GO:0055085,GO:0071944,GO:0072348,GO:0098656,GO:…
PAXXG177000	18	AT3G52660	AT3G52660	not assigned.annotated	GO:0000375,GO:0000377,GO:0000398,GO:0002376,GO:0003674,GO:0003676,GO:0003723,GO:0003727,GO:0005488,GO:0005575,GO:0005622,GO:0005623,GO:0005634,GO:0005654,GO:0005681,GO:0005737,GO:0006139,GO:0006396,GO:0006397,GO:0006417,GO:0006725,GO:0006807,GO:0006950,GO:0006952,GO:0006955,GO:0008150,GO:0008152,GO:0008380,GO:0009451,GO:0009889,GO:0009890,GO:0009892,GO:0009893,GO:0009894,GO:0009895,GO:0009987,GO:…
PAXXG178770	18	AT1G75500	WAT1	Solute transport.carrier-mediated transport.DMT superfamily.solute transporter (UmamiT)	GO:0000325,GO:0000902,GO:0003674,GO:0005215,GO:0005575,GO:0005622,GO:0005623,GO:0005737,GO:0005773,GO:0005774,GO:0005886,GO:0005887,GO:0005938,GO:0006521,GO:0006810,GO:0007154,GO:0007165,GO:0008150,GO:0009653,GO:0009705,GO:0009719,GO:0009725,GO:0009733,GO:0009734,GO:0009755,GO:0009826,GO:0009832,GO:0009834,GO:0009893,GO:0009914,GO:0009966,GO:0009987,GO:0010033,GO:0010315,GO:0010565,GO:0010646,GO:…
PAXXG178900	18	N.A.	N.A.	not assigned.not annotated	N.A.
PAXXG179460	18	AT3G07090	AT3G07090	Protein homeostasis.ubiquitin-proteasome system.ubiquitin-fold protein deconjugation.SUMO deconjugation.peptidase (DeSI)	N.A.
PAXXG179490	18	AT4G36740	HB40	RNA biosynthesis.transcriptional regulation.Homeobox transcription factor superfamily.transcription factor (HD-ZIP I/II)	GO:0003674,GO:0003676,GO:0003677,GO:0003700,GO:0005488,GO:0006355,GO:0007275,GO:0008150,GO:0009719,GO:0009725,GO:0009733,GO:0009889,GO:0010033,GO:0010468,GO:0010556,GO:0019219,GO:0019222,GO:0022622,GO:0031323,GO:0031326,GO:0032501,GO:0032502,GO:0042221,GO:0048364,GO:0048731,GO:0048856,GO:0050789,GO:0050794,GO:0050896,GO:0051171,GO:0051252,GO:0060255,GO:0065007,GO:0080090,GO:0097159,GO:0099402,GO:…
PAXXG180020	18	N.A.	N.A.	Multi-process regulation.circadian clock system.regulatory protein (TIC)	N.A.
PAXXG180790	18	AT1G70370	PG2	Cell wall organisation.pectin.modification and degradation.polygalacturonase activities.regulatory protein of polygalacturonase activity	N.A.
PAXXG181770	18	N.A.	N.A.	Cytoskeleton organisation.nuclear dynamics.nuclear shape determination.lamin-like protein (CRWN)	GO:0000229,GO:0000785,GO:0000789,GO:0005575,GO:0005622,GO:0005623,GO:0005634,GO:0005635,GO:0005652,GO:0005654,GO:0005694,GO:0005730,GO:0005737,GO:0005829,GO:0005911,GO:0006996,GO:0006997,GO:0008150,GO:0009506,GO:0009987,GO:0012505,GO:0016043,GO:0030054,GO:0031967,GO:0031974,GO:0031975,GO:0031981,GO:0032535,GO:0034399,GO:0043226,GO:0043227,GO:0043228,GO:0043229,GO:0043231,GO:0043232,GO:0043233,GO:…
PAXXG182170	18	N.A.	N.A.	Protein modification.phosphorylation.TKL protein kinase superfamily.protein kinase (LRR-XV)	GO:0007275,GO:0008150,GO:0009653,GO:0009791,GO:0010015,GO:0010101,GO:0010102,GO:0010468,GO:0019222,GO:0022622,GO:0032501,GO:0032502,GO:0048364,GO:0048527,GO:0048528,GO:0048731,GO:0048856,GO:0050789,GO:0060255,GO:0065007,GO:0090696,GO:0090697,GO:0090698,GO:0099402,GO:1905392
PAXXG182230	18	AT3G04920	T9J14.13	Protein biosynthesis.ribosome biogenesis.small ribosomal subunit (SSU).SSU proteome.component eS24	GO:0000462,GO:0003674,GO:0003735,GO:0005198,GO:0005575,GO:0005618,GO:0005622,GO:0005623,GO:0005737,GO:0005829,GO:0005840,GO:0005844,GO:0006139,GO:0006364,GO:0006396,GO:0006725,GO:0006807,GO:0008150,GO:0008152,GO:0009987,GO:0010467,GO:0015935,GO:0016020,GO:0016070,GO:0016072,GO:0022613,GO:0022626,GO:0022627,GO:0030312,GO:0030490,GO:0032991,GO:0034470,GO:0034641,GO:0034660,GO:0042254,GO:0042274,GO:…
PAXXG182320	18	N.A.	N.A.	Nutrient uptake.transition metal homeostasis.metallochaperone activities.metallothionein (MT)	GO:0003674,GO:0005488,GO:0005507,GO:0006873,GO:0006875,GO:0006878,GO:0008150,GO:0008270,GO:0009987,GO:0019725,GO:0030003,GO:0042592,GO:0043167,GO:0043169,GO:0046872,GO:0046914,GO:0046916,GO:0048878,GO:0050801,GO:0055065,GO:0055070,GO:0055076,GO:0055080,GO:0055082,GO:0065007,GO:0065008,GO:0098771
PAXXG182950	18	AT4G26910	F10M23.250	Cellular respiration.tricarboxylic acid cycle.2-oxoglutarate dehydrogenase complex.component E2	GO:0003674,GO:0005488,GO:0005575,GO:0005622,GO:0005623,GO:0005737,GO:0005739,GO:0008270,GO:0016020,GO:0043167,GO:0043169,GO:0043226,GO:0043227,GO:0043229,GO:0043231,GO:0044424,GO:0044444,GO:0044464,GO:0046872,GO:0046914
PAXXG183150	18	AT4G23400	PIP1;5	Solute transport.channels.MIP family.plasma membrane intrinsic protein (PIP)	GO:0003674,GO:0005215,GO:0005372,GO:0005575,GO:0005622,GO:0005623,GO:0005737,GO:0005829,GO:0005886,GO:0005887,GO:0006810,GO:0006811,GO:0006833,GO:0008150,GO:0009987,GO:0015250,GO:0015267,GO:0015318,GO:0016020,GO:0016021,GO:0016043,GO:0022607,GO:0022803,GO:0022838,GO:0022857,GO:0031224,GO:0031226,GO:0032991,GO:0034220,GO:0042044,GO:0043933,GO:0044085,GO:0044424,GO:0044425,GO:0044444,GO:0044459,GO:…
PAXXG185180	18	AT5G24510	K18P6.3	Protein biosynthesis.ribosome biogenesis.large ribosomal subunit (LSU).LSU proteome.component RPP1	N.A.
PAXXG186700	18	AT5G53160	RCAR3	Phytohormone action.abscisic acid.perception and signalling.receptor activities.cytoplasm-localized receptor complex.receptor component PYL/RCAR	GO:0001101,GO:0003674,GO:0004857,GO:0004864,GO:0005488,GO:0005515,GO:0005575,GO:0005622,GO:0005623,GO:0005634,GO:0005737,GO:0005829,GO:0006950,GO:0007154,GO:0007165,GO:0007275,GO:0008150,GO:0008289,GO:0009266,GO:0009409,GO:0009414,GO:0009415,GO:0009628,GO:0009719,GO:0009725,GO:0009737,GO:0009738,GO:0009755,GO:0009791,GO:0009845,GO:0009892,GO:0009987,GO:0010033,GO:0010035,GO:0010427,GO:0010563,GO:…
PAXXG186760	18	AT1G64390	GH9C2	Cell wall organisation.cellulose.cellulose modification.class-C endo-1,4-beta-glucanase	N.A.
PAXXG187450	18	AT5G45670	MRA19.6	not assigned.annotated	GO:0002376,GO:0005575,GO:0005576,GO:0005618,GO:0005622,GO:0005623,GO:0005634,GO:0005737,GO:0006950,GO:0006952,GO:0006955,GO:0008150,GO:0009507,GO:0009534,GO:0009536,GO:0009579,GO:0009605,GO:0009607,GO:0009627,GO:0009814,GO:0030312,GO:0031976,GO:0031984,GO:0043207,GO:0043226,GO:0043227,GO:0043229,GO:0043231,GO:0044422,GO:0044424,GO:0044434,GO:0044435,GO:0044444,GO:0044446,GO:0044464,GO:0045087,GO:…
PAXXG189250	18	AT5G19530	ACL5	Polyamine metabolism.spermidine biosynthesis.thermospermine synthase	GO:0003674,GO:0003824,GO:0005575,GO:0005622,GO:0005623,GO:0005737,GO:0006810,GO:0008150,GO:0009888,GO:0009914,GO:0009926,GO:0009987,GO:0010087,GO:0010089,GO:0010487,GO:0010817,GO:0016740,GO:0016765,GO:0016768,GO:0030154,GO:0032502,GO:0044424,GO:0044464,GO:0048759,GO:0048856,GO:0048869,GO:0051179,GO:0051234,GO:0060918,GO:0065007,GO:0065008,GO:1905177
PAXXG189660	18	AT3G62870	AT3G62870	Protein biosynthesis.ribosome biogenesis.large ribosomal subunit (LSU).LSU proteome.component eL8	GO:0000470,GO:0003674,GO:0003676,GO:0003723,GO:0003735,GO:0005198,GO:0005488,GO:0005575,GO:0005622,GO:0005623,GO:0005634,GO:0005730,GO:0005737,GO:0005773,GO:0005774,GO:0005829,GO:0005840,GO:0005844,GO:0005911,GO:0006139,GO:0006364,GO:0006396,GO:0006412,GO:0006518,GO:0006725,GO:0006807,GO:0008150,GO:0008152,GO:0009058,GO:0009059,GO:0009506,GO:0009507,GO:0009536,GO:0009987,GO:0010467,GO:0015934,GO:…
PAXXG189720	18	AT5G50810	TIM8	Protein translocation.mitochondrion.inner mitochondrion membrane TIM22 insertion system.component Tim8	GO:0005575,GO:0005622,GO:0005623,GO:0005737,GO:0005739,GO:0005740,GO:0005758,GO:0031967,GO:0031970,GO:0031974,GO:0031975,GO:0043226,GO:0043227,GO:0043229,GO:0043231,GO:0043233,GO:0044422,GO:0044424,GO:0044429,GO:0044444,GO:0044446,GO:0044464,GO:0070013
PAXXG189750	18	AT5G23670	LCB2	Lipid metabolism.sphingolipid metabolism.ceramide biosynthesis.serine C-palmitoyltransferase activity.serine C-palmitoyltransferase complex.catalytic subunit LCB2	GO:0002178,GO:0003674,GO:0003824,GO:0004758,GO:0005575,GO:0005622,GO:0005623,GO:0005737,GO:0005773,GO:0005783,GO:0005789,GO:0006066,GO:0006629,GO:0006643,GO:0006644,GO:0006665,GO:0006667,GO:0006670,GO:0006672,GO:0006684,GO:0006686,GO:0006793,GO:0006796,GO:0006807,GO:0007275,GO:0008150,GO:0008152,GO:0008610,GO:0008654,GO:0009058,GO:0009314,GO:0009416,GO:0009555,GO:0009628,GO:0009639,GO:0009640,GO:…
PAXXG190440	18	AT5G66320	GATA5	RNA biosynthesis.transcriptional regulation.C2C2 transcription factor superfamily.GATA trancription factor families.transcription factor (A/B-GATA)	GO:0000976,GO:0000977,GO:0000981,GO:0001012,GO:0001067,GO:0001085,GO:0001228,GO:0003674,GO:0003676,GO:0003677,GO:0003682,GO:0003690,GO:0003700,GO:0005488,GO:0005515,GO:0005575,GO:0005622,GO:0005623,GO:0005634,GO:0005667,GO:0006139,GO:0006351,GO:0006355,GO:0006357,GO:0006366,GO:0006725,GO:0006807,GO:0007623,GO:0008134,GO:0008150,GO:0008152,GO:0009058,GO:0009059,GO:0009314,GO:0009416,GO:0009628,GO:…
PAXXG192060	18	AT5G55480	SVL1	not assigned.annotated	GO:0000902,GO:0000904,GO:0003674,GO:0003824,GO:0005488,GO:0005509,GO:0005575,GO:0005618,GO:0005623,GO:0005886,GO:0005911,GO:0005975,GO:0005976,GO:0006073,GO:0006950,GO:0006952,GO:0006968,GO:0007275,GO:0008081,GO:0008150,GO:0008152,GO:0008889,GO:0009505,GO:0009506,GO:0009653,GO:0009664,GO:0009791,GO:0009826,GO:0009888,GO:0009932,GO:0009987,GO:0010015,GO:0010016,GO:0010026,GO:0010052,GO:0010053,GO:…
PAXXG192100	18	AT4G12590	T1P17.180	not assigned.not annotated	N.A.
PAXXG192560	18	AT5G55730	FLA1	Cell wall organisation.cell wall proteins.hydroxyproline-rich glycoprotein activities.arabinogalactan-protein activities.Fasciclin-type arabinogalactan protein (FLA)	GO:0005575,GO:0005618,GO:0005622,GO:0005623,GO:0005737,GO:0005773,GO:0005774,GO:0005886,GO:0007275,GO:0008150,GO:0016020,GO:0022622,GO:0030312,GO:0031090,GO:0031224,GO:0031225,GO:0031226,GO:0032501,GO:0032502,GO:0043226,GO:0043227,GO:0043229,GO:0043231,GO:0044422,GO:0044424,GO:0044425,GO:0044437,GO:0044444,GO:0044446,GO:0044459,GO:0044464,GO:0046658,GO:0048364,GO:0048367,GO:0048731,GO:0048856,GO:…
PAXXG193460	18	AT1G77380	AAP3	Solute transport.carrier-mediated transport.APC superfamily.AAAP family.amino acid transporter (AAP)	N.A.
PAXXG194130	18	AT3G08860	PYD4	Nucleotide metabolism.pyrimidines.catabolism.alanine aminotransferase (PYD4)	GO:0003674,GO:0003824,GO:0005488,GO:0005515,GO:0005575,GO:0005622,GO:0005623,GO:0005737,GO:0005739,GO:0007154,GO:0008144,GO:0008150,GO:0008453,GO:0008483,GO:0009605,GO:0009987,GO:0009991,GO:0016740,GO:0016769,GO:0019842,GO:0030170,GO:0031667,GO:0031668,GO:0031669,GO:0036094,GO:0042802,GO:0043167,GO:0043168,GO:0043226,GO:0043227,GO:0043229,GO:0043231,GO:0043562,GO:0044424,GO:0044444,GO:0044464,GO:…
PAXXG194820	18	AT2G22500	UCP5	Solute transport.carrier-mediated transport.solute transporter (MTCC)	GO:0003674,GO:0005215,GO:0005310,GO:0005342,GO:0005575,GO:0005622,GO:0005623,GO:0005737,GO:0005739,GO:0005740,GO:0005743,GO:0006810,GO:0006811,GO:0006817,GO:0006820,GO:0006835,GO:0006839,GO:0006855,GO:0008150,GO:0008272,GO:0008509,GO:0008514,GO:0015075,GO:0015103,GO:0015116,GO:0015117,GO:0015131,GO:0015140,GO:0015141,GO:0015238,GO:0015291,GO:0015297,GO:0015318,GO:0015556,GO:0015698,GO:0015709,GO:…
PAXXG194920	18	N.A.	N.A.	RNA biosynthesis.transcriptional regulation.Homeobox transcription factor superfamily.transcription factor (HD-ZIP I/II)	N.A.
PAXXG199850	18	AT1G11580	PMEPCRA	Cell wall organisation.pectin.homogalacturonan.modification and degradation.pectin methylesterase	GO:0003674,GO:0003824,GO:0004857,GO:0005575,GO:0005618,GO:0005622,GO:0005623,GO:0005737,GO:0005773,GO:0005774,GO:0005829,GO:0008150,GO:0009605,GO:0009607,GO:0009617,GO:0016020,GO:0016787,GO:0016788,GO:0030234,GO:0030312,GO:0030599,GO:0031090,GO:0043086,GO:0043207,GO:0043226,GO:0043227,GO:0043229,GO:0043231,GO:0044092,GO:0044422,GO:0044424,GO:0044437,GO:0044444,GO:0044446,GO:0044464,GO:0046910,GO:…
PAXXG203800	18	AT4G24330	T22A6.160	not assigned.annotated	GO:0003674,GO:0005488,GO:0005509,GO:0005575,GO:0005622,GO:0005623,GO:0005737,GO:0005783,GO:0012505,GO:0043167,GO:0043169,GO:0043226,GO:0043227,GO:0043229,GO:0043231,GO:0044424,GO:0044444,GO:0044464,GO:0046872
PAXXG206780	18	AT3G01750	F28J7.8	not assigned.not annotated	N.A.
PAXXG206810	18	AT2G32720	CB5-B	Lipid metabolism.fatty acid metabolism.fatty acid desaturation.electron supply.cytochrome electron shuttle hemoprotein (Cyt-b5)	N.A.
PAXXG207870	18	AT5G50800	K7B16.1	Solute transport.carrier-mediated transport.TOC superfamily.sugar efflux transporter (SWEET)	GO:0003674,GO:0005215,GO:0005575,GO:0005623,GO:0005886,GO:0005887,GO:0006810,GO:0008150,GO:0008515,GO:0008643,GO:0015144,GO:0015154,GO:0015157,GO:0015766,GO:0015770,GO:0015772,GO:0016020,GO:0016021,GO:0022857,GO:0031224,GO:0031226,GO:0034219,GO:0044425,GO:0044459,GO:0044464,GO:0051119,GO:0051179,GO:0051234,GO:0055085,GO:0071702,GO:0071944
PAXXG207940	18	AT5G13180	NAC083	N.A.	N.A.
PAXXG207990	18	AT3G62760	ATGSTF13	N.A.	GO:0003674,GO:0003824,GO:0004364,GO:0005488,GO:0005515,GO:0005575,GO:0006950,GO:0008150,GO:0009635,GO:0009636,GO:0016740,GO:0016765,GO:0032991,GO:0042221,GO:0042802,GO:0042803,GO:0046983,GO:0050896
PAXXG209160	18	AT2G26280	CID7	N.A.	N.A.
PAXXG209460	18	AT1G17100	F20D23.21	not assigned.not annotated	N.A.
PAXXG209470	18	AT1G56580	SVB	N.A.	N.A.
PAXXG211200	18	AT3G43190	SUS4	Carbohydrate metabolism.sucrose metabolism.degradation.sucrose synthase	GO:0001101,GO:0001666,GO:0003674,GO:0003824,GO:0005575,GO:0005622,GO:0005623,GO:0005737,GO:0005773,GO:0005829,GO:0005886,GO:0005911,GO:0006950,GO:0006970,GO:0008150,GO:0008194,GO:0009266,GO:0009409,GO:0009413,GO:0009414,GO:0009415,GO:0009506,GO:0009628,GO:0009743,GO:0009744,GO:0009746,GO:0009749,GO:0010033,GO:0010035,GO:0010037,GO:0010038,GO:0010555,GO:0016020,GO:0016157,GO:0016740,GO:0016757,GO:…
PAXXG211250	18	AT1G11650	RBP45B	RNA processing.RNA homeostasis.mRNA stress granule formation.regulatory factor (RBP45/47)	N.A.
PAXXG211740	18	AT5G64350	FKBP12	Protein modification.protein folding.protein folding catalyst (FKBP)	GO:0000413,GO:0003674,GO:0003755,GO:0003824,GO:0005488,GO:0005527,GO:0005528,GO:0005575,GO:0005622,GO:0005623,GO:0005737,GO:0005829,GO:0006457,GO:0006464,GO:0006807,GO:0008144,GO:0008150,GO:0008152,GO:0009987,GO:0016853,GO:0016859,GO:0018193,GO:0018208,GO:0019538,GO:0036211,GO:0043170,GO:0043412,GO:0044237,GO:0044238,GO:0044260,GO:0044267,GO:0044424,GO:0044444,GO:0044464,GO:0061077,GO:0071704,GO:…
PAXXG213530	18	AT2G36060	MMZ3	Protein homeostasis.ubiquitin-proteasome system.ubiquitin-fold protein conjugation.ubiquitin conjugation (ubiquitylation).polyubiquitination.Ubc13-Uev1 conjugating E2 complex.component Uev1	N.A.
PAXXG213880	18	N.A.	N.A.	not assigned.not annotated	N.A.
PAXXG214680	18	AT5G13450	ATP5	Cellular respiration.oxidative phosphorylation.ATP synthase complex.peripheral MF1 subcomplex.subunit delta/OSCP	N.A.
PAXXG214740	18	AT5G14780	FDH	Enzyme classification.EC_1 oxidoreductases.EC_1.17 oxidoreductase acting on CH or CH2 group	GO:0005575,GO:0005622,GO:0005623,GO:0005737,GO:0005739,GO:0008150,GO:0009507,GO:0009536,GO:0009579,GO:0010035,GO:0010038,GO:0042221,GO:0043226,GO:0043227,GO:0043229,GO:0043231,GO:0044424,GO:0044444,GO:0044464,GO:0046686,GO:0050896
PAXXG214800	18	AT5G20570	RBX1	Protein homeostasis.ubiquitin-proteasome system.ubiquitin-fold protein conjugation.RUB/NEDD8 conjugation (neddylation).RUB ligase E3 activities.RUB ligase E3 protein (RBX1)	N.A.
PAXXG217490	18	AT3G02770	F13E7.29	not assigned.annotated	N.A.
PAXXG217880	18	AT3G47370	AT3G47370	Protein biosynthesis.ribosome biogenesis.small ribosomal subunit (SSU).SSU proteome.component uS10	GO:0002181,GO:0003674,GO:0003676,GO:0003723,GO:0003729,GO:0003735,GO:0005198,GO:0005488,GO:0005575,GO:0005618,GO:0005622,GO:0005623,GO:0005634,GO:0005730,GO:0005737,GO:0005829,GO:0005840,GO:0005844,GO:0005911,GO:0006412,GO:0006518,GO:0006807,GO:0008150,GO:0008152,GO:0009058,GO:0009059,GO:0009506,GO:0009987,GO:0010467,GO:0015935,GO:0016020,GO:0019538,GO:0022626,GO:0022627,GO:0030054,GO:0030312,GO:…
PAXXG218080	18	AT1G10650	F20B24.9	not assigned.annotated	N.A.
PAXXG218190	18	AT1G06520	GPAT1	not assigned.annotated	GO:0000003,GO:0003006,GO:0003674,GO:0003824,GO:0005575,GO:0005622,GO:0005623,GO:0005737,GO:0005739,GO:0006793,GO:0006796,GO:0007275,GO:0007276,GO:0008150,GO:0008152,GO:0008374,GO:0009058,GO:0009059,GO:0009555,GO:0009628,GO:0009987,GO:0010143,GO:0016020,GO:0016311,GO:0016740,GO:0016746,GO:0016747,GO:0016787,GO:0016788,GO:0016791,GO:0019953,GO:0022412,GO:0022414,GO:0030154,GO:0032501,GO:0032502,GO:…
PAXXG218930	18	AT5G56710	MIK19.16	Protein biosynthesis.ribosome biogenesis.large ribosomal subunit (LSU).LSU proteome.component eL31	N.A.
PAXXG219300	18	AT5G06770	MPH15.13	RNA biosynthesis.transcriptional regulation.transcription factor (C3H-ZF)	GO:0006950,GO:0006952,GO:0008150,GO:0009605,GO:0009607,GO:0009620,GO:0043207,GO:0050832,GO:0050896,GO:0051704,GO:0051707,GO:0098542
PAXXG220510	18	AT4G27130	T24A18.80	Protein biosynthesis.translation initiation.Pre-Initiation Complex (PIC) module.eIF1 PIC assembly factor activity.assembly factor (eIF1)	N.A.
PAXXG220540	18	N.A.	N.A.	RNA biosynthesis.transcriptional regulation.C2C2 transcription factor superfamily.transcription factor (DOF)	GO:0001067,GO:0003674,GO:0003676,GO:0003677,GO:0003700,GO:0005488,GO:0006355,GO:0008150,GO:0009889,GO:0010033,GO:0010200,GO:0010243,GO:0010468,GO:0010556,GO:0019219,GO:0019222,GO:0031323,GO:0031326,GO:0042221,GO:0042493,GO:0044212,GO:0050789,GO:0050794,GO:0050896,GO:0051171,GO:0051252,GO:0060255,GO:0065007,GO:0080090,GO:0097159,GO:0140110,GO:1901363,GO:1901698,GO:1901700,GO:1903506,GO:2000112,GO:…
PAXXG220640	18	AT1G54270	EIF4A-2	Protein biosynthesis.translation initiation.mRNA loading.mRNA unwinding factor (eIF4A)	N.A.
PAXXG220950	18	AT4G02600	MLO1	not assigned.annotated	GO:0005575,GO:0005623,GO:0005886,GO:0006950,GO:0006952,GO:0008150,GO:0016020,GO:0044464,GO:0050896,GO:0071944
PAXXG220960	18	AT3G59920	GDI2	Vesicle trafficking.multi-pathway trafficking regulation.vesicle tethering.RAB-GTPase membrane association.RAB-GTPase GDP-dissociation inhibitor (RAB-GDI)	GO:0001558,GO:0003674,GO:0005092,GO:0005093,GO:0005488,GO:0005515,GO:0005575,GO:0005576,GO:0005622,GO:0005623,GO:0005737,GO:0005829,GO:0005911,GO:0007154,GO:0007165,GO:0007264,GO:0007265,GO:0007275,GO:0007399,GO:0008150,GO:0008361,GO:0009506,GO:0009987,GO:0010035,GO:0010038,GO:0010720,GO:0010721,GO:0010769,GO:0010770,GO:0010771,GO:0010975,GO:0010976,GO:0010977,GO:0016043,GO:0017016,GO:0017137,GO:…
PAXXG221430	18	N.A.	N.A.	RNA processing.RNA export.TREX-2 ribonucleoparticle (RNP) trafficking complex.regulatory component DSS1/Sem1	N.A.
PAXXG221640	18	N.A.	N.A.	not assigned.not annotated	N.A.
PAXXG222010	18	AT5G58620	MZN1.16	RNA processing.RNA homeostasis.mRNA stress granule formation.regulatory factor (TZF)	GO:0003674,GO:0003700,GO:0006355,GO:0006950,GO:0006952,GO:0008150,GO:0009266,GO:0009409,GO:0009605,GO:0009607,GO:0009620,GO:0009628,GO:0009889,GO:0010033,GO:0010200,GO:0010243,GO:0010468,GO:0010556,GO:0019219,GO:0019222,GO:0031323,GO:0031326,GO:0042221,GO:0042493,GO:0043207,GO:0050789,GO:0050794,GO:0050832,GO:0050896,GO:0051171,GO:0051252,GO:0051704,GO:0051707,GO:0060255,GO:0065007,GO:0080090,GO:…
PAXXG222900	18	AT2G28740	HIS4	Chromatin organisation.chromatin structure.DNA wrapping.histone (H4)	GO:0000228,GO:0000785,GO:0000786,GO:0000788,GO:0000790,GO:0003674,GO:0003676,GO:0003677,GO:0005488,GO:0005515,GO:0005575,GO:0005622,GO:0005623,GO:0005634,GO:0005694,GO:0006323,GO:0006325,GO:0006333,GO:0006334,GO:0006996,GO:0008150,GO:0009987,GO:0016043,GO:0022607,GO:0031497,GO:0031974,GO:0031981,GO:0032991,GO:0032993,GO:0034622,GO:0034728,GO:0042393,GO:0043226,GO:0043227,GO:0043228,GO:0043229,GO:…
PAXXG223340	18	AT1G51340	F11M15.20	Solute transport.carrier-mediated transport.MOP superfamily.MATE family.metabolite transporter (DTX)	GO:0003674,GO:0005215,GO:0005342,GO:0006810,GO:0006811,GO:0006820,GO:0006842,GO:0006855,GO:0008150,GO:0008509,GO:0008514,GO:0010035,GO:0010038,GO:0010044,GO:0015075,GO:0015137,GO:0015142,GO:0015238,GO:0015318,GO:0015711,GO:0015746,GO:0015849,GO:0015893,GO:0022857,GO:0034220,GO:0035674,GO:0042221,GO:0042493,GO:0042891,GO:0042895,GO:0046942,GO:0046943,GO:0050896,GO:0051179,GO:0051234,GO:0055085,GO:…
PAXXG223470	18	N.A.	N.A.	Cytoskeleton organisation.endoplasmic reticulum-cytoskeleton-plasma membrane interface.ER-anchored membrane contact site protein (SRC2)	GO:0000322,GO:0000325,GO:0000326,GO:0005575,GO:0005622,GO:0005623,GO:0005737,GO:0005773,GO:0005783,GO:0005886,GO:0006605,GO:0006623,GO:0006810,GO:0006886,GO:0007034,GO:0008104,GO:0008150,GO:0012505,GO:0015031,GO:0015833,GO:0016020,GO:0033036,GO:0033365,GO:0034613,GO:0042886,GO:0043226,GO:0043227,GO:0043229,GO:0043231,GO:0044424,GO:0044444,GO:0044464,GO:0045184,GO:0046907,GO:0051179,GO:0051234,GO:…
PAXXG223930	18	AT4G10850	F25I24.60	Solute transport.carrier-mediated transport.TOC superfamily.sugar efflux transporter (SWEET)	GO:0003674,GO:0005215,GO:0005575,GO:0005622,GO:0005623,GO:0005737,GO:0005886,GO:0005887,GO:0006810,GO:0008150,GO:0008643,GO:0009507,GO:0009536,GO:0009987,GO:0015144,GO:0016020,GO:0016021,GO:0016043,GO:0022607,GO:0022857,GO:0031224,GO:0031226,GO:0034219,GO:0043226,GO:0043227,GO:0043229,GO:0043231,GO:0043933,GO:0044085,GO:0044424,GO:0044425,GO:0044444,GO:0044459,GO:0044464,GO:0051119,GO:0051179,GO:…
PAXXG225680	18	AT1G56340	CRT1a	Protein homeostasis.protein quality control.ER Quality Control (ERQC) machinery.calnexin/calreticulin chaperone system.CNX-CRT cycle.ER luminal lectin chaperone (CRT)	GO:0003674,GO:0005488,GO:0005509,GO:0005515,GO:0005575,GO:0005622,GO:0005623,GO:0005737,GO:0005783,GO:0005788,GO:0007275,GO:0008150,GO:0012505,GO:0031974,GO:0032501,GO:0032502,GO:0043167,GO:0043169,GO:0043226,GO:0043227,GO:0043229,GO:0043231,GO:0043233,GO:0044422,GO:0044424,GO:0044432,GO:0044444,GO:0044446,GO:0044464,GO:0046872,GO:0048856,GO:0051082,GO:0070013
PAXXG226320	18	AT2G36320	F2H17.7	not assigned.annotated	N.A.
PAXXG227360	18	AT5G27320	GID1C	Phytohormone action.gibberellin.perception and signal transduction.receptor protein (GID1)	GO:0000003,GO:0001101,GO:0003006,GO:0003674,GO:0003824,GO:0005488,GO:0005575,GO:0005622,GO:0005623,GO:0005634,GO:0005737,GO:0005975,GO:0007154,GO:0007165,GO:0007275,GO:0008150,GO:0008152,GO:0008289,GO:0009056,GO:0009058,GO:0009311,GO:0009312,GO:0009653,GO:0009719,GO:0009725,GO:0009739,GO:0009755,GO:0009791,GO:0009892,GO:0009908,GO:0009937,GO:0009939,GO:0009966,GO:0009967,GO:0009987,GO:0010033,GO:…
PAXXG228230	18	AT2G33770	PHO2	Nutrient uptake.phosphorus assimilation.phosphate homeostasis.E2 ubiquitin-conjugating protein (PHO2)	GO:0003674,GO:0003824,GO:0004842,GO:0005488,GO:0005515,GO:0005575,GO:0005622,GO:0005623,GO:0005737,GO:0005783,GO:0005794,GO:0006464,GO:0006807,GO:0006810,GO:0006811,GO:0006817,GO:0006820,GO:0006950,GO:0007154,GO:0008150,GO:0008152,GO:0009056,GO:0009057,GO:0009267,GO:0009605,GO:0009987,GO:0009991,GO:0010966,GO:0012505,GO:0015698,GO:0016036,GO:0016567,GO:0016740,GO:0019538,GO:0019787,GO:0019899,GO:…
PAXXG228500	18	AT5G54160	OMT1	Enzyme classification.EC_2 transferases.EC_2.1 transferase transferring one-carbon group	GO:0000302,GO:0001101,GO:0003674,GO:0003824,GO:0006725,GO:0006807,GO:0006950,GO:0006979,GO:0008150,GO:0008152,GO:0008168,GO:0008171,GO:0008757,GO:0009058,GO:0009611,GO:0009636,GO:0009698,GO:0009699,GO:0009719,GO:0009723,GO:0009725,GO:0009751,GO:0009808,GO:0009809,GO:0009812,GO:0009813,GO:0009987,GO:0010033,GO:0010035,GO:0010817,GO:0014070,GO:0016740,GO:0016741,GO:0017096,GO:0017144,GO:0018130,GO:…
PAXXG228520	18	AT1G47480	F16N3.25	not assigned.annotated	GO:0003674,GO:0003824,GO:0008150,GO:0008152,GO:0009056,GO:0016787
PAXXG228550	18	AT5G60670	MUP24.13	Protein biosynthesis.ribosome biogenesis.large ribosomal subunit (LSU).LSU proteome.component uL11	GO:0000027,GO:0003674,GO:0003676,GO:0003723,GO:0003735,GO:0005198,GO:0005488,GO:0005575,GO:0005622,GO:0005623,GO:0005634,GO:0005730,GO:0005737,GO:0005773,GO:0005829,GO:0005840,GO:0005911,GO:0006412,GO:0006518,GO:0006807,GO:0006950,GO:0006996,GO:0008150,GO:0008152,GO:0008270,GO:0009058,GO:0009059,GO:0009266,GO:0009409,GO:0009506,GO:0009507,GO:0009536,GO:0009628,GO:0009987,GO:0010467,GO:0015934,GO:…
PAXXG228660	18	AT5G66210	CPK28	Protein modification.phosphorylation.CAMK protein kinase superfamily.protein kinase (CDPK)	GO:0001101,GO:0002831,GO:0002832,GO:0003674,GO:0003824,GO:0004672,GO:0004674,GO:0004683,GO:0004721,GO:0004722,GO:0005488,GO:0005515,GO:0005516,GO:0005575,GO:0005622,GO:0005623,GO:0005634,GO:0005737,GO:0005886,GO:0006464,GO:0006468,GO:0006470,GO:0006793,GO:0006796,GO:0006807,GO:0006950,GO:0006952,GO:0007154,GO:0007165,GO:0008150,GO:0008152,GO:0009605,GO:0009607,GO:0009620,GO:0009719,GO:0009725,GO:…
PAXXG229120	18	N.A.	N.A.	not assigned.not annotated	N.A.
PAXXG230370	18	AT4G08950	EXO	not assigned.annotated	GO:0005575,GO:0005618,GO:0005622,GO:0005623,GO:0005737,GO:0005794,GO:0008150,GO:0009505,GO:0009719,GO:0009725,GO:0009741,GO:0010033,GO:0012505,GO:0014070,GO:0030312,GO:0033993,GO:0042221,GO:0043226,GO:0043227,GO:0043229,GO:0043231,GO:0044424,GO:0044444,GO:0044464,GO:0050896,GO:0071944,GO:1901700
PAXXG230690	18	AT3G48140	AT3G48140	not assigned.not annotated	N.A.
PAXXG230910	18	AT2G45300	F4L23.19	Amino acid metabolism.shikimate group amino acid biosynthesis.shikimate pathway.5-enolpyruvyl-shikimate 3-phosphate (EPSP) synthase	GO:0003674,GO:0003824,GO:0003866,GO:0005575,GO:0005622,GO:0005623,GO:0005737,GO:0006082,GO:0008150,GO:0008152,GO:0009058,GO:0009423,GO:0009507,GO:0009532,GO:0009536,GO:0009570,GO:0009987,GO:0016053,GO:0016740,GO:0016765,GO:0019752,GO:0043226,GO:0043227,GO:0043229,GO:0043231,GO:0043436,GO:0043648,GO:0043650,GO:0044237,GO:0044249,GO:0044281,GO:0044283,GO:0044422,GO:0044424,GO:0044434,GO:0044435,GO:…
PAXXG230930	18	AT2G36530	LOS2	Enzyme classification.EC_4 lyases.EC_4.2 carbon-oxygen lyase	N.A.
PAXXG231470	18	AT3G48750	CDC2	Cell division.cell cycle organisation.cell cycle control.CYCLIN-dependent protein kinase complex.catalytic component CDKA	GO:0003674,GO:0003824,GO:0004672,GO:0004674,GO:0004693,GO:0005575,GO:0005622,GO:0005623,GO:0005634,GO:0006464,GO:0006468,GO:0006793,GO:0006796,GO:0006807,GO:0008150,GO:0008152,GO:0009987,GO:0016301,GO:0016310,GO:0016740,GO:0016772,GO:0016773,GO:0019538,GO:0036211,GO:0043170,GO:0043226,GO:0043227,GO:0043229,GO:0043231,GO:0043412,GO:0044237,GO:0044238,GO:0044260,GO:0044267,GO:0044424,GO:0044464,GO:…
PAXXG233330	18	AT1G22410	F12K8.24	Amino acid metabolism.shikimate group amino acid biosynthesis.shikimate pathway.3-deoxy-D-arabino-heptulosonate 7-phosphate (DAHP) synthase	N.A.
PAXXG233400	18	AT1G22190	F16L1.8	RNA biosynthesis.transcriptional regulation.AP2/ERF transcription factor superfamily.transcription factor (DREB)	GO:0000160,GO:0001101,GO:0003674,GO:0003676,GO:0003677,GO:0003700,GO:0005488,GO:0005575,GO:0005622,GO:0005623,GO:0005634,GO:0006355,GO:0006950,GO:0006970,GO:0007154,GO:0007165,GO:0008150,GO:0009266,GO:0009314,GO:0009409,GO:0009414,GO:0009415,GO:0009416,GO:0009611,GO:0009628,GO:0009651,GO:0009719,GO:0009723,GO:0009725,GO:0009735,GO:0009736,GO:0009755,GO:0009873,GO:0009889,GO:0009987,GO:0010033,GO:…
PAXXG236800	18	N.A.	N.A.	not assigned.not annotated	N.A.
PAXXG236980	18	AT4G02570	CUL1	Protein homeostasis.ubiquitin-proteasome system.ubiquitin-fold protein conjugation.Cullin-based ubiquitylation complexes.SKP1-CUL1-FBX (SCF) E3 ubiquitin ligase complexes.scaffold component CUL1/CUL2	GO:0000003,GO:0000151,GO:0000228,GO:0000793,GO:0000794,GO:0001101,GO:0003006,GO:0003674,GO:0005488,GO:0005515,GO:0005575,GO:0005622,GO:0005623,GO:0005634,GO:0005694,GO:0005737,GO:0005819,GO:0005829,GO:0005856,GO:0007154,GO:0007165,GO:0007275,GO:0008150,GO:0009524,GO:0009719,GO:0009725,GO:0009733,GO:0009753,GO:0009755,GO:0009790,GO:0009791,GO:0009793,GO:0009867,GO:0009888,GO:0009987,GO:0010033,GO:…
PAXXG237080	18	AT3G05500	F22F7.5	Lipid metabolism.lipid droplet-associated activities.associated factor (LDAP)	GO:0005575,GO:0005622,GO:0005623,GO:0005811,GO:0006996,GO:0008150,GO:0009987,GO:0016043,GO:0032502,GO:0034389,GO:0040007,GO:0040008,GO:0043226,GO:0043228,GO:0043229,GO:0043232,GO:0044424,GO:0044464,GO:0045927,GO:0048518,GO:0048583,GO:0048584,GO:0048589,GO:0050789,GO:0065007,GO:0071840,GO:0080134,GO:0080186,GO:1902584,GO:2000070
PAXXG238210	18	AT4G39680	T19P19.70	RNA processing.RNA homeostasis.Exon Junction complex (EJC).peripheral components.component ACINUS	GO:0002262,GO:0002376,GO:0002520,GO:0002682,GO:0002684,GO:0002761,GO:0002763,GO:0005575,GO:0005622,GO:0005623,GO:0005634,GO:0005654,GO:0005730,GO:0005737,GO:0005829,GO:0005886,GO:0006323,GO:0006915,GO:0006921,GO:0006996,GO:0007275,GO:0008150,GO:0008219,GO:0009892,GO:0009987,GO:0010468,GO:0010605,GO:0010629,GO:0010941,GO:0010942,GO:0012501,GO:0016020,GO:0016043,GO:0016604,GO:0016607,GO:0019219,GO:…
PAXXG239080	18	AT2G02860	SUT2	Solute transport.carrier-mediated transport.MFS superfamily.sugar transporter (SUT/SUC)	GO:0000003,GO:0003674,GO:0005215,GO:0005351,GO:0005363,GO:0005364,GO:0005402,GO:0006810,GO:0006811,GO:0006812,GO:0006855,GO:0008150,GO:0008324,GO:0008506,GO:0008515,GO:0008643,GO:0009669,GO:0009846,GO:0009856,GO:0015075,GO:0015077,GO:0015078,GO:0015144,GO:0015154,GO:0015157,GO:0015238,GO:0015291,GO:0015293,GO:0015294,GO:0015295,GO:0015318,GO:0015573,GO:0015665,GO:0015672,GO:0015759,GO:0015766,GO:…
PAXXG240070	18	AT4G28390	AAC3	Solute transport.carrier-mediated transport.solute transporter (MTCC)	N.A.
PAXXG240200	18	AT1G76160	sks5	Enzyme classification.EC_1 oxidoreductases.EC_1.10 oxidoreductase acting on diphenol or related substance as donor	N.A.
PAXXG240490	18	AT1G63000	NRS/ER	Carbohydrate metabolism.nucleotide sugar biosynthesis.nucleotide rhamnose biosynthesis.dTDP-rhamnose synthase (NRS-ER)	GO:0003674,GO:0003824,GO:0005575,GO:0005576,GO:0005622,GO:0005623,GO:0005737,GO:0005829,GO:0005886,GO:0005911,GO:0006139,GO:0006725,GO:0006793,GO:0006807,GO:0006810,GO:0008150,GO:0008152,GO:0008830,GO:0008831,GO:0009058,GO:0009225,GO:0009226,GO:0009506,GO:0009812,GO:0009813,GO:0009914,GO:0009966,GO:0009987,GO:0010253,GO:0010280,GO:0010315,GO:0010489,GO:0010490,GO:0010646,GO:0010817,GO:0010928,GO:…
PAXXG246360	18	AT2G40140	CZF1	RNA processing.RNA homeostasis.mRNA stress granule formation.regulatory factor (TZF)	GO:0003674,GO:0003700,GO:0006355,GO:0006950,GO:0006952,GO:0008150,GO:0009266,GO:0009409,GO:0009605,GO:0009607,GO:0009620,GO:0009628,GO:0009889,GO:0010033,GO:0010200,GO:0010243,GO:0010468,GO:0010556,GO:0019219,GO:0019222,GO:0031323,GO:0031326,GO:0042221,GO:0042493,GO:0043207,GO:0050789,GO:0050794,GO:0050832,GO:0050896,GO:0051171,GO:0051252,GO:0051704,GO:0051707,GO:0060255,GO:0065007,GO:0080090,GO:…
PAXXG246560	18	AT1G15270	F9L1.21	not assigned.not annotated	N.A.
PAXXG249740	18	AT4G39780	T19P19.170	RNA biosynthesis.transcriptional regulation.AP2/ERF transcription factor superfamily.transcription factor (DREB)	GO:0000160,GO:0001101,GO:0003674,GO:0003676,GO:0003677,GO:0003700,GO:0005488,GO:0005575,GO:0005622,GO:0005623,GO:0005634,GO:0006355,GO:0006950,GO:0006970,GO:0007154,GO:0007165,GO:0008150,GO:0009266,GO:0009314,GO:0009409,GO:0009414,GO:0009415,GO:0009416,GO:0009611,GO:0009628,GO:0009651,GO:0009719,GO:0009723,GO:0009725,GO:0009735,GO:0009736,GO:0009755,GO:0009873,GO:0009889,GO:0009987,GO:0010033,GO:…
PAXXG252040	18	AT5G08790	ATAF2	RNA biosynthesis.transcriptional regulation.transcription factor (NAC)	GO:0003674,GO:0003676,GO:0003677,GO:0005488,GO:0005515,GO:0006355,GO:0008150,GO:0009889,GO:0010468,GO:0010556,GO:0019219,GO:0019222,GO:0031323,GO:0031326,GO:0042802,GO:0042803,GO:0043565,GO:0046983,GO:0047484,GO:0048518,GO:0048583,GO:0048584,GO:0050789,GO:0050794,GO:0051171,GO:0051252,GO:0060255,GO:0065007,GO:0080090,GO:0080134,GO:0097159,GO:1901000,GO:1901002,GO:1901363,GO:1902584,GO:1903506,GO:…
PAXXG252420	18	N.A.	N.A.	RNA biosynthesis.transcriptional regulation.WRKY transcription factor activity.transcription factor (WRKY)	GO:0000302,GO:0001067,GO:0001101,GO:0002376,GO:0003674,GO:0003676,GO:0003677,GO:0003700,GO:0005488,GO:0005575,GO:0005622,GO:0005623,GO:0005634,GO:0005737,GO:0006355,GO:0006950,GO:0006952,GO:0006955,GO:0006979,GO:0007275,GO:0007568,GO:0008150,GO:0009507,GO:0009536,GO:0009605,GO:0009607,GO:0009617,GO:0009636,GO:0009719,GO:0009725,GO:0009751,GO:0009814,GO:0009816,GO:0009889,GO:0009891,GO:0009893,GO:…
PAXXG252480	18	AT3G06860	MFP2	Lipid metabolism.fatty acid metabolism.fatty acid degradation.core beta-oxidation.multifunctional enzyme (MFP)	GO:0003674,GO:0003824,GO:0003857,GO:0004165,GO:0004300,GO:0005575,GO:0005618,GO:0005622,GO:0005623,GO:0005634,GO:0005730,GO:0005737,GO:0005777,GO:0005911,GO:0006082,GO:0006629,GO:0006631,GO:0006635,GO:0008150,GO:0008152,GO:0008692,GO:0009056,GO:0009062,GO:0009506,GO:0009514,GO:0009987,GO:0016042,GO:0016054,GO:0016491,GO:0016508,GO:0016614,GO:0016616,GO:0016829,GO:0016835,GO:0016836,GO:0016853,GO:…
PAXXG253070	18	AT2G36620	RPL24A	Protein biosynthesis.ribosome biogenesis.large ribosomal subunit (LSU).LSU proteome.component eL24	N.A.
PAXXG253810	18	AT5G59840	MMN10.12	Vesicle trafficking.multi-pathway trafficking regulation.vesicle tethering.RAB-GTPase activities.E-class RAB GTPase	N.A.
PAXXG260120	18	AT3G15210	ERF4	RNA biosynthesis.transcriptional regulation.AP2/ERF transcription factor superfamily.transcription factor (ERF)	N.A.
PAXXG268550	18	AT5G37600	ARABIDOPSIS	Nutrient uptake.nitrogen assimilation.ammonium assimilation.glutamine synthetase activities.cytosolic glutamine synthetase (GLN1)	GO:0005575,GO:0005622,GO:0005623,GO:0005737,GO:0044424,GO:0044464
PAXXG271920	18	N.A.	N.A.	not assigned.not annotated	N.A.
PAXXG277330	18	AT5G48385	AT5G48385	not assigned.annotated	N.A.
PAXXG280940	18	AT1G64720	CP5	not assigned.not annotated	N.A.
PAXXG281330	18	AT1G53210	F12M16.12	Solute transport.carrier-mediated transport.CDF superfamily.CaCA family.cation exchanger (NCL/EF-CAX)	GO:0003674,GO:0005215,GO:0005432,GO:0005488,GO:0005509,GO:0006810,GO:0006811,GO:0006812,GO:0006814,GO:0006816,GO:0008150,GO:0008324,GO:0015075,GO:0015077,GO:0015081,GO:0015085,GO:0015291,GO:0015297,GO:0015298,GO:0015318,GO:0015368,GO:0015491,GO:0015672,GO:0022804,GO:0022857,GO:0022890,GO:0030001,GO:0034220,GO:0035725,GO:0042592,GO:0043167,GO:0043169,GO:0046872,GO:0046873,GO:0048878,GO:0050801,GO:…
PAXXG282600	18	AT5G16250	T21H19.170	not assigned.not annotated	N.A.
PAXXG284310	18	AT1G78380	GSTU19	Redox homeostasis.glutathione-based redox regulation.glutathione S-transferase activities.class tau glutathione S-transferase	GO:0001101,GO:0003674,GO:0003824,GO:0004364,GO:0005488,GO:0005515,GO:0005575,GO:0005576,GO:0005622,GO:0005623,GO:0005634,GO:0005737,GO:0005773,GO:0005774,GO:0005829,GO:0005886,GO:0006518,GO:0006575,GO:0006725,GO:0006749,GO:0006790,GO:0006807,GO:0006950,GO:0006979,GO:0007154,GO:0008150,GO:0008152,GO:0009056,GO:0009266,GO:0009404,GO:0009407,GO:0009409,GO:0009414,GO:0009415,GO:0009507,GO:0009532,GO:…
PAXXG285980	18	AT2G37170	PIP2B	Solute transport.channels.MIP family.plasma membrane intrinsic protein (PIP)	GO:0003674,GO:0005215,GO:0005372,GO:0005575,GO:0006810,GO:0006833,GO:0008150,GO:0015250,GO:0015267,GO:0015318,GO:0016020,GO:0016021,GO:0022803,GO:0022838,GO:0022857,GO:0031224,GO:0042044,GO:0044425,GO:0051179,GO:0051234,GO:0055085
PAXXG286110	18	AT4G37870	PCK1	Carbohydrate metabolism.gluconeogenesis.phosphoenolpyruvate carboxykinase	GO:0002376,GO:0003674,GO:0003824,GO:0004611,GO:0004612,GO:0005575,GO:0005622,GO:0005623,GO:0005634,GO:0005730,GO:0005737,GO:0005829,GO:0005975,GO:0005996,GO:0006006,GO:0006094,GO:0006950,GO:0006952,GO:0006955,GO:0007154,GO:0008150,GO:0008152,GO:0009058,GO:0009267,GO:0009605,GO:0009607,GO:0009620,GO:0009814,GO:0009817,GO:0009987,GO:0009991,GO:0010035,GO:0010038,GO:0016020,GO:0016036,GO:0016051,GO:…
PAXXG290630	18	AT4G37990	ELI3-2	Enzyme classification.EC_1 oxidoreductases.EC_1.1 oxidoreductase acting on CH-OH group of donor	GO:0006725,GO:0008150,GO:0008152,GO:0009058,GO:0009698,GO:0009699,GO:0009808,GO:0009809,GO:0009987,GO:0019438,GO:0019748,GO:0044237,GO:0044249,GO:0044550,GO:0071704,GO:1901360,GO:1901362,GO:1901576
PAXXG291140	18	AT1G02780	emb2386	Protein biosynthesis.ribosome biogenesis.large ribosomal subunit (LSU).LSU proteome.component eL19	GO:0003674,GO:0003676,GO:0003723,GO:0003729,GO:0003735,GO:0005198,GO:0005488,GO:0005575,GO:0005622,GO:0005623,GO:0005634,GO:0005730,GO:0005737,GO:0005829,GO:0005840,GO:0005844,GO:0005886,GO:0005911,GO:0006412,GO:0006518,GO:0006807,GO:0008150,GO:0008152,GO:0009058,GO:0009059,GO:0009506,GO:0009987,GO:0010467,GO:0015934,GO:0016020,GO:0019538,GO:0022625,GO:0022626,GO:0030054,GO:0031974,GO:0031981,GO:…
PAXXG291410	18	N.A.	N.A.	not assigned.not annotated	GO:0000003,GO:0003006,GO:0005575,GO:0005623,GO:0005886,GO:0007049,GO:0007275,GO:0008150,GO:0009553,GO:0009554,GO:0009987,GO:0016020,GO:0019953,GO:0022402,GO:0022414,GO:0032501,GO:0032502,GO:0034293,GO:0043934,GO:0044464,GO:0044703,GO:0048229,GO:0048236,GO:0048856,GO:0048869,GO:0051321,GO:0051704,GO:0071944,GO:1903046
PAXXG297280	18	N.A.	N.A.	not assigned.not annotated	GO:0001101,GO:0003674,GO:0005488,GO:0005515,GO:0005575,GO:0005622,GO:0005623,GO:0005634,GO:0006950,GO:0008150,GO:0008270,GO:0009414,GO:0009415,GO:0009628,GO:0010035,GO:0032991,GO:0042221,GO:0042802,GO:0042803,GO:0043167,GO:0043169,GO:0043226,GO:0043227,GO:0043229,GO:0043231,GO:0044424,GO:0044464,GO:0046872,GO:0046914,GO:0046983,GO:0050896,GO:1901700
PAXXG300950	18	AT1G01720	ATAF1	RNA biosynthesis.transcriptional regulation.transcription factor (NAC)	GO:0000003,GO:0003006,GO:0003674,GO:0003700,GO:0005575,GO:0005622,GO:0005623,GO:0005634,GO:0006355,GO:0006950,GO:0007275,GO:0008150,GO:0009611,GO:0009787,GO:0009788,GO:0009790,GO:0009791,GO:0009793,GO:0009889,GO:0009891,GO:0009893,GO:0009966,GO:0009968,GO:0010154,GO:0010468,GO:0010556,GO:0010557,GO:0010604,GO:0010628,GO:0010646,GO:0010648,GO:0019219,GO:0019222,GO:0022414,GO:0023051,GO:0023057,GO:…
PAXXG308040	18	AT3G22275	AT3G22275	RNA biosynthesis.transcriptional regulation.transcription factor (TIFY)	GO:0003674,GO:0003712,GO:0003714,GO:0005575,GO:0005622,GO:0005623,GO:0005634,GO:0006950,GO:0008150,GO:0009611,GO:0009889,GO:0009890,GO:0009892,GO:0009966,GO:0010556,GO:0010558,GO:0010605,GO:0010646,GO:0019219,GO:0019222,GO:0023051,GO:0031323,GO:0031324,GO:0031326,GO:0031327,GO:0031347,GO:0043226,GO:0043227,GO:0043229,GO:0043231,GO:0044424,GO:0044464,GO:0045934,GO:0048519,GO:0048523,GO:0048583,GO:…
PAXXG311130	18	AT5G59310	LTP4	not assigned.annotated	GO:0000003,GO:0000902,GO:0000904,GO:0001101,GO:0003006,GO:0003674,GO:0005215,GO:0005319,GO:0005488,GO:0005515,GO:0005516,GO:0005575,GO:0005576,GO:0005618,GO:0005622,GO:0005623,GO:0005737,GO:0005768,GO:0005794,GO:0005802,GO:0005886,GO:0005911,GO:0006649,GO:0006810,GO:0006811,GO:0006820,GO:0006869,GO:0006950,GO:0007275,GO:0008150,GO:0009414,GO:0009415,GO:0009505,GO:0009506,GO:0009507,GO:0009534,GO:…
PAXXG311150	18	AT5G59310	LTP4	not assigned.annotated	GO:0000003,GO:0000902,GO:0000904,GO:0001101,GO:0003006,GO:0003674,GO:0005215,GO:0005319,GO:0005488,GO:0005515,GO:0005516,GO:0005575,GO:0005576,GO:0005618,GO:0005622,GO:0005623,GO:0005737,GO:0005768,GO:0005794,GO:0005802,GO:0005886,GO:0005911,GO:0006649,GO:0006810,GO:0006811,GO:0006820,GO:0006869,GO:0006950,GO:0007275,GO:0008150,GO:0009414,GO:0009415,GO:0009505,GO:0009506,GO:0009507,GO:0009534,GO:…
PAXXG316920	18	AT1G29980	T1P2.9	not assigned.not annotated	N.A.
PAXXG321940	18	AT5G42050	MJC20.15	not assigned.annotated	N.A.
PAXXG323660	18	AT5G59845	AT5G59845	Phytohormone action.signalling peptides.CRP (cysteine-rich-peptide) category.GASA/GAST-peptide activity.GASA-precursor polypeptide	N.A.
PAXXG327430	18	N.A.	N.A.	not assigned.not annotated	GO:0001101,GO:0003674,GO:0005488,GO:0005515,GO:0005575,GO:0005622,GO:0005623,GO:0005634,GO:0006950,GO:0008150,GO:0008270,GO:0009414,GO:0009415,GO:0009628,GO:0010035,GO:0032991,GO:0042221,GO:0042802,GO:0042803,GO:0043167,GO:0043169,GO:0043226,GO:0043227,GO:0043229,GO:0043231,GO:0044424,GO:0044464,GO:0046872,GO:0046914,GO:0046983,GO:0050896,GO:1901700
PAXXG333030	18	AT3G21240	4CL2	Coenzyme metabolism.prenylquinone biosynthesis.4-hydroxybenzoate biosynthesis.p-coumarate:CoA ligase (4CL)	GO:0003674,GO:0003824,GO:0005575,GO:0005622,GO:0005623,GO:0005737,GO:0006725,GO:0008150,GO:0008152,GO:0009058,GO:0009698,GO:0009699,GO:0009987,GO:0016207,GO:0016405,GO:0016874,GO:0016877,GO:0016878,GO:0019438,GO:0019748,GO:0044237,GO:0044249,GO:0044424,GO:0044464,GO:0044550,GO:0071704,GO:1901360,GO:1901362,GO:1901576
PAXXG333560	18	N.A.	N.A.	not assigned.not annotated	N.A.
PAXXG338560	18	AT2G20580	RPN1A	Protein homeostasis.ubiquitin-proteasome system.26S proteasome.19S regulatory particle.base subcomplex.regulatory component RPN1	GO:0000502,GO:0001101,GO:0002376,GO:0003674,GO:0005488,GO:0005515,GO:0005575,GO:0005622,GO:0005623,GO:0005634,GO:0005737,GO:0005829,GO:0005838,GO:0005886,GO:0005911,GO:0006508,GO:0006511,GO:0006807,GO:0006950,GO:0006952,GO:0006955,GO:0008150,GO:0008152,GO:0008540,GO:0009056,GO:0009057,GO:0009506,GO:0009719,GO:0009725,GO:0009751,GO:0009987,GO:0010033,GO:0010498,GO:0014070,GO:0016020,GO:0019538,GO:…
PAXXG344040	18	AT3G53000	PP2-A15	not assigned.annotated	N.A.
PAXXG345090	18	N.A.	N.A.	not assigned.annotated	N.A.
PAXXG345330	18	AT4G30210	ATR2	Cell wall organisation.lignin.monolignol biosynthesis.Cyt-P450 hydroxylase electron supply.NADPH:cytochrome P450 reductase (ATR)	N.A.
PAXXG347610	18	AT3G49910	F3A4.4	Protein biosynthesis.ribosome biogenesis.large ribosomal subunit (LSU).LSU proteome.component uL24	GO:0002181,GO:0003674,GO:0003676,GO:0003723,GO:0003729,GO:0003735,GO:0005198,GO:0005488,GO:0005575,GO:0005622,GO:0005623,GO:0005634,GO:0005730,GO:0005737,GO:0005773,GO:0005774,GO:0005829,GO:0005840,GO:0005844,GO:0005886,GO:0006412,GO:0006518,GO:0006807,GO:0006950,GO:0008150,GO:0008152,GO:0009058,GO:0009059,GO:0009266,GO:0009409,GO:0009507,GO:0009536,GO:0009628,GO:0009987,GO:0010467,GO:0015934,GO:…
PAXXG349900	18	AT1G09310	T31J12.3	Multi-process regulation.UPR (Unfolded Protein Response) signalling.IRE1-bZIP60 pathway.regulatory mediator (SVB)	N.A.
PAXXG349910	18	AT1G09310	T31J12.3	Multi-process regulation.UPR (Unfolded Protein Response) signalling.IRE1-bZIP60 pathway.regulatory mediator (SVB)	N.A.
PAXXG351040	18	AT4G22220	ISU1	Coenzyme metabolism.iron-sulfur cluster assembly machinery.mitochondrial ISC system.assembly phase.scaffold protein (ISU)	GO:0003674,GO:0003824,GO:0005198,GO:0005488,GO:0005506,GO:0005575,GO:0005622,GO:0005623,GO:0005737,GO:0005739,GO:0005759,GO:0006807,GO:0006873,GO:0006875,GO:0006879,GO:0008150,GO:0008152,GO:0008198,GO:0009987,GO:0010467,GO:0016740,GO:0016782,GO:0019538,GO:0019725,GO:0030003,GO:0031974,GO:0036455,GO:0042592,GO:0043167,GO:0043169,GO:0043170,GO:0043226,GO:0043227,GO:0043229,GO:0043231,GO:0043233,GO:…
PAXXG351960	18	AT5G06870	PGIP2	External stimuli response.pathogen.defense mechanisms.pathogen polygalacturonase inhibitor (PGIP)	N.A.
PAXXG352580	18	AT2G46330	AGP16	not assigned.not annotated	N.A.
PAXXG352880	18	AT4G31700	RPS6	Protein biosynthesis.ribosome biogenesis.small ribosomal subunit (SSU).SSU proteome.component eS6	GO:0003674,GO:0003676,GO:0003723,GO:0003729,GO:0003735,GO:0005198,GO:0005488,GO:0005575,GO:0005622,GO:0005623,GO:0005634,GO:0005730,GO:0005737,GO:0005829,GO:0005840,GO:0005844,GO:0005886,GO:0005911,GO:0006139,GO:0006364,GO:0006396,GO:0006725,GO:0006807,GO:0008150,GO:0008152,GO:0009506,GO:0009507,GO:0009536,GO:0009719,GO:0009725,GO:0009735,GO:0009987,GO:0010033,GO:0010467,GO:0015935,GO:0016020,GO:…
PAXXG356970	18	N.A.	N.A.	not assigned.not annotated	N.A.
PAXXG372900	18	AT2G03350	T4M8.22	not assigned.annotated	N.A.
PAXXG262430	18	AT3G46430	AT3G46430	Cellular respiration.oxidative phosphorylation.ATP synthase complex.membrane MF0 subcomplex.subunit 6kDa/ATP6	N.A.
PAXXG000370	17,18	N.A.	N.A.	RNA biosynthesis.transcriptional regulation.C2C2 transcription factor superfamily.transcription factor (DOF)	N.A.
PAXXG000970	17,18	AT5G47030	AT5G47030	Cellular respiration.oxidative phosphorylation.ATP synthase complex.peripheral MF1 subcomplex.subunit delta_	GO:0005575,GO:0005622,GO:0005623,GO:0005737,GO:0005739,GO:0005740,GO:0005743,GO:0016020,GO:0019866,GO:0031090,GO:0031966,GO:0031967,GO:0031975,GO:0043226,GO:0043227,GO:0043229,GO:0043231,GO:0044422,GO:0044424,GO:0044429,GO:0044444,GO:0044446,GO:0044464
PAXXG001120	17,18	AT1G02130	RA-5	Vesicle trafficking.multi-pathway trafficking regulation.vesicle tethering.RAB-GTPase activities.D-class RAB GTPase	GO:0000003,GO:0000139,GO:0000902,GO:0000904,GO:0003006,GO:0005575,GO:0005622,GO:0005623,GO:0005737,GO:0005773,GO:0005783,GO:0005789,GO:0005794,GO:0005802,GO:0005829,GO:0005886,GO:0005911,GO:0006810,GO:0006888,GO:0007275,GO:0008150,GO:0009506,GO:0009555,GO:0009653,GO:0009826,GO:0009856,GO:0009860,GO:0009932,GO:0009987,GO:0010035,GO:0010038,GO:0012505,GO:0016020,GO:0016043,GO:0016049,GO:0016192,GO:…
PAXXG001300	17,18	AT2G18020	EMB2296	Protein biosynthesis.ribosome biogenesis.large ribosomal subunit (LSU).LSU proteome.component uL2	GO:0002181,GO:0003674,GO:0003676,GO:0003723,GO:0003735,GO:0005198,GO:0005488,GO:0005575,GO:0005622,GO:0005623,GO:0005737,GO:0005829,GO:0005840,GO:0006412,GO:0006518,GO:0006807,GO:0008150,GO:0008152,GO:0009058,GO:0009059,GO:0009987,GO:0010467,GO:0015934,GO:0019538,GO:0022625,GO:0022626,GO:0032991,GO:0034641,GO:0034645,GO:0043043,GO:0043170,GO:0043226,GO:0043228,GO:0043229,GO:0043232,GO:0043603,GO:…
PAXXG001460	17,18	AT5G51550	EXL3	not assigned.annotated	N.A.
PAXXG001950	17,18	AT1G76200	T23E18.30	Cellular respiration.oxidative phosphorylation.NADH dehydrogenase complex.non-core modules.beta subcomplex.component NDUFB2/AGGG	GO:0005575,GO:0005622,GO:0005623,GO:0005737,GO:0005739,GO:0005740,GO:0005743,GO:0005746,GO:0005747,GO:0016020,GO:0019866,GO:0030964,GO:0031090,GO:0031966,GO:0031967,GO:0031975,GO:0032991,GO:0043226,GO:0043227,GO:0043229,GO:0043231,GO:0044422,GO:0044424,GO:0044425,GO:0044429,GO:0044444,GO:0044446,GO:0044455,GO:0044464,GO:0045271,GO:0070469,GO:0098796,GO:0098798,GO:0098800,GO:0098803,GO:1902494,GO:…
PAXXG002130	17,18	AT4G38250	F22I13.20	Solute transport.carrier-mediated transport.APC superfamily.AAAP family.amino acid transporter (ANT)	GO:0003333,GO:0003674,GO:0005215,GO:0005342,GO:0005575,GO:0005622,GO:0005623,GO:0005737,GO:0005773,GO:0005774,GO:0006810,GO:0006811,GO:0006820,GO:0006865,GO:0008150,GO:0008509,GO:0008514,GO:0015075,GO:0015171,GO:0015173,GO:0015175,GO:0015318,GO:0015711,GO:0015801,GO:0015804,GO:0015849,GO:0016020,GO:0022857,GO:0031090,GO:0034220,GO:0043226,GO:0043227,GO:0043229,GO:0043231,GO:0044422,GO:0044424,GO:…
PAXXG003240	17,18	AT5G45280	K9E15.6	Cell wall organisation.pectin.modification and degradation.pectin acetylation.pectin acetylesterase (PAE)	GO:0003674,GO:0003824,GO:0005575,GO:0005618,GO:0005622,GO:0005623,GO:0005737,GO:0005829,GO:0005886,GO:0005911,GO:0008150,GO:0009505,GO:0009506,GO:0009987,GO:0016020,GO:0016043,GO:0016787,GO:0016788,GO:0030054,GO:0030312,GO:0044424,GO:0044444,GO:0044464,GO:0045229,GO:0052689,GO:0052793,GO:0055044,GO:0071554,GO:0071555,GO:0071840,GO:0071944
PAXXG003430	17,18	AT5G35160	T25C13.40	not assigned.annotated	GO:0005575,GO:0005622,GO:0005623,GO:0005737,GO:0005768,GO:0005769,GO:0005794,GO:0005802,GO:0008150,GO:0012505,GO:0016020,GO:0016021,GO:0031224,GO:0031410,GO:0031982,GO:0031984,GO:0032386,GO:0032388,GO:0032879,GO:0032880,GO:0033157,GO:0043226,GO:0043227,GO:0043229,GO:0043231,GO:0044422,GO:0044424,GO:0044425,GO:0044431,GO:0044444,GO:0044446,GO:0044464,GO:0048518,GO:0050789,GO:0051049,GO:0051050,GO:…
PAXXG003490	17,18	AT3G48930	EMB1080	Protein biosynthesis.ribosome biogenesis.small ribosomal subunit (SSU).SSU proteome.component uS17	GO:0003674,GO:0003735,GO:0005198,GO:0005575,GO:0005622,GO:0005623,GO:0005737,GO:0005829,GO:0005840,GO:0006412,GO:0006518,GO:0006807,GO:0008150,GO:0008152,GO:0009058,GO:0009059,GO:0009987,GO:0010467,GO:0015935,GO:0019538,GO:0022626,GO:0022627,GO:0032991,GO:0034641,GO:0034645,GO:0043043,GO:0043170,GO:0043226,GO:0043228,GO:0043229,GO:0043232,GO:0043603,GO:0043604,GO:0044237,GO:0044238,GO:0044249,GO:…
PAXXG003500	17,18	AT1G80490	TPR1	Phytohormone action.auxin.perception and signal transduction.transcriptional co-repressor (TPL/TPR)	N.A.
PAXXG004010	17,18	AT2G19480	NAP1;2	Chromatin organisation.histone chaperone activities.histone chaperone (NAP)	GO:0000724,GO:0000725,GO:0003674,GO:0003682,GO:0005488,GO:0005515,GO:0005575,GO:0005622,GO:0005623,GO:0005634,GO:0005737,GO:0006139,GO:0006259,GO:0006281,GO:0006302,GO:0006310,GO:0006725,GO:0006807,GO:0006950,GO:0006974,GO:0008150,GO:0008152,GO:0009987,GO:0010035,GO:0010038,GO:0033554,GO:0034641,GO:0042221,GO:0042393,GO:0043170,GO:0043226,GO:0043227,GO:0043229,GO:0043231,GO:0044237,GO:0044238,GO:…
PAXXG005740	17,18	AT1G52280	RABG3d	Vesicle trafficking.multi-pathway trafficking regulation.vesicle tethering.RAB-GTPase activities.G-class RAB GTPase	N.A.
PAXXG006010	17,18	AT4G16830	DL4440W	RNA processing.RNA homeostasis.mRNA quality control.regulatory protein (RGG)	N.A.
PAXXG006160	17,18	N.A.	N.A.	not assigned.not annotated	N.A.
PAXXG006290	17,18	AT1G52740	HTA9	Chromatin organisation.chromatin structure.DNA wrapping.histone (H2A)	GO:0000228,GO:0000785,GO:0000790,GO:0003674,GO:0003676,GO:0003677,GO:0005488,GO:0005575,GO:0005622,GO:0005623,GO:0005634,GO:0005694,GO:0006325,GO:0006342,GO:0006355,GO:0006996,GO:0008150,GO:0009889,GO:0009890,GO:0009892,GO:0009987,GO:0010468,GO:0010556,GO:0010558,GO:0010605,GO:0010629,GO:0016043,GO:0016458,GO:0019219,GO:0019222,GO:0031323,GO:0031324,GO:0031326,GO:0031327,GO:0031974,GO:0031981,GO:…
PAXXG006930	17,18	AT4G23460	AT4G23460	Vesicle trafficking.multi-pathway trafficking regulation.clathrin coated vesicle (CCV) machinery.AP-1 trans-Golgi network cargo adaptor complex.large subunit beta (AP1/2B)	GO:0005575,GO:0005623,GO:0005886,GO:0005911,GO:0009506,GO:0016020,GO:0030054,GO:0044464,GO:0055044,GO:0071944
PAXXG007880	17,18	AT1G20050	HYD1	Lipid metabolism.phytosterol metabolism.plant sterol pathway.sterol delta8-delta7 isomerase	GO:0000247,GO:0003674,GO:0003824,GO:0005575,GO:0005623,GO:0005886,GO:0006629,GO:0006694,GO:0008150,GO:0008152,GO:0008202,GO:0008610,GO:0009058,GO:0016020,GO:0016125,GO:0016126,GO:0016853,GO:0016860,GO:0016863,GO:0044238,GO:0044464,GO:0071704,GO:0071944,GO:1901360,GO:1901362,GO:1901576,GO:1901615,GO:1901617
PAXXG008230	17,18	AT3G52880	MDAR1	Redox homeostasis.ascorbate-based redox regulation.monodehydroascorbate reductase (MDAR)	GO:0001101,GO:0003674,GO:0003824,GO:0005575,GO:0005622,GO:0005623,GO:0005737,GO:0005777,GO:0005778,GO:0005829,GO:0006950,GO:0006970,GO:0008150,GO:0008152,GO:0009056,GO:0009414,GO:0009415,GO:0009507,GO:0009526,GO:0009532,GO:0009536,GO:0009570,GO:0009605,GO:0009607,GO:0009608,GO:0009610,GO:0009620,GO:0009628,GO:0009636,GO:0009651,GO:0009719,GO:0009725,GO:0009753,GO:0009941,GO:0009987,GO:0010033,GO:…
PAXXG008440	17,18	AT2G44620	MTACP-1	Lipid metabolism.fatty acid metabolism.mitochondrial fatty acid synthase (mtFAS) system.acyl carrier protein (mtACP)	N.A.
PAXXG008500	17,18	AT1G08380	PSAO	Photosynthesis.photophosphorylation.photosystem I.PS-I complex.component PsaO	GO:0005575,GO:0005622,GO:0005623,GO:0005737,GO:0006091,GO:0008150,GO:0008152,GO:0009507,GO:0009521,GO:0009522,GO:0009536,GO:0009579,GO:0009765,GO:0009767,GO:0009768,GO:0009987,GO:0015979,GO:0016020,GO:0019684,GO:0022900,GO:0032991,GO:0034357,GO:0043226,GO:0043227,GO:0043229,GO:0043231,GO:0044237,GO:0044424,GO:0044425,GO:0044436,GO:0044444,GO:0044464,GO:0055114,GO:0098796
PAXXG008980	17,18	AT5G23860	TUB8	Cytoskeleton organisation.microtubular network.alpha-beta-Tubulin heterodimer.component beta-Tubulin	GO:0005575,GO:0005622,GO:0005623,GO:0005856,GO:0043226,GO:0043228,GO:0043229,GO:0043232,GO:0044424,GO:0044464
PAXXG009860	17,18	N.A.	N.A.	Protein biosynthesis.ribosome biogenesis.rRNA biosynthesis.rRNA transcription.regulatory protein (NCL)	GO:0005575,GO:0005622,GO:0005623,GO:0005634,GO:0005730,GO:0031974,GO:0031981,GO:0043226,GO:0043227,GO:0043228,GO:0043229,GO:0043231,GO:0043232,GO:0043233,GO:0044422,GO:0044424,GO:0044428,GO:0044446,GO:0044464,GO:0070013
PAXXG010250	17,18	AT4G27280	M4I22.90	not assigned.annotated	N.A.
PAXXG010920	17,18	AT4G08230	T12G13.70	not assigned.not annotated	N.A.
PAXXG011170	17,18	AT1G09750	F21M12.13	Protein homeostasis.proteolysis.aspartic-type peptidase activities.A1-class protease (Pepsin)	GO:0002376,GO:0003674,GO:0003824,GO:0004175,GO:0004190,GO:0005575,GO:0005576,GO:0005618,GO:0005623,GO:0006508,GO:0006807,GO:0006950,GO:0006952,GO:0006955,GO:0008150,GO:0008152,GO:0008233,GO:0009056,GO:0009057,GO:0009505,GO:0009605,GO:0009607,GO:0009627,GO:0009814,GO:0010941,GO:0016787,GO:0019538,GO:0030163,GO:0030312,GO:0043067,GO:0043170,GO:0043207,GO:0044238,GO:0044464,GO:0045087,GO:0048046,GO:…
PAXXG011220	17,18	N.A.	N.A.	RNA biosynthesis.transcriptional regulation.transcription factor (bHLH)	GO:0003674,GO:0003700,GO:0006355,GO:0008150,GO:0009889,GO:0010468,GO:0010556,GO:0019219,GO:0019222,GO:0031323,GO:0031326,GO:0050789,GO:0050794,GO:0051171,GO:0051252,GO:0060255,GO:0065007,GO:0080090,GO:0140110,GO:1903506,GO:2000112,GO:2001141
PAXXG011400	17,18	AT2G22240	MIPS2	Multi-process regulation.phosphatidylinositol and inositol phosphate system.biosynthesis.myo-inositol-1-phosphate synthase (MIPS)	GO:0000003,GO:0000302,GO:0002252,GO:0002376,GO:0003006,GO:0003674,GO:0003824,GO:0004512,GO:0005575,GO:0005622,GO:0005623,GO:0005634,GO:0005737,GO:0005975,GO:0006020,GO:0006021,GO:0006066,GO:0006575,GO:0006629,GO:0006644,GO:0006650,GO:0006658,GO:0006659,GO:0006793,GO:0006796,GO:0006807,GO:0006950,GO:0006952,GO:0006979,GO:0007154,GO:0007275,GO:0008150,GO:0008152,GO:0008610,GO:0008654,GO:0009058,GO:…
PAXXG011960	17,18	AT5G20720	CPN20	Photosynthesis.calvin cycle.ribulose-1,5-bisphosphat carboxylase/oxygenase (RuBisCo) activity.RuBisCo assembly.auxiliary co-chaperone (CPN20)	GO:0003674,GO:0005488,GO:0005507,GO:0005515,GO:0005575,GO:0005576,GO:0005622,GO:0005623,GO:0005737,GO:0005739,GO:0005759,GO:0006457,GO:0006458,GO:0006950,GO:0006986,GO:0008150,GO:0009266,GO:0009409,GO:0009507,GO:0009526,GO:0009532,GO:0009534,GO:0009535,GO:0009536,GO:0009570,GO:0009579,GO:0009628,GO:0009787,GO:0009788,GO:0009893,GO:0009941,GO:0009966,GO:0009968,GO:0009987,GO:0010033,GO:0010035,GO:…
PAXXG012930	17,18	AT4G05320	UBQ10	Protein homeostasis.ubiquitin-proteasome system.ubiquitin-fold protein conjugation.ubiquitin conjugation (ubiquitylation).ubiquitin-fold protein (UBQ)	N.A.
PAXXG013820	17,18	N.A.	N.A.	Phytohormone action.jasmonic acid.perception and signal transduction.receptor complex.component JAZ	N.A.
PAXXG013960	17,18	AT3G43190	SUS4	Carbohydrate metabolism.sucrose metabolism.degradation.sucrose synthase	GO:0001101,GO:0001666,GO:0003674,GO:0003824,GO:0005575,GO:0005622,GO:0005623,GO:0005737,GO:0005773,GO:0005829,GO:0005886,GO:0005911,GO:0006950,GO:0006970,GO:0008150,GO:0008194,GO:0009266,GO:0009409,GO:0009413,GO:0009414,GO:0009415,GO:0009506,GO:0009628,GO:0009743,GO:0009744,GO:0009746,GO:0009749,GO:0010033,GO:0010035,GO:0010037,GO:0010038,GO:0010555,GO:0016020,GO:0016157,GO:0016740,GO:0016757,GO:…
PAXXG017900	17,18	AT3G02470	SAMDC	Polyamine metabolism.spermidine biosynthesis.S-adenosyl methionine decarboxylase	GO:0003674,GO:0003824,GO:0004014,GO:0005575,GO:0005622,GO:0005623,GO:0005737,GO:0005829,GO:0006576,GO:0006595,GO:0006596,GO:0006597,GO:0006807,GO:0008150,GO:0008152,GO:0008215,GO:0008216,GO:0008295,GO:0009058,GO:0009308,GO:0009309,GO:0009987,GO:0016829,GO:0016830,GO:0016831,GO:0017144,GO:0034641,GO:0042401,GO:0044106,GO:0044237,GO:0044249,GO:0044271,GO:0044424,GO:0044444,GO:0044464,GO:0071704,GO:…
PAXXG018240	17,18	AT1G61520	LHCA3	Photosynthesis.photophosphorylation.photosystem I.LHC-I complex.component LHCa3	GO:0003674,GO:0005488,GO:0005575,GO:0005622,GO:0005623,GO:0005737,GO:0006091,GO:0008150,GO:0008152,GO:0009314,GO:0009416,GO:0009507,GO:0009526,GO:0009532,GO:0009534,GO:0009535,GO:0009536,GO:0009570,GO:0009579,GO:0009628,GO:0009765,GO:0009768,GO:0009941,GO:0009987,GO:0010287,GO:0015979,GO:0016020,GO:0016168,GO:0019684,GO:0031409,GO:0031967,GO:0031975,GO:0031976,GO:0031984,GO:0034357,GO:0042651,GO:…
PAXXG019690	17,18	AT2G04030	CR88	Protein homeostasis.protein quality control.Hsp90 chaperone system.chaperone (Hsp90)	GO:0000166,GO:0001101,GO:0003674,GO:0005488,GO:0005515,GO:0005524,GO:0005575,GO:0005622,GO:0005623,GO:0005737,GO:0005739,GO:0005773,GO:0005774,GO:0005783,GO:0005788,GO:0006605,GO:0006810,GO:0006886,GO:0006950,GO:0006970,GO:0007275,GO:0008104,GO:0008144,GO:0008150,GO:0009266,GO:0009314,GO:0009408,GO:0009414,GO:0009415,GO:0009416,GO:0009507,GO:0009526,GO:0009532,GO:0009536,GO:0009570,GO:0009628,GO:…
PAXXG021800	17,18	N.A.	N.A.	not assigned.not annotated	N.A.
PAXXG022840	17,18	AT4G39350	CESA2	Cell wall organisation.cellulose.cellulose synthase complex (CSC).CSC components.cellulose synthase (CesA)	GO:0000271,GO:0000278,GO:0000281,GO:0000910,GO:0003674,GO:0003824,GO:0005575,GO:0005622,GO:0005623,GO:0005737,GO:0005794,GO:0005886,GO:0005975,GO:0005976,GO:0006073,GO:0007049,GO:0008150,GO:0008152,GO:0009058,GO:0009059,GO:0009250,GO:0009832,GO:0009833,GO:0009987,GO:0012505,GO:0016020,GO:0016051,GO:0016740,GO:0016757,GO:0016758,GO:0016759,GO:0022402,GO:0030243,GO:0030244,GO:0033692,GO:0034637,GO:…
PAXXG024350	17,18	AT4G32410	CESA1	Cell wall organisation.cellulose.cellulose synthase complex (CSC).CSC components.cellulose synthase (CesA)	GO:0000271,GO:0000278,GO:0000281,GO:0000910,GO:0003674,GO:0003824,GO:0005575,GO:0005622,GO:0005623,GO:0005737,GO:0005768,GO:0005794,GO:0005802,GO:0005886,GO:0005975,GO:0005976,GO:0006073,GO:0006950,GO:0006970,GO:0006972,GO:0007049,GO:0008150,GO:0008152,GO:0009058,GO:0009059,GO:0009250,GO:0009628,GO:0009651,GO:0009832,GO:0009833,GO:0009987,GO:0012505,GO:0016020,GO:0016051,GO:0016740,GO:0016757,GO:…
PAXXG024960	17,18	N.A.	N.A.	not assigned.annotated	N.A.
PAXXG025120	17,18	AT5G20060	F28I16.210	Protein modification.lipidation.Cys-linked S-acylation.acyl-protein thioesterase (APT)	N.A.
PAXXG025810	17,18	AT4G26840	SUMO1	Protein homeostasis.ubiquitin-proteasome system.ubiquitin-fold protein conjugation.SUMO conjugation (sumoylation).ubiquitin-fold protein (SUMO)	N.A.
PAXXG025920	17,18	N.A.	N.A.	not assigned.not annotated	GO:0005575,GO:0005622,GO:0005623,GO:0005634,GO:0005694,GO:0005730,GO:0005737,GO:0005739,GO:0031974,GO:0031981,GO:0043226,GO:0043227,GO:0043228,GO:0043229,GO:0043231,GO:0043232,GO:0043233,GO:0044422,GO:0044424,GO:0044428,GO:0044444,GO:0044446,GO:0044464,GO:0070013
PAXXG025930	17,18	AT4G18100	F15J5.70	Protein biosynthesis.ribosome biogenesis.large ribosomal subunit (LSU).LSU proteome.component eL32	N.A.
PAXXG028270	17,18	AT1G31812	ACBP6	Lipid metabolism.lipid trafficking.acyl-CoA-binding protein activities.acyl-CoA-binding protein (ACBP6)	GO:0000062,GO:0000166,GO:0001666,GO:0003674,GO:0005488,GO:0005543,GO:0005575,GO:0005622,GO:0005623,GO:0005737,GO:0005829,GO:0005886,GO:0006810,GO:0006869,GO:0006950,GO:0008150,GO:0008289,GO:0009266,GO:0009314,GO:0009409,GO:0009416,GO:0009628,GO:0009642,GO:0009646,GO:0010876,GO:0016020,GO:0017076,GO:0030554,GO:0031210,GO:0032553,GO:0032555,GO:0032559,GO:0033036,GO:0033218,GO:0036094,GO:0036293,GO:…
PAXXG028380	17,18	N.A.	N.A.	Cellular respiration.tricarboxylic acid cycle.succinate dehydrogenase complex.components.membrane-anchor component SDH4	GO:0005575,GO:0005622,GO:0005623,GO:0016020,GO:0032991,GO:0044424,GO:0044425,GO:0044464,GO:0045273,GO:0070469,GO:0098796,GO:0098803
PAXXG028430	17,18	AT1G20693	HMGB2	Chromatin organisation.chromatin structure.DNA bending.architectural protein (HMG-B)	GO:0000785,GO:0001067,GO:0003674,GO:0003676,GO:0003677,GO:0003682,GO:0003700,GO:0005198,GO:0005488,GO:0005575,GO:0005622,GO:0005623,GO:0005634,GO:0005694,GO:0006325,GO:0006333,GO:0006355,GO:0006996,GO:0008150,GO:0009889,GO:0009987,GO:0010468,GO:0010556,GO:0016043,GO:0019219,GO:0019222,GO:0030527,GO:0031323,GO:0031326,GO:0043226,GO:0043227,GO:0043228,GO:0043229,GO:0043231,GO:0043232,GO:0044212,GO:…
PAXXG028870	17,18	AT3G48890	MAPR3	Cell wall organisation.lignin.monolignol biosynthesis.Cyt-P450 hydroxylase scaffold protein (MSBP)	GO:0001558,GO:0003674,GO:0005488,GO:0005496,GO:0005515,GO:0005575,GO:0005622,GO:0005623,GO:0005634,GO:0005737,GO:0005783,GO:0005794,GO:0005886,GO:0008150,GO:0008289,GO:0009507,GO:0009534,GO:0009535,GO:0009536,GO:0009579,GO:0012505,GO:0016020,GO:0019904,GO:0020037,GO:0030308,GO:0031976,GO:0031984,GO:0034357,GO:0040008,GO:0042651,GO:0043226,GO:0043227,GO:0043229,GO:0043231,GO:0044422,GO:0044424,GO:…
PAXXG029030	17,18	AT4G38680	GRP2	RNA processing.RNA homeostasis.mRNA quality control.RNA chaperone (CSP)	N.A.
PAXXG029400	17,18	AT1G79570	T8K14.1	Protein modification.phosphorylation.TKL protein kinase superfamily.protein kinase (MAP3K-RAF)	N.A.
PAXXG029510	17,18	N.A.	N.A.	Lipid metabolism.glycerolipid metabolism.glycerolipid degradation.triacylglycerol lipase activities.diacyl-/triacylglycerol lipase activities.lipase (OBL)	N.A.
PAXXG029560	17,18	AT3G51860	CAX3	Solute transport.carrier-mediated transport.CDF superfamily.CaCA family.cation antiporter (CAX)	GO:0000325,GO:0005575,GO:0005622,GO:0005623,GO:0005737,GO:0005773,GO:0005774,GO:0009705,GO:0016020,GO:0031090,GO:0043226,GO:0043227,GO:0043229,GO:0043231,GO:0044422,GO:0044424,GO:0044437,GO:0044444,GO:0044446,GO:0044464,GO:0098588,GO:0098805
PAXXG030260	17,18	AT1G69780	ATHB13	RNA biosynthesis.transcriptional regulation.Homeobox transcription factor superfamily.transcription factor (HD-ZIP I/II)	GO:0000003,GO:0001101,GO:0003006,GO:0003674,GO:0003676,GO:0003677,GO:0003700,GO:0005488,GO:0006355,GO:0007275,GO:0008150,GO:0009653,GO:0009719,GO:0009725,GO:0009739,GO:0009743,GO:0009744,GO:0009790,GO:0009791,GO:0009793,GO:0009889,GO:0009965,GO:0010016,GO:0010033,GO:0010154,GO:0010468,GO:0010556,GO:0019219,GO:0019222,GO:0022414,GO:0022622,GO:0031323,GO:0031326,GO:0032501,GO:0032502,GO:0033993,GO:…
PAXXG030510	17,18	AT3G56490	HIT3	Enzyme classification.EC_3 hydrolases.EC_3.6 hydrolase acting on acid anhydride	GO:0003674,GO:0003824,GO:0005575,GO:0005622,GO:0005623,GO:0005737,GO:0005777,GO:0005886,GO:0006139,GO:0006163,GO:0006725,GO:0006753,GO:0006790,GO:0006793,GO:0006796,GO:0006807,GO:0008150,GO:0008152,GO:0009117,GO:0009150,GO:0009259,GO:0009987,GO:0016020,GO:0016787,GO:0016817,GO:0016819,GO:0019637,GO:0019693,GO:0034641,GO:0042579,GO:0043226,GO:0043227,GO:0043229,GO:0043231,GO:0044237,GO:0044238,GO:…
PAXXG030570	17,18	AT5G14670	ARFA1B	Vesicle trafficking.retrograde trafficking.Coat protein I (COPI) coatomer machinery.coat protein recruiting.ARF-GTPase activities.class-I ARF-GTPase (ARFA1)	N.A.
PAXXG030800	17,18	N.A.	N.A.	not assigned.annotated	GO:0003674,GO:0005488,GO:0005575,GO:0005622,GO:0005623,GO:0005634,GO:0005737,GO:0006950,GO:0006952,GO:0008150,GO:0009605,GO:0009607,GO:0009617,GO:0009987,GO:0010118,GO:0030246,GO:0042742,GO:0043207,GO:0043226,GO:0043227,GO:0043229,GO:0043231,GO:0044424,GO:0044464,GO:0050896,GO:0051704,GO:0051707,GO:0090332,GO:0098542
PAXXG030830	17,18	AT3G51950	AT3G51950	RNA biosynthesis.transcriptional regulation.transcription factor (C3H-ZF)	GO:0003674,GO:0003676,GO:0003723,GO:0003729,GO:0005488,GO:0097159,GO:1901363
PAXXG030840	17,18	AT5G49720	GH9A1	Cell wall organisation.cellulose.cellulose synthase complex (CSC).CSC components.class-A endo-1,4-beta-glucanase (KOR)	N.A.
PAXXG031020	17,18	N.A.	N.A.	not assigned.annotated	GO:0001101,GO:0005575,GO:0005622,GO:0005623,GO:0005737,GO:0006950,GO:0008150,GO:0009314,GO:0009414,GO:0009415,GO:0009416,GO:0009605,GO:0009607,GO:0009617,GO:0009628,GO:0009642,GO:0009644,GO:0010035,GO:0042221,GO:0043207,GO:0044424,GO:0044464,GO:0050896,GO:0051704,GO:0051707,GO:1901700
PAXXG031130	17,18	AT3G12490	CYSB	Protein homeostasis.proteolysis.protease inhibitor activities.Cystatin protease inhibitor	GO:0002020,GO:0003674,GO:0004857,GO:0004866,GO:0004869,GO:0005488,GO:0005515,GO:0008150,GO:0009892,GO:0010466,GO:0010605,GO:0010951,GO:0019222,GO:0019899,GO:0030162,GO:0030234,GO:0030414,GO:0031323,GO:0031324,GO:0032268,GO:0032269,GO:0043086,GO:0044092,GO:0045861,GO:0048519,GO:0048523,GO:0050789,GO:0050790,GO:0050794,GO:0051171,GO:0051172,GO:0051246,GO:0051248,GO:0051336,GO:0051346,GO:0052547,GO:…
PAXXG031460	17,18	AT2G23090	F21P24.15	not assigned.annotated	N.A.
PAXXG032020	17,18	AT2G42740	RPL16A	Protein biosynthesis.ribosome biogenesis.large ribosomal subunit (LSU).LSU proteome.component uL5	N.A.
PAXXG033580	17,18	AT1G15690	AVP1	Solute transport.primary active transport.VHP PPase family.proton-translocating pyrophosphatase (VHP1)	N.A.
PAXXG033700	17,18	AT4G09890	T5L19.20	not assigned.not annotated	N.A.
PAXXG033870	17,18	AT3G02700	F16B3.33	not assigned.annotated	N.A.
PAXXG034660	17,18	AT3G24090	AT3G24090	Carbohydrate metabolism.nucleotide sugar biosynthesis.UDP-N-acetylglucosamine biosynthesis.de novo biosynthesis.glutamine:fructose-6-phosphate amidotransferase	GO:0003674,GO:0003824,GO:0004360,GO:0006002,GO:0006040,GO:0006047,GO:0006139,GO:0006464,GO:0006486,GO:0006487,GO:0006725,GO:0006793,GO:0006796,GO:0006807,GO:0008150,GO:0008152,GO:0008483,GO:0009058,GO:0009059,GO:0009100,GO:0009101,GO:0009225,GO:0009987,GO:0016740,GO:0016769,GO:0019538,GO:0019637,GO:0034641,GO:0034645,GO:0036211,GO:0043170,GO:0043412,GO:0043413,GO:0044237,GO:0044238,GO:0044249,GO:…
PAXXG034670	17,18	AT4G37930	SHM1	Photosynthesis.photorespiration.serine hydroxymethyltransferase (SHM)	GO:0001505,GO:0002376,GO:0003674,GO:0003676,GO:0003723,GO:0003727,GO:0003824,GO:0004372,GO:0005488,GO:0005575,GO:0005576,GO:0005622,GO:0005623,GO:0005634,GO:0005737,GO:0005739,GO:0005759,GO:0005829,GO:0005840,GO:0005886,GO:0006082,GO:0006520,GO:0006544,GO:0006563,GO:0006807,GO:0006950,GO:0006952,GO:0006955,GO:0007623,GO:0008150,GO:0008152,GO:0008187,GO:0008219,GO:0008266,GO:0009069,GO:0009266,GO:…
PAXXG034730	17,18	AT2G44620	MTACP-1	Lipid metabolism.fatty acid metabolism.mitochondrial fatty acid synthase (mtFAS) system.acyl carrier protein (mtACP)	GO:0000035,GO:0000036,GO:0003674,GO:0005488,GO:0005575,GO:0005622,GO:0005623,GO:0005737,GO:0005739,GO:0005759,GO:0005829,GO:0005975,GO:0006082,GO:0006629,GO:0006631,GO:0006633,GO:0006643,GO:0006644,GO:0006664,GO:0006793,GO:0006796,GO:0008150,GO:0008152,GO:0008610,GO:0008654,GO:0009058,GO:0009245,GO:0009247,GO:0009311,GO:0009312,GO:0009987,GO:0016051,GO:0016053,GO:0019637,GO:0019752,GO:0019842,GO:…
PAXXG034950	17,18	AT1G23800	ALDH2B7	Carbohydrate metabolism.fermentation.acetic acid biosynthesis.aldehyde dehydrogenase (ALDH2B)	N.A.
PAXXG035000	17,18	N.A.	N.A.	Chromatin organisation.chromatin structure.DNA bending.architectural protein (HMG-B)	GO:0000785,GO:0003674,GO:0003676,GO:0003677,GO:0003682,GO:0003700,GO:0005198,GO:0005488,GO:0005575,GO:0005622,GO:0005623,GO:0005634,GO:0005694,GO:0005737,GO:0006325,GO:0006333,GO:0006355,GO:0006996,GO:0008150,GO:0009889,GO:0009987,GO:0010468,GO:0010556,GO:0016043,GO:0019219,GO:0019222,GO:0030527,GO:0031323,GO:0031326,GO:0043226,GO:0043227,GO:0043228,GO:0043229,GO:0043231,GO:0043232,GO:0044422,GO:…
PAXXG035250	17,18	N.A.	N.A.	not assigned.not annotated	GO:0000302,GO:0001101,GO:0002831,GO:0005575,GO:0005622,GO:0005623,GO:0005634,GO:0005737,GO:0005739,GO:0005829,GO:0006950,GO:0006970,GO:0006979,GO:0007154,GO:0007275,GO:0007568,GO:0008150,GO:0009266,GO:0009314,GO:0009409,GO:0009414,GO:0009415,GO:0009416,GO:0009605,GO:0009607,GO:0009611,GO:0009620,GO:0009625,GO:0009628,GO:0009636,GO:0009642,GO:0009646,GO:0009651,GO:0009719,GO:0009723,GO:0009725,GO:…
PAXXG035260	17,18	N.A.	N.A.	not assigned.not annotated	GO:0000302,GO:0001101,GO:0002831,GO:0005575,GO:0005622,GO:0005623,GO:0005634,GO:0005737,GO:0005739,GO:0005829,GO:0006950,GO:0006970,GO:0006979,GO:0007154,GO:0007275,GO:0007568,GO:0008150,GO:0009266,GO:0009314,GO:0009409,GO:0009414,GO:0009415,GO:0009416,GO:0009605,GO:0009607,GO:0009611,GO:0009620,GO:0009625,GO:0009628,GO:0009636,GO:0009642,GO:0009646,GO:0009651,GO:0009719,GO:0009723,GO:0009725,GO:…
PAXXG036690	17,18	AT2G36460	F1O11.9	Cellular respiration.glycolysis.cytosolic glycolysis.fructose-bisphosphate aldolase (FBA)	N.A.
PAXXG038040	17,18	AT5G16990	F2K13.140	Enzyme classification.EC_1 oxidoreductases.EC_1.3 oxidoreductase acting on CH-CH group of donor	N.A.
PAXXG038050	17,18	AT5G48380	BIR1	Protein modification.phosphorylation.TKL protein kinase superfamily.LRR-X protein kinase families.protein kinase (LRR-Xa)	GO:0003674,GO:0003824,GO:0004672,GO:0005102,GO:0005488,GO:0005515,GO:0005575,GO:0005623,GO:0005886,GO:0005911,GO:0006464,GO:0006468,GO:0006793,GO:0006796,GO:0006807,GO:0006950,GO:0006952,GO:0008150,GO:0008152,GO:0009506,GO:0009605,GO:0009607,GO:0009617,GO:0009987,GO:0010941,GO:0016020,GO:0016301,GO:0016310,GO:0016740,GO:0016772,GO:0016773,GO:0019538,GO:0030054,GO:0031347,GO:0031348,GO:0033612,GO:…
PAXXG038130	17,18	AT1G56450	PBG1	Protein homeostasis.ubiquitin-proteasome system.26S proteasome.20S core particle.beta-type components.component beta type-7	GO:0000502,GO:0005575,GO:0005622,GO:0005623,GO:0005737,GO:0005829,GO:0005839,GO:0005840,GO:0006950,GO:0006970,GO:0008150,GO:0009628,GO:0009651,GO:0010035,GO:0010038,GO:0019774,GO:0022626,GO:0032991,GO:0042221,GO:0043226,GO:0043228,GO:0043229,GO:0043232,GO:0044424,GO:0044444,GO:0044445,GO:0044464,GO:0046686,GO:0050896,GO:1902494,GO:1905368,GO:1905369,GO:1990904
PAXXG038290	17,18	AT1G52360	F19K6.16	Vesicle trafficking.retrograde trafficking.Coat protein I (COPI) coatomer machinery.coat protein complex.subunit beta2	GO:0005575,GO:0005622,GO:0005623,GO:0005737,GO:0005794,GO:0005798,GO:0006810,GO:0006886,GO:0006888,GO:0006890,GO:0006891,GO:0008104,GO:0008150,GO:0012505,GO:0012506,GO:0015031,GO:0015833,GO:0016020,GO:0016192,GO:0030117,GO:0030120,GO:0030126,GO:0030135,GO:0030137,GO:0030659,GO:0030660,GO:0030662,GO:0030663,GO:0031090,GO:0031410,GO:0031982,GO:0032991,GO:0033036,GO:0034613,GO:0042886,GO:0043226,GO:…
PAXXG039020	17,18	AT2G25950	F17H15.2	not assigned.not annotated	N.A.
PAXXG039060	17,18	AT5G52920	PKP-BETA1	Carbohydrate metabolism.plastidial glycolysis.pyruvate kinase	GO:0000003,GO:0000287,GO:0003006,GO:0003674,GO:0003824,GO:0004743,GO:0005488,GO:0005575,GO:0005622,GO:0005623,GO:0005737,GO:0005739,GO:0005975,GO:0006082,GO:0006090,GO:0006091,GO:0006096,GO:0006139,GO:0006163,GO:0006164,GO:0006165,GO:0006629,GO:0006631,GO:0006633,GO:0006725,GO:0006732,GO:0006733,GO:0006753,GO:0006754,GO:0006757,GO:0006793,GO:0006796,GO:0006807,GO:0007275,GO:0008150,GO:0008152,GO:…
PAXXG039140	17,18	AT5G53300	UBC10	Protein homeostasis.ubiquitin-proteasome system.ubiquitin-fold protein conjugation.MUB conjugation.conjugation E2 protein	N.A.
PAXXG039580	17,18	AT1G77120	ADH1	Carbohydrate metabolism.fermentation.acetic acid biosynthesis.alcohol dehydrogenase (ADH)	N.A.
PAXXG039840	17,18	AT5G40760	G6PD6	Carbohydrate metabolism.oxidative pentose phosphate pathway.oxidative phase.glucose-6-phosphate dehydrogenase	GO:0003674,GO:0003824,GO:0004345,GO:0005575,GO:0005622,GO:0005623,GO:0005737,GO:0005829,GO:0005975,GO:0005996,GO:0006006,GO:0006081,GO:0006098,GO:0006139,GO:0006725,GO:0006732,GO:0006733,GO:0006739,GO:0006753,GO:0006793,GO:0006796,GO:0006807,GO:0008150,GO:0008152,GO:0009051,GO:0009117,GO:0009987,GO:0016491,GO:0016614,GO:0016616,GO:0019318,GO:0019362,GO:0019637,GO:0019682,GO:0019693,GO:0034641,GO:…
PAXXG040180	17,18	AT2G42490	MHK10.21	Enzyme classification.EC_1 oxidoreductases.EC_1.4 oxidoreductase acting on CH-NH2 group of donor	N.A.
PAXXG040310	17,18	N.A.	N.A.	Enzyme classification.EC_2 transferases.EC_2.7 transferase transferring phosphorus-containing group	N.A.
PAXXG040620	17,18	AT3G44590	AT3G44590	Protein biosynthesis.ribosome biogenesis.large ribosomal subunit (LSU).LSU proteome.component RPP2	GO:0003674,GO:0003735,GO:0005198,GO:0005488,GO:0005575,GO:0005622,GO:0005623,GO:0005737,GO:0005829,GO:0005840,GO:0015934,GO:0022625,GO:0022626,GO:0032991,GO:0043226,GO:0043228,GO:0043229,GO:0043232,GO:0044391,GO:0044422,GO:0044424,GO:0044444,GO:0044445,GO:0044446,GO:0044464,GO:0044877,GO:1990904
PAXXG040850	17,18	AT1G67785	AT1G67785	Cellular respiration.oxidative phosphorylation.NADH dehydrogenase complex.non-core modules.beta subcomplex.component NDUFB5/SGDH	N.A.
PAXXG041510	17,18	AT5G59240	MNC17.7	Protein biosynthesis.ribosome biogenesis.small ribosomal subunit (SSU).SSU proteome.component eS8	GO:0000313,GO:0000462,GO:0003674,GO:0003735,GO:0005198,GO:0005575,GO:0005622,GO:0005623,GO:0005737,GO:0005829,GO:0005840,GO:0006139,GO:0006364,GO:0006396,GO:0006725,GO:0006807,GO:0006996,GO:0008150,GO:0008152,GO:0009507,GO:0009532,GO:0009536,GO:0009547,GO:0009570,GO:0009987,GO:0010467,GO:0015935,GO:0016043,GO:0016070,GO:0016072,GO:0022607,GO:0022613,GO:0022618,GO:0022626,GO:0022627,GO:0030490,GO:…
PAXXG042400	17,18	AT1G08200	AXS2	Carbohydrate metabolism.nucleotide sugar biosynthesis.UDP-D-xylose biosynthesis.UDP-D-apiose / UPD-D-xylose synthetase	N.A.
PAXXG042870	17,18	AT2G36830	GAMMA-TIP	Solute transport.channels.MIP family.tonoplast intrinsic protein (TIP)	GO:0000325,GO:0003674,GO:0005215,GO:0005372,GO:0005575,GO:0005622,GO:0005623,GO:0005737,GO:0005773,GO:0005774,GO:0005886,GO:0005887,GO:0006810,GO:0006811,GO:0006833,GO:0008150,GO:0009705,GO:0015250,GO:0015267,GO:0015318,GO:0016020,GO:0016021,GO:0022803,GO:0022838,GO:0022857,GO:0031090,GO:0031224,GO:0031226,GO:0034220,GO:0042044,GO:0042807,GO:0043226,GO:0043227,GO:0043229,GO:0043231,GO:0044422,GO:…
PAXXG043230	17,18	AT4G14420	DL3250C	not assigned.not annotated	N.A.
PAXXG044020	17,18	AT1G11910	APA1	Protein homeostasis.proteolysis.aspartic-type peptidase activities.A1-class protease (Pepsin)	GO:0003674,GO:0003824,GO:0004175,GO:0004190,GO:0005575,GO:0005622,GO:0005623,GO:0005737,GO:0005773,GO:0005829,GO:0005911,GO:0006508,GO:0006807,GO:0006950,GO:0006970,GO:0008150,GO:0008152,GO:0008233,GO:0009056,GO:0009057,GO:0009506,GO:0009628,GO:0009651,GO:0009719,GO:0009725,GO:0009735,GO:0010033,GO:0010035,GO:0010038,GO:0016787,GO:0019538,GO:0030054,GO:0030163,GO:0042221,GO:0043170,GO:0043226,GO:…
PAXXG044060	17,18	AT1G29930	CAB1	Photosynthesis.photophosphorylation.photosystem II.LHC-II complex.component LHCb1/2/3	GO:0003674,GO:0005488,GO:0005575,GO:0005622,GO:0005623,GO:0005737,GO:0006091,GO:0008150,GO:0008152,GO:0009314,GO:0009416,GO:0009507,GO:0009526,GO:0009532,GO:0009534,GO:0009535,GO:0009536,GO:0009570,GO:0009579,GO:0009628,GO:0009765,GO:0009768,GO:0009941,GO:0009987,GO:0010287,GO:0015979,GO:0016020,GO:0016168,GO:0019684,GO:0031409,GO:0031967,GO:0031975,GO:0031976,GO:0031984,GO:0034357,GO:0042651,GO:…
PAXXG044040	17,18	N.A.	N.A.	not assigned.not annotated	N.A.
PAXXG044910	17,18	N.A.	N.A.	not assigned.not annotated	GO:0003674,GO:0003676,GO:0003677,GO:0005488,GO:0005575,GO:0005622,GO:0005623,GO:0005634,GO:0005730,GO:0008150,GO:0031974,GO:0031981,GO:0043226,GO:0043227,GO:0043228,GO:0043229,GO:0043231,GO:0043232,GO:0043233,GO:0043565,GO:0044422,GO:0044424,GO:0044428,GO:0044446,GO:0044464,GO:0048580,GO:0050789,GO:0050793,GO:0051239,GO:0065007,GO:0070013,GO:0080050,GO:0097159,GO:1901363,GO:2000014,GO:2000026,GO:…
PAXXG045540	17,18	AT5G19780	TUA5	Cytoskeleton organisation.microtubular network.alpha-beta-Tubulin heterodimer.component alpha-Tubulin	GO:0005575,GO:0005622,GO:0005623,GO:0005856,GO:0043226,GO:0043228,GO:0043229,GO:0043232,GO:0044424,GO:0044464
PAXXG046180	17,18	AT3G54400	T14E10.1	Protein homeostasis.proteolysis.aspartic-type peptidase activities.A1-class protease (Pepsin)	N.A.
PAXXG047310	17,18	AT5G12250	TUB6	Cytoskeleton organisation.microtubular network.alpha-beta-Tubulin heterodimer.component beta-Tubulin	GO:0005575,GO:0005622,GO:0005623,GO:0005856,GO:0043226,GO:0043228,GO:0043229,GO:0043232,GO:0044424,GO:0044464
PAXXG047400	17,18	AT2G36320	F2H17.7	not assigned.annotated	N.A.
PAXXG047460	17,18	AT2G36170	F9C22.10	Protein biosynthesis.ribosome biogenesis.large ribosomal subunit (LSU).LSU proteome.component eL40	N.A.
PAXXG047840	17,18	AT4G14880	OASA1	Amino acid metabolism.serine group amino acid biosynthesis.cysteine.O-acetylserine sulfydrylase (OASS)	GO:0000003,GO:0000096,GO:0000097,GO:0000902,GO:0000904,GO:0003006,GO:0003674,GO:0003824,GO:0004124,GO:0005488,GO:0005575,GO:0005576,GO:0005622,GO:0005623,GO:0005634,GO:0005737,GO:0005773,GO:0005774,GO:0005777,GO:0005829,GO:0005886,GO:0006082,GO:0006520,GO:0006534,GO:0006535,GO:0006563,GO:0006790,GO:0006807,GO:0007568,GO:0008144,GO:0008150,GO:0008152,GO:0008652,GO:0009058,GO:0009069,GO:0009070,GO:…
PAXXG047890	17,18	AT4G14900	DL3490C	not assigned.annotated	N.A.
PAXXG048160	17,18	AT4G31700	RPS6	Protein biosynthesis.ribosome biogenesis.small ribosomal subunit (SSU).SSU proteome.component eS6	N.A.
PAXXG048200	17,18	N.A.	N.A.	not assigned.not annotated	N.A.
PAXXG048890	17,18	AT5G37600	ARABIDOPSIS	Nutrient uptake.nitrogen assimilation.ammonium assimilation.glutamine synthetase activities.cytosolic glutamine synthetase (GLN1)	GO:0005575,GO:0005622,GO:0005623,GO:0005737,GO:0044424,GO:0044464
PAXXG048990	17,18	N.A.	N.A.	Chromatin organisation.chromatin structure.DNA bridging.linker histone (H1)	GO:0005575,GO:0005622,GO:0005623,GO:0005634,GO:0005694,GO:0005730,GO:0005737,GO:0005739,GO:0031974,GO:0031981,GO:0043226,GO:0043227,GO:0043228,GO:0043229,GO:0043231,GO:0043232,GO:0043233,GO:0044422,GO:0044424,GO:0044428,GO:0044444,GO:0044446,GO:0044464,GO:0070013
PAXXG050250	17,18	AT5G48150	PAT1	RNA biosynthesis.transcriptional regulation.transcription factor (GRAS)	GO:0003674,GO:0003676,GO:0003677,GO:0003700,GO:0005488,GO:0005575,GO:0005622,GO:0005623,GO:0005634,GO:0005737,GO:0006355,GO:0007154,GO:0007165,GO:0007275,GO:0007602,GO:0008150,GO:0009314,GO:0009416,GO:0009581,GO:0009582,GO:0009583,GO:0009585,GO:0009605,GO:0009628,GO:0009639,GO:0009640,GO:0009791,GO:0009889,GO:0009987,GO:0010017,GO:0010468,GO:0010556,GO:0019219,GO:0019222,GO:0023052,GO:0031323,GO:…
PAXXG052290	17,18	AT3G48160	DEL1	Cell division.cell cycle organisation.metaphase to anaphase transition.transcription factor (DEL)	GO:0003674,GO:0003676,GO:0003677,GO:0003700,GO:0005488,GO:0005575,GO:0005622,GO:0005623,GO:0005634,GO:0006139,GO:0006259,GO:0006260,GO:0006261,GO:0006275,GO:0006355,GO:0006725,GO:0006807,GO:0007049,GO:0008150,GO:0008152,GO:0008156,GO:0009058,GO:0009059,GO:0009889,GO:0009890,GO:0009892,GO:0009987,GO:0010468,GO:0010556,GO:0010558,GO:0010564,GO:0010605,GO:0010948,GO:0019219,GO:0019222,GO:0022402,GO:…
PAXXG052310	17,18	N.A.	N.A.	not assigned.not annotated	N.A.
PAXXG052510	17,18	AT3G07630	ADT2	Amino acid metabolism.shikimate group amino acid biosynthesis.phenylalanine and tyrosine.arogenate dehydratase (ADT)	N.A.
PAXXG052670	17,18	AT1G02500	SAM1	Coenzyme metabolism.S-adenosyl methionine (SAM) cycle.S-adenosyl methionine synthetase (MAT)	GO:0003674,GO:0003824,GO:0004478,GO:0005575,GO:0005622,GO:0005623,GO:0005737,GO:0005829,GO:0016740,GO:0016765,GO:0044424,GO:0044444,GO:0044464
PAXXG053260	17,18	AT5G01530	LHCB4.1	Photosynthesis.photophosphorylation.photosystem II.LHC-II complex.component LHCb4	N.A.
PAXXG054000	17,18	AT2G14910	T26I20.7	not assigned.not annotated	N.A.
PAXXG054200	17,18	AT2G30570	PSBW	Photosynthesis.photophosphorylation.photosystem II.PS-II complex.component PsbW	GO:0005575,GO:0005622,GO:0005623,GO:0005737,GO:0008150,GO:0009507,GO:0009534,GO:0009535,GO:0009536,GO:0009579,GO:0010109,GO:0016020,GO:0019222,GO:0031323,GO:0031976,GO:0031984,GO:0034357,GO:0042548,GO:0042549,GO:0042651,GO:0043226,GO:0043227,GO:0043229,GO:0043231,GO:0043467,GO:0044422,GO:0044424,GO:0044434,GO:0044435,GO:0044436,GO:0044444,GO:0044446,GO:0044464,GO:0050789,GO:0050794,GO:0055035,GO:…
PAXXG054300	17,18	AT3G03960	T11I18.7	Cytoskeleton organisation.actin and tubulin folding.CCT chaperonin folding complex.subunit theta (CCT8)	GO:0003674,GO:0005488,GO:0005515,GO:0005575,GO:0005622,GO:0005623,GO:0005737,GO:0005829,GO:0005832,GO:0005911,GO:0006457,GO:0006458,GO:0008150,GO:0009506,GO:0009987,GO:0016020,GO:0030054,GO:0032879,GO:0032991,GO:0044183,GO:0044424,GO:0044444,GO:0044445,GO:0044464,GO:0048518,GO:0050789,GO:0051049,GO:0051050,GO:0051082,GO:0055044,GO:0061077,GO:0065007,GO:0101031
PAXXG054650	17,18	AT2G24200	F27D4.11	Protein homeostasis.proteolysis.metallopeptidase activities.aminopeptidase activities.M17-class leucyl aminopeptidase (LAP)	GO:0000287,GO:0003674,GO:0003824,GO:0004177,GO:0005488,GO:0005575,GO:0005622,GO:0005623,GO:0005737,GO:0005773,GO:0005829,GO:0006508,GO:0006807,GO:0007275,GO:0007568,GO:0008150,GO:0008152,GO:0008233,GO:0008238,GO:0009507,GO:0009532,GO:0009536,GO:0009570,GO:0010035,GO:0010038,GO:0010150,GO:0016787,GO:0016805,GO:0019538,GO:0030145,GO:0032501,GO:0032502,GO:0042221,GO:0043167,GO:0043169,GO:0043170,GO:…
PAXXG054690	17,18	AT4G30960	SIP3	Protein modification.phosphorylation.CAMK protein kinase superfamily.SNF1-related protein kinase (SnRK3)	N.A.
PAXXG054820	17,18	AT3G05530	RPT5A	Protein homeostasis.ubiquitin-proteasome system.26S proteasome.19S regulatory particle.base subcomplex.regulatory component RPT5	GO:0000502,GO:0001678,GO:0003674,GO:0003824,GO:0005488,GO:0005515,GO:0005575,GO:0005622,GO:0005623,GO:0005634,GO:0005737,GO:0005829,GO:0005838,GO:0005886,GO:0006355,GO:0006357,GO:0006508,GO:0006511,GO:0006807,GO:0006950,GO:0007154,GO:0007165,GO:0007275,GO:0008134,GO:0008150,GO:0008152,GO:0008540,GO:0009056,GO:0009057,GO:0009553,GO:0009555,GO:0009743,GO:0009746,GO:0009749,GO:0009756,GO:0009757,GO:…
PAXXG054890	17,18	AT4G24920	F13M23.60	Protein translocation.endoplasmic reticulum.co-translational insertion system.Sec61 subcomplex.subunit gamma	N.A.
PAXXG054980	17,18	N.A.	N.A.	not assigned.not annotated	N.A.
PAXXG055220	17,18	AT2G24940	MAPR2	Cell wall organisation.lignin.monolignol biosynthesis.Cyt-P450 hydroxylase scaffold protein (MSBP)	GO:0003674,GO:0005488,GO:0005575,GO:0005622,GO:0005623,GO:0005737,GO:0005829,GO:0012505,GO:0016020,GO:0020037,GO:0044424,GO:0044444,GO:0044464,GO:0046906,GO:0048037,GO:0097159,GO:1901363
PAXXG055930	17,18	N.A.	N.A.	Phytohormone action.jasmonic acid.perception and signal transduction.receptor complex.component JAZ	N.A.
PAXXG056480	17,18	AT2G46600	F13A10.13	not assigned.annotated	N.A.
PAXXG056920	17,18	AT4G27130	T24A18.80	Protein biosynthesis.translation initiation.Pre-Initiation Complex (PIC) module.eIF1 PIC assembly factor activity.assembly factor (eIF1)	N.A.
PAXXG056930	17,18	AT1G62040	ATG8C	Protein homeostasis.autophagy.phagophore expansion.ATG8-phosphatidylethanolamine conjugation system.ubiquitin-fold protein (ATG8)	N.A.
PAXXG057660	17,18	AT2G06520	PSBX	Photosynthesis.photophosphorylation.photosystem II.PS-II complex.component PsbX	N.A.
PAXXG057700	17,18	AT3G11500	AT3G11500	RNA processing.pre-RNA splicing.U2-type-intron-specific major spliceosome.U1/U2/U4/U5-associated Sm accessory ribonucleoprotein complex.component Sm-G	GO:0000375,GO:0000377,GO:0000398,GO:0003674,GO:0003676,GO:0003723,GO:0003729,GO:0005488,GO:0005575,GO:0005622,GO:0005623,GO:0005634,GO:0005681,GO:0005682,GO:0005684,GO:0005685,GO:0005686,GO:0005687,GO:0005689,GO:0005737,GO:0005829,GO:0006139,GO:0006396,GO:0006397,GO:0006725,GO:0006807,GO:0008150,GO:0008152,GO:0008380,GO:0009987,GO:0010467,GO:0016070,GO:0016071,GO:0030532,GO:0032991,GO:0034641,GO:…
PAXXG058450	17,18	AT3G55280	RPL23AB	Protein biosynthesis.ribosome biogenesis.large ribosomal subunit (LSU).LSU proteome.component uL23	N.A.
PAXXG058620	17,18	AT1G09690	F21M12.8	Protein biosynthesis.ribosome biogenesis.large ribosomal subunit (LSU).LSU proteome.component eL21	GO:0003674,GO:0003735,GO:0005198,GO:0005575,GO:0005622,GO:0005623,GO:0005634,GO:0005730,GO:0005737,GO:0005829,GO:0005840,GO:0006412,GO:0006518,GO:0006807,GO:0008150,GO:0008152,GO:0009058,GO:0009059,GO:0009507,GO:0009536,GO:0009987,GO:0010467,GO:0015934,GO:0019538,GO:0022625,GO:0022626,GO:0031974,GO:0031981,GO:0032991,GO:0034641,GO:0034645,GO:0043043,GO:0043170,GO:0043226,GO:0043227,GO:0043228,GO:…
PAXXG059450	17,18	AT1G30330	ARF6	RNA biosynthesis.transcriptional regulation.B3 transcription factor superfamily.transcription factor (ARF)	N.A.
PAXXG059580	17,18	AT4G29410	F17A13.230	Protein biosynthesis.ribosome biogenesis.large ribosomal subunit (LSU).LSU proteome.component eL28	N.A.
PAXXG060710	17,18	AT1G54270	EIF4A-2	Protein biosynthesis.translation initiation.mRNA loading.mRNA unwinding factor (eIF4A)	N.A.
PAXXG061140	17,18	AT5G20890	F22D1.60	Cytoskeleton organisation.actin and tubulin folding.CCT chaperonin folding complex.subunit beta (CCT2)	GO:0003674,GO:0005488,GO:0005515,GO:0005575,GO:0005618,GO:0005622,GO:0005623,GO:0005737,GO:0005829,GO:0005832,GO:0005886,GO:0006457,GO:0006458,GO:0008150,GO:0009987,GO:0016020,GO:0030312,GO:0031224,GO:0031225,GO:0031226,GO:0032991,GO:0044183,GO:0044424,GO:0044425,GO:0044444,GO:0044445,GO:0044459,GO:0044464,GO:0046658,GO:0051082,GO:0061077,GO:0071944,GO:0101031
PAXXG061200	17,18	AT3G17210	HS1	not assigned.annotated	GO:0005575,GO:0005622,GO:0005623,GO:0005737,GO:0005829,GO:0005886,GO:0006950,GO:0006952,GO:0008150,GO:0009605,GO:0009607,GO:0009617,GO:0009620,GO:0016020,GO:0042742,GO:0043207,GO:0044424,GO:0044444,GO:0044464,GO:0050832,GO:0050896,GO:0051704,GO:0051707,GO:0071944,GO:0098542
PAXXG061570	17,18	AT1G09570	PHYA	External stimuli response.light.red/far red light.phytochrome photoreceptor (PHY)	GO:0003674,GO:0003676,GO:0003723,GO:0003729,GO:0003824,GO:0004672,GO:0005488,GO:0005515,GO:0005575,GO:0005622,GO:0005623,GO:0005634,GO:0005654,GO:0005737,GO:0006417,GO:0006464,GO:0006468,GO:0006793,GO:0006796,GO:0006807,GO:0007154,GO:0007165,GO:0007275,GO:0007602,GO:0008150,GO:0008152,GO:0009314,GO:0009416,GO:0009581,GO:0009582,GO:0009583,GO:0009585,GO:0009605,GO:0009606,GO:0009628,GO:0009629,GO:…
PAXXG061600	17,18	AT4G36800	RCE1	Protein homeostasis.ubiquitin-proteasome system.ubiquitin-fold protein conjugation.RUB/NEDD8 conjugation (neddylation).RUB conjugation E2 protein (RCE1)	GO:0003674,GO:0003824,GO:0005575,GO:0005622,GO:0005623,GO:0005737,GO:0006464,GO:0006807,GO:0008150,GO:0008152,GO:0009719,GO:0009725,GO:0009733,GO:0009987,GO:0010033,GO:0016740,GO:0019538,GO:0019787,GO:0019788,GO:0032446,GO:0036211,GO:0042221,GO:0043170,GO:0043412,GO:0044237,GO:0044238,GO:0044260,GO:0044267,GO:0044424,GO:0044464,GO:0045116,GO:0050896,GO:0070647,GO:0071704,GO:0140096,GO:1901564
PAXXG061690	17,18	AT1G24020	MLP423	not assigned.annotated	GO:0005575,GO:0016020
PAXXG061720	17,18	AT5G08290	YLS8	RNA processing.pre-RNA splicing.U2-type-intron-specific major spliceosome.U5 small nuclear ribonucleoprotein particle (snRNP).protein factor (U5-15kDa/YLS8)	N.A.
PAXXG061960	17,18	AT1G74040	IMS1	Amino acid metabolism.pyruvate group amino acid biosynthesis.pyruvate-derived amino acids.leucine.2-isopropylmalate synthase activity.2-isopropylmalate synthase (IPMS)	GO:0003674,GO:0003824,GO:0003852,GO:0005575,GO:0005622,GO:0005623,GO:0005737,GO:0006082,GO:0006520,GO:0006551,GO:0006807,GO:0008150,GO:0008152,GO:0008652,GO:0009058,GO:0009081,GO:0009082,GO:0009098,GO:0009507,GO:0009526,GO:0009532,GO:0009536,GO:0009570,GO:0009941,GO:0009987,GO:0016053,GO:0016740,GO:0016746,GO:0019752,GO:0031967,GO:0031975,GO:0043226,GO:0043227,GO:0043229,GO:0043231,GO:0043436,GO:…
PAXXG062080	17,18	AT5G20010	RAN-1	Protein translocation.nucleus.nucleocytoplasmic transport.RAN GTPase cycle.GTPase (Ran)	GO:0000054,GO:0000166,GO:0001882,GO:0001883,GO:0003674,GO:0003824,GO:0003924,GO:0005488,GO:0005525,GO:0005575,GO:0005622,GO:0005623,GO:0005634,GO:0005730,GO:0005737,GO:0005794,GO:0006403,GO:0006405,GO:0006606,GO:0006611,GO:0006810,GO:0006886,GO:0006913,GO:0008104,GO:0008150,GO:0010035,GO:0010038,GO:0012505,GO:0015031,GO:0015833,GO:0015931,GO:0016462,GO:0016787,GO:0016817,GO:0016818,GO:0017038,GO:…
PAXXG062200	17,18	AT3G18080	BGLU44	Enzyme classification.EC_3 hydrolases.EC_3.2 glycosylase	GO:0003674,GO:0003824,GO:0004553,GO:0004567,GO:0005575,GO:0005618,GO:0005622,GO:0005623,GO:0005737,GO:0005829,GO:0005840,GO:0008150,GO:0008152,GO:0008422,GO:0009505,GO:0015923,GO:0015926,GO:0016787,GO:0016798,GO:0022626,GO:0030312,GO:0032991,GO:0043226,GO:0043228,GO:0043229,GO:0043232,GO:0044424,GO:0044444,GO:0044445,GO:0044464,GO:0047668,GO:0071704,GO:0071944,GO:0080079,GO:0080081,GO:0080082,GO:…
PAXXG062480	17,18	AT5G24800	BZIP9	RNA biosynthesis.transcriptional regulation.bZIP transcription factor superfamily.transcription factor (bZIP)	GO:0001678,GO:0003674,GO:0003700,GO:0005488,GO:0005515,GO:0005575,GO:0005622,GO:0005623,GO:0005634,GO:0006355,GO:0008150,GO:0009743,GO:0009746,GO:0009749,GO:0009889,GO:0009987,GO:0010033,GO:0010468,GO:0010556,GO:0019219,GO:0019222,GO:0019725,GO:0031323,GO:0031326,GO:0033500,GO:0034284,GO:0042221,GO:0042592,GO:0042593,GO:0042802,GO:0042803,GO:0043226,GO:0043227,GO:0043229,GO:0043231,GO:0044424,GO:…
PAXXG063345	17,18	AT1G78570	RHM1	Carbohydrate metabolism.nucleotide sugar biosynthesis.nucleotide rhamnose biosynthesis.UDP-L-rhamnose synthase (RHM)	N.A.
PAXXG063560	17,18	AT2G25737	AT2G25737	Solute transport.carrier-mediated transport.TOC superfamily.transport protein (TSUP)	N.A.
PAXXG065580	17,18	AT5G42020	BIP2	not assigned.annotated	GO:0000325,GO:0005575,GO:0005618,GO:0005622,GO:0005623,GO:0005634,GO:0005654,GO:0005730,GO:0005737,GO:0005773,GO:0005774,GO:0005783,GO:0005788,GO:0005794,GO:0005829,GO:0005886,GO:0005911,GO:0006457,GO:0006508,GO:0006511,GO:0006807,GO:0006950,GO:0008150,GO:0008152,GO:0009056,GO:0009057,GO:0009506,GO:0009507,GO:0009536,GO:0009705,GO:0009719,GO:0009725,GO:0009735,GO:0009987,GO:0010033,GO:0010035,GO:…
PAXXG065680	17,18	AT4G39200	T22F8.100	Protein biosynthesis.ribosome biogenesis.small ribosomal subunit (SSU).SSU proteome.component eS25	N.A.
PAXXG065740	17,18	AT3G13470	AT3G13470	Photosynthesis.photophosphorylation.chlororespiration.NADH dehydrogenase-like (NDH) complex.assembly and maintenance.Cpn60 chaperonin heterodimer.subunit beta	GO:0003674,GO:0005488,GO:0005515,GO:0005575,GO:0005622,GO:0005623,GO:0005634,GO:0005730,GO:0005737,GO:0005739,GO:0005829,GO:0005840,GO:0006457,GO:0006458,GO:0006996,GO:0007005,GO:0008150,GO:0009507,GO:0009526,GO:0009532,GO:0009536,GO:0009570,GO:0009941,GO:0009987,GO:0016020,GO:0016043,GO:0022626,GO:0031967,GO:0031974,GO:0031975,GO:0031981,GO:0032991,GO:0043226,GO:0043227,GO:0043228,GO:0043229,GO:…
PAXXG066030	17,18	AT4G17770	TPS5	Enzyme classification.EC_2 transferases.EC_2.4 glycosyltransferase	GO:0003674,GO:0003824,GO:0005575,GO:0005622,GO:0005623,GO:0005737,GO:0005975,GO:0005984,GO:0005991,GO:0005992,GO:0006793,GO:0006796,GO:0006950,GO:0008150,GO:0008152,GO:0009058,GO:0009311,GO:0009312,GO:0009987,GO:0016051,GO:0016311,GO:0016787,GO:0016788,GO:0016791,GO:0033554,GO:0034637,GO:0042578,GO:0044237,GO:0044238,GO:0044249,GO:0044262,GO:0044424,GO:0044464,GO:0046351,GO:0050896,GO:0051716,GO:…
PAXXG066330	17,18	AT3G60210	F27H5.5	Photosynthesis.calvin cycle.ribulose-1,5-bisphosphat carboxylase/oxygenase (RuBisCo) activity.RuBisCo assembly.auxiliary co-chaperone (CPN10)	GO:0003674,GO:0005488,GO:0005515,GO:0005575,GO:0005622,GO:0005623,GO:0005737,GO:0005739,GO:0005759,GO:0006457,GO:0006458,GO:0006950,GO:0006986,GO:0008150,GO:0009507,GO:0009526,GO:0009532,GO:0009536,GO:0009570,GO:0009941,GO:0009987,GO:0010033,GO:0019904,GO:0031967,GO:0031974,GO:0031975,GO:0035966,GO:0042221,GO:0043167,GO:0043169,GO:0043226,GO:0043227,GO:0043229,GO:0043231,GO:0043233,GO:0044422,GO:…
PAXXG066470	17,18	AT1G07790	HTB1	Chromatin organisation.chromatin structure.DNA wrapping.histone (H2B)	N.A.
PAXXG066610	17,18	AT5G59890	ADF4	Cytoskeleton organisation.microfilament network.actin polymerisation.actin-depolymerizing factor (ADF)	N.A.
PAXXG066660	17,18	AT2G37550	AGD7	Vesicle trafficking.retrograde trafficking.Coat protein I (COPI) coatomer machinery.coat protein recruiting.ARF-GTPase activation.class II ARF-GAP protein	GO:0005575,GO:0005622,GO:0005623,GO:0005634,GO:0005737,GO:0005829,GO:0043226,GO:0043227,GO:0043229,GO:0043231,GO:0044424,GO:0044444,GO:0044464
PAXXG066830	17,18	AT3G09390	MT2A	Nutrient uptake.transition metal homeostasis.metallochaperone activities.metallothionein (MT)	GO:0003674,GO:0005488,GO:0005507,GO:0006873,GO:0006875,GO:0006878,GO:0008150,GO:0009987,GO:0019725,GO:0030003,GO:0042592,GO:0043167,GO:0043169,GO:0046872,GO:0046914,GO:0046916,GO:0048878,GO:0050801,GO:0055065,GO:0055070,GO:0055076,GO:0055080,GO:0055082,GO:0065007,GO:0065008,GO:0098771
PAXXG068050	17,18	AT4G12800	PSAL	Photosynthesis.photophosphorylation.photosystem I.PS-I complex.component PsaL	N.A.
PAXXG068220	17,18	AT4G13930	SHM4	Photosynthesis.photorespiration.serine hydroxymethyltransferase (SHM)	GO:0000741,GO:0003674,GO:0003824,GO:0004372,GO:0005575,GO:0005622,GO:0005623,GO:0005737,GO:0005829,GO:0005886,GO:0005911,GO:0006730,GO:0006996,GO:0006997,GO:0007275,GO:0007623,GO:0008150,GO:0008152,GO:0009506,GO:0009553,GO:0009555,GO:0009559,GO:0009561,GO:0009987,GO:0010035,GO:0010038,GO:0010197,GO:0016020,GO:0016043,GO:0016740,GO:0016741,GO:0016742,GO:0030054,GO:0030154,GO:0032501,GO:0032502,GO:…
PAXXG068260	17,18	AT4G13940	MEE58	Coenzyme metabolism.S-adenosyl methionine (SAM) cycle.S-adenosyl homocysteine hydrolase (SAHH)	GO:0000096,GO:0003674,GO:0003824,GO:0004013,GO:0005575,GO:0005622,GO:0005623,GO:0005737,GO:0005829,GO:0006082,GO:0006139,GO:0006520,GO:0006534,GO:0006555,GO:0006575,GO:0006725,GO:0006732,GO:0006790,GO:0006807,GO:0008150,GO:0008152,GO:0009066,GO:0009069,GO:0009116,GO:0009119,GO:0009987,GO:0016787,GO:0016801,GO:0016802,GO:0017144,GO:0019752,GO:0033353,GO:0034641,GO:0042278,GO:0043436,GO:0044237,GO:…
PAXXG068690	17,18	AT1G08830	CSD1	Redox homeostasis.enzymatic reactive oxygen scavenging.superoxide dismutase activities.copper/zinc superoxide dismutase (CSD)	GO:0000302,GO:0000303,GO:0000305,GO:0003674,GO:0003824,GO:0004784,GO:0005488,GO:0005507,GO:0005575,GO:0005576,GO:0005615,GO:0005622,GO:0005623,GO:0005737,GO:0006801,GO:0006950,GO:0006979,GO:0008150,GO:0008152,GO:0008270,GO:0009636,GO:0009987,GO:0010035,GO:0016209,GO:0016491,GO:0016721,GO:0019430,GO:0033554,GO:0034599,GO:0034614,GO:0042221,GO:0043167,GO:0043169,GO:0044237,GO:0044421,GO:0044424,GO:…
PAXXG069200	17,18	AT4G30440	GAE1	Carbohydrate metabolism.nucleotide sugar biosynthesis.UDP-D-galacturonic acid biosynthesis.UDP-D-glucuronic acid 4-epimerase	N.A.
PAXXG069260	17,18	AT4G24920	F13M23.60	Protein translocation.endoplasmic reticulum.co-translational insertion system.Sec61 subcomplex.subunit gamma	N.A.
PAXXG069550	17,18	AT4G30210	ATR2	Cell wall organisation.lignin.monolignol biosynthesis.Cyt-P450 hydroxylase electron supply.NADPH:cytochrome P450 reductase (ATR)	N.A.
PAXXG069800	17,18	AT3G44190	AT3G44190	not assigned.not annotated	N.A.
PAXXG069960	17,18	AT3G13580	AT3G13580	Protein biosynthesis.ribosome biogenesis.large ribosomal subunit (LSU).LSU proteome.component uL30	GO:0000463,GO:0000470,GO:0002181,GO:0003674,GO:0003676,GO:0003723,GO:0003729,GO:0003735,GO:0005198,GO:0005488,GO:0005575,GO:0005618,GO:0005622,GO:0005623,GO:0005737,GO:0005773,GO:0005774,GO:0005829,GO:0005840,GO:0005844,GO:0005886,GO:0006139,GO:0006364,GO:0006396,GO:0006412,GO:0006518,GO:0006725,GO:0006807,GO:0008150,GO:0008152,GO:0009058,GO:0009059,GO:0009507,GO:0009536,GO:0009987,GO:0010467,GO:…
PAXXG070250	17,18	N.A.	N.A.	Protein homeostasis.autophagy.phagophore expansion.ATG8-binding cargo receptor activities.cargo receptor protein (NBR1)	GO:0003674,GO:0005488,GO:0005515,GO:0005575,GO:0005622,GO:0005623,GO:0005737,GO:0005768,GO:0005770,GO:0005773,GO:0005829,GO:0006914,GO:0008150,GO:0008152,GO:0009056,GO:0009987,GO:0012505,GO:0016043,GO:0016236,GO:0022607,GO:0031410,GO:0031982,GO:0032182,GO:0034622,GO:0043130,GO:0043226,GO:0043227,GO:0043229,GO:0043231,GO:0043933,GO:0044085,GO:0044237,GO:0044248,GO:0044424,GO:0044444,GO:0044464,GO:…
PAXXG070790	17,18	AT5G47120	BI1	Multi-process regulation.Programmed Cell Death (PCD) system.suppressor (BI-1)	GO:0000038,GO:0001101,GO:0005575,GO:0005622,GO:0005623,GO:0005634,GO:0005635,GO:0005737,GO:0005783,GO:0006082,GO:0006629,GO:0006631,GO:0006950,GO:0006983,GO:0006984,GO:0007154,GO:0007165,GO:0008150,GO:0008152,GO:0009414,GO:0009415,GO:0009607,GO:0009628,GO:0009987,GO:0010035,GO:0010941,GO:0012505,GO:0019752,GO:0023052,GO:0031967,GO:0031975,GO:0032787,GO:0033554,GO:0034976,GO:0042221,GO:0043067,GO:…
PAXXG071130	17,18	AT4G19110	T18B16.80	Protein modification.phosphorylation.CMGC protein kinase superfamily.protein kinase (RCK)	GO:0003674,GO:0003824,GO:0004672,GO:0004674,GO:0005575,GO:0005622,GO:0005623,GO:0005634,GO:0005737,GO:0006464,GO:0006468,GO:0006793,GO:0006796,GO:0006807,GO:0007154,GO:0007165,GO:0008150,GO:0008152,GO:0009987,GO:0010468,GO:0016301,GO:0016310,GO:0016740,GO:0016772,GO:0016773,GO:0019222,GO:0019538,GO:0023052,GO:0035556,GO:0036211,GO:0043170,GO:0043226,GO:0043227,GO:0043229,GO:0043231,GO:0043412,GO:…
PAXXG071610	17,18	N.A.	N.A.	RNA biosynthesis.transcriptional regulation.MYB transcription factor superfamily.transcription factor (MYB)	N.A.
PAXXG071890	17,18	AT2G18040	PIN1AT	Protein modification.protein folding.peptidyl-prolyl isomerase (Parvulin)	GO:0000413,GO:0003674,GO:0003755,GO:0003824,GO:0005575,GO:0005622,GO:0005623,GO:0005737,GO:0005783,GO:0005829,GO:0005886,GO:0005911,GO:0006464,GO:0006807,GO:0008150,GO:0008152,GO:0009506,GO:0009605,GO:0009606,GO:0009628,GO:0009629,GO:0009630,GO:0009909,GO:0009987,GO:0012505,GO:0016020,GO:0016853,GO:0016859,GO:0018193,GO:0018208,GO:0019538,GO:0030054,GO:0032879,GO:0032880,GO:0036211,GO:0043170,GO:…
PAXXG072050	17,18	AT1G24450	NFD2	not assigned.annotated	GO:0000741,GO:0003674,GO:0003676,GO:0003723,GO:0003725,GO:0003824,GO:0004518,GO:0004519,GO:0004521,GO:0004525,GO:0004540,GO:0005488,GO:0005575,GO:0005622,GO:0005623,GO:0005737,GO:0005773,GO:0006139,GO:0006396,GO:0006725,GO:0006807,GO:0006996,GO:0006997,GO:0007275,GO:0008150,GO:0008152,GO:0009553,GO:0009559,GO:0009561,GO:0009987,GO:0010197,GO:0010467,GO:0016043,GO:0016070,GO:0016787,GO:0016788,GO:…
PAXXG072220	17,18	AT4G15000	DL3545W	Protein biosynthesis.ribosome biogenesis.large ribosomal subunit (LSU).LSU proteome.component eL27	GO:0003674,GO:0003735,GO:0005198,GO:0005575,GO:0005622,GO:0005623,GO:0005737,GO:0005829,GO:0005840,GO:0005844,GO:0015934,GO:0016020,GO:0022625,GO:0022626,GO:0032991,GO:0042788,GO:0043226,GO:0043228,GO:0043229,GO:0043232,GO:0044391,GO:0044422,GO:0044424,GO:0044444,GO:0044445,GO:0044446,GO:0044464,GO:1990904
PAXXG072660	17,18	AT4G11220	BTI2	Cell division.cytokinesis.endoplasmic reticulum (ER) reorganisation.ER-tubule curvature-inducing protein (Reticulon)	N.A.
PAXXG073370	17,18	AT3G11250	AT3G11250	Protein biosynthesis.ribosome biogenesis.large ribosomal subunit (LSU).LSU proteome.component uL10	GO:0003674,GO:0003735,GO:0005198,GO:0005488,GO:0005575,GO:0005622,GO:0005623,GO:0005737,GO:0005829,GO:0005840,GO:0006950,GO:0008150,GO:0009628,GO:0015934,GO:0022625,GO:0022626,GO:0032991,GO:0034059,GO:0036293,GO:0043226,GO:0043228,GO:0043229,GO:0043232,GO:0044391,GO:0044422,GO:0044424,GO:0044444,GO:0044445,GO:0044446,GO:0044464,GO:0044877,GO:0050896,GO:0070482,GO:1990904
PAXXG073640	17,18	N.A.	N.A.	not assigned.not annotated	N.A.
PAXXG073920	17,18	N.A.	N.A.	not assigned.annotated	N.A.
PAXXG073940	17,18	N.A.	N.A.	not assigned.annotated	N.A.
PAXXG074850	17,18	AT5G28840	GME	Redox homeostasis.ascorbate-based redox regulation.ascorbate metabolism.L-galactose biosynthesis pathway.GDP-D-mannose-epimerase (GME)	N.A.
PAXXG075570	17,18	AT3G13460	ECT2	RNA processing.RNA modification.mRNA methylation.N6-methyladenosine methylation reading.methylation reader (ECT)	N.A.
PAXXG075710	17,18	AT2G02760	UBC2	Protein homeostasis.ubiquitin-proteasome system.ubiquitin-fold protein conjugation.ubiquitin conjugation (ubiquitylation).ubiquitin-conjugating E2 protein (UBC)	N.A.
PAXXG076680	17,18	AT5G22060	J2	Protein homeostasis.protein quality control.cytosolic Hsp70 chaperone system.co-chaperone (Hsp40)	N.A.
PAXXG077250	17,18	AT3G55040	GSTL2	Redox homeostasis.glutathione-based redox regulation.glutathione S-transferase activities.class lambda glutathione S-transferase	GO:0003674,GO:0003824,GO:0004364,GO:0005575,GO:0005622,GO:0005623,GO:0005737,GO:0005829,GO:0006464,GO:0006518,GO:0006575,GO:0006749,GO:0006790,GO:0006807,GO:0008150,GO:0008152,GO:0009507,GO:0009532,GO:0009536,GO:0009570,GO:0009987,GO:0010035,GO:0010038,GO:0010731,GO:0016740,GO:0016765,GO:0019538,GO:0034641,GO:0036211,GO:0042221,GO:0043170,GO:0043226,GO:0043227,GO:0043229,GO:0043231,GO:0043412,GO:…
PAXXG077400	17,18	AT3G09500	AT3G09500	Protein biosynthesis.ribosome biogenesis.large ribosomal subunit (LSU).LSU proteome.component uL29	N.A.
PAXXG077410	17,18	AT5G09810	ACT7	Cytoskeleton organisation.microfilament network.actin filament protein	N.A.
PAXXG077595	17,18	AT2G28720	T11P11.3	Chromatin organisation.chromatin structure.DNA wrapping.histone (H2B)	N.A.
PAXXG077850	17,18	AT3G12580	HSP70	Protein homeostasis.protein quality control.cytosolic Hsp70 chaperone system.chaperone (Hsp70)	N.A.
PAXXG077950	17,18	N.A.	N.A.	Nutrient uptake.transition metal homeostasis.metallochaperone activities.metallothionein (MT)	GO:0003674,GO:0005488,GO:0005507,GO:0006873,GO:0006875,GO:0006878,GO:0008150,GO:0009987,GO:0019725,GO:0030003,GO:0042592,GO:0043167,GO:0043169,GO:0046872,GO:0046914,GO:0046916,GO:0048878,GO:0050801,GO:0055065,GO:0055070,GO:0055076,GO:0055080,GO:0055082,GO:0065007,GO:0065008,GO:0098771
PAXXG078330	17,18	AT2G29290	F16P2.33	Enzyme classification.EC_1 oxidoreductases.EC_1.1 oxidoreductase acting on CH-OH group of donor	GO:0005575,GO:0005622,GO:0005623,GO:0005634,GO:0005694,GO:0043226,GO:0043227,GO:0043228,GO:0043229,GO:0043231,GO:0043232,GO:0044424,GO:0044464
PAXXG079460	17,18	AT5G21090	AT5G21090	not assigned.annotated	GO:0000003,GO:0003006,GO:0003674,GO:0003824,GO:0004672,GO:0004674,GO:0004675,GO:0004888,GO:0005102,GO:0005488,GO:0005515,GO:0005575,GO:0005622,GO:0005623,GO:0005737,GO:0005783,GO:0005789,GO:0005886,GO:0006464,GO:0006468,GO:0006793,GO:0006796,GO:0006807,GO:0006996,GO:0007030,GO:0007049,GO:0007154,GO:0007165,GO:0007166,GO:0007167,GO:0007178,GO:0007275,GO:0008150,GO:0008152,GO:0009555,GO:0009556,GO:…
PAXXG079630	17,18	AT1G13950	ELF5A-1	Protein biosynthesis.translation elongation.eEF5 poly-P/G elongation factor activity.poly-P/G elongation factor (eEF5/eIF5A)	N.A.
PAXXG079890	17,18	N.A.	N.A.	RNA processing.organelle machinery.RNA modification.C-to-U RNA editing.RNA editing factor (ORRM)	GO:0000166,GO:0000959,GO:0003674,GO:0003676,GO:0003677,GO:0003697,GO:0003723,GO:0005488,GO:0005507,GO:0005524,GO:0005575,GO:0005622,GO:0005623,GO:0005737,GO:0005739,GO:0006139,GO:0006725,GO:0006807,GO:0006950,GO:0008144,GO:0008150,GO:0008152,GO:0009266,GO:0009409,GO:0009451,GO:0009628,GO:0009987,GO:0016070,GO:0016071,GO:0016553,GO:0016554,GO:0016556,GO:0017076,GO:0030554,GO:0032553,GO:0032555,GO:…
PAXXG080600	17,18	AT1G73280	scpl3	Enzyme classification.EC_3 hydrolases.EC_3.4 hydrolase acting on peptide bond (peptidase)	GO:0003674,GO:0003824,GO:0008150,GO:0008152,GO:0016740,GO:0016746,GO:0016747,GO:0016752,GO:0019748
PAXXG080730	17,18	AT1G73300	scpl2	Enzyme classification.EC_3 hydrolases.EC_3.4 hydrolase acting on peptide bond (peptidase)	GO:0003674,GO:0003824,GO:0008150,GO:0008152,GO:0016740,GO:0016746,GO:0016747,GO:0016752,GO:0019748
PAXXG080960	17,18	N.A.	N.A.	RNA biosynthesis.transcriptional regulation.transcription factor (bHLH)	GO:0000003,GO:0003006,GO:0003674,GO:0003700,GO:0005575,GO:0005622,GO:0005623,GO:0005634,GO:0006355,GO:0007275,GO:0008150,GO:0009653,GO:0009791,GO:0009889,GO:0009908,GO:0010468,GO:0010556,GO:0019219,GO:0019222,GO:0022414,GO:0031323,GO:0031326,GO:0032501,GO:0032502,GO:0043226,GO:0043227,GO:0043229,GO:0043231,GO:0044424,GO:0044464,GO:0048367,GO:0048437,GO:0048438,GO:0048441,GO:0048444,GO:0048446,GO:…
PAXXG081010	17,18	AT5G19860	T29J13.3	not assigned.not annotated	N.A.
PAXXG081030	17,18	AT5G19860	T29J13.3	not assigned.not annotated	N.A.
PAXXG081040	17,18	AT5G27700	T1G16.30	Protein biosynthesis.ribosome biogenesis.small ribosomal subunit (SSU).SSU proteome.component eS21	GO:0000447,GO:0000460,GO:0000461,GO:0000462,GO:0000466,GO:0000469,GO:0000478,GO:0000479,GO:0003674,GO:0003735,GO:0005198,GO:0005575,GO:0005622,GO:0005623,GO:0005634,GO:0005737,GO:0005829,GO:0005840,GO:0005844,GO:0006139,GO:0006364,GO:0006396,GO:0006725,GO:0006807,GO:0006996,GO:0008150,GO:0008152,GO:0009657,GO:0009658,GO:0009987,GO:0010467,GO:0015935,GO:0016043,GO:0016070,GO:0016072,GO:0022613,GO:…
PAXXG081120	17,18	AT5G59720	HSP18.2	Protein homeostasis.protein quality control.smallHsp holdase chaperone activities.class-C-I protein	N.A.
PAXXG081710	17,18	AT2G28720	T11P11.3	Chromatin organisation.chromatin structure.DNA wrapping.histone (H2B)	GO:0005575,GO:0005622,GO:0005623,GO:0005634,GO:0005694,GO:0043226,GO:0043227,GO:0043228,GO:0043229,GO:0043231,GO:0043232,GO:0044424,GO:0044464
PAXXG081720	17,18	AT5G02560	HTA12	Chromatin organisation.chromatin structure.DNA wrapping.histone (H2A)	GO:0005575,GO:0005622,GO:0005623,GO:0005634,GO:0005694,GO:0043226,GO:0043227,GO:0043228,GO:0043229,GO:0043231,GO:0043232,GO:0044424,GO:0044464
PAXXG081990	17,18	N.A.	N.A.	RNA biosynthesis.transcriptional regulation.transcription factor (S1Fa)	N.A.
PAXXG082050	17,18	AT3G11130	F11B9.30	Vesicle trafficking.multi-pathway trafficking regulation.clathrin coated vesicle (CCV) machinery.clathrin triskelion structure.heavy chain	N.A.
PAXXG082480	17,18	AT3G15450	AT3G15450	not assigned.annotated	N.A.
PAXXG082820	17,18	AT2G45470	FLA8	Cell wall organisation.cell wall proteins.hydroxyproline-rich glycoprotein activities.arabinogalactan-protein activities.Fasciclin-type arabinogalactan protein (FLA)	GO:0005575,GO:0005576,GO:0005618,GO:0005623,GO:0005886,GO:0009505,GO:0016020,GO:0030312,GO:0031224,GO:0031225,GO:0031226,GO:0044425,GO:0044459,GO:0044464,GO:0046658,GO:0048046,GO:0071944
PAXXG083890	17,18	AT3G53990	AT3G53990	not assigned.not annotated	N.A.
PAXXG085350	17,18	AT2G26870	NPC2	Lipid metabolism.glycerolipid metabolism.glycerolipid degradation.phospholipase activities.phospholipase C activities.phospholipase C (nPLC)	N.A.
PAXXG085960	17,18	AT5G56010	HSP81-3	Protein homeostasis.protein quality control.Hsp90 chaperone system.chaperone (Hsp90)	GO:0002376,GO:0003674,GO:0003824,GO:0005575,GO:0005576,GO:0005618,GO:0005622,GO:0005623,GO:0005634,GO:0005730,GO:0005737,GO:0005773,GO:0005774,GO:0005794,GO:0005829,GO:0005886,GO:0006457,GO:0006950,GO:0006952,GO:0006955,GO:0008150,GO:0009266,GO:0009408,GO:0009507,GO:0009532,GO:0009536,GO:0009570,GO:0009605,GO:0009607,GO:0009617,GO:0009628,GO:0009814,GO:0009816,GO:0009987,GO:0010035,GO:0010038,GO:…
PAXXG086390	17,18	AT5G39950	TRX2	Redox homeostasis.thiol-based redox regulation.thioredoxin activities.H-type thioredoxin	GO:0003674,GO:0003824,GO:0004791,GO:0005575,GO:0005622,GO:0005623,GO:0005737,GO:0006950,GO:0006979,GO:0008150,GO:0008152,GO:0009636,GO:0009987,GO:0015035,GO:0015036,GO:0016209,GO:0016491,GO:0016651,GO:0016667,GO:0016668,GO:0016671,GO:0019725,GO:0033554,GO:0034599,GO:0042221,GO:0042592,GO:0044424,GO:0044464,GO:0045454,GO:0047134,GO:0050789,GO:0050794,GO:0050896,GO:0051716,GO:0055114,GO:0065007,GO:…
PAXXG086750	17,18	AT2G27040	AGO4	Chromatin organisation.DNA methylation.RNA-directed DNA methylation (RdDM) pathway.siRNA-integrating factor (AGO)	N.A.
PAXXG087580	17,18	AT4G26000	PEP	not assigned.annotated	GO:0000003,GO:0003006,GO:0005575,GO:0005622,GO:0005623,GO:0005634,GO:0006139,GO:0006351,GO:0006396,GO:0006725,GO:0006807,GO:0007275,GO:0008150,GO:0008152,GO:0009058,GO:0009059,GO:0009299,GO:0009791,GO:0009908,GO:0009987,GO:0010467,GO:0016070,GO:0016071,GO:0018130,GO:0019438,GO:0022414,GO:0032501,GO:0032502,GO:0032774,GO:0034641,GO:0034645,GO:0034654,GO:0043170,GO:0043226,GO:0043227,GO:0043229,GO:…
PAXXG087610	17,18	AT4G09320	NDPK1	Nucleotide metabolism.deoxynucleotides.salvage pathway.nucleoside diphosphate kinase	GO:0000302,GO:0003674,GO:0003824,GO:0004550,GO:0005575,GO:0005622,GO:0005623,GO:0006139,GO:0006165,GO:0006725,GO:0006753,GO:0006793,GO:0006796,GO:0006807,GO:0006950,GO:0006979,GO:0008150,GO:0008152,GO:0009117,GO:0009132,GO:0009636,GO:0009987,GO:0010035,GO:0016301,GO:0016310,GO:0016740,GO:0016772,GO:0016776,GO:0019205,GO:0019637,GO:0033554,GO:0034599,GO:0034614,GO:0034641,GO:0035690,GO:0042221,GO:…
PAXXG087780	17,18	AT5G17190	MKP11.4	not assigned.not annotated	N.A.
PAXXG087820	17,18	AT1G48480	RKL1	Protein modification.phosphorylation.TKL protein kinase superfamily.protein kinase (LRR-III)	GO:0001101,GO:0005575,GO:0005618,GO:0005622,GO:0005623,GO:0005737,GO:0005773,GO:0005774,GO:0005886,GO:0005911,GO:0008150,GO:0009505,GO:0009506,GO:0009605,GO:0009607,GO:0009608,GO:0009610,GO:0009620,GO:0009719,GO:0009725,GO:0009737,GO:0010033,GO:0016020,GO:0030054,GO:0030312,GO:0031090,GO:0031224,GO:0031225,GO:0031226,GO:0033993,GO:0042221,GO:0043207,GO:0043226,GO:0043227,GO:0043229,GO:0043231,GO:…
PAXXG088110	17,18	AT3G22830	HSFA6B	RNA biosynthesis.transcriptional regulation.transcription factor (HSF)	GO:0003674,GO:0003700,GO:0006355,GO:0006950,GO:0008150,GO:0009266,GO:0009314,GO:0009408,GO:0009416,GO:0009628,GO:0009642,GO:0009644,GO:0009889,GO:0010468,GO:0010556,GO:0019219,GO:0019222,GO:0031323,GO:0031326,GO:0032268,GO:0050789,GO:0050794,GO:0050896,GO:0051171,GO:0051246,GO:0051252,GO:0060255,GO:0065007,GO:0080090,GO:0140110,GO:1903506,GO:2000112,GO:2001141
PAXXG088140	17,18	AT4G14716	ARD1	Amino acid metabolism.aspartate group amino acid biosynthesis.aspartate-derived amino acids.methionine.salvage pathway.acireductone dioxygenase (ARD)	GO:0000096,GO:0003674,GO:0003824,GO:0006082,GO:0006520,GO:0006555,GO:0006790,GO:0006807,GO:0008150,GO:0008152,GO:0009066,GO:0009987,GO:0010309,GO:0016491,GO:0016701,GO:0016702,GO:0019752,GO:0043436,GO:0044237,GO:0044238,GO:0044281,GO:0051213,GO:0055114,GO:0071704,GO:1901564,GO:1901605
PAXXG088480	17,18	N.A.	N.A.	not assigned.not annotated	N.A.
PAXXG088620	17,18	AT5G19780	TUA5	Cytoskeleton organisation.microtubular network.alpha-beta-Tubulin heterodimer.component alpha-Tubulin	GO:0005575,GO:0005622,GO:0005623,GO:0005856,GO:0043226,GO:0043228,GO:0043229,GO:0043232,GO:0044424,GO:0044464
PAXXG088900	17,18	AT1G74050	F2P9.8	Protein biosynthesis.ribosome biogenesis.large ribosomal subunit (LSU).LSU proteome.component eL6	GO:0000027,GO:0002181,GO:0003674,GO:0003676,GO:0003723,GO:0003729,GO:0003735,GO:0005198,GO:0005488,GO:0005575,GO:0005622,GO:0005623,GO:0005634,GO:0005730,GO:0005737,GO:0005783,GO:0005829,GO:0005840,GO:0005886,GO:0005911,GO:0006412,GO:0006518,GO:0006807,GO:0006996,GO:0008150,GO:0008152,GO:0009058,GO:0009059,GO:0009506,GO:0009507,GO:0009536,GO:0009719,GO:0009725,GO:0009735,GO:0009987,GO:0010033,GO:…
PAXXG088950	17,18	AT1G51200	F11M15.7	not assigned.annotated	N.A.
PAXXG089010	17,18	AT5G47560	TDT	Solute transport.carrier-mediated transport.IT superfamily.DASS family.di-/tricarboxylate transporter (TDT)	N.A.
PAXXG089090	17,18	AT5G55230	MAP65-1	Cell division.cytokinesis.phragmoplast microtubule organization.microtubule-associated protein (MAP65-2)	GO:0000226,GO:0000278,GO:0000281,GO:0000910,GO:0000911,GO:0000922,GO:0003674,GO:0005488,GO:0005515,GO:0005575,GO:0005622,GO:0005623,GO:0005634,GO:0005737,GO:0005819,GO:0005856,GO:0005874,GO:0005881,GO:0005938,GO:0006996,GO:0007010,GO:0007017,GO:0007049,GO:0007275,GO:0008150,GO:0008283,GO:0009524,GO:0009574,GO:0009791,GO:0009987,GO:0015630,GO:0016043,GO:0022402,GO:0022622,GO:0030863,GO:0030865,GO:…
PAXXG089100	17,18	AT5G56010	HSP81-3	Protein homeostasis.protein quality control.Hsp90 chaperone system.chaperone (Hsp90)	N.A.
PAXXG089170	17,18	AT1G55670	PSAG	Photosynthesis.photophosphorylation.photosystem I.PS-I complex.component PsaG	GO:0005575,GO:0005622,GO:0005623,GO:0005737,GO:0006091,GO:0006139,GO:0006725,GO:0006732,GO:0006733,GO:0006739,GO:0006740,GO:0006753,GO:0006793,GO:0006796,GO:0006807,GO:0008150,GO:0008152,GO:0009117,GO:0009507,GO:0009521,GO:0009522,GO:0009526,GO:0009534,GO:0009535,GO:0009536,GO:0009579,GO:0009767,GO:0009773,GO:0009780,GO:0009941,GO:0009987,GO:0010109,GO:0015979,GO:0016020,GO:0019222,GO:0019362,GO:…
PAXXG089590	17,18	AT1G56340	CRT1a	Protein homeostasis.protein quality control.ER Quality Control (ERQC) machinery.calnexin/calreticulin chaperone system.CNX-CRT cycle.ER luminal lectin chaperone (CRT)	GO:0003674,GO:0005488,GO:0005509,GO:0005515,GO:0005575,GO:0005622,GO:0005623,GO:0005737,GO:0005783,GO:0005788,GO:0007275,GO:0008150,GO:0012505,GO:0031974,GO:0032501,GO:0032502,GO:0043167,GO:0043169,GO:0043226,GO:0043227,GO:0043229,GO:0043231,GO:0043233,GO:0044422,GO:0044424,GO:0044432,GO:0044444,GO:0044446,GO:0044464,GO:0046872,GO:0048856,GO:0051082,GO:0070013
PAXXG089990	17,18	AT5G01750	T20L15.20	not assigned.annotated	GO:0001101,GO:0006950,GO:0006952,GO:0008150,GO:0009605,GO:0009607,GO:0009620,GO:0009719,GO:0009725,GO:0009751,GO:0010033,GO:0014070,GO:0042221,GO:0042493,GO:0043207,GO:0046677,GO:0050832,GO:0050896,GO:0051704,GO:0051707,GO:0098542,GO:1901700
PAXXG091730	17,18	AT3G23390	AT3G23390	Protein biosynthesis.ribosome biogenesis.large ribosomal subunit (LSU).LSU proteome.component eL42	N.A.
PAXXG092280	17,18	AT1G78300	GRF2	Multi-process regulation.14-3-3 regulatory system.14-3-3 phosphoprotein-binding protein (GRF)	N.A.
PAXXG092930	17,18	AT4G22380	AT4G22380	RNA processing.pre-RNA splicing.U2-type-intron-specific major spliceosome.U4/U6 small nuclear ribonucleoprotein particle (snRNP).protein factor (NHP2L1/SNU13)	N.A.
PAXXG092950	17,18	AT2G06925	PLA2-ALPHA	Lipid metabolism.glycerolipid metabolism.glycerolipid degradation.phospholipase activities.phospholipase A2 activities.phospholipase A2 (sPLA2)	GO:0003674,GO:0003824,GO:0004620,GO:0004623,GO:0005488,GO:0005509,GO:0005575,GO:0005622,GO:0005623,GO:0005737,GO:0005773,GO:0005794,GO:0008289,GO:0012505,GO:0016298,GO:0016787,GO:0016788,GO:0043167,GO:0043169,GO:0043226,GO:0043227,GO:0043229,GO:0043231,GO:0044424,GO:0044444,GO:0044464,GO:0046872,GO:0052689
PAXXG093040	17,18	AT4G21960	PRXR1	not assigned.annotated	GO:0003674,GO:0003824,GO:0004601,GO:0005575,GO:0005618,GO:0005623,GO:0005911,GO:0008150,GO:0008152,GO:0009505,GO:0009506,GO:0009636,GO:0009664,GO:0009987,GO:0016043,GO:0016209,GO:0016491,GO:0016684,GO:0030054,GO:0030312,GO:0042221,GO:0044464,GO:0045229,GO:0050896,GO:0051716,GO:0055044,GO:0055114,GO:0070887,GO:0071554,GO:0071555,GO:0071669,GO:0071840,GO:0071944,GO:0097237,GO:0098754,GO:0098869,GO:…
PAXXG093200	17,18	AT5G11170	F2I11.60	RNA processing.pre-RNA splicing.spliceosome assembly and disassembly.RNA helicase activities.RNA helicase (Sub2)	GO:0000003,GO:0000375,GO:0000377,GO:0000398,GO:0003006,GO:0003674,GO:0003724,GO:0003824,GO:0004004,GO:0004386,GO:0005575,GO:0005622,GO:0005623,GO:0005634,GO:0005681,GO:0005730,GO:0005737,GO:0006139,GO:0006396,GO:0006397,GO:0006403,GO:0006405,GO:0006406,GO:0006611,GO:0006725,GO:0006807,GO:0006810,GO:0006886,GO:0006913,GO:0006950,GO:0006974,GO:0007275,GO:0008026,GO:0008104,GO:0008150,GO:0008152,GO:…
PAXXG094130	17,18	AT5G43330	MWF20.2	Photosynthesis.CAM/C4 photosynthesis.NAD-dependent malate dehydrogenase	GO:0003674,GO:0003824,GO:0005575,GO:0005576,GO:0005622,GO:0005623,GO:0005634,GO:0005737,GO:0005773,GO:0005774,GO:0005829,GO:0005886,GO:0005911,GO:0006082,GO:0006091,GO:0006099,GO:0006101,GO:0006107,GO:0006108,GO:0006139,GO:0006725,GO:0006732,GO:0006733,GO:0006734,GO:0006753,GO:0006793,GO:0006796,GO:0006807,GO:0006950,GO:0006970,GO:0008150,GO:0008152,GO:0009060,GO:0009117,GO:0009506,GO:0009507,GO:…
PAXXG094210	17,18	AT3G49010	BBC1	Protein biosynthesis.ribosome biogenesis.large ribosomal subunit (LSU).LSU proteome.component eL13	N.A.
PAXXG094420	17,18	AT1G62020	F8K4.21	Vesicle trafficking.retrograde trafficking.Coat protein I (COPI) coatomer machinery.coat protein complex.subunit alpha	GO:0005575,GO:0005622,GO:0005623,GO:0005737,GO:0005794,GO:0005798,GO:0005829,GO:0005886,GO:0006810,GO:0006886,GO:0006888,GO:0006890,GO:0006891,GO:0008104,GO:0008150,GO:0012505,GO:0012506,GO:0015031,GO:0015833,GO:0016020,GO:0016192,GO:0030117,GO:0030120,GO:0030126,GO:0030135,GO:0030137,GO:0030659,GO:0030660,GO:0030662,GO:0030663,GO:0031090,GO:0031410,GO:0031982,GO:0032991,GO:0033036,GO:0034613,GO:…
PAXXG097090	17,18	AT4G15800	RALFL33	Phytohormone action.signalling peptides.CRP (cysteine-rich-peptide) category.RALF/RALFL-peptide activity.RALF/RALFL-precursor polypeptide	GO:0001558,GO:0003674,GO:0005102,GO:0005179,GO:0005488,GO:0005515,GO:0005575,GO:0005576,GO:0005618,GO:0005623,GO:0005911,GO:0007154,GO:0007165,GO:0007267,GO:0007275,GO:0008150,GO:0009505,GO:0009506,GO:0009719,GO:0009725,GO:0009741,GO:0009966,GO:0009987,GO:0010033,GO:0010469,GO:0010646,GO:0014070,GO:0019722,GO:0019932,GO:0022622,GO:0023051,GO:0023052,GO:0030054,GO:0030308,GO:0030312,GO:0030545,GO:…
PAXXG097130	17,18	AT2G47730	GSTF8	Redox homeostasis.glutathione-based redox regulation.glutathione S-transferase activities.class phi glutathione S-transferase	N.A.
PAXXG097230	17,18	N.A.	N.A.	not assigned.not annotated	N.A.
PAXXG097420	17,18	AT1G54580	ACP2	Lipid metabolism.fatty acid metabolism.plastidial fatty acid synthase (ptFAS) system.acyl carrier protein (ptACP)	GO:0000035,GO:0000036,GO:0003674,GO:0005488,GO:0005575,GO:0005622,GO:0005623,GO:0005737,GO:0005829,GO:0005975,GO:0006082,GO:0006629,GO:0006631,GO:0006633,GO:0006643,GO:0006644,GO:0006664,GO:0006793,GO:0006796,GO:0006950,GO:0006970,GO:0008150,GO:0008152,GO:0008610,GO:0008654,GO:0009058,GO:0009245,GO:0009247,GO:0009311,GO:0009312,GO:0009507,GO:0009536,GO:0009628,GO:0009651,GO:0009987,GO:0016051,GO:…
PAXXG097900	17,18	N.A.	N.A.	not assigned.annotated	N.A.
PAXXG098390	17,18	N.A.	N.A.	Phytohormone action.signalling peptides.CRP (cysteine-rich-peptide) category.EPF/EPFL-peptide activity.ERF-peptide receptor (ER)	GO:0000003,GO:0001558,GO:0003002,GO:0003006,GO:0003674,GO:0003824,GO:0004672,GO:0004674,GO:0004888,GO:0005102,GO:0005488,GO:0005515,GO:0005575,GO:0005622,GO:0005623,GO:0005737,GO:0005739,GO:0005886,GO:0006464,GO:0006468,GO:0006793,GO:0006796,GO:0006807,GO:0006810,GO:0006833,GO:0006950,GO:0006952,GO:0007154,GO:0007165,GO:0007275,GO:0007389,GO:0008150,GO:0008152,GO:0009266,GO:0009408,GO:0009605,GO:…
PAXXG098520	17,18	AT1G70600	F24J13.17	Protein biosynthesis.ribosome biogenesis.large ribosomal subunit (LSU).LSU proteome.component uL15	N.A.
PAXXG099200	17,18	AT3G17020	AT3G17020	not assigned.not annotated	GO:0000166,GO:0003674,GO:0005488,GO:0005575,GO:0005623,GO:0005886,GO:0008144,GO:0016020,GO:0016208,GO:0017076,GO:0030554,GO:0032553,GO:0032555,GO:0032559,GO:0036094,GO:0043167,GO:0043168,GO:0043169,GO:0044464,GO:0071944,GO:0097159,GO:0097367,GO:1901265,GO:1901363
PAXXG100090	17,18	AT2G33150	PKT3	Lipid metabolism.fatty acid metabolism.fatty acid degradation.core beta-oxidation.3-ketoacyl-CoA thiolase (KAT)	GO:0003674,GO:0003824,GO:0003988,GO:0005575,GO:0005622,GO:0005623,GO:0005634,GO:0005730,GO:0005737,GO:0005739,GO:0005773,GO:0005774,GO:0005777,GO:0006082,GO:0006629,GO:0006631,GO:0006635,GO:0006950,GO:0006996,GO:0007031,GO:0008150,GO:0008152,GO:0009056,GO:0009058,GO:0009062,GO:0009507,GO:0009514,GO:0009536,GO:0009611,GO:0009657,GO:0009694,GO:0009695,GO:0009787,GO:0009789,GO:0009966,GO:0009967,GO:…
PAXXG100310	17,18	AT1G15250	F9L1.46	Protein biosynthesis.ribosome biogenesis.large ribosomal subunit (LSU).LSU proteome.component eL37	N.A.
PAXXG100330	17,18	AT2G33370	F4P9.14	Protein biosynthesis.ribosome biogenesis.large ribosomal subunit (LSU).LSU proteome.component uL14	GO:0003674,GO:0003676,GO:0003723,GO:0003735,GO:0005198,GO:0005488,GO:0005575,GO:0005622,GO:0005623,GO:0005634,GO:0005730,GO:0005737,GO:0005829,GO:0005840,GO:0015934,GO:0019843,GO:0022625,GO:0022626,GO:0031974,GO:0031981,GO:0032991,GO:0043226,GO:0043227,GO:0043228,GO:0043229,GO:0043231,GO:0043232,GO:0043233,GO:0044391,GO:0044422,GO:0044424,GO:0044428,GO:0044444,GO:0044445,GO:0044446,GO:0044464,GO:…
PAXXG100790	17,18	AT5G60790	GCN1	not assigned.annotated	N.A.
PAXXG101560	17,18	AT3G55440	TPI	Cellular respiration.glycolysis.cytosolic glycolysis.triose-phosphate isomerase	N.A.
PAXXG101690	17,18	N.A.	N.A.	not assigned.not annotated	N.A.
PAXXG101780	17,18	AT5G59890	ADF4	Cytoskeleton organisation.microfilament network.actin polymerisation.actin-depolymerizing factor (ADF)	N.A.
PAXXG102100	17,18	AT3G43810	CAM7	Multi-process regulation.calcium-dependent signalling.calcium sensor (CaM)	N.A.
PAXXG102440	17,18	AT2G39050	T7F6.22	not assigned.annotated	GO:0003674,GO:0005488,GO:0005575,GO:0005622,GO:0005623,GO:0005634,GO:0005737,GO:0006950,GO:0006952,GO:0008150,GO:0009605,GO:0009607,GO:0009617,GO:0009987,GO:0010118,GO:0030246,GO:0042742,GO:0043207,GO:0043226,GO:0043227,GO:0043229,GO:0043231,GO:0044424,GO:0044464,GO:0050896,GO:0051704,GO:0051707,GO:0090332,GO:0098542
PAXXG102820	17,18	AT3G50820	PSBO2	Photosynthesis.photophosphorylation.photosystem II.PS-II complex.oxygen-evolving center (OEC) extrinsic components.component OEC33/PsbO	GO:0005575,GO:0005622,GO:0005623,GO:0005737,GO:0009507,GO:0009534,GO:0009535,GO:0009536,GO:0009579,GO:0016020,GO:0031976,GO:0031984,GO:0034357,GO:0042651,GO:0043226,GO:0043227,GO:0043229,GO:0043231,GO:0044422,GO:0044424,GO:0044434,GO:0044435,GO:0044436,GO:0044444,GO:0044446,GO:0044464,GO:0055035
PAXXG103430	17,18	AT3G15730	PLDALPHA1	Lipid metabolism.glycerolipid metabolism.glycerolipid degradation.phospholipase activities.phospholipase D activities.phospholipase D (PLD-alpha)	N.A.
PAXXG103700	17,18	N.A.	N.A.	RNA biosynthesis.transcriptional regulation.transcription factor (NAC)	N.A.
PAXXG103730	17,18	AT5G53970	K19P17.14	Amino acid metabolism.amino acid degradation.aromatic amino acids.tyrosine.tyrosine aminotransferase (TAT)	N.A.
PAXXG104000	17,18	AT5G48570	ROF2	Protein modification.protein folding.protein folding catalyst (FKBP)	N.A.
PAXXG104020	17,18	AT4G14040	SBP2	not assigned.annotated	GO:0000103,GO:0000302,GO:0000741,GO:0005575,GO:0005622,GO:0005623,GO:0005737,GO:0005829,GO:0005911,GO:0006790,GO:0006950,GO:0006979,GO:0006996,GO:0006997,GO:0007275,GO:0008150,GO:0008152,GO:0009506,GO:0009553,GO:0009559,GO:0009561,GO:0009636,GO:0009987,GO:0010035,GO:0010038,GO:0010197,GO:0010269,GO:0016043,GO:0030054,GO:0030154,GO:0032501,GO:0032502,GO:0042221,GO:0042493,GO:0042542,GO:0044237,GO:…
PAXXG106120	17,18	N.A.	N.A.	not assigned.not annotated	N.A.
PAXXG106480	17,18	AT4G11150	TUF	Solute transport.primary active transport.V-type ATPase complex.peripheral V1 subcomplex.subunit E	N.A.
PAXXG108040	17,18	AT2G19750	F6F22.22	Protein biosynthesis.ribosome biogenesis.small ribosomal subunit (SSU).SSU proteome.component eS30	N.A.
PAXXG108140	17,18	N.A.	N.A.	Cytoskeleton organisation.microfilament network.actin-membrane compartment interaction.NET-type actin-membrane nexus protein families.actin-binding protein (NET4)	GO:0005575,GO:0005622,GO:0005623,GO:0005737,GO:0005773,GO:0005774,GO:0016020,GO:0031090,GO:0043226,GO:0043227,GO:0043229,GO:0043231,GO:0044422,GO:0044424,GO:0044437,GO:0044444,GO:0044446,GO:0044464,GO:0098588,GO:0098805
PAXXG110350	17,18	AT5G22060	J2	Protein homeostasis.protein quality control.cytosolic Hsp70 chaperone system.co-chaperone (Hsp40)	N.A.
PAXXG110840	17,18	AT3G57490	AT3G57490	Protein biosynthesis.ribosome biogenesis.small ribosomal subunit (SSU).SSU proteome.component uS5	GO:0003674,GO:0003676,GO:0003723,GO:0003729,GO:0003735,GO:0005198,GO:0005488,GO:0005575,GO:0005618,GO:0005622,GO:0005623,GO:0005737,GO:0005829,GO:0005840,GO:0005911,GO:0006412,GO:0006518,GO:0006807,GO:0008150,GO:0008152,GO:0009058,GO:0009059,GO:0009506,GO:0009987,GO:0010467,GO:0015935,GO:0016020,GO:0019538,GO:0022626,GO:0022627,GO:0030054,GO:0030312,GO:0032991,GO:0034641,GO:0034645,GO:0043043,GO:…
PAXXG110920	17,18	AT5G39850	MYH19.10	Protein biosynthesis.ribosome biogenesis.small ribosomal subunit (SSU).SSU proteome.component uS4	N.A.
PAXXG113320	17,18	AT4G12420	SKU5	Enzyme classification.EC_1 oxidoreductases.EC_1.10 oxidoreductase acting on diphenol or related substance as donor	N.A.
PAXXG113400	17,18	AT5G09810	ACT7	Cytoskeleton organisation.microfilament network.actin filament protein	GO:0005575,GO:0005622,GO:0005623,GO:0005737,GO:0005856,GO:0005858,GO:0005875,GO:0005929,GO:0005930,GO:0015630,GO:0030286,GO:0032838,GO:0032991,GO:0036156,GO:0042995,GO:0043226,GO:0043228,GO:0043229,GO:0043232,GO:0044422,GO:0044424,GO:0044430,GO:0044441,GO:0044444,GO:0044446,GO:0044447,GO:0044463,GO:0044464,GO:0097014,GO:0099568,GO:0120025,GO:0120038,GO:1902494
PAXXG113690	17,18	N.A.	N.A.	Redox homeostasis.glutathione-based redox regulation.glutathione S-transferase activities.class phi glutathione S-transferase	N.A.
PAXXG114790	17,18	AT3G06680	T8E24.9	Protein biosynthesis.ribosome biogenesis.large ribosomal subunit (LSU).LSU proteome.component eL29	GO:0002181,GO:0003674,GO:0003735,GO:0005198,GO:0005575,GO:0005622,GO:0005623,GO:0005634,GO:0005730,GO:0005737,GO:0005829,GO:0005840,GO:0006412,GO:0006518,GO:0006807,GO:0008150,GO:0008152,GO:0009058,GO:0009059,GO:0009987,GO:0010467,GO:0015934,GO:0019538,GO:0022625,GO:0022626,GO:0031974,GO:0031981,GO:0032991,GO:0034641,GO:0034645,GO:0043043,GO:0043170,GO:0043226,GO:0043227,GO:0043228,GO:0043229,GO:…
PAXXG115110	17,18	N.A.	N.A.	not assigned.not annotated	N.A.
PAXXG115400	17,18	AT1G23860	RSZP21	RNA processing.pre-RNA splicing.spliceosome-associated non-snRNP factor activities.splicing factor (RSZ21/22)	N.A.
PAXXG115440	17,18	AT1G09690	F21M12.8	Protein biosynthesis.ribosome biogenesis.large ribosomal subunit (LSU).LSU proteome.component eL21	GO:0003674,GO:0003735,GO:0005198,GO:0005575,GO:0005622,GO:0005623,GO:0005634,GO:0005730,GO:0005737,GO:0005829,GO:0005840,GO:0006412,GO:0006518,GO:0006807,GO:0008150,GO:0008152,GO:0009058,GO:0009059,GO:0009507,GO:0009536,GO:0009987,GO:0010467,GO:0015934,GO:0019538,GO:0022625,GO:0022626,GO:0031974,GO:0031981,GO:0032991,GO:0034641,GO:0034645,GO:0043043,GO:0043170,GO:0043226,GO:0043227,GO:0043228,GO:…
PAXXG116790	17,18	AT5G60920	COB	Cell wall organisation.cellulose.cellulose-hemicellulose network assembly.regulatory protein (COB)	GO:0005575,GO:0005618,GO:0005623,GO:0005886,GO:0006950,GO:0006970,GO:0008150,GO:0009505,GO:0009628,GO:0009651,GO:0009664,GO:0009825,GO:0009832,GO:0009897,GO:0009930,GO:0009986,GO:0009987,GO:0010215,GO:0016020,GO:0016043,GO:0016049,GO:0022607,GO:0030198,GO:0030312,GO:0031224,GO:0031225,GO:0031226,GO:0040007,GO:0042546,GO:0043062,GO:0044085,GO:0044425,GO:0044459,GO:0044464,GO:0045229,GO:0046658,GO:…
PAXXG117100	17,18	N.A.	N.A.	not assigned.annotated	N.A.
PAXXG117300	17,18	AT3G49810	AT3G49810	Protein homeostasis.ubiquitin-proteasome system.ubiquitin-fold protein conjugation.ubiquitin conjugation (ubiquitylation).ubiquitin-ligase E3 activities.U-Box E3 ligase activities.group-III ligase	GO:0003674,GO:0003824,GO:0004842,GO:0005575,GO:0005623,GO:0005886,GO:0006464,GO:0006807,GO:0008150,GO:0008152,GO:0009966,GO:0009987,GO:0010646,GO:0016020,GO:0016567,GO:0016740,GO:0019538,GO:0019787,GO:0023051,GO:0032446,GO:0036211,GO:0043170,GO:0043412,GO:0044237,GO:0044238,GO:0044260,GO:0044267,GO:0044464,GO:0048583,GO:0050789,GO:0050794,GO:0061630,GO:0061659,GO:0065007,GO:0070647,GO:0071704,GO:…
PAXXG118120	17,18	AT2G36170	F9C22.10	Protein biosynthesis.ribosome biogenesis.large ribosomal subunit (LSU).LSU proteome.component eL40	N.A.
PAXXG119650	17,18	AT1G31330	PSAF	Photosynthesis.photophosphorylation.photosystem I.PS-I complex.component PsaF	GO:0005575,GO:0005622,GO:0005623,GO:0005737,GO:0009507,GO:0009534,GO:0009536,GO:0009543,GO:0009579,GO:0031976,GO:0031977,GO:0031978,GO:0031984,GO:0043226,GO:0043227,GO:0043229,GO:0043231,GO:0044422,GO:0044424,GO:0044434,GO:0044435,GO:0044436,GO:0044444,GO:0044446,GO:0044464
PAXXG119720	17,18	AT5G62690	TUB2	Cytoskeleton organisation.microtubular network.alpha-beta-Tubulin heterodimer.component beta-Tubulin	GO:0005575,GO:0005622,GO:0005623,GO:0005856,GO:0043226,GO:0043228,GO:0043229,GO:0043232,GO:0044424,GO:0044464
PAXXG119890	17,18	AT1G06680	PSBP-1	Photosynthesis.photophosphorylation.photosystem II.PS-II complex.oxygen-evolving center (OEC) extrinsic components.component OEC23/PsbP	GO:0003674,GO:0003676,GO:0003723,GO:0003727,GO:0005488,GO:0005515,GO:0005575,GO:0005576,GO:0005622,GO:0005623,GO:0005737,GO:0006091,GO:0006950,GO:0006952,GO:0008150,GO:0008152,GO:0008187,GO:0008266,GO:0009507,GO:0009526,GO:0009532,GO:0009534,GO:0009535,GO:0009536,GO:0009543,GO:0009570,GO:0009579,GO:0009605,GO:0009607,GO:0009617,GO:0009941,GO:0009987,GO:0015979,GO:0016020,GO:0019684,GO:0019898,GO:…
PAXXG120380	17,18	AT3G10950	AT3G10950	Protein biosynthesis.ribosome biogenesis.large ribosomal subunit (LSU).LSU proteome.component eL43	N.A.
PAXXG122310	17,18	AT1G10640	F20B24.8	Enzyme classification.EC_3 hydrolases.EC_3.2 glycosylase	GO:0003674,GO:0003824,GO:0004553,GO:0004650,GO:0005575,GO:0005618,GO:0005623,GO:0008150,GO:0009664,GO:0009825,GO:0009827,GO:0009831,GO:0009987,GO:0016043,GO:0016049,GO:0016787,GO:0016798,GO:0030312,GO:0040007,GO:0042545,GO:0042547,GO:0044464,GO:0045229,GO:0071554,GO:0071555,GO:0071669,GO:0071840,GO:0071944
PAXXG122580	17,18	AT5G26360	F9D12.18	Cytoskeleton organisation.actin and tubulin folding.CCT chaperonin folding complex.subunit gamma (CCT3)	GO:0000902,GO:0001101,GO:0003674,GO:0003824,GO:0004672,GO:0004674,GO:0005488,GO:0005515,GO:0005575,GO:0005622,GO:0005623,GO:0005737,GO:0005829,GO:0005832,GO:0005975,GO:0006457,GO:0006458,GO:0006464,GO:0006468,GO:0006793,GO:0006796,GO:0006807,GO:0006884,GO:0007154,GO:0007165,GO:0007166,GO:0008150,GO:0008152,GO:0008361,GO:0009311,GO:0009653,GO:0009719,GO:0009725,GO:0009751,GO:0009826,GO:0009987,GO:…
PAXXG122930	17,18	AT3G28860	ABCB19	Phytohormone action.auxin.transport.auxin efflux transporter (ABCB19)	GO:0000003,GO:0003006,GO:0003674,GO:0005215,GO:0005575,GO:0005623,GO:0005886,GO:0006810,GO:0007275,GO:0008150,GO:0008361,GO:0009314,GO:0009411,GO:0009416,GO:0009605,GO:0009606,GO:0009628,GO:0009629,GO:0009630,GO:0009637,GO:0009639,GO:0009640,GO:0009653,GO:0009719,GO:0009725,GO:0009733,GO:0009791,GO:0009908,GO:0009914,GO:0009926,GO:0009958,GO:0009966,GO:0009987,GO:0010033,GO:0010218,GO:0010315,GO:…
PAXXG123090	17,18	AT1G74670	F1M20.35	Phytohormone action.signalling peptides.CRP (cysteine-rich-peptide) category.GASA/GAST-peptide activity.GASA-precursor polypeptide	N.A.
PAXXG123530	17,18	N.A.	N.A.	RNA biosynthesis.transcriptional regulation.transcription factor (TIFY)	GO:0000003,GO:0003006,GO:0003674,GO:0003712,GO:0003714,GO:0005575,GO:0005622,GO:0005623,GO:0005634,GO:0006950,GO:0007275,GO:0008150,GO:0009611,GO:0009653,GO:0009791,GO:0009888,GO:0009889,GO:0009890,GO:0009892,GO:0009908,GO:0009966,GO:0010022,GO:0010073,GO:0010556,GO:0010558,GO:0010582,GO:0010605,GO:0010646,GO:0019219,GO:0019222,GO:0022414,GO:0023051,GO:0031323,GO:0031324,GO:0031326,GO:0031327,GO:…
PAXXG124190	17,18	AT5G17570	K10A8.50	not assigned.not annotated	N.A.
PAXXG124200	17,18	AT1G01490	F22L4.5	not assigned.not annotated	N.A.
PAXXG124270	17,18	AT4G34450	T4L20.30	Vesicle trafficking.retrograde trafficking.Coat protein I (COPI) coatomer machinery.coat protein complex.cargo adaptor F-subcomplex.subunit gamma	N.A.
PAXXG124280	17,18	AT4G22670	HIP1	not assigned.annotated	GO:0005575,GO:0005622,GO:0005623,GO:0005737,GO:0005829,GO:0008150,GO:0010035,GO:0010038,GO:0042221,GO:0044424,GO:0044444,GO:0044464,GO:0046686,GO:0050896
PAXXG124650	17,18	AT4G23400	PIP1;5	Solute transport.channels.MIP family.plasma membrane intrinsic protein (PIP)	GO:0003674,GO:0005215,GO:0005372,GO:0005575,GO:0005622,GO:0005623,GO:0005737,GO:0005829,GO:0005886,GO:0005887,GO:0006810,GO:0006811,GO:0006833,GO:0008150,GO:0009987,GO:0015250,GO:0015267,GO:0015318,GO:0016020,GO:0016021,GO:0016043,GO:0022607,GO:0022803,GO:0022838,GO:0022857,GO:0031224,GO:0031226,GO:0032991,GO:0034220,GO:0042044,GO:0043933,GO:0044085,GO:0044424,GO:0044425,GO:0044444,GO:0044459,GO:…
PAXXG124700	17,18	N.A.	N.A.	Cell division.cell cycle organisation.cell cycle control.CYCLIN-dependent protein kinase inhibitor activities.inhibitor (SIM)	N.A.
PAXXG125060	17,18	AT2G43460	T1O24.20	Protein biosynthesis.ribosome biogenesis.large ribosomal subunit (LSU).LSU proteome.component eL38	N.A.
PAXXG125110	17,18	AT1G04690	KAB1	not assigned.annotated	N.A.
PAXXG125400	17,18	AT2G33370	F4P9.14	Protein biosynthesis.ribosome biogenesis.large ribosomal subunit (LSU).LSU proteome.component uL14	GO:0003674,GO:0003676,GO:0003723,GO:0003735,GO:0005198,GO:0005488,GO:0005575,GO:0005622,GO:0005623,GO:0005634,GO:0005730,GO:0005737,GO:0005829,GO:0005840,GO:0015934,GO:0019843,GO:0022625,GO:0022626,GO:0031974,GO:0031981,GO:0032991,GO:0043226,GO:0043227,GO:0043228,GO:0043229,GO:0043231,GO:0043232,GO:0043233,GO:0044391,GO:0044422,GO:0044424,GO:0044428,GO:0044444,GO:0044445,GO:0044446,GO:0044464,GO:…
PAXXG125410	17,18	AT1G15250	F9L1.46	Protein biosynthesis.ribosome biogenesis.large ribosomal subunit (LSU).LSU proteome.component eL37	N.A.
PAXXG125410	17,18	AT1G15250	F9L1.46	Protein biosynthesis.ribosome biogenesis.large ribosomal subunit (LSU).LSU proteome.component eL37	N.A.
PAXXG125550	17,18	N.A.	N.A.	RNA biosynthesis.transcriptional regulation.transcription factor (Trihelix)	GO:0003674,GO:0003700,GO:0006355,GO:0008150,GO:0009889,GO:0010468,GO:0010556,GO:0019219,GO:0019222,GO:0031323,GO:0031326,GO:0050789,GO:0050794,GO:0051171,GO:0051252,GO:0060255,GO:0065007,GO:0080090,GO:0140110,GO:1903506,GO:2000112,GO:2001141
PAXXG125750	17,18	AT1G76940	F22K20.4	RNA processing.pre-RNA splicing.spliceosome-associated non-snRNP factor activities.splicing factor (NSR)	N.A.
PAXXG126090	17,18	AT1G20340	DRT112	Photosynthesis.photophosphorylation.Cytb6/f to PS-I electron carriers.plastocyanin copper-protein (PetE)	GO:0003674,GO:0003824,GO:0005488,GO:0005515,GO:0005575,GO:0005622,GO:0005623,GO:0005737,GO:0006091,GO:0006417,GO:0008150,GO:0008152,GO:0009055,GO:0009507,GO:0009532,GO:0009534,GO:0009536,GO:0009570,GO:0009579,GO:0009889,GO:0009890,GO:0009892,GO:0009987,GO:0010035,GO:0010038,GO:0010468,GO:0010556,GO:0010558,GO:0010605,GO:0010608,GO:0010629,GO:0016020,GO:0016491,GO:0017148,GO:0019222,GO:0019904,GO:…
PAXXG126870	17,18	AT5G54250	CNGC4	Solute transport.channels.VIC superfamily.cyclic nucleotide-gated cation channel (CNGC)	N.A.
PAXXG128110	17,18	AT2G37340	RSZ33	RNA processing.pre-RNA splicing.spliceosome-associated non-snRNP factor activities.splicing factor (RSZ32/33)	GO:0002244,GO:0002376,GO:0002520,GO:0003674,GO:0003676,GO:0003723,GO:0003729,GO:0005488,GO:0005575,GO:0005622,GO:0005623,GO:0005634,GO:0005654,GO:0007275,GO:0008150,GO:0009892,GO:0009987,GO:0010468,GO:0010605,GO:0010629,GO:0016604,GO:0016607,GO:0019219,GO:0019222,GO:0030097,GO:0030154,GO:0031323,GO:0031324,GO:0031974,GO:0031981,GO:0032501,GO:0032502,GO:0033119,GO:0043226,GO:0043227,GO:0043229,GO:…
PAXXG128490	17,18	AT5G36230	T30G6.9	Protein biosynthesis.translation initiation.Pre-Initiation Complex (PIC) module.eIF2 Met-tRNA binding factor activity.regulatory factor (eIF5C)	N.A.
PAXXG129000	17,18	N.A.	N.A.	Protein modification.protein folding.protein folding catalyst (Cyclophilin)	GO:0000413,GO:0003674,GO:0003755,GO:0003824,GO:0006464,GO:0006807,GO:0008150,GO:0008152,GO:0009987,GO:0016853,GO:0016859,GO:0018193,GO:0018208,GO:0019538,GO:0036211,GO:0043170,GO:0043412,GO:0044237,GO:0044238,GO:0044260,GO:0044267,GO:0071704,GO:0140096,GO:1901564
PAXXG129060	17,18	AT2G26640	KCS11	Lipid metabolism.fatty acid metabolism.endoplasmic reticulum-localized fatty acid elongase (FAE) system.fatty acid elongation complex.condensing enzyme activities.3-ketoacyl-CoA synthase (KCS)	GO:0006950,GO:0008150,GO:0009266,GO:0009314,GO:0009409,GO:0009416,GO:0009628,GO:0050896
PAXXG129390	17,18	N.A.	N.A.	Cell wall organisation.cell wall proteins.hydroxyproline-rich glycoprotein activities.extensin activities.LRR-domain extensin	GO:0003674,GO:0005198,GO:0005199,GO:0005575,GO:0005618,GO:0005623,GO:0005911,GO:0009505,GO:0009506,GO:0030054,GO:0030312,GO:0044464,GO:0055044,GO:0071944
PAXXG129610	17,18	AT1G26910	RPL10B	Protein biosynthesis.ribosome biogenesis.large ribosomal subunit (LSU).LSU proteome.component uL16	N.A.
PAXXG129710	17,18	AT1G79750	NADP-ME4	Lipid metabolism.fatty acid metabolism.citrate shuttle.cytosolic NADP-dependent malic enzyme	GO:0003674,GO:0003824,GO:0004470,GO:0004473,GO:0005575,GO:0005622,GO:0005623,GO:0005737,GO:0006082,GO:0006090,GO:0006108,GO:0008150,GO:0008152,GO:0009507,GO:0009536,GO:0009987,GO:0016491,GO:0016614,GO:0016615,GO:0016616,GO:0019752,GO:0032787,GO:0043226,GO:0043227,GO:0043229,GO:0043231,GO:0043436,GO:0043648,GO:0044237,GO:0044281,GO:0044424,GO:0044444,GO:0044464,GO:0055114,GO:0071704
PAXXG130870	17,18	AT3G01390	VMA10	Solute transport.primary active transport.V-type ATPase complex.peripheral V1 subcomplex.subunit G	N.A.
PAXXG131340	17,18	AT2G23810	TET8	Vesicle trafficking.exocytic trafficking.cross-kingdom extracellular vesicle trafficking.regulatory protein (TET8/9)	N.A.
PAXXG132900	17,18	AT5G08690	AT5G08690	Cellular respiration.oxidative phosphorylation.ATP synthase complex.peripheral MF1 subcomplex.subunit beta	GO:0000166,GO:0003674,GO:0005488,GO:0005524,GO:0005575,GO:0005622,GO:0005623,GO:0005737,GO:0005739,GO:0005740,GO:0005743,GO:0006139,GO:0006163,GO:0006164,GO:0006725,GO:0006753,GO:0006754,GO:0006793,GO:0006796,GO:0006807,GO:0006810,GO:0006811,GO:0006812,GO:0008144,GO:0008150,GO:0008152,GO:0009058,GO:0009117,GO:0009123,GO:0009124,GO:0009126,GO:0009127,GO:0009141,GO:0009142,GO:0009144,GO:0009145,GO:…
PAXXG133930	17,18	AT5G09810	ACT7	Cytoskeleton organisation.microfilament network.actin filament protein	N.A.
PAXXG134030	17,18	AT5G02560	HTA12	Chromatin organisation.chromatin structure.DNA wrapping.histone (H2A)	GO:0005575,GO:0005622,GO:0005623,GO:0005634,GO:0005694,GO:0043226,GO:0043227,GO:0043228,GO:0043229,GO:0043231,GO:0043232,GO:0044424,GO:0044464
PAXXG134050	17,18	AT5G59870	HTA6	Chromatin organisation.chromatin structure.DNA wrapping.histone (H2A)	GO:0000228,GO:0000785,GO:0000790,GO:0003674,GO:0003676,GO:0003677,GO:0005488,GO:0005575,GO:0005622,GO:0005623,GO:0005634,GO:0005694,GO:0006325,GO:0006342,GO:0006355,GO:0006996,GO:0008150,GO:0009889,GO:0009890,GO:0009892,GO:0009987,GO:0010468,GO:0010556,GO:0010558,GO:0010605,GO:0010629,GO:0016043,GO:0016458,GO:0019219,GO:0019222,GO:0031323,GO:0031324,GO:0031326,GO:0031327,GO:0031974,GO:0031981,GO:…
PAXXG134300	17,18	AT3G12580	HSP70	Protein homeostasis.protein quality control.cytosolic Hsp70 chaperone system.chaperone (Hsp70)	N.A.
PAXXG135630	17,18	AT1G15520	PDR12	Solute transport.primary active transport.ABC superfamily.ABC2 family.subfamily ABCG transporter	N.A.
PAXXG136710	17,18	AT1G32640	MYC2	RNA biosynthesis.transcriptional regulation.transcription factor (bHLH)	GO:0001101,GO:0003674,GO:0003676,GO:0003677,GO:0003700,GO:0005488,GO:0005509,GO:0005515,GO:0005575,GO:0005622,GO:0005623,GO:0005634,GO:0006355,GO:0006950,GO:0006952,GO:0006970,GO:0006972,GO:0008134,GO:0008150,GO:0008152,GO:0009058,GO:0009628,GO:0009651,GO:0009718,GO:0009719,GO:0009725,GO:0009753,GO:0009812,GO:0009813,GO:0009889,GO:0009891,GO:0009893,GO:0010033,GO:0010468,GO:0010556,GO:0010557,GO:…
PAXXG137450	17,18	AT1G20580	F5M15.9	RNA processing.pre-RNA splicing.U2-type-intron-specific major spliceosome.U1/U2/U4/U5-associated Sm accessory ribonucleoprotein complex.component Sm-D3	GO:0000243,GO:0000245,GO:0000375,GO:0000377,GO:0000387,GO:0000398,GO:0003674,GO:0003676,GO:0003723,GO:0005488,GO:0005575,GO:0005622,GO:0005623,GO:0005634,GO:0005654,GO:0005681,GO:0005682,GO:0005684,GO:0005685,GO:0005686,GO:0005687,GO:0005689,GO:0005730,GO:0005737,GO:0005829,GO:0006139,GO:0006396,GO:0006397,GO:0006725,GO:0006807,GO:0008150,GO:0008152,GO:0008380,GO:0009987,GO:0010467,GO:0016043,GO:…
PAXXG137640	17,18	AT3G12130	AT3G12130	RNA biosynthesis.transcriptional regulation.transcription factor (C3H-ZF)	GO:0003674,GO:0003676,GO:0003700,GO:0003723,GO:0005488,GO:0005575,GO:0005622,GO:0005623,GO:0005634,GO:0006355,GO:0008150,GO:0009889,GO:0010468,GO:0010556,GO:0019219,GO:0019222,GO:0031323,GO:0031326,GO:0043226,GO:0043227,GO:0043229,GO:0043231,GO:0044424,GO:0044464,GO:0048518,GO:0048831,GO:0050789,GO:0050793,GO:0050794,GO:0051094,GO:0051171,GO:0051239,GO:0051240,GO:0051252,GO:0060255,GO:0065007,GO:…
PAXXG137900	17,18	AT1G13950	ELF5A-1	Protein biosynthesis.translation elongation.eEF5 poly-P/G elongation factor activity.poly-P/G elongation factor (eEF5/eIF5A)	GO:0008150,GO:0009888,GO:0010087,GO:0010089,GO:0032502,GO:0048856
PAXXG138420	17,18	AT5G15410	DND1	Solute transport.channels.VIC superfamily.cyclic nucleotide-gated cation channel (CNGC)	GO:0002376,GO:0003674,GO:0005215,GO:0005216,GO:0005217,GO:0005221,GO:0005222,GO:0005242,GO:0005244,GO:0005249,GO:0005261,GO:0005262,GO:0005267,GO:0005488,GO:0005515,GO:0005516,GO:0005575,GO:0005623,GO:0005886,GO:0005887,GO:0006810,GO:0006811,GO:0006812,GO:0006813,GO:0006816,GO:0006950,GO:0006952,GO:0006955,GO:0007154,GO:0007165,GO:0007263,GO:0008150,GO:0008219,GO:0008324,GO:0009626,GO:0009987,GO:…
PAXXG138560	17,18	AT3G51030	TRX1	Redox homeostasis.thiol-based redox regulation.thioredoxin activities.H-type thioredoxin	GO:0003674,GO:0003824,GO:0004791,GO:0005575,GO:0005576,GO:0005622,GO:0005623,GO:0005737,GO:0005829,GO:0006950,GO:0006979,GO:0008047,GO:0008150,GO:0008152,GO:0009636,GO:0009987,GO:0015035,GO:0015036,GO:0016209,GO:0016491,GO:0016651,GO:0016667,GO:0016668,GO:0016671,GO:0019725,GO:0030234,GO:0033554,GO:0034599,GO:0042221,GO:0042592,GO:0043085,GO:0044093,GO:0044424,GO:0044444,GO:0044464,GO:0045454,GO:…
PAXXG139500	17,18	AT3G56940	CRD1	Coenzyme metabolism.chlorophyll metabolism.chlorophyll biosynthesis.Mg-protoporphyrin IX monomethylester cyclase complex.catalytic component CRD1	GO:0003674,GO:0003676,GO:0003677,GO:0003824,GO:0004497,GO:0005488,GO:0005575,GO:0005622,GO:0005623,GO:0005737,GO:0006725,GO:0006778,GO:0006779,GO:0006807,GO:0006996,GO:0008150,GO:0008152,GO:0009058,GO:0009507,GO:0009526,GO:0009528,GO:0009534,GO:0009535,GO:0009536,GO:0009579,GO:0009657,GO:0009658,GO:0009706,GO:0009941,GO:0009987,GO:0015994,GO:0015995,GO:0016020,GO:0016043,GO:0016491,GO:0016705,GO:…
PAXXG139710	17,18	AT3G53620	PPa4	Multi-process regulation.pyrophosphate homeostasis.cytosolic pyrophosphatase	GO:0005575,GO:0005622,GO:0005623,GO:0005737,GO:0005829,GO:0008150,GO:0010035,GO:0010038,GO:0042221,GO:0044424,GO:0044444,GO:0044464,GO:0046686,GO:0050896
PAXXG139930	17,18	AT5G02450	AT5G02450	Protein biosynthesis.ribosome biogenesis.large ribosomal subunit (LSU).LSU proteome.component eL36	N.A.
PAXXG141170	17,18	AT4G02280	SUS3	Carbohydrate metabolism.sucrose metabolism.degradation.sucrose synthase	GO:0000003,GO:0001101,GO:0003006,GO:0003674,GO:0003824,GO:0005975,GO:0005976,GO:0005982,GO:0005984,GO:0005985,GO:0006073,GO:0006950,GO:0007275,GO:0008150,GO:0008152,GO:0008194,GO:0009311,GO:0009414,GO:0009415,GO:0009628,GO:0009743,GO:0009791,GO:0009987,GO:0010033,GO:0010035,GO:0010154,GO:0010431,GO:0010555,GO:0016157,GO:0016740,GO:0016757,GO:0016758,GO:0021700,GO:0022414,GO:0032501,GO:0032502,GO:…
PAXXG141250	17,18	AT4G15530	PPDK	Carbohydrate metabolism.gluconeogenesis.pyruvate orthophosphate dikinase activity.pyruvate orthophosphate dikinase	GO:0005575,GO:0005622,GO:0005623,GO:0005634,GO:0005737,GO:0005829,GO:0009507,GO:0009532,GO:0009536,GO:0009570,GO:0043226,GO:0043227,GO:0043229,GO:0043231,GO:0044422,GO:0044424,GO:0044434,GO:0044435,GO:0044444,GO:0044446,GO:0044464
PAXXG141970	17,18	AT2G17390	AKR2B	Protein translocation.chloroplast.outer envelope insertion system.chaperone (AKR2)	GO:0003674,GO:0005048,GO:0005488,GO:0005575,GO:0005622,GO:0005623,GO:0005634,GO:0005737,GO:0005886,GO:0006355,GO:0006605,GO:0006810,GO:0006886,GO:0008104,GO:0008150,GO:0008289,GO:0009507,GO:0009526,GO:0009527,GO:0009536,GO:0009707,GO:0009889,GO:0009941,GO:0010468,GO:0010556,GO:0015031,GO:0015833,GO:0016020,GO:0016021,GO:0019219,GO:0019222,GO:0019867,GO:0030941,GO:0031090,GO:0031224,GO:0031300,GO:…
PAXXG143500	17,18	AT3G17980	AT3G17980	Phytohormone action.abscisic acid.perception and signalling.receptor activities.recruitment factor (CAR)	GO:0002682,GO:0002684,GO:0002831,GO:0002833,GO:0003674,GO:0005096,GO:0005488,GO:0005543,GO:0005575,GO:0005622,GO:0005623,GO:0005634,GO:0005737,GO:0005829,GO:0005886,GO:0006950,GO:0006970,GO:0008047,GO:0008150,GO:0008289,GO:0009611,GO:0009628,GO:0009651,GO:0009787,GO:0009789,GO:0009966,GO:0009967,GO:0010646,GO:0010647,GO:0016020,GO:0023051,GO:0023056,GO:0030234,GO:0030695,GO:0031347,GO:0031349,GO:…
PAXXG144060	17,18	AT1G30380	PSAK	Photosynthesis.photophosphorylation.photosystem I.PS-I complex.component PsaK	GO:0005575,GO:0005622,GO:0005623,GO:0005737,GO:0009507,GO:0009534,GO:0009535,GO:0009536,GO:0009579,GO:0016020,GO:0031976,GO:0031984,GO:0034357,GO:0042651,GO:0043226,GO:0043227,GO:0043229,GO:0043231,GO:0044422,GO:0044424,GO:0044434,GO:0044435,GO:0044436,GO:0044444,GO:0044446,GO:0044464,GO:0055035
PAXXG144720	17,18	AT1G48630	RACK1B_AT	Protein biosynthesis.ribosome biogenesis.small ribosomal subunit (SSU).SSU proteome.component RACK1	GO:0001101,GO:0001932,GO:0001934,GO:0003674,GO:0003735,GO:0005078,GO:0005198,GO:0005488,GO:0005515,GO:0005575,GO:0005622,GO:0005623,GO:0005634,GO:0005730,GO:0005737,GO:0005829,GO:0005840,GO:0005844,GO:0005886,GO:0006417,GO:0006950,GO:0006952,GO:0007275,GO:0008150,GO:0009605,GO:0009607,GO:0009620,GO:0009719,GO:0009725,GO:0009737,GO:0009791,GO:0009845,GO:0009889,GO:0009893,GO:0009966,GO:0009967,GO:…
PAXXG145700	17,18	AT4G34110	PAB2	Protein biosynthesis.translation initiation.mRNA loading.mRNA poly-A-tail binding factor (PABP)	GO:0003674,GO:0003676,GO:0003723,GO:0003729,GO:0003743,GO:0005488,GO:0005575,GO:0005622,GO:0005623,GO:0005737,GO:0005829,GO:0006412,GO:0006413,GO:0006417,GO:0006446,GO:0006518,GO:0006807,GO:0006950,GO:0006970,GO:0008135,GO:0008150,GO:0008152,GO:0009058,GO:0009059,GO:0009628,GO:0009651,GO:0009889,GO:0009894,GO:0009987,GO:0010035,GO:0010038,GO:0010467,GO:0010468,GO:0010556,GO:0010608,GO:0019219,GO:…
PAXXG145810	17,18	AT1G23410	F26F24.28	Protein biosynthesis.ribosome biogenesis.small ribosomal subunit (SSU).SSU proteome.component eS31	N.A.
PAXXG146180	17,18	AT5G42300	UBL5	Protein homeostasis.ubiquitin-proteasome system.ubiquitin-fold protein conjugation.HUB conjugation.ubiquitin-fold protein (HUB)	N.A.
PAXXG146260	17,18	AT5G03300	ADK2	Nucleotide metabolism.purines.salvage pathway.adenosine kinase (ADK)	GO:0003674,GO:0003824,GO:0004001,GO:0005488,GO:0005507,GO:0005575,GO:0005622,GO:0005623,GO:0005634,GO:0005737,GO:0005829,GO:0005886,GO:0006139,GO:0006163,GO:0006164,GO:0006166,GO:0006167,GO:0006169,GO:0006725,GO:0006753,GO:0006793,GO:0006796,GO:0006807,GO:0008150,GO:0008152,GO:0009058,GO:0009116,GO:0009117,GO:0009119,GO:0009123,GO:0009124,GO:0009126,GO:0009127,GO:0009150,GO:0009152,GO:0009156,GO:…
PAXXG147370	17,18	AT4G39730	T19P19.120	not assigned.annotated	GO:0001101,GO:0005575,GO:0005622,GO:0005623,GO:0005737,GO:0005773,GO:0005774,GO:0005783,GO:0005886,GO:0006950,GO:0006970,GO:0008150,GO:0009266,GO:0009409,GO:0009414,GO:0009415,GO:0009507,GO:0009534,GO:0009535,GO:0009536,GO:0009579,GO:0009628,GO:0009651,GO:0010035,GO:0012505,GO:0016020,GO:0031090,GO:0031976,GO:0031984,GO:0034357,GO:0042221,GO:0042651,GO:0043226,GO:0043227,GO:0043229,GO:0043231,GO:…
PAXXG147590	17,18	N.A.	N.A.	RNA processing.RNA homeostasis.mRNA stress granule formation.regulatory protein (UBA1/2) of UBP1 activity	N.A.
PAXXG147670	17,18	AT1G24510	F21J9.17	Cytoskeleton organisation.actin and tubulin folding.CCT chaperonin folding complex.subunit epsilon (CCT5)	GO:0003674,GO:0005488,GO:0005515,GO:0005575,GO:0005622,GO:0005623,GO:0005737,GO:0005829,GO:0005832,GO:0005886,GO:0005911,GO:0006457,GO:0006458,GO:0008150,GO:0009506,GO:0009987,GO:0016020,GO:0030054,GO:0032991,GO:0044183,GO:0044424,GO:0044444,GO:0044445,GO:0044464,GO:0051082,GO:0055044,GO:0061077,GO:0071944,GO:0101031
PAXXG149410	17,18	AT2G32670	VAMP725	Cell division.cytokinesis.cell-plate formation.SNARE cell-plate vesicle fusion complex.R-SNARE component VAMP721/VAMP722	N.A.
PAXXG150830	17,18	AT4G40040	T5J17.210	Chromatin organisation.chromatin structure.DNA wrapping.histone (H3)	GO:0000785,GO:0000786,GO:0003674,GO:0003676,GO:0003677,GO:0003682,GO:0005488,GO:0005575,GO:0005622,GO:0005623,GO:0005634,GO:0005694,GO:0006323,GO:0006325,GO:0006333,GO:0006334,GO:0006996,GO:0008150,GO:0009987,GO:0016043,GO:0022607,GO:0031490,GO:0031491,GO:0031492,GO:0031497,GO:0032991,GO:0032993,GO:0034622,GO:0034728,GO:0043226,GO:0043227,GO:0043228,GO:0043229,GO:0043231,GO:0043232,GO:0043933,GO:…
PAXXG150940	17,18	AT4G00830	A_TM018A10.14	not assigned.annotated	GO:0000375,GO:0000377,GO:0000398,GO:0001101,GO:0002376,GO:0002682,GO:0002683,GO:0003674,GO:0003676,GO:0003677,GO:0003682,GO:0003723,GO:0003729,GO:0005488,GO:0005575,GO:0005622,GO:0005623,GO:0005634,GO:0005681,GO:0005737,GO:0005829,GO:0006109,GO:0006139,GO:0006355,GO:0006396,GO:0006397,GO:0006417,GO:0006725,GO:0006807,GO:0006950,GO:0006952,GO:0006955,GO:0008150,GO:0008152,GO:0008380,GO:0009605,GO:…
PAXXG152120	17,18	AT5G25880	NADP-ME3	Lipid metabolism.fatty acid metabolism.citrate shuttle.cytosolic NADP-dependent malic enzyme	N.A.
PAXXG152800	17,18	AT1G30360	ERD4	Solute transport.channels.calcium-permeable channel (OSCA)	GO:0005575,GO:0005622,GO:0005623,GO:0005737,GO:0005773,GO:0005774,GO:0005886,GO:0005911,GO:0009506,GO:0009507,GO:0009526,GO:0009536,GO:0009941,GO:0016020,GO:0030054,GO:0031090,GO:0031967,GO:0031975,GO:0043226,GO:0043227,GO:0043229,GO:0043231,GO:0044422,GO:0044424,GO:0044434,GO:0044435,GO:0044437,GO:0044444,GO:0044446,GO:0044464,GO:0055044,GO:0071944,GO:0098588,GO:0098805
PAXXG153000	17,18	AT4G17500	ERF-1	RNA biosynthesis.transcriptional regulation.AP2/ERF transcription factor superfamily.transcription factor (ERF)	N.A.
PAXXG153560	17,18	AT4G34710	ADC2	Polyamine metabolism.putrescine biosynthesis.plastidial/nuclear pathway.arginine decarboxylase	GO:0001101,GO:0003674,GO:0003824,GO:0005488,GO:0005515,GO:0005575,GO:0005622,GO:0005623,GO:0005737,GO:0005829,GO:0006576,GO:0006595,GO:0006596,GO:0006807,GO:0006950,GO:0006970,GO:0006979,GO:0008150,GO:0008152,GO:0008792,GO:0009058,GO:0009266,GO:0009308,GO:0009309,GO:0009409,GO:0009445,GO:0009446,GO:0009507,GO:0009536,GO:0009611,GO:0009628,GO:0009651,GO:0009719,GO:0009725,GO:0009737,GO:0009753,GO:…
PAXXG153780	17,18	AT5G01650	F7A7.170	not assigned.not annotated	N.A.
PAXXG154220	17,18	N.A.	N.A.	Cellular respiration.oxidative phosphorylation.ATP synthase complex.regulation.regulatory protein (IF1)	N.A.
PAXXG154330	17,18	AT1G72160	T9N14.8	not assigned.annotated	GO:0000003,GO:0000902,GO:0000904,GO:0002020,GO:0003006,GO:0003674,GO:0005488,GO:0005515,GO:0005575,GO:0005576,GO:0005622,GO:0005623,GO:0005737,GO:0005773,GO:0005794,GO:0005886,GO:0005911,GO:0008150,GO:0009506,GO:0009507,GO:0009536,GO:0009653,GO:0009826,GO:0009856,GO:0009860,GO:0009932,GO:0009987,GO:0012505,GO:0016020,GO:0016043,GO:0016049,GO:0019899,GO:0022414,GO:0030054,GO:0030154,GO:0032501,GO:…
PAXXG155310	17,18	AT1G65980	TPX1	Redox homeostasis.thiol-based redox regulation.peroxiredoxin activities.type-2 peroxiredoxin (PrxII)	GO:0005575,GO:0005622,GO:0005623,GO:0005737,GO:0005829,GO:0005886,GO:0008150,GO:0009507,GO:0009536,GO:0010035,GO:0010038,GO:0016020,GO:0042221,GO:0043226,GO:0043227,GO:0043229,GO:0043231,GO:0044424,GO:0044444,GO:0044464,GO:0046686,GO:0050896,GO:0071944
PAXXG158160	17,18	AT3G23820	GAE6	Carbohydrate metabolism.nucleotide sugar biosynthesis.UDP-D-galacturonic acid biosynthesis.UDP-D-glucuronic acid 4-epimerase	GO:0005575,GO:0005622,GO:0005623,GO:0005737,GO:0005768,GO:0005794,GO:0005802,GO:0005975,GO:0005996,GO:0006063,GO:0006082,GO:0006950,GO:0006952,GO:0008150,GO:0008152,GO:0009058,GO:0009605,GO:0009607,GO:0009617,GO:0009620,GO:0009987,GO:0012505,GO:0016051,GO:0016053,GO:0019586,GO:0019752,GO:0031410,GO:0031982,GO:0031984,GO:0032787,GO:0033481,GO:0042742,GO:0043207,GO:0043226,GO:0043227,GO:0043229,GO:…
PAXXG159500	17,18	AT5G58420	MQJ2.1	Protein biosynthesis.ribosome biogenesis.small ribosomal subunit (SSU).SSU proteome.component eS4	GO:0005575,GO:0005622,GO:0005623,GO:0005737,GO:0044424,GO:0044464
PAXXG160530	17,18	AT4G26850	VTC2	Redox homeostasis.ascorbate-based redox regulation.ascorbate metabolism.L-galactose biosynthesis pathway.GDP-L-galactose phosphorylase (VTC2/5)	N.A.
PAXXG160690	17,18	AT5G64040	PSAN	Photosynthesis.photophosphorylation.photosystem I.PS-I complex.component PsaN	GO:0003674,GO:0005488,GO:0005515,GO:0005575,GO:0005622,GO:0005623,GO:0005737,GO:0009507,GO:0009534,GO:0009535,GO:0009536,GO:0009579,GO:0016020,GO:0019904,GO:0031976,GO:0031984,GO:0034357,GO:0042651,GO:0043226,GO:0043227,GO:0043229,GO:0043231,GO:0044422,GO:0044424,GO:0044434,GO:0044435,GO:0044436,GO:0044444,GO:0044446,GO:0044464,GO:0055035
PAXXG160870	17,18	AT4G14430	IBR10	Lipid metabolism.fatty acid metabolism.fatty acid degradation.auxiliary degradation activities.dodecenoyl-CoA isomerase	GO:0001101,GO:0003674,GO:0003824,GO:0004165,GO:0005575,GO:0005622,GO:0005623,GO:0005634,GO:0005737,GO:0005777,GO:0005829,GO:0006082,GO:0006629,GO:0006631,GO:0006725,GO:0006807,GO:0007275,GO:0008150,GO:0008152,GO:0009056,GO:0009062,GO:0009628,GO:0009653,GO:0009719,GO:0009725,GO:0009733,GO:0009850,GO:0009888,GO:0009987,GO:0010015,GO:0010033,GO:0010053,GO:0010054,GO:0010243,GO:0010817,GO:0014070,GO:…
PAXXG162440	17,18	AT1G66150	TMK1	Protein modification.phosphorylation.TKL protein kinase superfamily.protein kinase (LRR-IX)	N.A.
PAXXG162690	17,18	AT3G26618	ERF1-3	RNA processing.RNA homeostasis.NMD Nonsense-Mediated Decay.eRF1-eRF3 aberrant mRNA detection complex.component eRF1	GO:0003674,GO:0003676,GO:0003723,GO:0003747,GO:0005488,GO:0005575,GO:0005622,GO:0005623,GO:0005737,GO:0006412,GO:0006415,GO:0006518,GO:0006807,GO:0008079,GO:0008135,GO:0008150,GO:0008152,GO:0009058,GO:0009059,GO:0009987,GO:0010467,GO:0016043,GO:0019538,GO:0022411,GO:0032984,GO:0034641,GO:0034645,GO:0043043,GO:0043170,GO:0043603,GO:0043604,GO:0043624,GO:0043933,GO:0044237,GO:0044238,GO:0044249,GO:…
PAXXG165290	17,18	AT4G38510	F22I13.8	Solute transport.primary active transport.V-type ATPase complex.peripheral V1 subcomplex.subunit B	GO:0001678,GO:0003674,GO:0003779,GO:0005488,GO:0005515,GO:0005575,GO:0005622,GO:0005623,GO:0005634,GO:0005737,GO:0005773,GO:0005774,GO:0005794,GO:0005886,GO:0005911,GO:0006355,GO:0006357,GO:0006996,GO:0007010,GO:0007015,GO:0007154,GO:0007165,GO:0008064,GO:0008092,GO:0008150,GO:0009506,GO:0009507,GO:0009536,GO:0009743,GO:0009746,GO:0009749,GO:0009756,GO:0009757,GO:0009889,GO:0009987,GO:0010033,GO:…
PAXXG166470	17,18	AT1G10200	WLIM1	RNA biosynthesis.transcriptional regulation.transcription factor (LIM)	GO:0003674,GO:0003676,GO:0003723,GO:0003729,GO:0003779,GO:0005488,GO:0005515,GO:0005575,GO:0005623,GO:0005886,GO:0006996,GO:0007010,GO:0007015,GO:0008092,GO:0008150,GO:0009987,GO:0016020,GO:0016043,GO:0022607,GO:0030029,GO:0030036,GO:0044085,GO:0044464,GO:0044877,GO:0051015,GO:0051017,GO:0061572,GO:0071840,GO:0071944,GO:0097159,GO:0097435,GO:1901363
PAXXG166500	17,18	N.A.	N.A.	not assigned.not annotated	N.A.
PAXXG170770	17,18	AT4G02620	T10P11.25	Solute transport.primary active transport.V-type ATPase complex.peripheral V1 subcomplex.subunit F	GO:0003674,GO:0003824,GO:0005215,GO:0005575,GO:0005622,GO:0005623,GO:0005737,GO:0005773,GO:0005774,GO:0005794,GO:0005886,GO:0006810,GO:0006811,GO:0008150,GO:0012505,GO:0015075,GO:0015399,GO:0015405,GO:0016020,GO:0016462,GO:0016787,GO:0016817,GO:0016818,GO:0016887,GO:0017111,GO:0022804,GO:0022853,GO:0022857,GO:0031090,GO:0034220,GO:0042623,GO:0042625,GO:0042626,GO:0043226,GO:0043227,GO:0043229,GO:…
PAXXG170840	17,18	AT1G19310	F18O14.3	Protein homeostasis.ubiquitin-proteasome system.ubiquitin-fold protein conjugation.ubiquitin conjugation (ubiquitylation).ubiquitin-ligase E3 activities.RING-domain E3 ligase activities.RING-HC-class E3 ligase	GO:0003674,GO:0003824,GO:0004842,GO:0005488,GO:0005515,GO:0005575,GO:0005622,GO:0005623,GO:0005634,GO:0005737,GO:0005783,GO:0005789,GO:0006464,GO:0006508,GO:0006511,GO:0006515,GO:0006807,GO:0006928,GO:0006950,GO:0008150,GO:0008152,GO:0009056,GO:0009057,GO:0009987,GO:0010033,GO:0010243,GO:0010498,GO:0012505,GO:0016020,GO:0016477,GO:0016567,GO:0016740,GO:0018996,GO:0019538,GO:0019787,GO:0019899,GO:…
PAXXG171060	17,18	N.A.	N.A.	not assigned.annotated	N.A.
PAXXG171860	17,18	AT5G43070	WPP1	not assigned.annotated	N.A.
PAXXG173750	17,18	N.A.	N.A.	Photosynthesis.photophosphorylation.photosystem I.PS-I complex.component PsaE	N.A.
PAXXG175190	17,18	AT4G02080	SAR2	Vesicle trafficking.anterograde trafficking.Coat protein II (COPII) coatomer machinery.coat protein recruiting.small GTPase (Sar1)	GO:0000166,GO:0001882,GO:0001883,GO:0003674,GO:0005488,GO:0005525,GO:0005575,GO:0005623,GO:0005886,GO:0016020,GO:0017076,GO:0019001,GO:0032549,GO:0032550,GO:0032553,GO:0032555,GO:0032561,GO:0035639,GO:0036094,GO:0043167,GO:0043168,GO:0044464,GO:0071944,GO:0097159,GO:0097367,GO:1901265,GO:1901363
PAXXG176220	17,18	N.A.	N.A.	not assigned.annotated	GO:0001101,GO:0002376,GO:0005575,GO:0005622,GO:0005623,GO:0005737,GO:0005777,GO:0005829,GO:0006950,GO:0006952,GO:0006955,GO:0008150,GO:0009507,GO:0009532,GO:0009536,GO:0009570,GO:0009605,GO:0009607,GO:0009620,GO:0009719,GO:0009725,GO:0009753,GO:0009814,GO:0009817,GO:0010033,GO:0042221,GO:0042579,GO:0043207,GO:0043226,GO:0043227,GO:0043229,GO:0043231,GO:0044422,GO:0044424,GO:0044434,GO:0044435,GO:…
PAXXG176480	17,18	AT3G13224	AT3G13224	not assigned.annotated	N.A.
PAXXG176480	17,18	AT3G13224	AT3G13224	not assigned.annotated	N.A.
PAXXG176640	17,18	AT1G79930	HSP91	Protein homeostasis.protein quality control.ER Quality Control (ERQC) machinery.BiP chaperone system.ERdj3B-BiP-SDF2 chaperone complex.chaperone component BiP	N.A.
PAXXG178220	17,18	AT2G16600	ROC3	Protein modification.protein folding.protein folding catalyst (Cyclophilin)	GO:0000413,GO:0003674,GO:0003755,GO:0003824,GO:0005575,GO:0005622,GO:0005623,GO:0005737,GO:0005794,GO:0005829,GO:0005886,GO:0005911,GO:0006464,GO:0006807,GO:0007154,GO:0007165,GO:0008150,GO:0008152,GO:0009506,GO:0009507,GO:0009536,GO:0009987,GO:0012505,GO:0016020,GO:0016853,GO:0016859,GO:0018193,GO:0018208,GO:0019538,GO:0023052,GO:0030054,GO:0036211,GO:0043170,GO:0043226,GO:0043227,GO:0043229,GO:…
PAXXG178530	17,18	AT5G61310	MFB13.16	Cellular respiration.oxidative phosphorylation.cytochrome c oxidase complex.core components.component COX5c	N.A.
PAXXG178700	17,18	AT4G23400	PIP1;5	Solute transport.channels.MIP family.plasma membrane intrinsic protein (PIP)	GO:0003674,GO:0005215,GO:0005372,GO:0005575,GO:0005622,GO:0005623,GO:0005737,GO:0005829,GO:0005886,GO:0005887,GO:0006810,GO:0006811,GO:0006833,GO:0008150,GO:0009987,GO:0015250,GO:0015267,GO:0015318,GO:0016020,GO:0016021,GO:0016043,GO:0022607,GO:0022803,GO:0022838,GO:0022857,GO:0031224,GO:0031226,GO:0032991,GO:0034220,GO:0042044,GO:0043933,GO:0044085,GO:0044424,GO:0044425,GO:0044444,GO:0044459,GO:…
PAXXG179610	17,18	AT3G07780	OBE1	RNA biosynthesis.transcriptional regulation.transcriptional co-regulator (Oberon)	GO:0000003,GO:0003006,GO:0003674,GO:0005488,GO:0005515,GO:0005575,GO:0005622,GO:0005623,GO:0005634,GO:0005737,GO:0006810,GO:0007275,GO:0008150,GO:0009536,GO:0009653,GO:0009790,GO:0009791,GO:0009793,GO:0009888,GO:0009933,GO:0010014,GO:0010015,GO:0010071,GO:0010073,GO:0010074,GO:0010078,GO:0010154,GO:0010468,GO:0010492,GO:0016032,GO:0019222,GO:0019827,GO:0022414,GO:0022622,GO:0031347,GO:0032501,GO:…
PAXXG179660	17,18	AT5G13700	PAO1	Polyamine metabolism.polyamine degradation.FAD-dependent polyamine oxidase activities.cytosolic polyamine oxidase (PAO1)	N.A.
PAXXG179730	17,18	AT5G47550	MNJ7.14	Protein homeostasis.proteolysis.protease inhibitor activities.Cystatin protease inhibitor	GO:0002020,GO:0003674,GO:0004857,GO:0004866,GO:0004869,GO:0005488,GO:0005515,GO:0005575,GO:0005618,GO:0005623,GO:0006950,GO:0008150,GO:0009266,GO:0009408,GO:0009628,GO:0009892,GO:0009987,GO:0010029,GO:0010030,GO:0010466,GO:0010605,GO:0010951,GO:0019222,GO:0019899,GO:0030162,GO:0030234,GO:0030312,GO:0030414,GO:0031323,GO:0031324,GO:0032268,GO:0032269,GO:0033554,GO:0034605,GO:0043086,GO:0044092,GO:…
PAXXG179790	17,18	AT3G52105	AT3G52105	not assigned.not annotated	N.A.
PAXXG179970	17,18	AT1G09200	T12M4.9	Chromatin organisation.chromatin structure.DNA wrapping.histone (H3)	N.A.
PAXXG181050	17,18	AT4G39090	RD19	Protein homeostasis.proteolysis.cysteine-type peptidase activities.C1-class protease (Papain)	GO:0000323,GO:0003674,GO:0003824,GO:0004175,GO:0004197,GO:0005575,GO:0005576,GO:0005615,GO:0005622,GO:0005623,GO:0005634,GO:0005737,GO:0005764,GO:0005773,GO:0006508,GO:0006807,GO:0006950,GO:0006952,GO:0006970,GO:0008150,GO:0008152,GO:0008233,GO:0008234,GO:0009056,GO:0009057,GO:0009605,GO:0009607,GO:0009617,GO:0009628,GO:0009651,GO:0009987,GO:0016787,GO:0019538,GO:0030163,GO:0042742,GO:0043170,GO:…
PAXXG181970	17,18	AT3G52300	ATPQ	Cellular respiration.oxidative phosphorylation.ATP synthase complex.membrane MF0 subcomplex.subunit d	GO:0000274,GO:0000276,GO:0003674,GO:0003735,GO:0005198,GO:0005488,GO:0005507,GO:0005575,GO:0005622,GO:0005623,GO:0005634,GO:0005730,GO:0005737,GO:0005739,GO:0005740,GO:0005743,GO:0005753,GO:0005773,GO:0005774,GO:0005829,GO:0005840,GO:0005844,GO:0006139,GO:0006163,GO:0006164,GO:0006725,GO:0006753,GO:0006754,GO:0006793,GO:0006796,GO:0006807,GO:0006810,GO:0006811,GO:0006812,GO:0006950,GO:0006970,GO:…
PAXXG182190	17,18	AT1G56070	LOS1	Protein biosynthesis.translation elongation.eEF2 mRNA-translocation factor activity.mRNA-translocation factor (eEF2)	GO:0003674,GO:0003676,GO:0003723,GO:0003729,GO:0005488,GO:0005507,GO:0005575,GO:0005576,GO:0005622,GO:0005623,GO:0005634,GO:0005730,GO:0005737,GO:0005773,GO:0005774,GO:0005829,GO:0005886,GO:0005911,GO:0006950,GO:0008150,GO:0009266,GO:0009409,GO:0009506,GO:0009507,GO:0009536,GO:0009628,GO:0009631,GO:0009719,GO:0009725,GO:0009735,GO:0010033,GO:0016020,GO:0030054,GO:0031090,GO:0031974,GO:0031981,GO:…
PAXXG182450	17,18	AT5G46030	MCL19.8	not assigned.annotated	GO:0000993,GO:0001098,GO:0001099,GO:0003674,GO:0005488,GO:0005515,GO:0005575,GO:0005622,GO:0005623,GO:0005634,GO:0005654,GO:0006139,GO:0006325,GO:0006338,GO:0006351,GO:0006354,GO:0006355,GO:0006366,GO:0006368,GO:0006725,GO:0006807,GO:0006996,GO:0008023,GO:0008150,GO:0008152,GO:0009058,GO:0009059,GO:0009889,GO:0009891,GO:0009893,GO:0009987,GO:0010467,GO:0010468,GO:0010556,GO:0010557,GO:0010604,GO:…
PAXXG182690	17,18	AT5G61790	CNX1	Protein homeostasis.protein quality control.ER Quality Control (ERQC) machinery.calnexin/calreticulin chaperone system.CNX-CRT cycle.membrane-anchored lectin chaperone (CNX)	GO:0005575,GO:0005618,GO:0005622,GO:0005623,GO:0005737,GO:0005739,GO:0005773,GO:0005774,GO:0005783,GO:0005886,GO:0005911,GO:0009505,GO:0009506,GO:0009507,GO:0009536,GO:0012505,GO:0016020,GO:0030054,GO:0030312,GO:0031090,GO:0043226,GO:0043227,GO:0043229,GO:0043231,GO:0044422,GO:0044424,GO:0044437,GO:0044444,GO:0044446,GO:0044464,GO:0055044,GO:0071944,GO:0098588,GO:0098805
PAXXG182720	17,18	AT5G07350	Tudor1	RNA processing.RNA homeostasis.mRNA stress granule formation.mRNA endoribonuclease (TSN)	GO:0000932,GO:0003674,GO:0003676,GO:0003723,GO:0003729,GO:0003824,GO:0004518,GO:0005488,GO:0005575,GO:0005618,GO:0005622,GO:0005623,GO:0005634,GO:0005635,GO:0005737,GO:0005783,GO:0005829,GO:0005886,GO:0005911,GO:0006082,GO:0006139,GO:0006396,GO:0006397,GO:0006401,GO:0006402,GO:0006629,GO:0006720,GO:0006721,GO:0006725,GO:0006807,GO:0006950,GO:0006970,GO:0007275,GO:0008150,GO:0008152,GO:0008299,GO:…
PAXXG182730	17,18	AT1G73230	T18K17.10	Protein homeostasis.protein quality control.ribosome-associated chaperone activities.NAC chaperone heterodimer.subunit beta	N.A.
PAXXG185090	17,18	AT2G16510	F1P15.11	Solute transport.primary active transport.V-type ATPase complex.membrane V0 subcomplex.subunit c	N.A.
PAXXG185120	17,18	AT4G34710	ADC2	Polyamine metabolism.putrescine biosynthesis.plastidial/nuclear pathway.arginine decarboxylase	GO:0001101,GO:0003674,GO:0003824,GO:0005488,GO:0005515,GO:0005575,GO:0005622,GO:0005623,GO:0005737,GO:0005829,GO:0006576,GO:0006595,GO:0006596,GO:0006807,GO:0006950,GO:0006970,GO:0006979,GO:0008150,GO:0008152,GO:0008792,GO:0009058,GO:0009266,GO:0009308,GO:0009309,GO:0009409,GO:0009445,GO:0009446,GO:0009507,GO:0009536,GO:0009611,GO:0009628,GO:0009651,GO:0009719,GO:0009725,GO:0009737,GO:0009753,GO:…
PAXXG185370	17,18	AT1G26850	T2P11.4	not assigned.annotated	N.A.
PAXXG185450	17,18	AT1G14260	F14L17.2	Protein homeostasis.ubiquitin-proteasome system.ubiquitin-fold protein conjugation.ubiquitin conjugation (ubiquitylation).ubiquitin-ligase E3 activities.RING-domain E3 ligase activities.RING-v-class E3 ligase	GO:0000323,GO:0005575,GO:0005622,GO:0005623,GO:0005737,GO:0005764,GO:0005768,GO:0005773,GO:0012505,GO:0031410,GO:0031982,GO:0043226,GO:0043227,GO:0043229,GO:0043231,GO:0044424,GO:0044444,GO:0044464,GO:0097708
PAXXG185700	17,18	AT5G09960	MYH9.17	not assigned.not annotated	N.A.
PAXXG185960	17,18	AT1G26880	T2P11.7	Protein biosynthesis.ribosome biogenesis.large ribosomal subunit (LSU).LSU proteome.component eL34	N.A.
PAXXG186970	17,18	AT5G53300	UBC10	Protein homeostasis.ubiquitin-proteasome system.ubiquitin-fold protein conjugation.MUB conjugation.conjugation E2 protein	GO:0003674,GO:0003824,GO:0004842,GO:0005488,GO:0005515,GO:0006464,GO:0006508,GO:0006511,GO:0006807,GO:0008150,GO:0008152,GO:0009056,GO:0009057,GO:0009987,GO:0016567,GO:0016740,GO:0019538,GO:0019787,GO:0019899,GO:0019941,GO:0030163,GO:0031625,GO:0032446,GO:0036211,GO:0043170,GO:0043412,GO:0043632,GO:0044237,GO:0044238,GO:0044248,GO:0044257,GO:0044260,GO:0044265,GO:0044267,GO:0044389,GO:0051603,GO:…
PAXXG187700	17,18	AT1G66240	ATX1	Nutrient uptake.transition metal homeostasis.metallochaperone activities.copper chaperone (ATX/CCH)	GO:0003674,GO:0005488,GO:0005575,GO:0005622,GO:0005623,GO:0005737,GO:0006810,GO:0006811,GO:0006812,GO:0006873,GO:0006875,GO:0008150,GO:0009987,GO:0019725,GO:0030001,GO:0030003,GO:0042592,GO:0043167,GO:0043169,GO:0044424,GO:0044464,GO:0046872,GO:0046914,GO:0046916,GO:0048878,GO:0050801,GO:0051179,GO:0051234,GO:0055065,GO:0055076,GO:0055080,GO:0055082,GO:0065007,GO:0065008,GO:0098771
PAXXG189790	17,18	AT5G50920	CLPC1	not assigned.annotated	N.A.
PAXXG190230	17,18	AT2G45180	F4L23.31	not assigned.annotated	N.A.
PAXXG192200	17,18	AT3G08690	UBC11	Protein homeostasis.ubiquitin-proteasome system.ubiquitin-fold protein conjugation.MUB conjugation.conjugation E2 protein	N.A.
PAXXG192570	17,18	N.A.	N.A.	Cell division.cytokinesis.preprophase microtubule organization.TON1-TRM-PP2A (TTP) preprophase band formation complex.PP2A-phosphatase subcomplex.scaffold component	N.A.
PAXXG192850	17,18	AT5G46570	BSK2	Phytohormone action.brassinosteroid.perception and signal transduction.receptor complex.signalling protein kinase (BSK)	GO:0003674,GO:0003824,GO:0004672,GO:0004674,GO:0004675,GO:0004888,GO:0005575,GO:0005623,GO:0005886,GO:0006464,GO:0006468,GO:0006793,GO:0006796,GO:0006807,GO:0007154,GO:0007165,GO:0007166,GO:0007167,GO:0007178,GO:0008150,GO:0008152,GO:0009719,GO:0009725,GO:0009741,GO:0009742,GO:0009755,GO:0009987,GO:0010033,GO:0014070,GO:0016020,GO:0016301,GO:0016310,GO:0016740,GO:0016772,GO:0016773,GO:0019199,GO:…
PAXXG193030	17,18	AT1G45688	F2G19.25	Cell wall organisation.cellulose.cellulose synthase complex (CSC).microtubule-dependent CSC insertion.microtubule-interacting protein (CC)	N.A.
PAXXG193450	17,18	AT5G20240	PI	RNA biosynthesis.transcriptional regulation.transcription factor (MADS/AGL)	GO:0000003,GO:0003002,GO:0003006,GO:0003674,GO:0003676,GO:0003677,GO:0003700,GO:0005488,GO:0005575,GO:0005622,GO:0005623,GO:0005634,GO:0005737,GO:0006355,GO:0007275,GO:0007389,GO:0008150,GO:0009653,GO:0009791,GO:0009889,GO:0009908,GO:0010093,GO:0010097,GO:0010468,GO:0010556,GO:0019219,GO:0019222,GO:0022414,GO:0031323,GO:0031326,GO:0032501,GO:0032502,GO:0043226,GO:0043227,GO:0043229,GO:0043231,GO:…
PAXXG194190	17,18	AT3G10985	SAG20	not assigned.annotated	N.A.
PAXXG194330	17,18	AT5G41210	GSTT1	Redox homeostasis.glutathione-based redox regulation.glutathione S-transferase activities.class theta glutathione S-transferase	GO:0003674,GO:0003824,GO:0004364,GO:0005575,GO:0005622,GO:0005623,GO:0005737,GO:0005777,GO:0006518,GO:0006575,GO:0006749,GO:0006790,GO:0006807,GO:0008150,GO:0008152,GO:0009056,GO:0009404,GO:0009407,GO:0009636,GO:0009987,GO:0016740,GO:0016765,GO:0019748,GO:0034641,GO:0042221,GO:0042579,GO:0043226,GO:0043227,GO:0043229,GO:0043231,GO:0043603,GO:0044237,GO:0044248,GO:0044424,GO:0044444,GO:0044464,GO:…
PAXXG194930	17,18	AT4G40040	T5J17.210	Chromatin organisation.chromatin structure.DNA wrapping.histone (H3)	GO:0000785,GO:0000786,GO:0003674,GO:0003676,GO:0003677,GO:0003682,GO:0005488,GO:0005575,GO:0005622,GO:0005623,GO:0005634,GO:0005694,GO:0006323,GO:0006325,GO:0006333,GO:0006334,GO:0006996,GO:0008150,GO:0009987,GO:0016043,GO:0022607,GO:0031490,GO:0031491,GO:0031492,GO:0031497,GO:0032991,GO:0032993,GO:0034622,GO:0034728,GO:0043226,GO:0043227,GO:0043228,GO:0043229,GO:0043231,GO:0043232,GO:0043933,GO:…
PAXXG195470	17,18	AT5G42800	DFR	Secondary metabolism.phenolics.flavonoid biosynthesis.anthocyanidins.dihydroflavonol 4-reductase	N.A.
PAXXG196550	17,18	AT5G17310	UGP2	Carbohydrate metabolism.sucrose metabolism.biosynthesis.cytosolic UDP-glucose pyrophosphorylase	GO:0003674,GO:0003824,GO:0003983,GO:0005575,GO:0005622,GO:0005623,GO:0005737,GO:0005829,GO:0005886,GO:0005975,GO:0005976,GO:0005977,GO:0005984,GO:0005985,GO:0006011,GO:0006073,GO:0006091,GO:0006112,GO:0006139,GO:0006725,GO:0006793,GO:0006807,GO:0006950,GO:0006970,GO:0007154,GO:0007275,GO:0008150,GO:0008152,GO:0009225,GO:0009267,GO:0009311,GO:0009555,GO:0009605,GO:0009628,GO:0009651,GO:0009987,GO:…
PAXXG197200	17,18	AT2G26190	T1D16.17	not assigned.annotated	N.A.
PAXXG197620	17,18	AT4G36480	LCB1	Lipid metabolism.sphingolipid metabolism.ceramide biosynthesis.serine C-palmitoyltransferase activity.serine C-palmitoyltransferase complex.catalytic subunit LCB1	GO:0000003,GO:0002178,GO:0003006,GO:0005575,GO:0005622,GO:0005623,GO:0005737,GO:0005783,GO:0005789,GO:0006066,GO:0006629,GO:0006643,GO:0006644,GO:0006665,GO:0006667,GO:0006670,GO:0006672,GO:0006684,GO:0006686,GO:0006793,GO:0006796,GO:0006807,GO:0007275,GO:0008150,GO:0008152,GO:0008610,GO:0008654,GO:0009058,GO:0009790,GO:0009791,GO:0009793,GO:0009825,GO:0009893,GO:0009894,GO:0009896,GO:0009987,GO:…
PAXXG199470	17,18	AT1G11360	T23J18.35	not assigned.annotated	N.A.
PAXXG199660	17,18	AT5G54900	RBP45A	RNA processing.RNA homeostasis.mRNA stress granule formation.regulatory factor (RBP45/47)	N.A.
PAXXG199670	17,18	AT3G27090	AT3G27090	not assigned.annotated	N.A.
PAXXG199895	17,18	N.A.	N.A.	not assigned.annotated	GO:0000003,GO:0000209,GO:0003006,GO:0003674,GO:0005488,GO:0005515,GO:0005575,GO:0005622,GO:0005623,GO:0005737,GO:0006464,GO:0006508,GO:0006513,GO:0006807,GO:0007049,GO:0008150,GO:0008152,GO:0009056,GO:0009057,GO:0009653,GO:0009987,GO:0010498,GO:0010499,GO:0016567,GO:0016579,GO:0019538,GO:0019953,GO:0022402,GO:0022413,GO:0022414,GO:0030154,GO:0030163,GO:0030435,GO:0030437,GO:0031386,GO:0032446,GO:…
PAXXG200120	17,18	AT1G67090	RBCS1A	Photosynthesis.calvin cycle.ribulose-1,5-bisphosphat carboxylase/oxygenase (RuBisCo) activity.RuBisCo heterodimer.small subunit	GO:0003674,GO:0005488,GO:0005507,GO:0005515,GO:0005575,GO:0005576,GO:0005622,GO:0005623,GO:0005737,GO:0005829,GO:0005840,GO:0006950,GO:0008150,GO:0008152,GO:0009266,GO:0009314,GO:0009409,GO:0009416,GO:0009507,GO:0009526,GO:0009532,GO:0009534,GO:0009535,GO:0009536,GO:0009570,GO:0009579,GO:0009628,GO:0009637,GO:0009639,GO:0009941,GO:0009987,GO:0010114,GO:0010218,GO:0015979,GO:0016020,GO:0016043,GO:…
PAXXG201120	17,18	AT5G12020	HSP17.6II	Protein homeostasis.protein quality control.smallHsp holdase chaperone activities.class-C-II protein	N.A.
PAXXG201160	17,18	AT5G12020	HSP17.6II	Protein homeostasis.protein quality control.smallHsp holdase chaperone activities.class-C-II protein	GO:0005575,GO:0005622,GO:0005623,GO:0005737,GO:0006950,GO:0008150,GO:0009266,GO:0009408,GO:0009628,GO:0044424,GO:0044464,GO:0050896
PAXXG201190	17,18	AT5G12020	HSP17.6II	Protein homeostasis.protein quality control.smallHsp holdase chaperone activities.class-C-II protein	GO:0005575,GO:0005622,GO:0005623,GO:0005737,GO:0006950,GO:0008150,GO:0009266,GO:0009408,GO:0009628,GO:0044424,GO:0044464,GO:0050896
PAXXG201490	17,18	AT4G34110	PAB2	Protein biosynthesis.translation initiation.mRNA loading.mRNA poly-A-tail binding factor (PABP)	GO:0003674,GO:0003676,GO:0003723,GO:0003729,GO:0003743,GO:0005488,GO:0005575,GO:0005622,GO:0005623,GO:0005737,GO:0005829,GO:0006412,GO:0006413,GO:0006417,GO:0006446,GO:0006518,GO:0006807,GO:0006950,GO:0006970,GO:0008135,GO:0008150,GO:0008152,GO:0009058,GO:0009059,GO:0009628,GO:0009651,GO:0009889,GO:0009894,GO:0009987,GO:0010035,GO:0010038,GO:0010467,GO:0010468,GO:0010556,GO:0010608,GO:0019219,GO:…
PAXXG201690	17,18	AT3G48170	ALDH10A9	Secondary metabolism.betaines.glycinebetaine biosynthesis.betaine-aldehyde dehydrogenase	GO:0001101,GO:0003674,GO:0003824,GO:0004029,GO:0005575,GO:0005618,GO:0005622,GO:0005623,GO:0005737,GO:0005777,GO:0005829,GO:0006950,GO:0006970,GO:0008150,GO:0008152,GO:0008802,GO:0009414,GO:0009415,GO:0009507,GO:0009516,GO:0009536,GO:0009628,GO:0009651,GO:0009719,GO:0009725,GO:0009737,GO:0009987,GO:0010033,GO:0010035,GO:0016491,GO:0016620,GO:0016903,GO:0030312,GO:0033554,GO:0033993,GO:0034059,GO:…
PAXXG201880	17,18	AT5G26220	T19G15.70	Redox homeostasis.glutathione-based redox regulation.glutathione degradation.gamma-glutamyl cyclotransferase	GO:0003674,GO:0003824,GO:0003839,GO:0005575,GO:0005622,GO:0005623,GO:0005737,GO:0006518,GO:0006575,GO:0006749,GO:0006751,GO:0006790,GO:0006807,GO:0008150,GO:0008152,GO:0009056,GO:0009987,GO:0010035,GO:0010038,GO:0010288,GO:0016829,GO:0016840,GO:0016842,GO:0034641,GO:0042219,GO:0042221,GO:0043171,GO:0043603,GO:0044237,GO:0044248,GO:0044273,GO:0044424,GO:0044464,GO:0046686,GO:0050896,GO:0051186,GO:…
PAXXG202280	17,18	AT2G19770	PRF5	Cytoskeleton organisation.microfilament network.actin polymerisation.profilin actin nucleation protein	GO:0000003,GO:0000902,GO:0000904,GO:0003006,GO:0003674,GO:0003779,GO:0003785,GO:0005488,GO:0005515,GO:0005543,GO:0005546,GO:0005575,GO:0005622,GO:0005623,GO:0005856,GO:0006810,GO:0007097,GO:0007154,GO:0007165,GO:0007186,GO:0007275,GO:0008064,GO:0008092,GO:0008104,GO:0008150,GO:0008289,GO:0009555,GO:0009653,GO:0009826,GO:0009856,GO:0009860,GO:0009932,GO:0009987,GO:0010639,GO:0016043,GO:0016049,GO:…
PAXXG202570	17,18	AT3G61460	BRH1	Protein homeostasis.ubiquitin-proteasome system.ubiquitin-fold protein conjugation.ubiquitin conjugation (ubiquitylation).ubiquitin-ligase E3 activities.RING-domain E3 ligase activities.RING-H2-class ligase activities.ubiquitin protein ligase (BRH)	N.A.
PAXXG202830	17,18	AT5G42740	MJB21.12	Carbohydrate metabolism.sucrose metabolism.biosynthesis.cytosolic phosphoglucose isomerase	GO:0003674,GO:0003824,GO:0004347,GO:0005575,GO:0005622,GO:0005623,GO:0005737,GO:0005829,GO:0005975,GO:0005996,GO:0006006,GO:0006082,GO:0006090,GO:0006091,GO:0006094,GO:0006096,GO:0006139,GO:0006163,GO:0006164,GO:0006165,GO:0006725,GO:0006732,GO:0006733,GO:0006753,GO:0006754,GO:0006757,GO:0006793,GO:0006796,GO:0006807,GO:0008150,GO:0008152,GO:0009056,GO:0009058,GO:0009108,GO:0009117,GO:0009123,GO:…
PAXXG202930	17,18	AT3G58610	AT3G58610	Amino acid metabolism.aspartate group amino acid biosynthesis.aspartate-derived amino acids.isoleucine.ketol-acid reductoisomerase	GO:0000166,GO:0000287,GO:0003674,GO:0005488,GO:0005507,GO:0005515,GO:0005575,GO:0005576,GO:0005618,GO:0005622,GO:0005623,GO:0005737,GO:0005739,GO:0008150,GO:0009507,GO:0009526,GO:0009532,GO:0009536,GO:0009570,GO:0009941,GO:0010035,GO:0010038,GO:0030312,GO:0031967,GO:0031975,GO:0036094,GO:0042221,GO:0042802,GO:0042803,GO:0043167,GO:0043168,GO:0043169,GO:0043226,GO:0043227,GO:0043229,GO:0043231,GO:…
PAXXG203590	17,18	AT3G56340	T5P19.4	Protein biosynthesis.ribosome biogenesis.small ribosomal subunit (SSU).SSU proteome.component eS26	GO:0003674,GO:0003676,GO:0003723,GO:0003729,GO:0003735,GO:0005198,GO:0005488,GO:0005575,GO:0005622,GO:0005623,GO:0005737,GO:0005829,GO:0005840,GO:0005911,GO:0009506,GO:0009507,GO:0009536,GO:0015935,GO:0016020,GO:0022626,GO:0022627,GO:0030054,GO:0032991,GO:0043226,GO:0043227,GO:0043228,GO:0043229,GO:0043231,GO:0043232,GO:0044391,GO:0044422,GO:0044424,GO:0044444,GO:0044445,GO:0044446,GO:0044464,GO:…
PAXXG209640	17,18	AT2G42590	GRF9	Multi-process regulation.14-3-3 regulatory system.14-3-3 phosphoprotein-binding protein (GRF)	N.A.
PAXXG210070	17,18	AT1G71950	F17M19.10	not assigned.not annotated	N.A.
PAXXG212030	17,18	N.A.	N.A.	not assigned.not annotated	N.A.
PAXXG212520	17,18	AT2G39770	CYT1	Carbohydrate metabolism.nucleotide sugar biosynthesis.GDP-D-mannose biosynthesis.GDP-D-mannose pyrophosphorylase (VTC1)	GO:0000271,GO:0000302,GO:0001101,GO:0003674,GO:0003824,GO:0004475,GO:0005575,GO:0005622,GO:0005623,GO:0005634,GO:0005737,GO:0005829,GO:0005975,GO:0005976,GO:0005996,GO:0006073,GO:0006082,GO:0006732,GO:0006766,GO:0006767,GO:0006950,GO:0006952,GO:0006970,GO:0006979,GO:0008150,GO:0008152,GO:0008905,GO:0009058,GO:0009059,GO:0009108,GO:0009110,GO:0009250,GO:0009266,GO:0009408,GO:0009605,GO:0009607,GO:…
PAXXG215260	17,18	AT3G27740	CARA	Amino acid metabolism.glutamate group amino acid biosynthesis.glutamate-derived amino acids.arginine.carbamoyl phosphate synthetase heterodimer.small subunit	GO:0000050,GO:0003674,GO:0003824,GO:0004088,GO:0005575,GO:0005622,GO:0005623,GO:0005737,GO:0005951,GO:0006082,GO:0006520,GO:0006525,GO:0006526,GO:0006807,GO:0006950,GO:0007154,GO:0008150,GO:0008152,GO:0008652,GO:0009058,GO:0009064,GO:0009084,GO:0009267,GO:0009507,GO:0009532,GO:0009536,GO:0009570,GO:0009605,GO:0009987,GO:0009991,GO:0016036,GO:0016053,GO:0016874,GO:0016879,GO:0016884,GO:0019627,GO:…
PAXXG215470	17,18	AT1G11910	APA1	Protein homeostasis.proteolysis.aspartic-type peptidase activities.A1-class protease (Pepsin)	GO:0003674,GO:0003824,GO:0004175,GO:0004190,GO:0005575,GO:0005622,GO:0005623,GO:0005737,GO:0005773,GO:0005829,GO:0005911,GO:0006508,GO:0006807,GO:0006950,GO:0006970,GO:0008150,GO:0008152,GO:0008233,GO:0009056,GO:0009057,GO:0009506,GO:0009628,GO:0009651,GO:0009719,GO:0009725,GO:0009735,GO:0010033,GO:0010035,GO:0010038,GO:0016787,GO:0019538,GO:0030054,GO:0030163,GO:0042221,GO:0043170,GO:0043226,GO:…
PAXXG215600	17,18	AT1G29930	CAB1	Photosynthesis.photophosphorylation.photosystem II.LHC-II complex.component LHCb1/2/3	GO:0003674,GO:0005488,GO:0005575,GO:0005622,GO:0005623,GO:0005737,GO:0006091,GO:0008150,GO:0008152,GO:0009314,GO:0009416,GO:0009507,GO:0009526,GO:0009532,GO:0009534,GO:0009535,GO:0009536,GO:0009570,GO:0009579,GO:0009628,GO:0009765,GO:0009768,GO:0009941,GO:0009987,GO:0010287,GO:0015979,GO:0016020,GO:0016168,GO:0019684,GO:0031409,GO:0031967,GO:0031975,GO:0031976,GO:0031984,GO:0034357,GO:0042651,GO:…
PAXXG216270	17,18	AT2G35260	T4C15.7	Coenzyme metabolism.chlorophyll metabolism.chlorophyll homeostasis.regulatory protein (BCM)	N.A.
PAXXG216400	17,18	AT1G64980	F13O11.28	not assigned.annotated	N.A.
PAXXG218940	17,18	AT2G42320	MHK10.4	not assigned.not annotated	N.A.
PAXXG219700	17,18	AT3G15270	SPL5	RNA biosynthesis.transcriptional regulation.transcription factor (SBP)	GO:0000003,GO:0003006,GO:0003674,GO:0003676,GO:0003677,GO:0003700,GO:0005488,GO:0005575,GO:0005622,GO:0005623,GO:0005634,GO:0006355,GO:0007275,GO:0008150,GO:0009791,GO:0009889,GO:0009908,GO:0009909,GO:0009911,GO:0010228,GO:0010229,GO:0010321,GO:0010468,GO:0010556,GO:0019219,GO:0019222,GO:0022414,GO:0031323,GO:0031326,GO:0032501,GO:0032502,GO:0043226,GO:0043227,GO:0043229,GO:0043231,GO:0044424,GO:…
PAXXG220470	17,18	AT2G46330	AGP16	not assigned.not annotated	N.A.
PAXXG220680	17,18	AT4G26110	NAP1;1	Chromatin organisation.histone chaperone activities.histone chaperone (NAP)	GO:0000724,GO:0000725,GO:0003674,GO:0003682,GO:0005488,GO:0005515,GO:0005575,GO:0005622,GO:0005623,GO:0005634,GO:0005737,GO:0006139,GO:0006259,GO:0006281,GO:0006302,GO:0006310,GO:0006725,GO:0006807,GO:0006950,GO:0006974,GO:0008150,GO:0008152,GO:0009987,GO:0010035,GO:0010038,GO:0033554,GO:0034641,GO:0042221,GO:0042393,GO:0043170,GO:0043226,GO:0043227,GO:0043229,GO:0043231,GO:0044237,GO:0044238,GO:…
PAXXG222340	17,18	AT5G49480	CP1	Multi-process regulation.calcium-dependent signalling.calcium sensor (CML)	GO:0003674,GO:0005488,GO:0005509,GO:0005575,GO:0005622,GO:0005623,GO:0005737,GO:0005829,GO:0006950,GO:0006970,GO:0006972,GO:0008150,GO:0009628,GO:0009651,GO:0042538,GO:0043167,GO:0043169,GO:0044424,GO:0044444,GO:0044464,GO:0046872,GO:0050896
PAXXG222920	17,18	AT4G34670	T4L20.250	Protein biosynthesis.ribosome biogenesis.small ribosomal subunit (SSU).SSU proteome.component eS1	GO:0002181,GO:0003674,GO:0003676,GO:0003723,GO:0003729,GO:0003735,GO:0005198,GO:0005488,GO:0005575,GO:0005618,GO:0005622,GO:0005623,GO:0005634,GO:0005730,GO:0005737,GO:0005829,GO:0005840,GO:0005844,GO:0005886,GO:0005911,GO:0006412,GO:0006518,GO:0006807,GO:0008150,GO:0008152,GO:0009058,GO:0009059,GO:0009506,GO:0009507,GO:0009536,GO:0009987,GO:0010467,GO:0015935,GO:0016020,GO:0019538,GO:0022626,GO:…
PAXXG222980	17,18	AT1G21070	T22I11.10	Solute transport.carrier-mediated transport.DMT superfamily.NST-TPT group.nucleotide sugar transporter (URGT/UXT)	GO:0003674,GO:0005215,GO:0005575,GO:0005622,GO:0005623,GO:0005737,GO:0005794,GO:0006810,GO:0008150,GO:0012505,GO:0015291,GO:0015297,GO:0015780,GO:0015931,GO:0022804,GO:0022857,GO:0043226,GO:0043227,GO:0043229,GO:0043231,GO:0044424,GO:0044444,GO:0044464,GO:0051179,GO:0051234,GO:0055085,GO:0071702,GO:0071705,GO:0090480,GO:1901264
PAXXG223100	17,18	AT1G27350	F17L21.31	not assigned.not annotated	N.A.
PAXXG223160	17,18	AT3G07760	MLP3.21	not assigned.not annotated	N.A.
PAXXG223370	17,18	AT5G05170	CEV1	Cell wall organisation.cellulose.cellulose synthase complex (CSC).CSC components.cellulose synthase (CesA)	GO:0000271,GO:0000278,GO:0000281,GO:0000910,GO:0005575,GO:0005622,GO:0005623,GO:0005737,GO:0005768,GO:0005794,GO:0005802,GO:0005886,GO:0005911,GO:0005975,GO:0005976,GO:0006073,GO:0006950,GO:0006952,GO:0007049,GO:0008150,GO:0008152,GO:0009058,GO:0009059,GO:0009250,GO:0009506,GO:0009832,GO:0009833,GO:0009834,GO:0009987,GO:0012505,GO:0016020,GO:0016051,GO:0022402,GO:0030054,GO:0030243,GO:0030244,GO:…
PAXXG224040	17,18	AT2G04520	T1O3.7	Protein biosynthesis.translation initiation.Pre-Initiation Complex (PIC) module.eIF1 PIC assembly factor activity.assembly factor (eIF1A)	N.A.
PAXXG225240	17,18	ATCG00900	N.A.	Protein biosynthesis.organelle machinery.plastidial ribosome biogenesis.small ribosomal subunit proteome.component uS7c	GO:0005575,GO:0005622,GO:0005623,GO:0005737,GO:0009507,GO:0009536,GO:0043226,GO:0043227,GO:0043229,GO:0043231,GO:0044424,GO:0044444,GO:0044464
PAXXG226310	17,18	AT2G27690	CYP94C1	Phytohormone action.jasmonic acid.conjugation and degradation.jasmonoyl-amino acid carboxylase (CYP94C)	N.A.
PAXXG230480	17,18	N.A.	N.A.	Protein biosynthesis.ribosome biogenesis.large ribosomal subunit (LSU).LSU proteome.component RPP3	GO:0003674,GO:0003735,GO:0005198,GO:0005575,GO:0005622,GO:0005623,GO:0005634,GO:0005737,GO:0005829,GO:0005840,GO:0005844,GO:0005886,GO:0016020,GO:0022626,GO:0032991,GO:0042788,GO:0043226,GO:0043227,GO:0043228,GO:0043229,GO:0043231,GO:0043232,GO:0044424,GO:0044444,GO:0044445,GO:0044464,GO:0071944,GO:1990904
PAXXG232250	17,18	AT2G44060	F6E13.19	not assigned.not annotated	N.A.
PAXXG235100	17,18	AT2G19170	SLP3	Protein homeostasis.proteolysis.serine-type peptidase activities.S8-class protease (subtilisin) families.protease (SBT2)	GO:0003674,GO:0003824,GO:0004175,GO:0004252,GO:0006508,GO:0006807,GO:0008150,GO:0008152,GO:0008233,GO:0008236,GO:0016787,GO:0017171,GO:0019538,GO:0043170,GO:0044238,GO:0070011,GO:0071704,GO:0140096,GO:1901564
PAXXG236110	17,18	AT1G50480	THFS	Coenzyme metabolism.tetrahydrofolate metabolism.tetrahydrofolate (THF) interconversions.10-formyl-THF synthetase	GO:0003674,GO:0003824,GO:0004329,GO:0004477,GO:0004488,GO:0005488,GO:0005507,GO:0005575,GO:0005576,GO:0005622,GO:0005623,GO:0005737,GO:0005829,GO:0005886,GO:0006082,GO:0006139,GO:0006144,GO:0006575,GO:0006725,GO:0006732,GO:0006760,GO:0006807,GO:0008150,GO:0008152,GO:0009058,GO:0009108,GO:0009112,GO:0009113,GO:0009256,GO:0009257,GO:0009396,GO:0009507,GO:0009536,GO:0009719,GO:0009725,GO:0009735,GO:…
PAXXG237050	17,18	N.A.	N.A.	Phytohormone action.signalling peptides.CRP (cysteine-rich-peptide) category.RALF/RALFL-peptide activity.RALF/RALFL-precursor polypeptide	GO:0001558,GO:0003674,GO:0005102,GO:0005179,GO:0005488,GO:0005515,GO:0005575,GO:0005576,GO:0005618,GO:0005623,GO:0005911,GO:0007154,GO:0007165,GO:0007267,GO:0007275,GO:0008150,GO:0009505,GO:0009506,GO:0009719,GO:0009725,GO:0009741,GO:0009966,GO:0009987,GO:0010033,GO:0010469,GO:0010646,GO:0014070,GO:0019722,GO:0019932,GO:0022622,GO:0023051,GO:0023052,GO:0030054,GO:0030308,GO:0030312,GO:0030545,GO:…
PAXXG237140	17,18	N.A.	N.A.	not assigned.annotated	N.A.
PAXXG238960	17,18	AT3G47470	LHCA4	Photosynthesis.photophosphorylation.photosystem I.LHC-I complex.component LHCa4	N.A.
PAXXG239030	17,18	AT5G39850	MYH19.10	Protein biosynthesis.ribosome biogenesis.small ribosomal subunit (SSU).SSU proteome.component uS4	GO:0003674,GO:0003676,GO:0003723,GO:0003735,GO:0005198,GO:0005488,GO:0005575,GO:0005622,GO:0005623,GO:0005737,GO:0005829,GO:0005840,GO:0005911,GO:0006417,GO:0006450,GO:0008150,GO:0009506,GO:0009889,GO:0009891,GO:0009893,GO:0010468,GO:0010556,GO:0010557,GO:0010604,GO:0010608,GO:0010628,GO:0015935,GO:0016020,GO:0019222,GO:0019843,GO:0022626,GO:0022627,GO:0030054,GO:0031323,GO:0031325,GO:0031326,GO:…
PAXXG240020	17,18	AT2G33830	AT2G33830	not assigned.annotated	N.A.
PAXXG241410	17,18	AT3G61470	LHCA2	Photosynthesis.photophosphorylation.photosystem I.LHC-I complex.component LHCa2	GO:0003674,GO:0005488,GO:0005575,GO:0005622,GO:0005623,GO:0005737,GO:0006091,GO:0008150,GO:0008152,GO:0009314,GO:0009416,GO:0009507,GO:0009526,GO:0009532,GO:0009534,GO:0009535,GO:0009536,GO:0009570,GO:0009579,GO:0009628,GO:0009765,GO:0009768,GO:0009941,GO:0009987,GO:0010287,GO:0015979,GO:0016020,GO:0016168,GO:0019684,GO:0031409,GO:0031967,GO:0031975,GO:0031976,GO:0031984,GO:0034357,GO:0042651,GO:…
PAXXG246130	17,18	AT1G07930	T6D22.31	Protein biosynthesis.translation elongation.eEF1 aminoacyl-tRNA binding factor activity.aminoacyl-tRNA binding factor (eEF1A)	N.A.
PAXXG246160	17,18	AT1G07930	T6D22.31	Protein biosynthesis.translation elongation.eEF1 aminoacyl-tRNA binding factor activity.aminoacyl-tRNA binding factor (eEF1A)	N.A.
PAXXG248380	17,18	AT4G07960	CSLC12	Cell wall organisation.hemicellulose.xyloglucan.biosynthesis.1,4-beta-glucan synthase (CSLC)	GO:0005575,GO:0005911,GO:0009506,GO:0030054,GO:0055044
PAXXG248680	17,18	N.A.	N.A.	Photosynthesis.photophosphorylation.photosystem II.PS-II complex.component PsbTn	N.A.
PAXXG249640	17,18	AT3G61260	AT3G61260	not assigned.annotated	GO:0003674,GO:0005488,GO:0005575,GO:0005623,GO:0005886,GO:0007154,GO:0007267,GO:0008150,GO:0009987,GO:0016020,GO:0023052,GO:0030246,GO:0031406,GO:0033293,GO:0036094,GO:0043167,GO:0043168,GO:0043177,GO:0044464,GO:0048029,GO:0048032,GO:0071944
PAXXG249830	17,18	AT1G78140	T11I11.8	not assigned.annotated	GO:0005575,GO:0005622,GO:0005623,GO:0005737,GO:0009507,GO:0009532,GO:0009536,GO:0009570,GO:0010287,GO:0043226,GO:0043227,GO:0043229,GO:0043231,GO:0044422,GO:0044424,GO:0044434,GO:0044435,GO:0044444,GO:0044446,GO:0044464
PAXXG249890	17,18	AT1G35720	ANNAT1	not assigned.annotated	GO:0001101,GO:0005575,GO:0005576,GO:0005622,GO:0005623,GO:0005634,GO:0005737,GO:0005829,GO:0006810,GO:0006950,GO:0006970,GO:0008150,GO:0008643,GO:0009266,GO:0009314,GO:0009408,GO:0009409,GO:0009414,GO:0009415,GO:0009416,GO:0009579,GO:0009628,GO:0009639,GO:0009651,GO:0010035,GO:0015774,GO:0016020,GO:0033036,GO:0033037,GO:0042221,GO:0043226,GO:0043227,GO:0043229,GO:0043231,GO:0044424,GO:0044444,GO:…
PAXXG251010	17,18	AT4G34110	PAB2	Protein biosynthesis.translation initiation.mRNA loading.mRNA poly-A-tail binding factor (PABP)	GO:0003674,GO:0003676,GO:0003723,GO:0003729,GO:0003743,GO:0005488,GO:0005575,GO:0005622,GO:0005623,GO:0005737,GO:0005829,GO:0006412,GO:0006413,GO:0006417,GO:0006446,GO:0006518,GO:0006807,GO:0006950,GO:0006970,GO:0008135,GO:0008150,GO:0008152,GO:0009058,GO:0009059,GO:0009628,GO:0009651,GO:0009889,GO:0009894,GO:0009987,GO:0010035,GO:0010038,GO:0010467,GO:0010468,GO:0010556,GO:0010608,GO:0019219,GO:…
PAXXG251760	17,18	AT5G14670	ARFA1B	Vesicle trafficking.retrograde trafficking.Coat protein I (COPI) coatomer machinery.coat protein recruiting.ARF-GTPase activities.class-I ARF-GTPase (ARFA1)	N.A.
PAXXG258660	17,18	AT5G54270	LHCB3	Photosynthesis.photophosphorylation.photosystem II.LHC-II complex.component LHCb1/2/3	GO:0001101,GO:0003674,GO:0005198,GO:0005488,GO:0005515,GO:0005575,GO:0005622,GO:0005623,GO:0005737,GO:0006091,GO:0006950,GO:0008150,GO:0008152,GO:0009314,GO:0009416,GO:0009507,GO:0009526,GO:0009532,GO:0009534,GO:0009535,GO:0009536,GO:0009570,GO:0009579,GO:0009628,GO:0009635,GO:0009636,GO:0009642,GO:0009644,GO:0009719,GO:0009725,GO:0009737,GO:0009765,GO:0009768,GO:0009769,GO:0009941,GO:0009987,GO:…
PAXXG274360	17,18	AT2G02760	UBC2	Protein homeostasis.ubiquitin-proteasome system.ubiquitin-fold protein conjugation.ubiquitin conjugation (ubiquitylation).ubiquitin-conjugating E2 protein (UBC)	N.A.
PAXXG282820	17,18	AT5G43060	MMG4.7	Protein homeostasis.proteolysis.cysteine-type peptidase activities.C1-class protease (Papain)	GO:0000323,GO:0003674,GO:0003824,GO:0004175,GO:0004197,GO:0005575,GO:0005576,GO:0005615,GO:0005622,GO:0005623,GO:0005737,GO:0005764,GO:0005773,GO:0006508,GO:0006807,GO:0008150,GO:0008152,GO:0008233,GO:0008234,GO:0009056,GO:0009057,GO:0009987,GO:0016787,GO:0019538,GO:0030163,GO:0043170,GO:0043226,GO:0043227,GO:0043229,GO:0043231,GO:0044237,GO:0044238,GO:0044248,GO:0044257,GO:0044260,GO:0044265,GO:…
PAXXG282850	17,18	AT3G05890	RCI2B	not assigned.not annotated	N.A.
PAXXG283880	17,18	AT4G35100	PIP3	Solute transport.channels.MIP family.plasma membrane intrinsic protein (PIP)	GO:0003674,GO:0005215,GO:0005372,GO:0005575,GO:0005623,GO:0005886,GO:0005887,GO:0006810,GO:0006811,GO:0006833,GO:0008150,GO:0015250,GO:0015267,GO:0015318,GO:0016020,GO:0016021,GO:0022803,GO:0022838,GO:0022857,GO:0031224,GO:0031226,GO:0034220,GO:0042044,GO:0044425,GO:0044459,GO:0044464,GO:0051179,GO:0051234,GO:0055085,GO:0071944
PAXXG284810	17,18	AT4G24280	cpHsc70-1	Protein homeostasis.protein quality control.plastidial Hsp70 chaperone system.chaperone (cpHsc70)	GO:0005575,GO:0005576,GO:0005622,GO:0005623,GO:0005737,GO:0006605,GO:0006810,GO:0006886,GO:0006950,GO:0008104,GO:0008150,GO:0009266,GO:0009408,GO:0009507,GO:0009526,GO:0009532,GO:0009536,GO:0009570,GO:0009579,GO:0009628,GO:0009941,GO:0010035,GO:0010038,GO:0015031,GO:0015833,GO:0031967,GO:0031975,GO:0033036,GO:0033365,GO:0034613,GO:0042221,GO:0042886,GO:0043226,GO:0043227,GO:0043229,GO:0043231,GO:…
PAXXG289340	17,18	AT5G42050	MJC20.15	not assigned.annotated	N.A.
PAXXG291970	17,18	AT3G05540	F18C1.20	not assigned.annotated	N.A.
PAXXG292920	17,18	AT3G54890	LHCA1	Photosynthesis.photophosphorylation.photosystem I.LHC-I complex.component LHCa1	GO:0003674,GO:0005488,GO:0005515,GO:0005575,GO:0005622,GO:0005623,GO:0005737,GO:0006091,GO:0006950,GO:0008150,GO:0008152,GO:0009266,GO:0009314,GO:0009409,GO:0009416,GO:0009507,GO:0009526,GO:0009532,GO:0009534,GO:0009535,GO:0009536,GO:0009570,GO:0009579,GO:0009628,GO:0009637,GO:0009639,GO:0009642,GO:0009644,GO:0009645,GO:0009765,GO:0009768,GO:0009941,GO:0009987,GO:0010114,GO:0010218,GO:0010287,GO:…
PAXXG298270	17,18	AT4G21280	PSBQA	Photosynthesis.photophosphorylation.photosystem II.PS-II complex.oxygen-evolving center (OEC) extrinsic components.component OEC16/PsbQ	GO:0005575,GO:0005576,GO:0005622,GO:0005623,GO:0005737,GO:0009507,GO:0009532,GO:0009534,GO:0009535,GO:0009536,GO:0009570,GO:0009579,GO:0016020,GO:0031976,GO:0031977,GO:0031984,GO:0034357,GO:0042651,GO:0043226,GO:0043227,GO:0043229,GO:0043231,GO:0044422,GO:0044424,GO:0044434,GO:0044435,GO:0044436,GO:0044444,GO:0044446,GO:0044464,GO:0048046,GO:0055035
PAXXG298620	17,18	AT2G32520	T26B15.8	not assigned.not annotated	N.A.
PAXXG298810	17,18	AT1G35720	ANNAT1	not assigned.annotated	GO:0001101,GO:0005575,GO:0005576,GO:0005622,GO:0005623,GO:0005634,GO:0005737,GO:0005829,GO:0006810,GO:0006950,GO:0006970,GO:0008150,GO:0008643,GO:0009266,GO:0009314,GO:0009408,GO:0009409,GO:0009414,GO:0009415,GO:0009416,GO:0009579,GO:0009628,GO:0009639,GO:0009651,GO:0010035,GO:0015774,GO:0016020,GO:0033036,GO:0033037,GO:0042221,GO:0043226,GO:0043227,GO:0043229,GO:0043231,GO:0044424,GO:0044444,GO:…
PAXXG316460	17,18	AT5G53300	UBC10	Protein homeostasis.ubiquitin-proteasome system.ubiquitin-fold protein conjugation.MUB conjugation.conjugation E2 protein	N.A.
PAXXG316730	17,18	AT5G54190	PORA	Coenzyme metabolism.chlorophyll metabolism.chlorophyll biosynthesis.protochlorophyllide oxidoreductase (POR) activities.light-dependent POR	GO:0003674,GO:0003824,GO:0003959,GO:0005488,GO:0005515,GO:0005575,GO:0005622,GO:0005623,GO:0005737,GO:0007275,GO:0008150,GO:0008152,GO:0009314,GO:0009416,GO:0009507,GO:0009526,GO:0009527,GO:0009534,GO:0009535,GO:0009536,GO:0009579,GO:0009628,GO:0009639,GO:0009640,GO:0009642,GO:0009646,GO:0009647,GO:0009707,GO:0009719,GO:0009723,GO:0009725,GO:0009791,GO:0009941,GO:0010033,GO:0016020,GO:0016491,GO:…
PAXXG317380	17,18	AT2G31390	T28P16.12	Carbohydrate metabolism.sucrose metabolism.degradation.fructose kinase	GO:0003674,GO:0003824,GO:0004396,GO:0005575,GO:0005622,GO:0005623,GO:0005737,GO:0005829,GO:0005886,GO:0005911,GO:0005975,GO:0005996,GO:0006000,GO:0006793,GO:0006796,GO:0008150,GO:0008152,GO:0008865,GO:0009506,GO:0009987,GO:0016020,GO:0016301,GO:0016310,GO:0016740,GO:0016772,GO:0016773,GO:0019200,GO:0019318,GO:0030054,GO:0044237,GO:0044238,GO:0044262,GO:0044281,GO:0044424,GO:0044444,GO:0044464,GO:…
PAXXG320370	17,18	N.A.	N.A.	not assigned.not annotated	GO:0001101,GO:0005575,GO:0005622,GO:0005623,GO:0005737,GO:0005829,GO:0006950,GO:0008150,GO:0009266,GO:0009409,GO:0009414,GO:0009415,GO:0009628,GO:0009631,GO:0009719,GO:0009725,GO:0009737,GO:0010033,GO:0010035,GO:0016020,GO:0033993,GO:0042221,GO:0044424,GO:0044444,GO:0044464,GO:0050896,GO:0097305,GO:1901700
PAXXG325660	17,18	AT4G21570	F17L22.30	not assigned.annotated	N.A.
PAXXG325750	17,18	AT1G70370	PG2	Cell wall organisation.pectin.modification and degradation.polygalacturonase activities.regulatory protein of polygalacturonase activity	N.A.
PAXXG332470	17,18	AT2G42590	GRF9	Multi-process regulation.14-3-3 regulatory system.14-3-3 phosphoprotein-binding protein (GRF)	N.A.
PAXXG342890	17,18	AT5G19140	AILP1	not assigned.annotated	N.A.
PAXXG343890	17,18	AT3G53230	AT3G53230	Protein homeostasis.ubiquitin-proteasome system.membrane-associated protein degradation.CDC48-NPL4-UFD1 chaperone complex.platform ATPase component CDC48	N.A.
PAXXG347610	17,18	AT3G49910	F3A4.4	Protein biosynthesis.ribosome biogenesis.large ribosomal subunit (LSU).LSU proteome.component uL24	GO:0002181,GO:0003674,GO:0003676,GO:0003723,GO:0003729,GO:0003735,GO:0005198,GO:0005488,GO:0005575,GO:0005622,GO:0005623,GO:0005634,GO:0005730,GO:0005737,GO:0005773,GO:0005774,GO:0005829,GO:0005840,GO:0005844,GO:0005886,GO:0006412,GO:0006518,GO:0006807,GO:0006950,GO:0008150,GO:0008152,GO:0009058,GO:0009059,GO:0009266,GO:0009409,GO:0009507,GO:0009536,GO:0009628,GO:0009987,GO:0010467,GO:0015934,GO:…
PAXXG348790	17,18	AT1G05850	POM1	Cell wall organisation.cellulose.cellulose-hemicellulose network assembly.regulatory protein (CTL)	GO:0000271,GO:0001101,GO:0001871,GO:0003674,GO:0005488,GO:0005575,GO:0005576,GO:0005622,GO:0005623,GO:0005737,GO:0005794,GO:0005975,GO:0005976,GO:0006073,GO:0006950,GO:0006970,GO:0007275,GO:0008150,GO:0008152,GO:0009058,GO:0009059,GO:0009250,GO:0009266,GO:0009408,GO:0009414,GO:0009415,GO:0009628,GO:0009651,GO:0009653,GO:0009719,GO:0009725,GO:0009735,GO:0009825,GO:0009888,GO:0009987,GO:0010015,GO:…
PAXXG353410	17,18	AT1G73620	F25P22.3	not assigned.annotated	N.A.
PAXXG353740	17,18	AT5G63030	MJH22.9	Protein modification.S-glutathionylation.glutaredoxin	N.A.
PAXXG354990	17,18	AT1G55020	LOX1	Enzyme classification.EC_1 oxidoreductases.EC_1.13 oxidoreductase acting on single donor with incorporation of molecular oxygen (oxygenase)	GO:0003674,GO:0003824,GO:0005575,GO:0005622,GO:0005623,GO:0005737,GO:0006629,GO:0007275,GO:0008150,GO:0008152,GO:0009507,GO:0009536,GO:0009653,GO:0009791,GO:0009987,GO:0010015,GO:0010101,GO:0010102,GO:0010311,GO:0016165,GO:0016491,GO:0016701,GO:0016702,GO:0022622,GO:0030258,GO:0031347,GO:0031348,GO:0032501,GO:0032502,GO:0034440,GO:0043226,GO:0043227,GO:0043229,GO:0043231,GO:0044237,GO:0044238,GO:…
PAXXG359550	17,18	AT5G38480	GRF3	Multi-process regulation.14-3-3 regulatory system.14-3-3 phosphoprotein-binding protein (GRF)	GO:0000166,GO:0003674,GO:0005488,GO:0005524,GO:0005575,GO:0005618,GO:0005622,GO:0005623,GO:0005634,GO:0005737,GO:0005739,GO:0005794,GO:0005829,GO:0005886,GO:0005911,GO:0008144,GO:0008150,GO:0009506,GO:0009507,GO:0009536,GO:0010035,GO:0010038,GO:0012505,GO:0016020,GO:0017076,GO:0030054,GO:0030312,GO:0030554,GO:0032553,GO:0032555,GO:0032559,GO:0035639,GO:0036094,GO:0042221,GO:0043167,GO:0043168,GO:…
PAXXG361250	17,18	AT4G35090	CAT2	Redox homeostasis.enzymatic reactive oxygen scavenging.catalase	GO:0000302,GO:0003674,GO:0003824,GO:0004096,GO:0004601,GO:0005488,GO:0005575,GO:0005622,GO:0005623,GO:0005737,GO:0005739,GO:0005777,GO:0006950,GO:0006979,GO:0007623,GO:0008150,GO:0008152,GO:0009056,GO:0009266,GO:0009409,GO:0009410,GO:0009628,GO:0009631,GO:0009636,GO:0009719,GO:0009725,GO:0009733,GO:0009987,GO:0010033,GO:0010035,GO:0016043,GO:0016209,GO:0016491,GO:0016684,GO:0016999,GO:0017001,GO:…

## Sheet: stamen&column
Gene ID	Clusters	Homolog in A.thaliana	Common Name	MapMan Annotation	GO Annotation
PAXXG030200	6	AT1G26945	KDR	RNA biosynthesis.transcriptional regulation.transcription factor (bHLH)	N.A.
PAXXG032480	9	N.A.	N.A.	not assigned.not annotated	N.A.
PAXXG035250	9	N.A.	N.A.	not assigned.not annotated	GO:0000302,GO:0001101,GO:0002831,GO:0005575,GO:0005622,GO:0005623,GO:0005634,GO:0005737,GO:0005739,GO:0005829,GO:0006950,GO:0006970,GO:0006979,GO:0007154,GO:0007275,GO:0007568,GO:0008150,GO:0009266,GO:0009314,GO:0009409,GO:0009414,GO:0009415,GO:0009416,GO:0009605,GO:0009607,GO:0009611,GO:0009620,GO:0009625,GO:0009628,GO:0009636,GO:0009642,GO:0009646,GO:0009651,GO:0009719,GO:0009723,GO:0009725,GO:…
PAXXG035260	9	N.A.	N.A.	not assigned.not annotated	GO:0000302,GO:0001101,GO:0002831,GO:0005575,GO:0005622,GO:0005623,GO:0005634,GO:0005737,GO:0005739,GO:0005829,GO:0006950,GO:0006970,GO:0006979,GO:0007154,GO:0007275,GO:0007568,GO:0008150,GO:0009266,GO:0009314,GO:0009409,GO:0009414,GO:0009415,GO:0009416,GO:0009605,GO:0009607,GO:0009611,GO:0009620,GO:0009625,GO:0009628,GO:0009636,GO:0009642,GO:0009646,GO:0009651,GO:0009719,GO:0009723,GO:0009725,GO:…
PAXXG040310	9	N.A.	N.A.	Enzyme classification.EC_2 transferases.EC_2.7 transferase transferring phosphorus-containing group	N.A.
PAXXG046180	9	AT3G54400	T14E10.1	Protein homeostasis.proteolysis.aspartic-type peptidase activities.A1-class protease (Pepsin)	N.A.
PAXXG047460	9	AT2G36170	F9C22.10	Protein biosynthesis.ribosome biogenesis.large ribosomal subunit (LSU).LSU proteome.component eL40	N.A.
PAXXG070935	9	N.A.	N.A.	not assigned.not annotated	N.A.
PAXXG077950	9	N.A.	N.A.	Nutrient uptake.transition metal homeostasis.metallochaperone activities.metallothionein (MT)	GO:0003674,GO:0005488,GO:0005507,GO:0006873,GO:0006875,GO:0006878,GO:0008150,GO:0009987,GO:0019725,GO:0030003,GO:0042592,GO:0043167,GO:0043169,GO:0046872,GO:0046914,GO:0046916,GO:0048878,GO:0050801,GO:0055065,GO:0055070,GO:0055076,GO:0055080,GO:0055082,GO:0065007,GO:0065008,GO:0098771
PAXXG079580	9	AT3G50930	BCS1	not assigned.annotated	N.A.
PAXXG145300	9	AT1G05010	EFE	Phytohormone action.ethylene.biosynthesis.1-aminocyclopropane-1-carboxylate (ACC) oxidase	GO:0000302,GO:0001101,GO:0003674,GO:0003824,GO:0005488,GO:0005507,GO:0005575,GO:0005618,GO:0005622,GO:0005623,GO:0005737,GO:0005783,GO:0005794,GO:0005829,GO:0005886,GO:0005911,GO:0006950,GO:0006970,GO:0006979,GO:0008150,GO:0008152,GO:0009058,GO:0009506,GO:0009593,GO:0009605,GO:0009607,GO:0009620,GO:0009628,GO:0009651,GO:0009692,GO:0009693,GO:0009719,GO:0009720,GO:0009723,GO:0009725,GO:0009726,GO:…
PAXXG166500	9	N.A.	N.A.	not assigned.not annotated	N.A.
PAXXG168300	9	N.A.	N.A.	not assigned.not annotated	N.A.
PAXXG192200	9	AT3G08690	UBC11	Protein homeostasis.ubiquitin-proteasome system.ubiquitin-fold protein conjugation.MUB conjugation.conjugation E2 protein	N.A.
PAXXG192850	9	AT5G46570	BSK2	Phytohormone action.brassinosteroid.perception and signal transduction.receptor complex.signalling protein kinase (BSK)	GO:0003674,GO:0003824,GO:0004672,GO:0004674,GO:0004675,GO:0004888,GO:0005575,GO:0005623,GO:0005886,GO:0006464,GO:0006468,GO:0006793,GO:0006796,GO:0006807,GO:0007154,GO:0007165,GO:0007166,GO:0007167,GO:0007178,GO:0008150,GO:0008152,GO:0009719,GO:0009725,GO:0009741,GO:0009742,GO:0009755,GO:0009987,GO:0010033,GO:0014070,GO:0016020,GO:0016301,GO:0016310,GO:0016740,GO:0016772,GO:0016773,GO:0019199,GO:…
PAXXG193460	9	AT1G77380	AAP3	Solute transport.carrier-mediated transport.APC superfamily.AAAP family.amino acid transporter (AAP)	N.A.
PAXXG194920	9	N.A.	N.A.	RNA biosynthesis.transcriptional regulation.Homeobox transcription factor superfamily.transcription factor (HD-ZIP I/II)	N.A.
PAXXG199670	9	AT3G27090	AT3G27090	not assigned.annotated	N.A.
PAXXG216270	9	AT2G35260	T4C15.7	Coenzyme metabolism.chlorophyll metabolism.chlorophyll homeostasis.regulatory protein (BCM)	N.A.
PAXXG215600	9	AT1G29930	CAB1	Photosynthesis.photophosphorylation.photosystem II.LHC-II complex.component LHCb1/2/3	GO:0003674,GO:0005488,GO:0005575,GO:0005622,GO:0005623,GO:0005737,GO:0006091,GO:0008150,GO:0008152,GO:0009314,GO:0009416,GO:0009507,GO:0009526,GO:0009532,GO:0009534,GO:0009535,GO:0009536,GO:0009570,GO:0009579,GO:0009628,GO:0009765,GO:0009768,GO:0009941,GO:0009987,GO:0010287,GO:0015979,GO:0016020,GO:0016168,GO:0019684,GO:0031409,GO:0031967,GO:0031975,GO:0031976,GO:0031984,GO:0034357,GO:0042651,GO:…
PAXXG219300	9	AT5G06770	MPH15.13	RNA biosynthesis.transcriptional regulation.transcription factor (C3H-ZF)	GO:0006950,GO:0006952,GO:0008150,GO:0009605,GO:0009607,GO:0009620,GO:0043207,GO:0050832,GO:0050896,GO:0051704,GO:0051707,GO:0098542
PAXXG220680	9	AT4G26110	NAP1;1	Chromatin organisation.histone chaperone activities.histone chaperone (NAP)	GO:0000724,GO:0000725,GO:0003674,GO:0003682,GO:0005488,GO:0005515,GO:0005575,GO:0005622,GO:0005623,GO:0005634,GO:0005737,GO:0006139,GO:0006259,GO:0006281,GO:0006302,GO:0006310,GO:0006725,GO:0006807,GO:0006950,GO:0006974,GO:0008150,GO:0008152,GO:0009987,GO:0010035,GO:0010038,GO:0033554,GO:0034641,GO:0042221,GO:0042393,GO:0043170,GO:0043226,GO:0043227,GO:0043229,GO:0043231,GO:0044237,GO:0044238,GO:…
PAXXG222340	9	AT5G49480	CP1	Multi-process regulation.calcium-dependent signalling.calcium sensor (CML)	GO:0003674,GO:0005488,GO:0005509,GO:0005575,GO:0005622,GO:0005623,GO:0005737,GO:0005829,GO:0006950,GO:0006970,GO:0006972,GO:0008150,GO:0009628,GO:0009651,GO:0042538,GO:0043167,GO:0043169,GO:0044424,GO:0044444,GO:0044464,GO:0046872,GO:0050896
PAXXG225240	9	ATCG00900	N.A.	Protein biosynthesis.organelle machinery.plastidial ribosome biogenesis.small ribosomal subunit proteome.component uS7c	GO:0005575,GO:0005622,GO:0005623,GO:0005737,GO:0009507,GO:0009536,GO:0043226,GO:0043227,GO:0043229,GO:0043231,GO:0044424,GO:0044444,GO:0044464
PAXXG226310	9	AT2G27690	CYP94C1	Phytohormone action.jasmonic acid.conjugation and degradation.jasmonoyl-amino acid carboxylase (CYP94C)	N.A.
PAXXG228660	9	AT5G66210	CPK28	Protein modification.phosphorylation.CAMK protein kinase superfamily.protein kinase (CDPK)	GO:0001101,GO:0002831,GO:0002832,GO:0003674,GO:0003824,GO:0004672,GO:0004674,GO:0004683,GO:0004721,GO:0004722,GO:0005488,GO:0005515,GO:0005516,GO:0005575,GO:0005622,GO:0005623,GO:0005634,GO:0005737,GO:0005886,GO:0006464,GO:0006468,GO:0006470,GO:0006793,GO:0006796,GO:0006807,GO:0006950,GO:0006952,GO:0007154,GO:0007165,GO:0008150,GO:0008152,GO:0009605,GO:0009607,GO:0009620,GO:0009719,GO:0009725,GO:…
PAXXG230370	9	AT4G08950	EXO	not assigned.annotated	GO:0005575,GO:0005618,GO:0005622,GO:0005623,GO:0005737,GO:0005794,GO:0008150,GO:0009505,GO:0009719,GO:0009725,GO:0009741,GO:0010033,GO:0012505,GO:0014070,GO:0030312,GO:0033993,GO:0042221,GO:0043226,GO:0043227,GO:0043229,GO:0043231,GO:0044424,GO:0044444,GO:0044464,GO:0050896,GO:0071944,GO:1901700
PAXXG235100	9	AT2G19170	SLP3	Protein homeostasis.proteolysis.serine-type peptidase activities.S8-class protease (subtilisin) families.protease (SBT2)	GO:0003674,GO:0003824,GO:0004175,GO:0004252,GO:0006508,GO:0006807,GO:0008150,GO:0008152,GO:0008233,GO:0008236,GO:0016787,GO:0017171,GO:0019538,GO:0043170,GO:0044238,GO:0070011,GO:0071704,GO:0140096,GO:1901564
PAXXG237050	9	N.A.	N.A.	Phytohormone action.signalling peptides.CRP (cysteine-rich-peptide) category.RALF/RALFL-peptide activity.RALF/RALFL-precursor polypeptide	GO:0001558,GO:0003674,GO:0005102,GO:0005179,GO:0005488,GO:0005515,GO:0005575,GO:0005576,GO:0005618,GO:0005623,GO:0005911,GO:0007154,GO:0007165,GO:0007267,GO:0007275,GO:0008150,GO:0009505,GO:0009506,GO:0009719,GO:0009725,GO:0009741,GO:0009966,GO:0009987,GO:0010033,GO:0010469,GO:0010646,GO:0014070,GO:0019722,GO:0019932,GO:0022622,GO:0023051,GO:0023052,GO:0030054,GO:0030308,GO:0030312,GO:0030545,GO:…
PAXXG249740	9	AT4G39780	T19P19.170	RNA biosynthesis.transcriptional regulation.AP2/ERF transcription factor superfamily.transcription factor (DREB)	GO:0000160,GO:0001101,GO:0003674,GO:0003676,GO:0003677,GO:0003700,GO:0005488,GO:0005575,GO:0005622,GO:0005623,GO:0005634,GO:0006355,GO:0006950,GO:0006970,GO:0007154,GO:0007165,GO:0008150,GO:0009266,GO:0009314,GO:0009409,GO:0009414,GO:0009415,GO:0009416,GO:0009611,GO:0009628,GO:0009651,GO:0009719,GO:0009723,GO:0009725,GO:0009735,GO:0009736,GO:0009755,GO:0009873,GO:0009889,GO:0009987,GO:0010033,GO:…
PAXXG316730	9	AT5G54190	PORA	Coenzyme metabolism.chlorophyll metabolism.chlorophyll biosynthesis.protochlorophyllide oxidoreductase (POR) activities.light-dependent POR	GO:0003674,GO:0003824,GO:0003959,GO:0005488,GO:0005515,GO:0005575,GO:0005622,GO:0005623,GO:0005737,GO:0007275,GO:0008150,GO:0008152,GO:0009314,GO:0009416,GO:0009507,GO:0009526,GO:0009527,GO:0009534,GO:0009535,GO:0009536,GO:0009579,GO:0009628,GO:0009639,GO:0009640,GO:0009642,GO:0009646,GO:0009647,GO:0009707,GO:0009719,GO:0009723,GO:0009725,GO:0009791,GO:0009941,GO:0010033,GO:0016020,GO:0016491,GO:…
PAXXG345330	9	AT4G30210	ATR2	Cell wall organisation.lignin.monolignol biosynthesis.Cyt-P450 hydroxylase electron supply.NADPH:cytochrome P450 reductase (ATR)	N.A.
PAXXG347610	9	AT3G49910	F3A4.4	Protein biosynthesis.ribosome biogenesis.large ribosomal subunit (LSU).LSU proteome.component uL24	GO:0002181,GO:0003674,GO:0003676,GO:0003723,GO:0003729,GO:0003735,GO:0005198,GO:0005488,GO:0005575,GO:0005622,GO:0005623,GO:0005634,GO:0005730,GO:0005737,GO:0005773,GO:0005774,GO:0005829,GO:0005840,GO:0005844,GO:0005886,GO:0006412,GO:0006518,GO:0006807,GO:0006950,GO:0008150,GO:0008152,GO:0009058,GO:0009059,GO:0009266,GO:0009409,GO:0009507,GO:0009536,GO:0009628,GO:0009987,GO:0010467,GO:0015934,GO:…
PAXXG349910	9	AT1G09310	T31J12.3	Multi-process regulation.UPR (Unfolded Protein Response) signalling.IRE1-bZIP60 pathway.regulatory mediator (SVB)	N.A.
PAXXG275180	10	AT5G57560	TCH4	Enzyme classification.EC_2 transferases.EC_2.4 glycosyltransferase	N.A.
PAXXG108410	11	N.A.	N.A.	not assigned.annotated	GO:0003674,GO:0005488,GO:0005575,GO:0005622,GO:0005623,GO:0005634,GO:0005737,GO:0006950,GO:0006952,GO:0008150,GO:0009605,GO:0009607,GO:0009617,GO:0009987,GO:0010118,GO:0030246,GO:0042742,GO:0043207,GO:0043226,GO:0043227,GO:0043229,GO:0043231,GO:0044424,GO:0044464,GO:0050896,GO:0051704,GO:0051707,GO:0090332,GO:0098542
PAXXG012930	19	AT4G05320	UBQ10	Protein homeostasis.ubiquitin-proteasome system.ubiquitin-fold protein conjugation.ubiquitin conjugation (ubiquitylation).ubiquitin-fold protein (UBQ)	N.A.
PAXXG013960	19	AT3G43190	SUS4	Carbohydrate metabolism.sucrose metabolism.degradation.sucrose synthase	GO:0001101,GO:0001666,GO:0003674,GO:0003824,GO:0005575,GO:0005622,GO:0005623,GO:0005737,GO:0005773,GO:0005829,GO:0005886,GO:0005911,GO:0006950,GO:0006970,GO:0008150,GO:0008194,GO:0009266,GO:0009409,GO:0009413,GO:0009414,GO:0009415,GO:0009506,GO:0009628,GO:0009743,GO:0009744,GO:0009746,GO:0009749,GO:0010033,GO:0010035,GO:0010037,GO:0010038,GO:0010555,GO:0016020,GO:0016157,GO:0016740,GO:0016757,GO:…
PAXXG015800	19	AT2G23610	MES3	not assigned.annotated	GO:0003674,GO:0003824,GO:0006950,GO:0008150,GO:0008152,GO:0009056,GO:0009611,GO:0016137,GO:0016139,GO:0016787,GO:0016829,GO:0016830,GO:0016832,GO:0046593,GO:0050896,GO:0071704,GO:1901135,GO:1901136,GO:1901575,GO:1901657,GO:1901658
PAXXG028870	19	AT3G48890	MAPR3	Cell wall organisation.lignin.monolignol biosynthesis.Cyt-P450 hydroxylase scaffold protein (MSBP)	GO:0001558,GO:0003674,GO:0005488,GO:0005496,GO:0005515,GO:0005575,GO:0005622,GO:0005623,GO:0005634,GO:0005737,GO:0005783,GO:0005794,GO:0005886,GO:0008150,GO:0008289,GO:0009507,GO:0009534,GO:0009535,GO:0009536,GO:0009579,GO:0012505,GO:0016020,GO:0019904,GO:0020037,GO:0030308,GO:0031976,GO:0031984,GO:0034357,GO:0040008,GO:0042651,GO:0043226,GO:0043227,GO:0043229,GO:0043231,GO:0044422,GO:0044424,GO:…
PAXXG029510	19	N.A.	N.A.	Lipid metabolism.glycerolipid metabolism.glycerolipid degradation.triacylglycerol lipase activities.diacyl-/triacylglycerol lipase activities.lipase (OBL)	N.A.
PAXXG029880	19	AT5G37810	NIP4;1	Solute transport.channels.MIP family.Nodulin-26-like intrinsic protein (NIP)	GO:0003674,GO:0005215,GO:0005372,GO:0005575,GO:0005618,GO:0005623,GO:0005886,GO:0005887,GO:0006810,GO:0006811,GO:0006820,GO:0006833,GO:0008150,GO:0008509,GO:0009505,GO:0009531,GO:0015075,GO:0015103,GO:0015115,GO:0015250,GO:0015267,GO:0015318,GO:0015698,GO:0015708,GO:0015840,GO:0016020,GO:0016021,GO:0019755,GO:0022803,GO:0022838,GO:0022857,GO:0030312,GO:0031224,GO:0031226,GO:0034220,GO:0042044,GO:…
PAXXG030800	19	N.A.	N.A.	not assigned.annotated	GO:0003674,GO:0005488,GO:0005575,GO:0005622,GO:0005623,GO:0005634,GO:0005737,GO:0006950,GO:0006952,GO:0008150,GO:0009605,GO:0009607,GO:0009617,GO:0009987,GO:0010118,GO:0030246,GO:0042742,GO:0043207,GO:0043226,GO:0043227,GO:0043229,GO:0043231,GO:0044424,GO:0044464,GO:0050896,GO:0051704,GO:0051707,GO:0090332,GO:0098542
PAXXG034400	19	AT4G02340	T14P8.15	Cell wall organisation.cutin and suberin.cuticular lipid formation.epoxidation.epoxide hydrolase (EH)	N.A.
PAXXG052670	19	AT1G02500	SAM1	Coenzyme metabolism.S-adenosyl methionine (SAM) cycle.S-adenosyl methionine synthetase (MAT)	GO:0003674,GO:0003824,GO:0004478,GO:0005575,GO:0005622,GO:0005623,GO:0005737,GO:0005829,GO:0016740,GO:0016765,GO:0044424,GO:0044444,GO:0044464
PAXXG055540	19	AT5G20950	F22D1.120	Enzyme classification.EC_3 hydrolases.EC_3.2 glycosylase	N.A.
PAXXG061960	19	AT1G74040	IMS1	Amino acid metabolism.pyruvate group amino acid biosynthesis.pyruvate-derived amino acids.leucine.2-isopropylmalate synthase activity.2-isopropylmalate synthase (IPMS)	GO:0003674,GO:0003824,GO:0003852,GO:0005575,GO:0005622,GO:0005623,GO:0005737,GO:0006082,GO:0006520,GO:0006551,GO:0006807,GO:0008150,GO:0008152,GO:0008652,GO:0009058,GO:0009081,GO:0009082,GO:0009098,GO:0009507,GO:0009526,GO:0009532,GO:0009536,GO:0009570,GO:0009941,GO:0009987,GO:0016053,GO:0016740,GO:0016746,GO:0019752,GO:0031967,GO:0031975,GO:0043226,GO:0043227,GO:0043229,GO:0043231,GO:0043436,GO:…
PAXXG065580	19	AT5G42020	BIP2	not assigned.annotated	GO:0000325,GO:0005575,GO:0005618,GO:0005622,GO:0005623,GO:0005634,GO:0005654,GO:0005730,GO:0005737,GO:0005773,GO:0005774,GO:0005783,GO:0005788,GO:0005794,GO:0005829,GO:0005886,GO:0005911,GO:0006457,GO:0006508,GO:0006511,GO:0006807,GO:0006950,GO:0008150,GO:0008152,GO:0009056,GO:0009057,GO:0009506,GO:0009507,GO:0009536,GO:0009705,GO:0009719,GO:0009725,GO:0009735,GO:0009987,GO:0010033,GO:0010035,GO:…
PAXXG071270	19	AT1G17840	WBC11	Cell wall organisation.cutin and suberin.export.suberin/cutin lipid exporter (DSO)	GO:0000003,GO:0001101,GO:0003002,GO:0003006,GO:0003674,GO:0003824,GO:0005215,GO:0005319,GO:0005342,GO:0005488,GO:0005515,GO:0005575,GO:0005623,GO:0005886,GO:0006810,GO:0006811,GO:0006820,GO:0006869,GO:0006950,GO:0006970,GO:0007275,GO:0007389,GO:0008028,GO:0008150,GO:0008509,GO:0008514,GO:0009611,GO:0009628,GO:0009651,GO:0009653,GO:0009719,GO:0009725,GO:0009737,GO:0009790,GO:0009791,GO:0009793,GO:…
PAXXG080560	19	AT1G73270	scpl6	Enzyme classification.EC_3 hydrolases.EC_3.4 hydrolase acting on peptide bond (peptidase)	GO:0003674,GO:0003824,GO:0008150,GO:0008152,GO:0016740,GO:0016746,GO:0016747,GO:0016752,GO:0019748
PAXXG097420	19	AT1G54580	ACP2	Lipid metabolism.fatty acid metabolism.plastidial fatty acid synthase (ptFAS) system.acyl carrier protein (ptACP)	GO:0000035,GO:0000036,GO:0003674,GO:0005488,GO:0005575,GO:0005622,GO:0005623,GO:0005737,GO:0005829,GO:0005975,GO:0006082,GO:0006629,GO:0006631,GO:0006633,GO:0006643,GO:0006644,GO:0006664,GO:0006793,GO:0006796,GO:0006950,GO:0006970,GO:0008150,GO:0008152,GO:0008610,GO:0008654,GO:0009058,GO:0009245,GO:0009247,GO:0009311,GO:0009312,GO:0009507,GO:0009536,GO:0009628,GO:0009651,GO:0009987,GO:0016051,GO:…
PAXXG113000	19	AT3G54340	AP3	RNA biosynthesis.transcriptional regulation.transcription factor (MADS/AGL)	GO:0000003,GO:0003002,GO:0003006,GO:0005575,GO:0005622,GO:0005623,GO:0005634,GO:0007275,GO:0007389,GO:0008150,GO:0009653,GO:0009791,GO:0009908,GO:0010093,GO:0010097,GO:0022414,GO:0032501,GO:0032502,GO:0043226,GO:0043227,GO:0043229,GO:0043231,GO:0044424,GO:0044464,GO:0048367,GO:0048437,GO:0048438,GO:0048443,GO:0048444,GO:0048448,GO:0048449,GO:0048455,GO:0048466,GO:0048608,GO:0048646,GO:0048731,GO:…
PAXXG115110	19	N.A.	N.A.	not assigned.not annotated	N.A.
PAXXG122100	19	AT1G11910	APA1	Protein homeostasis.proteolysis.aspartic-type peptidase activities.A1-class protease (Pepsin)	GO:0003674,GO:0003824,GO:0004175,GO:0004190,GO:0005575,GO:0005622,GO:0005623,GO:0005737,GO:0005773,GO:0005829,GO:0005911,GO:0006508,GO:0006807,GO:0006950,GO:0006970,GO:0008150,GO:0008152,GO:0008233,GO:0009056,GO:0009057,GO:0009506,GO:0009628,GO:0009651,GO:0009719,GO:0009725,GO:0009735,GO:0010033,GO:0010035,GO:0010038,GO:0016787,GO:0019538,GO:0030054,GO:0030163,GO:0042221,GO:0043170,GO:0043226,GO:…
PAXXG129320	19	AT1G08510	FATB	Lipid metabolism.fatty acid metabolism.plastidial fatty acid synthase (ptFAS) system.termination of fatty acid chains.palmitoyl-ACP thioesterase (FATB)	N.A.
PAXXG129710	19	AT1G79750	NADP-ME4	Lipid metabolism.fatty acid metabolism.citrate shuttle.cytosolic NADP-dependent malic enzyme	GO:0003674,GO:0003824,GO:0004470,GO:0004473,GO:0005575,GO:0005622,GO:0005623,GO:0005737,GO:0006082,GO:0006090,GO:0006108,GO:0008150,GO:0008152,GO:0009507,GO:0009536,GO:0009987,GO:0016491,GO:0016614,GO:0016615,GO:0016616,GO:0019752,GO:0032787,GO:0043226,GO:0043227,GO:0043229,GO:0043231,GO:0043436,GO:0043648,GO:0044237,GO:0044281,GO:0044424,GO:0044444,GO:0044464,GO:0055114,GO:0071704
PAXXG155310	19	AT1G65980	TPX1	Redox homeostasis.thiol-based redox regulation.peroxiredoxin activities.type-2 peroxiredoxin (PrxII)	GO:0005575,GO:0005622,GO:0005623,GO:0005737,GO:0005829,GO:0005886,GO:0008150,GO:0009507,GO:0009536,GO:0010035,GO:0010038,GO:0016020,GO:0042221,GO:0043226,GO:0043227,GO:0043229,GO:0043231,GO:0044424,GO:0044444,GO:0044464,GO:0046686,GO:0050896,GO:0071944
PAXXG156790	19	N.A.	N.A.	not assigned.not annotated	N.A.
PAXXG186970	19	AT5G53300	UBC10	Protein homeostasis.ubiquitin-proteasome system.ubiquitin-fold protein conjugation.MUB conjugation.conjugation E2 protein	GO:0003674,GO:0003824,GO:0004842,GO:0005488,GO:0005515,GO:0006464,GO:0006508,GO:0006511,GO:0006807,GO:0008150,GO:0008152,GO:0009056,GO:0009057,GO:0009987,GO:0016567,GO:0016740,GO:0019538,GO:0019787,GO:0019899,GO:0019941,GO:0030163,GO:0031625,GO:0032446,GO:0036211,GO:0043170,GO:0043412,GO:0043632,GO:0044237,GO:0044238,GO:0044248,GO:0044257,GO:0044260,GO:0044265,GO:0044267,GO:0044389,GO:0051603,GO:…
PAXXG189620	19	N.A.	N.A.	Cell wall organisation.cutin and suberin.export.cuticular lipid transfer accessory factor (LTPG)	GO:0003674,GO:0005488,GO:0005575,GO:0005618,GO:0005622,GO:0005623,GO:0005737,GO:0005783,GO:0005794,GO:0005886,GO:0006810,GO:0006869,GO:0006950,GO:0006952,GO:0007275,GO:0008150,GO:0008289,GO:0009505,GO:0009605,GO:0009607,GO:0009620,GO:0010876,GO:0012505,GO:0016020,GO:0030312,GO:0031224,GO:0031225,GO:0031226,GO:0032501,GO:0032502,GO:0033036,GO:0042335,GO:0043207,GO:0043226,GO:0043227,GO:0043229,GO:…
PAXXG192060	19	AT5G55480	SVL1	not assigned.annotated	GO:0000902,GO:0000904,GO:0003674,GO:0003824,GO:0005488,GO:0005509,GO:0005575,GO:0005618,GO:0005623,GO:0005886,GO:0005911,GO:0005975,GO:0005976,GO:0006073,GO:0006950,GO:0006952,GO:0006968,GO:0007275,GO:0008081,GO:0008150,GO:0008152,GO:0008889,GO:0009505,GO:0009506,GO:0009653,GO:0009664,GO:0009791,GO:0009826,GO:0009888,GO:0009932,GO:0009987,GO:0010015,GO:0010016,GO:0010026,GO:0010052,GO:0010053,GO:…
PAXXG211200	19	AT3G43190	SUS4	Carbohydrate metabolism.sucrose metabolism.degradation.sucrose synthase	GO:0001101,GO:0001666,GO:0003674,GO:0003824,GO:0005575,GO:0005622,GO:0005623,GO:0005737,GO:0005773,GO:0005829,GO:0005886,GO:0005911,GO:0006950,GO:0006970,GO:0008150,GO:0008194,GO:0009266,GO:0009409,GO:0009413,GO:0009414,GO:0009415,GO:0009506,GO:0009628,GO:0009743,GO:0009744,GO:0009746,GO:0009749,GO:0010033,GO:0010035,GO:0010037,GO:0010038,GO:0010555,GO:0016020,GO:0016157,GO:0016740,GO:0016757,GO:…
PAXXG215030	19	AT1G75290	F22H5.18	Enzyme classification.EC_1 oxidoreductases.EC_1.3 oxidoreductase acting on CH-CH group of donor	GO:0003674,GO:0003824,GO:0005575,GO:0005623,GO:0005886,GO:0006725,GO:0006950,GO:0006979,GO:0008150,GO:0008152,GO:0009058,GO:0009698,GO:0009699,GO:0009806,GO:0009807,GO:0009987,GO:0010035,GO:0010038,GO:0016020,GO:0016491,GO:0016651,GO:0019438,GO:0019748,GO:0042221,GO:0044237,GO:0044249,GO:0044464,GO:0044550,GO:0046686,GO:0050664,GO:0050896,GO:0055114,GO:0071704,GO:0071944,GO:1901360,GO:1901362,GO:…
PAXXG218080	19	AT1G10650	F20B24.9	not assigned.annotated	N.A.
PAXXG228520	19	AT1G47480	F16N3.25	not assigned.annotated	GO:0003674,GO:0003824,GO:0008150,GO:0008152,GO:0009056,GO:0016787
PAXXG240270	19	AT5G54980	MBG8.25	not assigned.annotated	GO:0003674,GO:0005488,GO:0005575,GO:0005623,GO:0005886,GO:0016020,GO:0044464,GO:0048037,GO:0051536,GO:0051540,GO:0071944
PAXXG242310	19	AT1G71250	F3I17.10	not assigned.annotated	GO:0005575,GO:0005576,GO:0005618,GO:0005622,GO:0005623,GO:0005737,GO:0009507,GO:0009534,GO:0009536,GO:0009579,GO:0030312,GO:0031976,GO:0031984,GO:0043226,GO:0043227,GO:0043229,GO:0043231,GO:0044422,GO:0044424,GO:0044434,GO:0044435,GO:0044444,GO:0044446,GO:0044464,GO:0048046,GO:0071944
PAXXG285980	19	AT2G37170	PIP2B	Solute transport.channels.MIP family.plasma membrane intrinsic protein (PIP)	GO:0003674,GO:0005215,GO:0005372,GO:0005575,GO:0006810,GO:0006833,GO:0008150,GO:0015250,GO:0015267,GO:0015318,GO:0016020,GO:0016021,GO:0022803,GO:0022838,GO:0022857,GO:0031224,GO:0042044,GO:0044425,GO:0051179,GO:0051234,GO:0055085
PAXXG298620	19	AT2G32520	T26B15.8	not assigned.not annotated	N.A.
PAXXG298810	19	AT1G35720	ANNAT1	not assigned.annotated	GO:0001101,GO:0005575,GO:0005576,GO:0005622,GO:0005623,GO:0005634,GO:0005737,GO:0005829,GO:0006810,GO:0006950,GO:0006970,GO:0008150,GO:0008643,GO:0009266,GO:0009314,GO:0009408,GO:0009409,GO:0009414,GO:0009415,GO:0009416,GO:0009579,GO:0009628,GO:0009639,GO:0009651,GO:0010035,GO:0015774,GO:0016020,GO:0033036,GO:0033037,GO:0042221,GO:0043226,GO:0043227,GO:0043229,GO:0043231,GO:0044424,GO:0044444,GO:…
PAXXG342890	19	AT5G19140	AILP1	not assigned.annotated	N.A.
PAXXG000190	28	AT1G63220	F9N12.16	not assigned.annotated	GO:0005575,GO:0005622,GO:0005623,GO:0005737,GO:0044424,GO:0044464
PAXXG000430	28	AT3G23890	TOPII	Cell division.DNA replication.preinitiation.DNA topoisomerase (TOP2)	GO:0000003,GO:0000075,GO:0000278,GO:0000280,GO:0000712,GO:0000819,GO:0003674,GO:0003824,GO:0003916,GO:0005575,GO:0005622,GO:0005623,GO:0005634,GO:0006139,GO:0006259,GO:0006310,GO:0006725,GO:0006807,GO:0006996,GO:0007049,GO:0007059,GO:0007093,GO:0007127,GO:0007131,GO:0007346,GO:0008150,GO:0008152,GO:0009987,GO:0016043,GO:0016853,GO:0022402,GO:0022414,GO:0031570,GO:0034641,GO:0035825,GO:0043170,GO:…
PAXXG001120	28	AT1G02130	RA-5	Vesicle trafficking.multi-pathway trafficking regulation.vesicle tethering.RAB-GTPase activities.D-class RAB GTPase	GO:0000003,GO:0000139,GO:0000902,GO:0000904,GO:0003006,GO:0005575,GO:0005622,GO:0005623,GO:0005737,GO:0005773,GO:0005783,GO:0005789,GO:0005794,GO:0005802,GO:0005829,GO:0005886,GO:0005911,GO:0006810,GO:0006888,GO:0007275,GO:0008150,GO:0009506,GO:0009555,GO:0009653,GO:0009826,GO:0009856,GO:0009860,GO:0009932,GO:0009987,GO:0010035,GO:0010038,GO:0012505,GO:0016020,GO:0016043,GO:0016049,GO:0016192,GO:…
PAXXG001460	28	AT5G51550	EXL3	not assigned.annotated	N.A.
PAXXG001640	28	N.A.	N.A.	Chromatin organisation.chromatin structure.DNA bridging.linker histone (H1)	GO:0005575,GO:0005622,GO:0005623,GO:0005634,GO:0005694,GO:0043226,GO:0043227,GO:0043228,GO:0043229,GO:0043231,GO:0043232,GO:0044424,GO:0044464
PAXXG003570	28	AT5G34850	PAP26	not assigned.annotated	GO:0003674,GO:0003824,GO:0003993,GO:0005575,GO:0005618,GO:0005622,GO:0005623,GO:0005737,GO:0005773,GO:0005829,GO:0006793,GO:0006796,GO:0008150,GO:0008152,GO:0009505,GO:0009987,GO:0016311,GO:0016787,GO:0016788,GO:0016791,GO:0030312,GO:0042578,GO:0042592,GO:0043226,GO:0043227,GO:0043229,GO:0043231,GO:0044237,GO:0044424,GO:0044444,GO:0044464,GO:0048878,GO:0050801,GO:0055062,GO:0055081,GO:0055083,GO:…
PAXXG003910	28	AT4G29735	AT4G29735	not assigned.not annotated	N.A.
PAXXG004010	28	AT2G19480	NAP1;2	Chromatin organisation.histone chaperone activities.histone chaperone (NAP)	GO:0000724,GO:0000725,GO:0003674,GO:0003682,GO:0005488,GO:0005515,GO:0005575,GO:0005622,GO:0005623,GO:0005634,GO:0005737,GO:0006139,GO:0006259,GO:0006281,GO:0006302,GO:0006310,GO:0006725,GO:0006807,GO:0006950,GO:0006974,GO:0008150,GO:0008152,GO:0009987,GO:0010035,GO:0010038,GO:0033554,GO:0034641,GO:0042221,GO:0042393,GO:0043170,GO:0043226,GO:0043227,GO:0043229,GO:0043231,GO:0044237,GO:0044238,GO:…
PAXXG005330	28	AT2G46500	ATPI4K	Multi-process regulation.phosphatidylinositol and inositol phosphate system.biosynthesis.phosphatidylinositol kinase activities.phosphatidylinositol 4-kinase (PI4K-gamma)	GO:0001101,GO:0003674,GO:0003824,GO:0005488,GO:0005543,GO:0005575,GO:0005622,GO:0005623,GO:0005634,GO:0005737,GO:0005777,GO:0006793,GO:0006796,GO:0008150,GO:0008152,GO:0008289,GO:0009719,GO:0009725,GO:0009737,GO:0009909,GO:0009987,GO:0010033,GO:0016301,GO:0016310,GO:0016740,GO:0016772,GO:0033993,GO:0035091,GO:0042221,GO:0042579,GO:0043167,GO:0043168,GO:0043226,GO:0043227,GO:0043229,GO:0043231,GO:…
PAXXG005390	28	AT4G15000	DL3545W	Protein biosynthesis.ribosome biogenesis.large ribosomal subunit (LSU).LSU proteome.component eL27	GO:0003674,GO:0003735,GO:0005198,GO:0005575,GO:0005622,GO:0005623,GO:0005737,GO:0005829,GO:0005840,GO:0005844,GO:0015934,GO:0016020,GO:0022625,GO:0022626,GO:0032991,GO:0042788,GO:0043226,GO:0043228,GO:0043229,GO:0043232,GO:0044391,GO:0044422,GO:0044424,GO:0044444,GO:0044445,GO:0044446,GO:0044464,GO:1990904
PAXXG007210	28	AT2G36060	MMZ3	Protein homeostasis.ubiquitin-proteasome system.ubiquitin-fold protein conjugation.ubiquitin conjugation (ubiquitylation).polyubiquitination.Ubc13-Uev1 conjugating E2 complex.component Uev1	N.A.
PAXXG007510	28	AT1G48410	AGO1	RNA processing.mRNA silencing.miRNA pathway.RNA-induced silencing complex (RISC) assembly and export.miRNA recruiting factor (AGO1/AGO10)	N.A.
PAXXG008540	28	AT3G52600	CWINV2	Carbohydrate metabolism.sucrose metabolism.degradation.invertase activities.cell wall acid beta-fructofuranosidase (CWIN)	GO:0003674,GO:0003824,GO:0004553,GO:0004564,GO:0004575,GO:0005575,GO:0005618,GO:0005623,GO:0005975,GO:0005976,GO:0005982,GO:0005984,GO:0005985,GO:0005987,GO:0006073,GO:0006810,GO:0006950,GO:0006952,GO:0008150,GO:0008152,GO:0009056,GO:0009311,GO:0009313,GO:0009605,GO:0009607,GO:0009617,GO:0009620,GO:0009987,GO:0015926,GO:0016052,GO:0016787,GO:0016798,GO:0030312,GO:0033036,GO:0042742,GO:0043170,GO:…
PAXXG009100	28	AT1G30690	T5I8.14	not assigned.annotated	GO:0005575,GO:0005622,GO:0005623,GO:0005634,GO:0005737,GO:0005829,GO:0005886,GO:0016020,GO:0043226,GO:0043227,GO:0043229,GO:0043231,GO:0044424,GO:0044444,GO:0044464,GO:0071944
PAXXG009140	28	AT1G72880	F3N23.8	not assigned.not annotated	N.A.
PAXXG010440	28	AT4G02890	UBQ14	Protein homeostasis.ubiquitin-proteasome system.ubiquitin-fold protein conjugation.ubiquitin conjugation (ubiquitylation).ubiquitin-fold protein (UBQ)	GO:0000003,GO:0000209,GO:0003006,GO:0003674,GO:0005488,GO:0005515,GO:0005575,GO:0005622,GO:0005623,GO:0005737,GO:0006464,GO:0006508,GO:0006513,GO:0006807,GO:0007049,GO:0008150,GO:0008152,GO:0009056,GO:0009057,GO:0009653,GO:0009987,GO:0010498,GO:0010499,GO:0016567,GO:0016579,GO:0019538,GO:0019953,GO:0022402,GO:0022413,GO:0022414,GO:0030154,GO:0030163,GO:0030435,GO:0030437,GO:0031386,GO:0032446,GO:…
PAXXG010780	28	AT4G08180	ORP1C	not assigned.annotated	N.A.
PAXXG010920	28	AT4G08230	T12G13.70	not assigned.not annotated	N.A.
PAXXG012800	28	AT2G18740	MSF3.12	RNA processing.pre-RNA splicing.U2-type-intron-specific major spliceosome.U1/U2/U4/U5-associated Sm accessory ribonucleoprotein complex.component Sm-E	N.A.
PAXXG012980	28	AT4G27230	HTA2	Chromatin organisation.chromatin structure.DNA wrapping.histone (H2A)	GO:0000228,GO:0000785,GO:0000790,GO:0003674,GO:0003676,GO:0003677,GO:0005488,GO:0005575,GO:0005618,GO:0005622,GO:0005623,GO:0005634,GO:0005694,GO:0005730,GO:0006325,GO:0006342,GO:0006355,GO:0006996,GO:0008150,GO:0009889,GO:0009890,GO:0009892,GO:0009987,GO:0010468,GO:0010556,GO:0010558,GO:0010605,GO:0010629,GO:0016043,GO:0016458,GO:0019219,GO:0019222,GO:0030312,GO:0031323,GO:0031324,GO:0031326,GO:…
PAXXG013130	28	N.A.	N.A.	not assigned.not annotated	N.A.
PAXXG013380	28	AT4G16450	DL4250W	Cellular respiration.oxidative phosphorylation.NADH dehydrogenase complex.non-core modules.beta subcomplex.component NDUFB1/MNLL	N.A.
PAXXG014160	28	N.A.	N.A.	Cytoskeleton organisation.microtubular network.microtubule dynamics.microtubule-stabilizing factor (WDL)	N.A.
PAXXG014440	28	AT1G56020	F14J16.33	not assigned.not annotated	N.A.
PAXXG014510	28	AT5G23860	TUB8	Cytoskeleton organisation.microtubular network.alpha-beta-Tubulin heterodimer.component beta-Tubulin	GO:0005575,GO:0005622,GO:0005623,GO:0005856,GO:0043226,GO:0043228,GO:0043229,GO:0043232,GO:0044424,GO:0044464
PAXXG014880	28	AT5G44730	K23L20.7	not assigned.not annotated	N.A.
PAXXG015060	28	AT2G01970	F14H20.4	not assigned.annotated	GO:0003674,GO:0003824,GO:0006518,GO:0006807,GO:0006950,GO:0008150,GO:0008152,GO:0009058,GO:0009237,GO:0009605,GO:0009987,GO:0009991,GO:0016491,GO:0016614,GO:0016616,GO:0019184,GO:0019290,GO:0019748,GO:0031667,GO:0033707,GO:0034641,GO:0042594,GO:0043043,GO:0043603,GO:0043604,GO:0044237,GO:0044249,GO:0044271,GO:0044550,GO:0050896,GO:0051186,GO:0051188,GO:0055114,GO:0071704,GO:1901564,GO:1901566,GO:…
PAXXG015600	28	N.A.	N.A.	Redox homeostasis.thiol-based redox regulation.thioredoxin reductase activities.ferredoxin-dependent thioredoxin reductase (FTR) complex.subunit alpha	GO:0005575,GO:0005622,GO:0005623,GO:0005737,GO:0008150,GO:0008152,GO:0009507,GO:0009536,GO:0043226,GO:0043227,GO:0043229,GO:0043231,GO:0044424,GO:0044444,GO:0044464,GO:0055114
PAXXG016350	28	AT1G14260	F14L17.2	Protein homeostasis.ubiquitin-proteasome system.ubiquitin-fold protein conjugation.ubiquitin conjugation (ubiquitylation).ubiquitin-ligase E3 activities.RING-domain E3 ligase activities.RING-v-class E3 ligase	GO:0000323,GO:0005575,GO:0005622,GO:0005623,GO:0005737,GO:0005764,GO:0005768,GO:0005773,GO:0012505,GO:0031410,GO:0031982,GO:0043226,GO:0043227,GO:0043229,GO:0043231,GO:0044424,GO:0044444,GO:0044464,GO:0097708
PAXXG016930	28	AT3G52905	AT3G52905	not assigned.not annotated	N.A.
PAXXG018550	28	AT4G31550	WRKY11	RNA biosynthesis.transcriptional regulation.WRKY transcription factor activity.transcription factor (WRKY)	GO:0001101,GO:0003674,GO:0003682,GO:0005488,GO:0008150,GO:0009719,GO:0009725,GO:0009737,GO:0009739,GO:0009937,GO:0009938,GO:0009966,GO:0009968,GO:0010033,GO:0010646,GO:0010648,GO:0023051,GO:0023057,GO:0033993,GO:0042221,GO:0048519,GO:0048523,GO:0048583,GO:0048585,GO:0050789,GO:0050794,GO:0050896,GO:0065007,GO:0097305,GO:1901700,GO:1990841
PAXXG020210	28	N.A.	N.A.	RNA biosynthesis.transcriptional regulation.MYB transcription factor superfamily.transcription factor (MYB)	GO:0000003,GO:0000981,GO:0000988,GO:0000989,GO:0001067,GO:0001076,GO:0001101,GO:0001134,GO:0001135,GO:0003006,GO:0003674,GO:0003676,GO:0003677,GO:0003700,GO:0005488,GO:0005575,GO:0005622,GO:0005623,GO:0005634,GO:0006355,GO:0006357,GO:0006996,GO:0007033,GO:0007154,GO:0007165,GO:0007275,GO:0007276,GO:0008150,GO:0008285,GO:0009555,GO:0009653,GO:0009719,GO:0009723,GO:0009725,GO:0009735,GO:0009739,GO:…
PAXXG021720	28	AT5G02960	F9G14.270	Protein biosynthesis.ribosome biogenesis.small ribosomal subunit (SSU).SSU proteome.component uS12	N.A.
PAXXG021910	28	AT4G33625	AT4G33625	not assigned.not annotated	N.A.
PAXXG022610	28	AT5G09570	F17I14.240	not assigned.not annotated	N.A.
PAXXG023330	28	AT1G08560	SYP111	Cell division.cytokinesis.cell-plate formation.SNARE cell-plate vesicle fusion complex.Qa-SNARE component KNOLLE	N.A.
PAXXG024140	28	AT1G15690	AVP1	Solute transport.primary active transport.VHP PPase family.proton-translocating pyrophosphatase (VHP1)	N.A.
PAXXG024810	28	N.A.	N.A.	RNA biosynthesis.transcriptional regulation.MYB transcription factor superfamily.transcription factor (GARP)	GO:0000156,GO:0000160,GO:0001101,GO:0001763,GO:0003674,GO:0003676,GO:0003677,GO:0003700,GO:0005488,GO:0005575,GO:0005622,GO:0005623,GO:0005634,GO:0006355,GO:0006950,GO:0007154,GO:0007165,GO:0007275,GO:0008150,GO:0009267,GO:0009414,GO:0009415,GO:0009605,GO:0009628,GO:0009653,GO:0009719,GO:0009725,GO:0009735,GO:0009736,GO:0009737,GO:0009755,GO:0009787,GO:0009788,GO:0009888,GO:0009889,GO:0009890,GO:…
PAXXG025030	28	AT2G22640	BRK1	Cytoskeleton organisation.microfilament network.actin polymerisation.SCAR/WAVE ARP2/3-activating complex.component BRK1	GO:0000902,GO:0000904,GO:0003674,GO:0005488,GO:0005515,GO:0005575,GO:0005622,GO:0005623,GO:0005737,GO:0005856,GO:0005886,GO:0006928,GO:0006996,GO:0007010,GO:0007015,GO:0008064,GO:0008150,GO:0008154,GO:0009653,GO:0009888,GO:0009987,GO:0010026,GO:0010090,GO:0010638,GO:0016020,GO:0016043,GO:0022607,GO:0030029,GO:0030036,GO:0030041,GO:0030154,GO:0030832,GO:0030833,GO:0030838,GO:0031209,GO:0031334,GO:…
PAXXG025380	28	N.A.	N.A.	Enzyme classification.EC_2 transferases.EC_2.7 transferase transferring phosphorus-containing group	GO:0002229,GO:0002239,GO:0005575,GO:0005623,GO:0005886,GO:0006950,GO:0006952,GO:0008150,GO:0009605,GO:0009607,GO:0016020,GO:0043207,GO:0044464,GO:0050896,GO:0051704,GO:0051707,GO:0071944,GO:0098542
PAXXG025630	28	N.A.	N.A.	not assigned.not annotated	N.A.
PAXXG025810	28	AT4G26840	SUMO1	Protein homeostasis.ubiquitin-proteasome system.ubiquitin-fold protein conjugation.SUMO conjugation (sumoylation).ubiquitin-fold protein (SUMO)	N.A.
PAXXG025930	28	AT4G18100	F15J5.70	Protein biosynthesis.ribosome biogenesis.large ribosomal subunit (LSU).LSU proteome.component eL32	N.A.
PAXXG026670	28	AT2G03150	emb1579	not assigned.annotated	N.A.
PAXXG026730	28	AT4G16146	AT4G16146	not assigned.not annotated	N.A.
PAXXG028430	28	AT1G20693	HMGB2	Chromatin organisation.chromatin structure.DNA bending.architectural protein (HMG-B)	GO:0000785,GO:0001067,GO:0003674,GO:0003676,GO:0003677,GO:0003682,GO:0003700,GO:0005198,GO:0005488,GO:0005575,GO:0005622,GO:0005623,GO:0005634,GO:0005694,GO:0006325,GO:0006333,GO:0006355,GO:0006996,GO:0008150,GO:0009889,GO:0009987,GO:0010468,GO:0010556,GO:0016043,GO:0019219,GO:0019222,GO:0030527,GO:0031323,GO:0031326,GO:0043226,GO:0043227,GO:0043228,GO:0043229,GO:0043231,GO:0043232,GO:0044212,GO:…
PAXXG028540	28	AT1G01230	F6F3.4	Lipid metabolism.sphingolipid metabolism.ceramide biosynthesis.serine C-palmitoyltransferase activity.regulatory protein (ORM)	N.A.
PAXXG029520	28	N.A.	N.A.	Solute transport.carrier-mediated transport.fatty acid transporter (FAX)	GO:0005575,GO:0005622,GO:0005623,GO:0005737,GO:0009507,GO:0009526,GO:0009536,GO:0009941,GO:0031967,GO:0031975,GO:0043226,GO:0043227,GO:0043229,GO:0043231,GO:0044422,GO:0044424,GO:0044434,GO:0044435,GO:0044444,GO:0044446,GO:0044464
PAXXG030220	28	AT2G02870	T17M13.4	not assigned.annotated	N.A.
PAXXG031260	28	N.A.	N.A.	Cytoskeleton organisation.microfilament network.actin-membrane compartment interaction.NET-type actin-membrane nexus protein families.actin-binding protein (NET4)	GO:0005575,GO:0005622,GO:0005623,GO:0005737,GO:0005773,GO:0005774,GO:0016020,GO:0031090,GO:0043226,GO:0043227,GO:0043229,GO:0043231,GO:0044422,GO:0044424,GO:0044437,GO:0044444,GO:0044446,GO:0044464,GO:0098588,GO:0098805
PAXXG031460	28	AT2G23090	F21P24.15	not assigned.annotated	N.A.
PAXXG032020	28	AT2G42740	RPL16A	Protein biosynthesis.ribosome biogenesis.large ribosomal subunit (LSU).LSU proteome.component uL5	N.A.
PAXXG033100	28	AT5G57330	MJB24.14	not assigned.annotated	N.A.
PAXXG033260	28	AT1G70090	LGT8	Cell wall organisation.hemicellulose.xylan.biosynthesis.galacturonosyltransferase	GO:0000271,GO:0003674,GO:0003824,GO:0005575,GO:0005622,GO:0005623,GO:0005737,GO:0005794,GO:0005975,GO:0005976,GO:0008150,GO:0008152,GO:0008194,GO:0009058,GO:0009059,GO:0012505,GO:0016051,GO:0016740,GO:0016757,GO:0016758,GO:0043170,GO:0043226,GO:0043227,GO:0043229,GO:0043231,GO:0044238,GO:0044424,GO:0044444,GO:0044464,GO:0047262,GO:0071704,GO:1901576
PAXXG033460	28	N.A.	N.A.	not assigned.annotated	N.A.
PAXXG034730	28	AT2G44620	MTACP-1	Lipid metabolism.fatty acid metabolism.mitochondrial fatty acid synthase (mtFAS) system.acyl carrier protein (mtACP)	GO:0000035,GO:0000036,GO:0003674,GO:0005488,GO:0005575,GO:0005622,GO:0005623,GO:0005737,GO:0005739,GO:0005759,GO:0005829,GO:0005975,GO:0006082,GO:0006629,GO:0006631,GO:0006633,GO:0006643,GO:0006644,GO:0006664,GO:0006793,GO:0006796,GO:0008150,GO:0008152,GO:0008610,GO:0008654,GO:0009058,GO:0009245,GO:0009247,GO:0009311,GO:0009312,GO:0009987,GO:0016051,GO:0016053,GO:0019637,GO:0019752,GO:0019842,GO:…
PAXXG036000	28	AT1G07770	RPS15A	Protein biosynthesis.ribosome biogenesis.small ribosomal subunit (SSU).SSU proteome.component uS8	GO:0003674,GO:0003735,GO:0005198,GO:0005575,GO:0005622,GO:0005623,GO:0005737,GO:0005829,GO:0005840,GO:0015935,GO:0022626,GO:0022627,GO:0032991,GO:0043226,GO:0043228,GO:0043229,GO:0043232,GO:0044391,GO:0044422,GO:0044424,GO:0044444,GO:0044445,GO:0044446,GO:0044464,GO:1990904
PAXXG036690	28	AT2G36460	F1O11.9	Cellular respiration.glycolysis.cytosolic glycolysis.fructose-bisphosphate aldolase (FBA)	N.A.
PAXXG037900	28	AT5G57890	MTI20.15	Amino acid metabolism.shikimate group amino acid biosynthesis.tryptophan.anthranilate synthase heterodimer.subunit beta	GO:0000162,GO:0003674,GO:0003824,GO:0004049,GO:0005575,GO:0005622,GO:0005623,GO:0005737,GO:0005950,GO:0006082,GO:0006520,GO:0006568,GO:0006576,GO:0006586,GO:0006725,GO:0006807,GO:0008150,GO:0008152,GO:0008652,GO:0009058,GO:0009072,GO:0009073,GO:0009308,GO:0009309,GO:0009889,GO:0009987,GO:0010600,GO:0010817,GO:0016053,GO:0016829,GO:0016830,GO:0016833,GO:0018130,GO:0019222,GO:0019438,GO:0019752,GO:…
PAXXG038130	28	AT1G56450	PBG1	Protein homeostasis.ubiquitin-proteasome system.26S proteasome.20S core particle.beta-type components.component beta type-7	GO:0000502,GO:0005575,GO:0005622,GO:0005623,GO:0005737,GO:0005829,GO:0005839,GO:0005840,GO:0006950,GO:0006970,GO:0008150,GO:0009628,GO:0009651,GO:0010035,GO:0010038,GO:0019774,GO:0022626,GO:0032991,GO:0042221,GO:0043226,GO:0043228,GO:0043229,GO:0043232,GO:0044424,GO:0044444,GO:0044445,GO:0044464,GO:0046686,GO:0050896,GO:1902494,GO:1905368,GO:1905369,GO:1990904
PAXXG038470	28	AT5G35460	MOK9.4	not assigned.annotated	N.A.
PAXXG039070	28	AT3G61600	POB1	Protein homeostasis.ubiquitin-proteasome system.ubiquitin-fold protein conjugation.Cullin-based ubiquitylation complexes.CUL3-BTB E3 ubiquitin ligase complexes.BTB/POZ substrate adaptor activities.substate adaptor (LRB)	N.A.
PAXXG039670	28	AT1G22930	F19G10.11	not assigned.not annotated	N.A.
PAXXG039850	28	AT3G25980	MAD2	Cell division.cell cycle organisation.sister chromatid separation.spindle assembly checkpoint machinery.checkpoint protein (MAD2)	GO:0000075,GO:0000278,GO:0000775,GO:0000776,GO:0005575,GO:0005622,GO:0005623,GO:0005634,GO:0005635,GO:0005694,GO:0005737,GO:0005819,GO:0005828,GO:0005856,GO:0005874,GO:0005876,GO:0007049,GO:0007088,GO:0007093,GO:0007094,GO:0007346,GO:0008150,GO:0009987,GO:0010369,GO:0010564,GO:0010639,GO:0010948,GO:0010965,GO:0012505,GO:0015630,GO:0022402,GO:0030071,GO:0031577,GO:0031967,GO:0031975,GO:0032991,GO:…
PAXXG040110	28	AT5G63135	AT5G63135	not assigned.not annotated	N.A.
PAXXG040320	28	N.A.	N.A.	RNA biosynthesis.transcriptional regulation.WRKY transcription factor activity.transcription factor (WRKY)	N.A.
PAXXG040930	28	AT5G63190	MDC12.16	Multi-process regulation.TOR (Target Of Rapamycin) signalling.TOR kinase substrates.TOR-dependent regulatory protein (MRF) of protein translation	N.A.
PAXXG041510	28	AT5G59240	MNC17.7	Protein biosynthesis.ribosome biogenesis.small ribosomal subunit (SSU).SSU proteome.component eS8	GO:0000313,GO:0000462,GO:0003674,GO:0003735,GO:0005198,GO:0005575,GO:0005622,GO:0005623,GO:0005737,GO:0005829,GO:0005840,GO:0006139,GO:0006364,GO:0006396,GO:0006725,GO:0006807,GO:0006996,GO:0008150,GO:0008152,GO:0009507,GO:0009532,GO:0009536,GO:0009547,GO:0009570,GO:0009987,GO:0010467,GO:0015935,GO:0016043,GO:0016070,GO:0016072,GO:0022607,GO:0022613,GO:0022618,GO:0022626,GO:0022627,GO:0030490,GO:…
PAXXG041560	28	AT3G07360	PUB9	Protein homeostasis.ubiquitin-proteasome system.ubiquitin-fold protein conjugation.ubiquitin conjugation (ubiquitylation).ubiquitin-ligase E3 activities.U-Box E3 ligase activities.group-II ligase	GO:0001101,GO:0003674,GO:0003824,GO:0004842,GO:0005102,GO:0005488,GO:0005515,GO:0005575,GO:0005622,GO:0005623,GO:0005634,GO:0005737,GO:0005886,GO:0006464,GO:0006807,GO:0006950,GO:0007154,GO:0008150,GO:0008152,GO:0009414,GO:0009415,GO:0009605,GO:0009628,GO:0009719,GO:0009725,GO:0009737,GO:0009987,GO:0009991,GO:0010033,GO:0010035,GO:0016020,GO:0016567,GO:0016740,GO:0019538,GO:0019787,GO:0031668,GO:…
PAXXG041610	28	AT1G02130	RA-5	Vesicle trafficking.multi-pathway trafficking regulation.vesicle tethering.RAB-GTPase activities.D-class RAB GTPase	GO:0000139,GO:0005575,GO:0005622,GO:0005623,GO:0005737,GO:0005783,GO:0005789,GO:0005794,GO:0006810,GO:0006888,GO:0008150,GO:0012505,GO:0016020,GO:0016192,GO:0031090,GO:0031984,GO:0042175,GO:0043226,GO:0043227,GO:0043229,GO:0043231,GO:0044422,GO:0044424,GO:0044425,GO:0044431,GO:0044432,GO:0044444,GO:0044446,GO:0044464,GO:0046907,GO:0048193,GO:0051179,GO:0051234,GO:0051641,GO:0051649,GO:0098588,GO:…
PAXXG041710	28	AT1G33120	AT1G33120	Protein biosynthesis.ribosome biogenesis.large ribosomal subunit (LSU).LSU proteome.component uL6	GO:0002181,GO:0003674,GO:0003676,GO:0003723,GO:0003735,GO:0005198,GO:0005488,GO:0005575,GO:0005622,GO:0005623,GO:0005737,GO:0005829,GO:0005840,GO:0006412,GO:0006518,GO:0006807,GO:0008150,GO:0008152,GO:0009058,GO:0009059,GO:0009987,GO:0010467,GO:0015934,GO:0019538,GO:0022625,GO:0022626,GO:0032991,GO:0034641,GO:0034645,GO:0043043,GO:0043170,GO:0043226,GO:0043228,GO:0043229,GO:0043232,GO:0043603,GO:…
PAXXG042400	28	AT1G08200	AXS2	Carbohydrate metabolism.nucleotide sugar biosynthesis.UDP-D-xylose biosynthesis.UDP-D-apiose / UPD-D-xylose synthetase	N.A.
PAXXG042660	28	AT4G11820	MVA1	Secondary metabolism.terpenoids.mevalonate pathway.3-hydroxy-3-methylglutaryl-CoA synthase	GO:0003674,GO:0003824,GO:0004421,GO:0005575,GO:0005622,GO:0005623,GO:0005737,GO:0005829,GO:0005911,GO:0006084,GO:0006139,GO:0006163,GO:0006629,GO:0006637,GO:0006644,GO:0006720,GO:0006725,GO:0006732,GO:0006753,GO:0006790,GO:0006793,GO:0006796,GO:0006807,GO:0008150,GO:0008152,GO:0008299,GO:0008610,GO:0008654,GO:0009058,GO:0009117,GO:0009150,GO:0009240,GO:0009259,GO:0009506,GO:0009987,GO:0016740,GO:…
PAXXG043110	28	N.A.	N.A.	not assigned.not annotated	N.A.
PAXXG044020	28	AT1G11910	APA1	Protein homeostasis.proteolysis.aspartic-type peptidase activities.A1-class protease (Pepsin)	GO:0003674,GO:0003824,GO:0004175,GO:0004190,GO:0005575,GO:0005622,GO:0005623,GO:0005737,GO:0005773,GO:0005829,GO:0005911,GO:0006508,GO:0006807,GO:0006950,GO:0006970,GO:0008150,GO:0008152,GO:0008233,GO:0009056,GO:0009057,GO:0009506,GO:0009628,GO:0009651,GO:0009719,GO:0009725,GO:0009735,GO:0010033,GO:0010035,GO:0010038,GO:0016787,GO:0019538,GO:0030054,GO:0030163,GO:0042221,GO:0043170,GO:0043226,GO:…
PAXXG045020	28	AT2G34160	T14G11.28	RNA biosynthesis.RNA polymerase II-dependent transcription.transcription termination.R-loop removal.R-loop reader protein (ALBA1/2)	N.A.
PAXXG045540	28	AT5G19780	TUA5	Cytoskeleton organisation.microtubular network.alpha-beta-Tubulin heterodimer.component alpha-Tubulin	GO:0005575,GO:0005622,GO:0005623,GO:0005856,GO:0043226,GO:0043228,GO:0043229,GO:0043232,GO:0044424,GO:0044464
PAXXG045620	28	AT2G32120	HSP70T-2	Protein homeostasis.protein quality control.cytosolic Hsp70 chaperone system.chaperone (Hsp70)	GO:0000302,GO:0006950,GO:0006979,GO:0008150,GO:0009266,GO:0009314,GO:0009408,GO:0009416,GO:0009628,GO:0009636,GO:0009642,GO:0009644,GO:0010035,GO:0042221,GO:0042493,GO:0042542,GO:0046677,GO:0050896,GO:1901700
PAXXG047740	28	AT2G36320	F2H17.7	not assigned.annotated	N.A.
PAXXG048890	28	AT5G37600	ARABIDOPSIS	Nutrient uptake.nitrogen assimilation.ammonium assimilation.glutamine synthetase activities.cytosolic glutamine synthetase (GLN1)	GO:0005575,GO:0005622,GO:0005623,GO:0005737,GO:0044424,GO:0044464
PAXXG048990	28	N.A.	N.A.	Chromatin organisation.chromatin structure.DNA bridging.linker histone (H1)	GO:0005575,GO:0005622,GO:0005623,GO:0005634,GO:0005694,GO:0005730,GO:0005737,GO:0005739,GO:0031974,GO:0031981,GO:0043226,GO:0043227,GO:0043228,GO:0043229,GO:0043231,GO:0043232,GO:0043233,GO:0044422,GO:0044424,GO:0044428,GO:0044444,GO:0044446,GO:0044464,GO:0070013
PAXXG049410	28	AT5G37720	ALY4	RNA processing.RNA export.TREX/THO ribonucleoparticle (RNP) trafficking complex.mRNA export adaptor activities.mRNA-binding adaptor (ALY/Tho4)	GO:0003674,GO:0003676,GO:0003723,GO:0003729,GO:0005488,GO:0005575,GO:0005622,GO:0005623,GO:0005634,GO:0005654,GO:0005730,GO:0031974,GO:0031981,GO:0043226,GO:0043227,GO:0043228,GO:0043229,GO:0043231,GO:0043232,GO:0043233,GO:0044422,GO:0044424,GO:0044428,GO:0044446,GO:0044464,GO:0070013,GO:0097159,GO:1901363
PAXXG049950	28	AT1G09200	T12M4.9	Chromatin organisation.chromatin structure.DNA wrapping.histone (H3)	N.A.
PAXXG050970	28	AT4G24220	VEP1	not assigned.annotated	GO:0003002,GO:0003674,GO:0003824,GO:0005575,GO:0005622,GO:0005623,GO:0005737,GO:0005829,GO:0006629,GO:0006950,GO:0007275,GO:0007389,GO:0008150,GO:0008152,GO:0008202,GO:0009611,GO:0010051,GO:0016491,GO:0016627,GO:0016628,GO:0032501,GO:0032502,GO:0035671,GO:0044238,GO:0044424,GO:0044444,GO:0044464,GO:0048856,GO:0050896,GO:0055114,GO:0071704,GO:1901360
PAXXG052830	28	AT1G09330	T31J12.5	Vesicle trafficking.exocytic trafficking.secretory vesicle trafficking.ECHIDNA-YIP trafficking complex.component ECHIDNA	N.A.
PAXXG053460	28	AT5G26960	F2P16.220	not assigned.annotated	GO:0000151,GO:0005575,GO:0005622,GO:0005623,GO:0031461,GO:0031463,GO:0032991,GO:0044424,GO:0044464,GO:1902494,GO:1990234
PAXXG054890	28	AT4G24920	F13M23.60	Protein translocation.endoplasmic reticulum.co-translational insertion system.Sec61 subcomplex.subunit gamma	N.A.
PAXXG054980	28	N.A.	N.A.	not assigned.not annotated	N.A.
PAXXG055630	28	N.A.	N.A.	not assigned.not annotated	N.A.
PAXXG056090	28	AT2G06025	AT2G06025	not assigned.not annotated	N.A.
PAXXG056920	28	AT4G27130	T24A18.80	Protein biosynthesis.translation initiation.Pre-Initiation Complex (PIC) module.eIF1 PIC assembly factor activity.assembly factor (eIF1)	N.A.
PAXXG057700	28	AT3G11500	AT3G11500	RNA processing.pre-RNA splicing.U2-type-intron-specific major spliceosome.U1/U2/U4/U5-associated Sm accessory ribonucleoprotein complex.component Sm-G	GO:0000375,GO:0000377,GO:0000398,GO:0003674,GO:0003676,GO:0003723,GO:0003729,GO:0005488,GO:0005575,GO:0005622,GO:0005623,GO:0005634,GO:0005681,GO:0005682,GO:0005684,GO:0005685,GO:0005686,GO:0005687,GO:0005689,GO:0005737,GO:0005829,GO:0006139,GO:0006396,GO:0006397,GO:0006725,GO:0006807,GO:0008150,GO:0008152,GO:0008380,GO:0009987,GO:0010467,GO:0016070,GO:0016071,GO:0030532,GO:0032991,GO:0034641,GO:…
PAXXG057980	28	AT3G58970	MGT6	Solute transport.channels.CorA family.metal cation transporter (MRS/MGT)	GO:0003674,GO:0005215,GO:0005575,GO:0005622,GO:0005623,GO:0005737,GO:0005739,GO:0005886,GO:0006810,GO:0006811,GO:0006812,GO:0007275,GO:0008150,GO:0008324,GO:0009555,GO:0015075,GO:0015095,GO:0015318,GO:0015693,GO:0016020,GO:0022857,GO:0022890,GO:0030001,GO:0032501,GO:0032502,GO:0034220,GO:0043226,GO:0043227,GO:0043229,GO:0043231,GO:0044424,GO:0044444,GO:0044464,GO:0046873,GO:0048229,GO:0048856,GO:…
PAXXG058010	28	AT5G19900	F28I16.50	not assigned.not annotated	N.A.
PAXXG058450	28	AT3G55280	RPL23AB	Protein biosynthesis.ribosome biogenesis.large ribosomal subunit (LSU).LSU proteome.component uL23	N.A.
PAXXG058620	28	AT1G09690	F21M12.8	Protein biosynthesis.ribosome biogenesis.large ribosomal subunit (LSU).LSU proteome.component eL21	GO:0003674,GO:0003735,GO:0005198,GO:0005575,GO:0005622,GO:0005623,GO:0005634,GO:0005730,GO:0005737,GO:0005829,GO:0005840,GO:0006412,GO:0006518,GO:0006807,GO:0008150,GO:0008152,GO:0009058,GO:0009059,GO:0009507,GO:0009536,GO:0009987,GO:0010467,GO:0015934,GO:0019538,GO:0022625,GO:0022626,GO:0031974,GO:0031981,GO:0032991,GO:0034641,GO:0034645,GO:0043043,GO:0043170,GO:0043226,GO:0043227,GO:0043228,GO:…
PAXXG060710	28	AT1G54270	EIF4A-2	Protein biosynthesis.translation initiation.mRNA loading.mRNA unwinding factor (eIF4A)	N.A.
PAXXG061220	28	AT1G48110	ECT7	RNA processing.RNA modification.mRNA methylation.N6-methyladenosine methylation reading.methylation reader (ECT)	N.A.
PAXXG061330	28	AT1G23410	F26F24.28	Protein biosynthesis.ribosome biogenesis.small ribosomal subunit (SSU).SSU proteome.component eS31	N.A.
PAXXG061420	28	AT1G02500	SAM1	Coenzyme metabolism.S-adenosyl methionine (SAM) cycle.S-adenosyl methionine synthetase (MAT)	GO:0003674,GO:0003824,GO:0004478,GO:0005575,GO:0005622,GO:0005623,GO:0005737,GO:0005829,GO:0016740,GO:0016765,GO:0044424,GO:0044444,GO:0044464
PAXXG061660	28	AT5G60930	MSL3.50	Cytoskeleton organisation.microtubular network.Kinesin microtubule-based motor protein activities.motor protein (Kinesin-4)	GO:0003674,GO:0003774,GO:0003777,GO:0003824,GO:0005575,GO:0005622,GO:0005623,GO:0005856,GO:0005871,GO:0005875,GO:0005911,GO:0006928,GO:0007017,GO:0007018,GO:0008150,GO:0008574,GO:0009506,GO:0009987,GO:0015630,GO:0016462,GO:0016787,GO:0016817,GO:0016818,GO:0016887,GO:0017111,GO:0030054,GO:0032991,GO:0042623,GO:0043226,GO:0043228,GO:0043229,GO:0043232,GO:0044422,GO:0044424,GO:0044430,GO:0044446,GO:…
PAXXG061720	28	AT5G08290	YLS8	RNA processing.pre-RNA splicing.U2-type-intron-specific major spliceosome.U5 small nuclear ribonucleoprotein particle (snRNP).protein factor (U5-15kDa/YLS8)	N.A.
PAXXG061950	28	AT3G27260	GTE8	RNA biosynthesis.transcriptional regulation.transcriptional co-activator (BET/GTE)	N.A.
PAXXG062670	28	AT2G25110	SDF2	Protein homeostasis.protein quality control.ER Quality Control (ERQC) machinery.BiP chaperone system.ERdj3B-BiP-SDF2 chaperone complex.component SDF2	N.A.
PAXXG063630	28	AT2G46140	T3F17.21	not assigned.annotated	GO:0005575,GO:0005576,GO:0005622,GO:0005623,GO:0005737,GO:0005829,GO:0005886,GO:0006950,GO:0006952,GO:0008150,GO:0009314,GO:0009416,GO:0009605,GO:0009607,GO:0009611,GO:0009620,GO:0009628,GO:0009642,GO:0009644,GO:0016020,GO:0043207,GO:0044424,GO:0044444,GO:0044464,GO:0048046,GO:0050832,GO:0050896,GO:0051704,GO:0051707,GO:0071944,GO:0098542
PAXXG064160	28	AT4G35300	TMT2	Solute transport.carrier-mediated transport.MFS superfamily.SP family.monosaccharide transporter (AZT)	GO:0000325,GO:0003674,GO:0005215,GO:0005351,GO:0005355,GO:0005402,GO:0005575,GO:0005622,GO:0005623,GO:0005737,GO:0005773,GO:0005774,GO:0005794,GO:0006810,GO:0006811,GO:0006812,GO:0008150,GO:0008324,GO:0008643,GO:0008645,GO:0009605,GO:0009607,GO:0009624,GO:0009705,GO:0012505,GO:0015075,GO:0015077,GO:0015078,GO:0015144,GO:0015145,GO:0015149,GO:0015291,GO:0015293,GO:0015294,GO:0015295,GO:0015318,GO:…
PAXXG065140	28	N.A.	N.A.	not assigned.not annotated	N.A.
PAXXG065680	28	AT4G39200	T22F8.100	Protein biosynthesis.ribosome biogenesis.small ribosomal subunit (SSU).SSU proteome.component eS25	N.A.
PAXXG065720	28	N.A.	N.A.	not assigned.not annotated	N.A.
PAXXG066100	28	AT5G16760	INOSITOL	Multi-process regulation.phosphatidylinositol and inositol phosphate system.biosynthesis.inositol phosphate kinase activities.inositol polyphosphate kinase (ITPK)	GO:0000003,GO:0000166,GO:0000825,GO:0003006,GO:0003674,GO:0003824,GO:0005488,GO:0005524,GO:0006066,GO:0006793,GO:0006796,GO:0007275,GO:0008144,GO:0008150,GO:0008152,GO:0009058,GO:0009791,GO:0009987,GO:0010154,GO:0010264,GO:0016301,GO:0016310,GO:0016311,GO:0016740,GO:0016772,GO:0016773,GO:0016787,GO:0016788,GO:0016791,GO:0017076,GO:0017144,GO:0019637,GO:0019751,GO:0022414,GO:0030554,GO:0032501,GO:…
PAXXG066470	28	AT1G07790	HTB1	Chromatin organisation.chromatin structure.DNA wrapping.histone (H2B)	N.A.
PAXXG069600	28	AT4G31410	F3L17.5	not assigned.not annotated	N.A.
PAXXG070790	28	AT5G47120	BI1	Multi-process regulation.Programmed Cell Death (PCD) system.suppressor (BI-1)	GO:0000038,GO:0001101,GO:0005575,GO:0005622,GO:0005623,GO:0005634,GO:0005635,GO:0005737,GO:0005783,GO:0006082,GO:0006629,GO:0006631,GO:0006950,GO:0006983,GO:0006984,GO:0007154,GO:0007165,GO:0008150,GO:0008152,GO:0009414,GO:0009415,GO:0009607,GO:0009628,GO:0009987,GO:0010035,GO:0010941,GO:0012505,GO:0019752,GO:0023052,GO:0031967,GO:0031975,GO:0032787,GO:0033554,GO:0034976,GO:0042221,GO:0043067,GO:…
PAXXG071890	28	AT2G18040	PIN1AT	Protein modification.protein folding.peptidyl-prolyl isomerase (Parvulin)	GO:0000413,GO:0003674,GO:0003755,GO:0003824,GO:0005575,GO:0005622,GO:0005623,GO:0005737,GO:0005783,GO:0005829,GO:0005886,GO:0005911,GO:0006464,GO:0006807,GO:0008150,GO:0008152,GO:0009506,GO:0009605,GO:0009606,GO:0009628,GO:0009629,GO:0009630,GO:0009909,GO:0009987,GO:0012505,GO:0016020,GO:0016853,GO:0016859,GO:0018193,GO:0018208,GO:0019538,GO:0030054,GO:0032879,GO:0032880,GO:0036211,GO:0043170,GO:…
PAXXG072210	28	AT1G44110	CYCA1;1	Cell division.cell cycle organisation.cell cycle control.CYCLIN regulatory protein activities.regulatory protein (CYCA)	GO:0000003,GO:0000280,GO:0003006,GO:0005575,GO:0005622,GO:0005623,GO:0005634,GO:0005737,GO:0006996,GO:0007049,GO:0007135,GO:0007140,GO:0007275,GO:0007276,GO:0008150,GO:0009555,GO:0009556,GO:0009987,GO:0016043,GO:0019953,GO:0022402,GO:0022412,GO:0022414,GO:0032501,GO:0032502,GO:0032504,GO:0034293,GO:0043226,GO:0043227,GO:0043229,GO:0043231,GO:0043934,GO:0044424,GO:0044464,GO:0044703,GO:0048229,GO:…
PAXXG072630	28	AT3G24550	PERK1	Protein modification.phosphorylation.TKL protein kinase superfamily.protein kinase (PERK)	GO:0003674,GO:0003824,GO:0004672,GO:0004674,GO:0004675,GO:0004888,GO:0005575,GO:0005623,GO:0005886,GO:0006464,GO:0006468,GO:0006793,GO:0006796,GO:0006807,GO:0006950,GO:0007154,GO:0007165,GO:0007166,GO:0007167,GO:0007178,GO:0008150,GO:0008152,GO:0009605,GO:0009607,GO:0009611,GO:0009620,GO:0009987,GO:0016020,GO:0016301,GO:0016310,GO:0016740,GO:0016772,GO:0016773,GO:0019199,GO:0019538,GO:0023052,GO:…
PAXXG075240	28	AT3G04810	NEK2	Protein modification.phosphorylation.protein kinase (NEK)	N.A.
PAXXG075740	28	AT2G36900	MEMB11	Vesicle trafficking.multi-pathway trafficking regulation.target membrane fusion.SNARE membrane fusion complexes.Qb-type SNARE components.membrin-group component	GO:0000149,GO:0002682,GO:0002791,GO:0003674,GO:0005484,GO:0005488,GO:0005515,GO:0005575,GO:0005622,GO:0005623,GO:0005737,GO:0005768,GO:0005770,GO:0005783,GO:0005789,GO:0005794,GO:0005798,GO:0005801,GO:0006605,GO:0006623,GO:0006810,GO:0006886,GO:0006888,GO:0006891,GO:0006892,GO:0006896,GO:0006906,GO:0006996,GO:0007034,GO:0008104,GO:0008150,GO:0009987,GO:0010008,GO:0012505,GO:0012506,GO:0012507,GO:…
PAXXG077080	28	AT1G61030	T7P1.16	Cell division.cell cycle organisation.sister chromatid separation.cohesin establishment.cohesin cofactor (WAPL)	N.A.
PAXXG077595	28	AT2G28720	T11P11.3	Chromatin organisation.chromatin structure.DNA wrapping.histone (H2B)	N.A.
PAXXG077850	28	AT3G12580	HSP70	Protein homeostasis.protein quality control.cytosolic Hsp70 chaperone system.chaperone (Hsp70)	N.A.
PAXXG079650	28	N.A.	N.A.	RNA biosynthesis.transcriptional regulation.transcriptional co-activator (P15)	GO:0003674,GO:0003712,GO:0003713,GO:0005575,GO:0005622,GO:0005623,GO:0005634,GO:0005667,GO:0006355,GO:0006357,GO:0008150,GO:0009889,GO:0009891,GO:0009893,GO:0010468,GO:0010556,GO:0010557,GO:0010604,GO:0010628,GO:0019219,GO:0019222,GO:0031323,GO:0031325,GO:0031326,GO:0031328,GO:0031334,GO:0032991,GO:0043226,GO:0043227,GO:0043229,GO:0043231,GO:0043254,GO:0044087,GO:0044089,GO:0044424,GO:0044464,GO:…
PAXXG080000	28	AT1G26355	SP1L1	Cytoskeleton organisation.microtubular network.microtubule dynamics.microtubule (MT) plus-end-tracking.MT plus-end-tracking protein (SPR1)	N.A.
PAXXG080010	28	AT3G02230	RGP1	Carbohydrate metabolism.nucleotide sugar biosynthesis.UDP-L-arabinose biosynthesis.UDP-L-arabinose mutase	GO:0003674,GO:0003824,GO:0005575,GO:0005622,GO:0005623,GO:0005737,GO:0005794,GO:0005829,GO:0006139,GO:0006464,GO:0006486,GO:0006725,GO:0006793,GO:0006807,GO:0008150,GO:0008152,GO:0009058,GO:0009059,GO:0009100,GO:0009101,GO:0009225,GO:0009832,GO:0009987,GO:0012505,GO:0016853,GO:0016866,GO:0019538,GO:0033356,GO:0034641,GO:0034645,GO:0036211,GO:0042546,GO:0043170,GO:0043226,GO:0043227,GO:0043229,GO:…
PAXXG080190	28	AT2G34250	F13P17.9	Protein translocation.endoplasmic reticulum.co-translational insertion system.Sec61 subcomplex.subunit alpha	GO:0003674,GO:0005215,GO:0005575,GO:0005622,GO:0005623,GO:0005737,GO:0005783,GO:0006605,GO:0006612,GO:0006620,GO:0006810,GO:0006886,GO:0008104,GO:0008150,GO:0008320,GO:0008565,GO:0012505,GO:0015031,GO:0015399,GO:0015405,GO:0015450,GO:0015833,GO:0022804,GO:0022857,GO:0022884,GO:0031204,GO:0033036,GO:0033365,GO:0034613,GO:0042886,GO:0042887,GO:0043226,GO:0043227,GO:0043229,GO:0043231,GO:0044424,GO:…
PAXXG081220	28	AT5G59150	RABA2D	Vesicle trafficking.multi-pathway trafficking regulation.vesicle tethering.RAB-GTPase activities.A-class RAB GTPase	GO:0005575,GO:0005622,GO:0005623,GO:0005737,GO:0005768,GO:0005829,GO:0005886,GO:0005911,GO:0008150,GO:0009504,GO:0009506,GO:0009987,GO:0012505,GO:0016020,GO:0030054,GO:0031410,GO:0031982,GO:0042546,GO:0043226,GO:0043227,GO:0043229,GO:0044085,GO:0044424,GO:0044444,GO:0044464,GO:0055044,GO:0071554,GO:0071840,GO:0071944,GO:0097708
PAXXG081680	28	AT5G59300	UBC7	Protein homeostasis.ubiquitin-proteasome system.ubiquitin-fold protein conjugation.ubiquitin conjugation (ubiquitylation).polyubiquitination.Ubc13-Uev1 conjugating E2 complex.component Ubc13	N.A.
PAXXG081710	28	AT2G28720	T11P11.3	Chromatin organisation.chromatin structure.DNA wrapping.histone (H2B)	GO:0005575,GO:0005622,GO:0005623,GO:0005634,GO:0005694,GO:0043226,GO:0043227,GO:0043228,GO:0043229,GO:0043231,GO:0043232,GO:0044424,GO:0044464
PAXXG082000	28	N.A.	N.A.	Protein translocation.endoplasmic reticulum.co-translational insertion system.Sec61 subcomplex.subunit beta	N.A.
PAXXG082500	28	AT3G15430	AT3G15430	not assigned.annotated	N.A.
PAXXG082820	28	AT2G45470	FLA8	Cell wall organisation.cell wall proteins.hydroxyproline-rich glycoprotein activities.arabinogalactan-protein activities.Fasciclin-type arabinogalactan protein (FLA)	GO:0005575,GO:0005576,GO:0005618,GO:0005623,GO:0005886,GO:0009505,GO:0016020,GO:0030312,GO:0031224,GO:0031225,GO:0031226,GO:0044425,GO:0044459,GO:0044464,GO:0046658,GO:0048046,GO:0071944
PAXXG083430	28	AT2G46620	F13A10.15	not assigned.annotated	GO:0003674,GO:0003824,GO:0005575,GO:0005622,GO:0005623,GO:0005737,GO:0005739,GO:0005740,GO:0005743,GO:0006996,GO:0007005,GO:0008150,GO:0009987,GO:0016020,GO:0016043,GO:0016462,GO:0016787,GO:0016817,GO:0016818,GO:0016887,GO:0017004,GO:0017062,GO:0017111,GO:0019866,GO:0022607,GO:0031090,GO:0031966,GO:0031967,GO:0031975,GO:0033108,GO:0034551,GO:0034622,GO:0042623,GO:0043226,GO:0043227,GO:0043229,GO:…
PAXXG085960	28	AT5G56010	HSP81-3	Protein homeostasis.protein quality control.Hsp90 chaperone system.chaperone (Hsp90)	GO:0002376,GO:0003674,GO:0003824,GO:0005575,GO:0005576,GO:0005618,GO:0005622,GO:0005623,GO:0005634,GO:0005730,GO:0005737,GO:0005773,GO:0005774,GO:0005794,GO:0005829,GO:0005886,GO:0006457,GO:0006950,GO:0006952,GO:0006955,GO:0008150,GO:0009266,GO:0009408,GO:0009507,GO:0009532,GO:0009536,GO:0009570,GO:0009605,GO:0009607,GO:0009617,GO:0009628,GO:0009814,GO:0009816,GO:0009987,GO:0010035,GO:0010038,GO:…
PAXXG086480	28	AT3G50830	COR413-PM2	not assigned.annotated	GO:0005575,GO:0005622,GO:0005623,GO:0005737,GO:0005773,GO:0005774,GO:0005886,GO:0008150,GO:0009743,GO:0009744,GO:0009746,GO:0009749,GO:0009750,GO:0010033,GO:0016020,GO:0031090,GO:0034284,GO:0034285,GO:0042221,GO:0043226,GO:0043227,GO:0043229,GO:0043231,GO:0044422,GO:0044424,GO:0044437,GO:0044444,GO:0044446,GO:0044464,GO:0050896,GO:0071944,GO:0098588,GO:0098805,GO:1901700
PAXXG086750	28	AT2G27040	AGO4	Chromatin organisation.DNA methylation.RNA-directed DNA methylation (RdDM) pathway.siRNA-integrating factor (AGO)	N.A.
PAXXG087580	28	AT4G26000	PEP	not assigned.annotated	GO:0000003,GO:0003006,GO:0005575,GO:0005622,GO:0005623,GO:0005634,GO:0006139,GO:0006351,GO:0006396,GO:0006725,GO:0006807,GO:0007275,GO:0008150,GO:0008152,GO:0009058,GO:0009059,GO:0009299,GO:0009791,GO:0009908,GO:0009987,GO:0010467,GO:0016070,GO:0016071,GO:0018130,GO:0019438,GO:0022414,GO:0032501,GO:0032502,GO:0032774,GO:0034641,GO:0034645,GO:0034654,GO:0043170,GO:0043226,GO:0043227,GO:0043229,GO:…
PAXXG087590	28	AT5G61650	CYCP4;2	Cell division.cell cycle organisation.cell cycle control.CYCLIN regulatory protein activities.regulatory protein (CYCP/CYCU)	N.A.
PAXXG087730	28	N.A.	N.A.	not assigned.not annotated	GO:0003674,GO:0003676,GO:0003677,GO:0005488,GO:0005575,GO:0005622,GO:0005623,GO:0005634,GO:0005730,GO:0008150,GO:0031974,GO:0031981,GO:0043226,GO:0043227,GO:0043228,GO:0043229,GO:0043231,GO:0043232,GO:0043233,GO:0043565,GO:0044422,GO:0044424,GO:0044428,GO:0044446,GO:0044464,GO:0048580,GO:0050789,GO:0050793,GO:0051239,GO:0065007,GO:0070013,GO:0080050,GO:0097159,GO:1901363,GO:2000014,GO:2000026,GO:…
PAXXG087780	28	AT5G17190	MKP11.4	not assigned.not annotated	N.A.
PAXXG087940	28	AT3G03740	BPM4	Protein homeostasis.ubiquitin-proteasome system.ubiquitin-fold protein conjugation.Cullin-based ubiquitylation complexes.CUL3-BTB E3 ubiquitin ligase complexes.BTB/POZ substrate adaptor activities.substrate adaptor (BPM)	GO:0001101,GO:0005575,GO:0005622,GO:0005623,GO:0005737,GO:0005829,GO:0006950,GO:0006970,GO:0007154,GO:0008150,GO:0009414,GO:0009415,GO:0009605,GO:0009628,GO:0009651,GO:0009987,GO:0009991,GO:0010035,GO:0031668,GO:0033554,GO:0042221,GO:0042631,GO:0044424,GO:0044444,GO:0044464,GO:0050896,GO:0051716,GO:0070887,GO:0071214,GO:0071229,GO:0071462,GO:0071470,GO:0071472,GO:0071496,GO:0104004,GO:1901700,GO:…
PAXXG088380	28	AT4G09800	RPS18C	Protein biosynthesis.ribosome biogenesis.small ribosomal subunit (SSU).SSU proteome.component uS13	GO:0003674,GO:0003676,GO:0003723,GO:0003729,GO:0003735,GO:0005198,GO:0005488,GO:0005575,GO:0005618,GO:0005622,GO:0005623,GO:0005634,GO:0005730,GO:0005737,GO:0005773,GO:0005774,GO:0005829,GO:0005840,GO:0005886,GO:0005911,GO:0006412,GO:0006413,GO:0006518,GO:0006807,GO:0008150,GO:0008152,GO:0009058,GO:0009059,GO:0009506,GO:0009987,GO:0010467,GO:0015935,GO:0016020,GO:0019538,GO:0022613,GO:0022626,GO:…
PAXXG088480	28	N.A.	N.A.	not assigned.not annotated	N.A.
PAXXG088750	28	AT5G26330	F9D12.16	not assigned.annotated	N.A.
PAXXG089220	28	AT5G47780	GAUT4	not assigned.annotated	GO:0003674,GO:0003824,GO:0005575,GO:0005622,GO:0005623,GO:0005737,GO:0005794,GO:0008194,GO:0012505,GO:0016740,GO:0016757,GO:0016758,GO:0043226,GO:0043227,GO:0043229,GO:0043231,GO:0044424,GO:0044444,GO:0044464,GO:0047262
PAXXG089720	28	AT3G54180	CDKB1;1	Cell division.cell cycle organisation.cell cycle control.CYCLIN-dependent protein kinase complex.catalytic component CDKB	GO:0000003,GO:0000082,GO:0000278,GO:0000307,GO:0000902,GO:0003006,GO:0003674,GO:0003824,GO:0004672,GO:0004674,GO:0004693,GO:0005488,GO:0005515,GO:0005575,GO:0005622,GO:0005623,GO:0005634,GO:0005737,GO:0006139,GO:0006259,GO:0006260,GO:0006261,GO:0006275,GO:0006464,GO:0006468,GO:0006725,GO:0006793,GO:0006796,GO:0006807,GO:0007049,GO:0007154,GO:0007165,GO:0007275,GO:0007346,GO:0008150,GO:0008152,GO:…
PAXXG092300	28	AT2G28060	F24D13.15	Protein modification.phosphorylation.CAMK protein kinase superfamily.SNF1-related SnRK1 kinase complex.regulatory subunit beta	GO:0001932,GO:0003674,GO:0008150,GO:0019207,GO:0019220,GO:0019222,GO:0019887,GO:0030234,GO:0031323,GO:0031399,GO:0032268,GO:0042325,GO:0043549,GO:0045859,GO:0050789,GO:0050790,GO:0050794,GO:0051171,GO:0051174,GO:0051246,GO:0051338,GO:0060255,GO:0065007,GO:0065009,GO:0080090,GO:0098772
PAXXG093150	28	AT2G43320	F14B2.22	not assigned.not annotated	N.A.
PAXXG093500	28	AT2G28740	HIS4	Chromatin organisation.chromatin structure.DNA wrapping.histone (H4)	GO:0000228,GO:0000785,GO:0000786,GO:0000788,GO:0000790,GO:0003674,GO:0003676,GO:0003677,GO:0005488,GO:0005515,GO:0005575,GO:0005622,GO:0005623,GO:0005634,GO:0005694,GO:0006323,GO:0006325,GO:0006333,GO:0006334,GO:0006996,GO:0008150,GO:0009987,GO:0016043,GO:0022607,GO:0031497,GO:0031974,GO:0031981,GO:0032991,GO:0032993,GO:0034622,GO:0034728,GO:0042393,GO:0043226,GO:0043227,GO:0043228,GO:0043229,GO:…
PAXXG095530	28	N.A.	N.A.	not assigned.not annotated	N.A.
PAXXG097310	28	AT5G57655	AT5G57655	Enzyme classification.EC_5 isomerases.EC_5.3 intramolecular oxidoreductase	GO:0005575,GO:0005622,GO:0005623,GO:0005737,GO:0005773,GO:0005774,GO:0005783,GO:0005794,GO:0012505,GO:0016020,GO:0031090,GO:0043226,GO:0043227,GO:0043229,GO:0043231,GO:0044422,GO:0044424,GO:0044437,GO:0044444,GO:0044446,GO:0044464,GO:0098588,GO:0098805
PAXXG100120	28	AT1G04780	AT1G04780	not assigned.not annotated	GO:0005575,GO:0005622,GO:0005623,GO:0005737,GO:0043226,GO:0043227,GO:0043229,GO:0043231,GO:0044424,GO:0044464
PAXXG100330	28	AT2G33370	F4P9.14	Protein biosynthesis.ribosome biogenesis.large ribosomal subunit (LSU).LSU proteome.component uL14	GO:0003674,GO:0003676,GO:0003723,GO:0003735,GO:0005198,GO:0005488,GO:0005575,GO:0005622,GO:0005623,GO:0005634,GO:0005730,GO:0005737,GO:0005829,GO:0005840,GO:0015934,GO:0019843,GO:0022625,GO:0022626,GO:0031974,GO:0031981,GO:0032991,GO:0043226,GO:0043227,GO:0043228,GO:0043229,GO:0043231,GO:0043232,GO:0043233,GO:0044391,GO:0044422,GO:0044424,GO:0044428,GO:0044444,GO:0044445,GO:0044446,GO:0044464,GO:…
PAXXG100400	28	N.A.	N.A.	not assigned.not annotated	N.A.
PAXXG100540	28	AT5G18400	F20L16.120	Coenzyme metabolism.iron-sulfur cluster assembly machinery.cytosolic CIA system.assembly phase.electron donor complex.component DRE2	GO:0005575,GO:0005622,GO:0005623,GO:0005737,GO:0006790,GO:0008150,GO:0008152,GO:0009987,GO:0016043,GO:0016226,GO:0022607,GO:0031163,GO:0044085,GO:0044237,GO:0044424,GO:0044464,GO:0051186,GO:0071840
PAXXG101680	28	AT3G12580	HSP70	Protein homeostasis.protein quality control.cytosolic Hsp70 chaperone system.chaperone (Hsp70)	GO:0000166,GO:0000302,GO:0003674,GO:0005488,GO:0005515,GO:0005524,GO:0005575,GO:0005576,GO:0005618,GO:0005622,GO:0005623,GO:0005737,GO:0005739,GO:0005773,GO:0005774,GO:0005794,GO:0005829,GO:0005886,GO:0006464,GO:0006807,GO:0006950,GO:0006979,GO:0008144,GO:0008150,GO:0008152,GO:0009266,GO:0009314,GO:0009408,GO:0009416,GO:0009605,GO:0009607,GO:0009615,GO:0009617,GO:0009628,GO:0009636,GO:0009642,GO:…
PAXXG101780	28	AT5G59890	ADF4	Cytoskeleton organisation.microfilament network.actin polymerisation.actin-depolymerizing factor (ADF)	N.A.
PAXXG103380	28	N.A.	N.A.	not assigned.annotated	GO:0003674,GO:0003676,GO:0003700,GO:0003723,GO:0003729,GO:0003730,GO:0005488,GO:0005575,GO:0005622,GO:0005623,GO:0005737,GO:0005829,GO:0006355,GO:0006417,GO:0008150,GO:0009889,GO:0009890,GO:0009892,GO:0009893,GO:0009894,GO:0009896,GO:0010468,GO:0010556,GO:0010558,GO:0010604,GO:0010605,GO:0010608,GO:0010629,GO:0017148,GO:0019219,GO:0019222,GO:0031323,GO:0031324,GO:0031325,GO:0031326,GO:0031327,GO:…
PAXXG103430	28	AT3G15730	PLDALPHA1	Lipid metabolism.glycerolipid metabolism.glycerolipid degradation.phospholipase activities.phospholipase D activities.phospholipase D (PLD-alpha)	N.A.
PAXXG104000	28	AT5G48570	ROF2	Protein modification.protein folding.protein folding catalyst (FKBP)	N.A.
PAXXG104060	28	AT5G27550	F21A20.1	Cytoskeleton organisation.microtubular network.Kinesin microtubule-based motor protein activities.motor protein (Kinesin-14)	GO:0003674,GO:0003774,GO:0003777,GO:0003824,GO:0005575,GO:0005622,GO:0005623,GO:0005856,GO:0005871,GO:0005875,GO:0006928,GO:0007017,GO:0007018,GO:0008150,GO:0009987,GO:0015630,GO:0016462,GO:0016787,GO:0016817,GO:0016818,GO:0016887,GO:0017111,GO:0032991,GO:0043226,GO:0043228,GO:0043229,GO:0043232,GO:0044422,GO:0044424,GO:0044430,GO:0044446,GO:0044464
PAXXG107930	28	AT2G38720	MAP65-5	not assigned.annotated	GO:0005575,GO:0005622,GO:0005623,GO:0005737,GO:0005819,GO:0005856,GO:0005911,GO:0005938,GO:0009506,GO:0009524,GO:0015630,GO:0030054,GO:0043226,GO:0043228,GO:0043229,GO:0043232,GO:0044422,GO:0044424,GO:0044430,GO:0044444,GO:0044446,GO:0044464,GO:0055044,GO:0071944,GO:0099568
PAXXG110320	28	AT5G22060	J2	Protein homeostasis.protein quality control.cytosolic Hsp70 chaperone system.co-chaperone (Hsp40)	N.A.
PAXXG110790	28	AT2G28520	VHA-A1	Solute transport.primary active transport.V-type ATPase complex.membrane V0 subcomplex.subunit a	GO:0000139,GO:0000325,GO:0003674,GO:0003824,GO:0005215,GO:0005488,GO:0005515,GO:0005575,GO:0005622,GO:0005623,GO:0005737,GO:0005768,GO:0005773,GO:0005774,GO:0005794,GO:0005798,GO:0005802,GO:0006139,GO:0006163,GO:0006164,GO:0006725,GO:0006753,GO:0006754,GO:0006793,GO:0006796,GO:0006807,GO:0006810,GO:0006811,GO:0006812,GO:0006873,GO:0006885,GO:0007035,GO:0008150,GO:0008152,GO:0008324,GO:0009058,GO:…
PAXXG110940	28	N.A.	N.A.	not assigned.not annotated	N.A.
PAXXG111795	28	N.A.	N.A.	not assigned.annotated	GO:0003674,GO:0003676,GO:0003723,GO:0003729,GO:0003824,GO:0004518,GO:0004540,GO:0004857,GO:0004864,GO:0004865,GO:0005488,GO:0005575,GO:0005622,GO:0005623,GO:0005634,GO:0005654,GO:0005737,GO:0006139,GO:0006401,GO:0006725,GO:0006807,GO:0007275,GO:0008150,GO:0008152,GO:0008995,GO:0009056,GO:0009057,GO:0009555,GO:0009892,GO:0009987,GO:0010563,GO:0010605,GO:0010921,GO:0010923,GO:0016070,GO:0016604,GO:…
PAXXG112140	28	AT5G09250	KIWI	RNA biosynthesis.transcriptional regulation.transcriptional co-activator (P15)	GO:0003674,GO:0003712,GO:0003713,GO:0005575,GO:0005622,GO:0005623,GO:0005634,GO:0005667,GO:0006355,GO:0006357,GO:0008150,GO:0009889,GO:0009891,GO:0009893,GO:0010468,GO:0010556,GO:0010557,GO:0010604,GO:0010628,GO:0019219,GO:0019222,GO:0031323,GO:0031325,GO:0031326,GO:0031328,GO:0031334,GO:0032991,GO:0043226,GO:0043227,GO:0043229,GO:0043231,GO:0043254,GO:0044087,GO:0044089,GO:0044424,GO:0044464,GO:…
PAXXG112230	28	AT1G33120	AT1G33120	Protein biosynthesis.ribosome biogenesis.large ribosomal subunit (LSU).LSU proteome.component uL6	GO:0002181,GO:0003674,GO:0003676,GO:0003723,GO:0003735,GO:0005198,GO:0005488,GO:0005575,GO:0005622,GO:0005623,GO:0005737,GO:0005829,GO:0005840,GO:0006412,GO:0006518,GO:0006807,GO:0008150,GO:0008152,GO:0009058,GO:0009059,GO:0009987,GO:0010467,GO:0015934,GO:0019538,GO:0022625,GO:0022626,GO:0032991,GO:0034641,GO:0034645,GO:0043043,GO:0043170,GO:0043226,GO:0043228,GO:0043229,GO:0043232,GO:0043603,GO:…
PAXXG113670	28	AT4G35750	F4B14.4	not assigned.not annotated	N.A.
PAXXG113750	28	AT5G23395	AT5G23395	Protein modification.cysteine disulfide formation.mitochondrion.disulfide carrier protein (MIA40)	GO:0005575,GO:0005622,GO:0005623,GO:0005737,GO:0005739,GO:0005777,GO:0006605,GO:0006625,GO:0006626,GO:0006810,GO:0006839,GO:0006886,GO:0006996,GO:0007005,GO:0007031,GO:0008104,GO:0008150,GO:0009987,GO:0015031,GO:0015833,GO:0016043,GO:0033036,GO:0033365,GO:0034613,GO:0042579,GO:0042886,GO:0043226,GO:0043227,GO:0043229,GO:0043231,GO:0043574,GO:0044424,GO:0044444,GO:0044464,GO:0045184,GO:0046907,GO:…
PAXXG113690	28	N.A.	N.A.	Redox homeostasis.glutathione-based redox regulation.glutathione S-transferase activities.class phi glutathione S-transferase	N.A.
PAXXG113690	28	N.A.	N.A.	Redox homeostasis.glutathione-based redox regulation.glutathione S-transferase activities.class phi glutathione S-transferase	N.A.
PAXXG113920	28	AT1G20930	CDKB2;2	Cell division.cell cycle organisation.cell cycle control.CYCLIN-dependent protein kinase complex.catalytic component CDKB	GO:0000082,GO:0000086,GO:0000278,GO:0000307,GO:0003674,GO:0003824,GO:0004672,GO:0004674,GO:0004693,GO:0005488,GO:0005515,GO:0005575,GO:0005622,GO:0005623,GO:0005634,GO:0005737,GO:0006325,GO:0006464,GO:0006468,GO:0006793,GO:0006796,GO:0006807,GO:0006996,GO:0007049,GO:0007154,GO:0007165,GO:0007275,GO:0007346,GO:0008150,GO:0008152,GO:0008284,GO:0009719,GO:0009725,GO:0009755,GO:0009934,GO:0009987,GO:…
PAXXG114500	28	AT5G61500	ATG3	Protein homeostasis.autophagy.phagophore expansion.ATG8-phosphatidylethanolamine conjugation system.ATG8-conjugation E2 protein (ATG3)	GO:0000045,GO:0000151,GO:0000153,GO:0000422,GO:0003674,GO:0003824,GO:0005575,GO:0005622,GO:0005623,GO:0005737,GO:0005829,GO:0006914,GO:0006996,GO:0007005,GO:0007033,GO:0008150,GO:0008152,GO:0009056,GO:0009987,GO:0016043,GO:0016236,GO:0016740,GO:0019776,GO:0022411,GO:0022607,GO:0032991,GO:0044085,GO:0044237,GO:0044248,GO:0044424,GO:0044444,GO:0044464,GO:0044804,GO:0061726,GO:0061919,GO:0070925,GO:…
PAXXG114790	28	AT3G06680	T8E24.9	Protein biosynthesis.ribosome biogenesis.large ribosomal subunit (LSU).LSU proteome.component eL29	GO:0002181,GO:0003674,GO:0003735,GO:0005198,GO:0005575,GO:0005622,GO:0005623,GO:0005634,GO:0005730,GO:0005737,GO:0005829,GO:0005840,GO:0006412,GO:0006518,GO:0006807,GO:0008150,GO:0008152,GO:0009058,GO:0009059,GO:0009987,GO:0010467,GO:0015934,GO:0019538,GO:0022625,GO:0022626,GO:0031974,GO:0031981,GO:0032991,GO:0034641,GO:0034645,GO:0043043,GO:0043170,GO:0043226,GO:0043227,GO:0043228,GO:0043229,GO:…
PAXXG115400	28	AT1G23860	RSZP21	RNA processing.pre-RNA splicing.spliceosome-associated non-snRNP factor activities.splicing factor (RSZ21/22)	N.A.
PAXXG115440	28	AT1G09690	F21M12.8	Protein biosynthesis.ribosome biogenesis.large ribosomal subunit (LSU).LSU proteome.component eL21	GO:0003674,GO:0003735,GO:0005198,GO:0005575,GO:0005622,GO:0005623,GO:0005634,GO:0005730,GO:0005737,GO:0005829,GO:0005840,GO:0006412,GO:0006518,GO:0006807,GO:0008150,GO:0008152,GO:0009058,GO:0009059,GO:0009507,GO:0009536,GO:0009987,GO:0010467,GO:0015934,GO:0019538,GO:0022625,GO:0022626,GO:0031974,GO:0031981,GO:0032991,GO:0034641,GO:0034645,GO:0043043,GO:0043170,GO:0043226,GO:0043227,GO:0043228,GO:…
PAXXG115740	28	AT2G27960	CKS1	Cell division.cell cycle organisation.cell cycle control.CYCLIN-dependent protein kinase complex.scaffolding component CKS	GO:0000079,GO:0000151,GO:0000307,GO:0001932,GO:0001934,GO:0003674,GO:0005488,GO:0005515,GO:0005575,GO:0005622,GO:0005623,GO:0006355,GO:0007346,GO:0008047,GO:0008150,GO:0009889,GO:0009891,GO:0009893,GO:0010468,GO:0010556,GO:0010557,GO:0010562,GO:0010604,GO:0010628,GO:0016538,GO:0019005,GO:0019207,GO:0019209,GO:0019219,GO:0019220,GO:0019222,GO:0019887,GO:0019899,GO:0019900,GO:0019901,GO:0030234,GO:…
PAXXG117100	28	N.A.	N.A.	not assigned.annotated	N.A.
PAXXG117380	28	AT4G34350	HDR	Secondary metabolism.terpenoids.methylerythritol phosphate (MEP) pathway.4-hydroxy-3-methylbut-2-enyl diphosphate reductase	GO:0003674,GO:0003824,GO:0005575,GO:0005622,GO:0005623,GO:0005737,GO:0006081,GO:0006082,GO:0006090,GO:0006629,GO:0006644,GO:0006720,GO:0006793,GO:0006796,GO:0008150,GO:0008152,GO:0008299,GO:0008610,GO:0008654,GO:0009058,GO:0009240,GO:0009507,GO:0009532,GO:0009536,GO:0009570,GO:0009987,GO:0016491,GO:0016725,GO:0019288,GO:0019637,GO:0019682,GO:0019752,GO:0032787,GO:0043226,GO:0043227,GO:0043229,GO:…
PAXXG119030	28	AT1G53140	DRP5A	not assigned.annotated	GO:0000266,GO:0000278,GO:0000281,GO:0000910,GO:0000911,GO:0003674,GO:0003824,GO:0003924,GO:0005488,GO:0005515,GO:0005575,GO:0005622,GO:0005623,GO:0005737,GO:0006996,GO:0007005,GO:0007049,GO:0008017,GO:0008092,GO:0008150,GO:0009504,GO:0009987,GO:0015631,GO:0016043,GO:0016462,GO:0016787,GO:0016817,GO:0016818,GO:0017111,GO:0022402,GO:0032506,GO:0044424,GO:0044444,GO:0044464,GO:0048285,GO:0051301,GO:…
PAXXG119380	28	AT1G04820	TUA4	Cytoskeleton organisation.microtubular network.alpha-beta-Tubulin heterodimer.component alpha-Tubulin	GO:0005575,GO:0005622,GO:0005623,GO:0005856,GO:0043226,GO:0043228,GO:0043229,GO:0043232,GO:0044424,GO:0044464
PAXXG119720	28	AT5G62690	TUB2	Cytoskeleton organisation.microtubular network.alpha-beta-Tubulin heterodimer.component beta-Tubulin	GO:0005575,GO:0005622,GO:0005623,GO:0005856,GO:0043226,GO:0043228,GO:0043229,GO:0043232,GO:0044424,GO:0044464
PAXXG120420	28	N.A.	N.A.	Protein homeostasis.ubiquitin-proteasome system.ubiquitin-fold protein conjugation.ubiquitin conjugation (ubiquitylation).ubiquitin-ligase E3 activities.RING-domain E3 ligase activities.RING-H2-class ligase activities.ATL-subclass ligase	GO:0003674,GO:0003824,GO:0004842,GO:0006464,GO:0006508,GO:0006511,GO:0006807,GO:0008150,GO:0008152,GO:0009056,GO:0009057,GO:0009987,GO:0010498,GO:0016567,GO:0016740,GO:0019538,GO:0019787,GO:0019941,GO:0030163,GO:0032446,GO:0036211,GO:0043161,GO:0043170,GO:0043412,GO:0043632,GO:0044237,GO:0044238,GO:0044248,GO:0044257,GO:0044260,GO:0044265,GO:0044267,GO:0051603,GO:0061630,GO:0061659,GO:0070647,GO:…
PAXXG120680	28	AT5G16760	INOSITOL	Multi-process regulation.phosphatidylinositol and inositol phosphate system.biosynthesis.inositol phosphate kinase activities.inositol polyphosphate kinase (ITPK)	GO:0000003,GO:0000166,GO:0000825,GO:0003006,GO:0003674,GO:0003824,GO:0005488,GO:0005524,GO:0006066,GO:0006793,GO:0006796,GO:0007275,GO:0008144,GO:0008150,GO:0008152,GO:0009058,GO:0009791,GO:0009987,GO:0010154,GO:0010264,GO:0016301,GO:0016310,GO:0016311,GO:0016740,GO:0016772,GO:0016773,GO:0016787,GO:0016788,GO:0016791,GO:0017076,GO:0017144,GO:0019637,GO:0019751,GO:0022414,GO:0030554,GO:0032501,GO:…
PAXXG123240	28	AT1G26800	T24P13.19	Protein homeostasis.ubiquitin-proteasome system.ubiquitin-fold protein conjugation.ubiquitin conjugation (ubiquitylation).ubiquitin-ligase E3 activities.RING-domain E3 ligase activities.E3 ubiquitin ligase (SNIPER)	GO:0000003,GO:0000209,GO:0000902,GO:0000904,GO:0003006,GO:0003674,GO:0003824,GO:0004842,GO:0005488,GO:0005515,GO:0005575,GO:0005622,GO:0005623,GO:0005737,GO:0005829,GO:0006464,GO:0006508,GO:0006511,GO:0006515,GO:0006807,GO:0006950,GO:0007275,GO:0008150,GO:0008152,GO:0009056,GO:0009057,GO:0009653,GO:0009791,GO:0009826,GO:0009888,GO:0009987,GO:0010026,GO:0010033,GO:0010154,GO:0010498,GO:0016043,GO:…
PAXXG124110	28	AT3G60900	FLA10	Cell wall organisation.cell wall proteins.hydroxyproline-rich glycoprotein activities.arabinogalactan-protein activities.Fasciclin-type arabinogalactan protein (FLA)	GO:0005575,GO:0005576,GO:0005618,GO:0005623,GO:0005886,GO:0009505,GO:0016020,GO:0030312,GO:0031224,GO:0031225,GO:0031226,GO:0044425,GO:0044459,GO:0044464,GO:0046658,GO:0048046,GO:0071944
PAXXG125090	28	AT3G24670	AT3G24670	Cell wall organisation.pectin.modification and degradation.pectate lyase	GO:0005575,GO:0016020
PAXXG125400	28	AT2G33370	F4P9.14	Protein biosynthesis.ribosome biogenesis.large ribosomal subunit (LSU).LSU proteome.component uL14	GO:0003674,GO:0003676,GO:0003723,GO:0003735,GO:0005198,GO:0005488,GO:0005575,GO:0005622,GO:0005623,GO:0005634,GO:0005730,GO:0005737,GO:0005829,GO:0005840,GO:0015934,GO:0019843,GO:0022625,GO:0022626,GO:0031974,GO:0031981,GO:0032991,GO:0043226,GO:0043227,GO:0043228,GO:0043229,GO:0043231,GO:0043232,GO:0043233,GO:0044391,GO:0044422,GO:0044424,GO:0044428,GO:0044444,GO:0044445,GO:0044446,GO:0044464,GO:…
PAXXG125410	28	AT1G15250	F9L1.46	Protein biosynthesis.ribosome biogenesis.large ribosomal subunit (LSU).LSU proteome.component eL37	N.A.
PAXXG125410	28	AT1G15250	F9L1.46	Protein biosynthesis.ribosome biogenesis.large ribosomal subunit (LSU).LSU proteome.component eL37	N.A.
PAXXG126320	28	N.A.	N.A.	Phytohormone action.signalling peptides.NCRP (non-cysteine-rich-peptide) category.phytosulfokine activity.pythosulfokine precursor polypeptide (PSK)	GO:0005575,GO:0005576,GO:0008150,GO:0008283,GO:0009987,GO:0030154,GO:0031012,GO:0032502,GO:0044421,GO:0048869
PAXXG126370	28	N.A.	N.A.	RNA biosynthesis.transcriptional regulation.transcription factor (bHLH)	N.A.
PAXXG127120	28	AT3G18190	AT3G18190	Cytoskeleton organisation.actin and tubulin folding.CCT chaperonin folding complex.subunit delta (CCT4)	GO:0003674,GO:0005488,GO:0005515,GO:0005575,GO:0005622,GO:0005623,GO:0005737,GO:0005829,GO:0005832,GO:0006457,GO:0006458,GO:0008150,GO:0009987,GO:0010035,GO:0010038,GO:0032991,GO:0042221,GO:0044183,GO:0044424,GO:0044444,GO:0044445,GO:0044464,GO:0046686,GO:0050896,GO:0051082,GO:0061077,GO:0101031
PAXXG129290	28	AT1G15520	PDR12	Solute transport.primary active transport.ABC superfamily.ABC2 family.subfamily ABCG transporter	N.A.
PAXXG129450	28	AT3G24500	MBF1C	not assigned.annotated	GO:0000160,GO:0001101,GO:0003674,GO:0003700,GO:0003712,GO:0003713,GO:0005575,GO:0005622,GO:0005623,GO:0005634,GO:0005730,GO:0005737,GO:0006355,GO:0006950,GO:0007154,GO:0007165,GO:0008150,GO:0009266,GO:0009408,GO:0009414,GO:0009415,GO:0009628,GO:0009719,GO:0009723,GO:0009725,GO:0009737,GO:0009755,GO:0009873,GO:0009889,GO:0009891,GO:0009893,GO:0009987,GO:0010033,GO:0010035,GO:0010468,GO:0010556,GO:…
PAXXG131850	28	AT2G38140	PSRP4	Protein biosynthesis.organelle machinery.plastidial ribosome biogenesis.small ribosomal subunit proteome.component bTHXc	GO:0005575,GO:0005622,GO:0005623,GO:0005737,GO:0006412,GO:0006518,GO:0006807,GO:0006996,GO:0008150,GO:0008152,GO:0009058,GO:0009059,GO:0009507,GO:0009526,GO:0009532,GO:0009536,GO:0009570,GO:0009657,GO:0009941,GO:0009987,GO:0010467,GO:0016043,GO:0019538,GO:0031967,GO:0031975,GO:0032544,GO:0034641,GO:0034645,GO:0043043,GO:0043170,GO:0043226,GO:0043227,GO:0043229,GO:0043231,GO:0043603,GO:0043604,GO:…
PAXXG132020	28	AT5G01410	RSR4	Coenzyme metabolism.pyridoxalphosphate biosynthesis.pyridoxal 5-phosphate synthase complex.synthase component	N.A.
PAXXG133520	28	N.A.	N.A.	not assigned.annotated	N.A.
PAXXG133660	28	AT3G51370	AT3G51370	Protein modification.phosphorylation.protein serine/threonine phosphatase superfamily.PPM/PP2C Mn/Mg-dependent phosphatase families.clade D phosphatase	N.A.
PAXXG133930	28	AT5G09810	ACT7	Cytoskeleton organisation.microfilament network.actin filament protein	N.A.
PAXXG133970	28	AT2G28720	T11P11.3	Chromatin organisation.chromatin structure.DNA wrapping.histone (H2B)	GO:0005575,GO:0005622,GO:0005623,GO:0005634,GO:0005694,GO:0043226,GO:0043227,GO:0043228,GO:0043229,GO:0043231,GO:0043232,GO:0044424,GO:0044464
PAXXG135130	28	AT1G54690	GAMMA-H2AX	Chromatin organisation.chromatin structure.DNA wrapping.histone (H2A)	GO:0005575,GO:0005622,GO:0005623,GO:0005634,GO:0005694,GO:0043226,GO:0043227,GO:0043228,GO:0043229,GO:0043231,GO:0043232,GO:0044424,GO:0044464
PAXXG136110	28	AT1G70780	AT1G70780	not assigned.not annotated	N.A.
PAXXG137640	28	AT3G12130	AT3G12130	RNA biosynthesis.transcriptional regulation.transcription factor (C3H-ZF)	GO:0003674,GO:0003676,GO:0003700,GO:0003723,GO:0005488,GO:0005575,GO:0005622,GO:0005623,GO:0005634,GO:0006355,GO:0008150,GO:0009889,GO:0010468,GO:0010556,GO:0019219,GO:0019222,GO:0031323,GO:0031326,GO:0043226,GO:0043227,GO:0043229,GO:0043231,GO:0044424,GO:0044464,GO:0048518,GO:0048831,GO:0050789,GO:0050793,GO:0050794,GO:0051094,GO:0051171,GO:0051239,GO:0051240,GO:0051252,GO:0060255,GO:0065007,GO:…
[truncated: 183 more rows]

## Sheet: column_foot
Gene ID	Clusters	Homolog in A.thaliana	Common Name	MapMan Annotation	GO Annotation
[truncated: 67 more rows]
